# Supplementary material for: The harmful intestinal microbial community accumulates during DKD exacerbation and microbiome–metabolome combined validation in a mouse model
Source: Front Endocrinol (Lausanne). 2022 Dec 19;13:964389. doi: 10.3389/fendo.2022.964389 (PMC9806430; doi:10.3389/fendo.2022.964389)
Supplement: Supplementary Table 1 — Comparison of α-diversity in discovery cohort (DKD=120 and DMHC=232) [file DataSheet_2.zip]

Archive with 61 entries (60 files):
- Supplementary tables/
- Supplementary tables/Table S20 (Family).xls
- __MACOSX/Supplementary tables/._Table S20 (Family).xls
- Supplementary tables/Table S9 (Lefse on genus).xls
- __MACOSX/Supplementary tables/._Table S9 (Lefse on genus).xls
- Supplementary tables/Table S8 (genus).xls
- __MACOSX/Supplementary tables/._Table S8 (genus).xls
- Supplementary tables/Table S1 (alpha diversity).xls
- __MACOSX/Supplementary tables/._Table S1 (alpha diversity).xls
- Supplementary tables/Table S3 (Key OTUs).xls
- __MACOSX/Supplementary tables/._Table S3 (Key OTUs).xls
- Supplementary tables/Table S22 (beta diversity).xls
- __MACOSX/Supplementary tables/._Table S22 (beta diversity).xls
- Supplementary tables/.DS_Store
- __MACOSX/Supplementary tables/._.DS_Store
- Supplementary tables/Table S19 (Order).xls
- __MACOSX/Supplementary tables/._Table S19 (Order).xls
- Supplementary tables/Table S14(alpha diversity).xls
- __MACOSX/Supplementary tables/._Table S14(alpha diversity).xls
- Supplementary tables/Table S12 (POD in discovery corhort).pdf
- __MACOSX/Supplementary tables/._Table S12 (POD in discovery corhort).pdf
- Supplementary tables/Table S10 (Genus marker).xls
- __MACOSX/Supplementary tables/._Table S10 (Genus marker).xls
- Supplementary tables/Table S24(Spearman OTU-clinical data).xls
- __MACOSX/Supplementary tables/._Table S24(Spearman OTU-clinical data).xls
- Supplementary tables/Table S13 (POD in validation corhort).xlsx
- __MACOSX/Supplementary tables/._Table S13 (POD in validation corhort).xlsx
- Supplementary tables/Table S21 (Genus).xls
- __MACOSX/Supplementary tables/._Table S21 (Genus).xls
- Supplementary tables/Table S12 (POD in discovery corhort).xlsx
- __MACOSX/Supplementary tables/._Table S12 (POD in discovery corhort).xlsx
- Supplementary tables/Table S25(negative metabolites).xlsx
- __MACOSX/Supplementary tables/._Table S25(negative metabolites).xlsx
- Supplementary tables/Table S23 (Genus).xls
- __MACOSX/Supplementary tables/._Table S23 (Genus).xls
- Supplementary tables/Table S2 (Beta-diversity).xls
- __MACOSX/Supplementary tables/._Table S2 (Beta-diversity).xls
- Supplementary tables/Table S4 (Phylum).xls
- __MACOSX/Supplementary tables/._Table S4 (Phylum).xls
- Supplementary tables/Table S17 (Phylum).xls
- __MACOSX/Supplementary tables/._Table S17 (Phylum).xls
- Supplementary tables/Table S6 (Order).xls
- __MACOSX/Supplementary tables/._Table S6 (Order).xls
- Supplementary tables/Table S15 (OTUs profiles).xls
- __MACOSX/Supplementary tables/._Table S15 (OTUs profiles).xls
- Supplementary tables/Table S16 (beta diversity).xls
- __MACOSX/Supplementary tables/._Table S16 (beta diversity).xls
- Supplementary tables/Table S4 (Phylum).pdf
- __MACOSX/Supplementary tables/._Table S4 (Phylum).pdf
- Supplementary tables/Table S5 (Class).xls
- __MACOSX/Supplementary tables/._Table S5 (Class).xls
- Supplementary tables/Table S2 (Beta-diversity).pdf
- __MACOSX/Supplementary tables/._Table S2 (Beta-diversity).pdf
- Supplementary tables/Table S26(positive metabolites).xlsx
- __MACOSX/Supplementary tables/._Table S26(positive metabolites).xlsx
- Supplementary tables/Table S18 (class).xls
- __MACOSX/Supplementary tables/._Table S18 (class).xls
- Supplementary tables/Table S7 (Family).xls
- __MACOSX/Supplementary tables/._Table S7 (Family).xls
- Supplementary tables/Table S11 (Spearman-OTUs & clinical data).xls
- __MACOSX/Supplementary tables/._Table S11 (Spearman-OTUs & clinical data).xls
