# Supplementary material for: The harmful intestinal microbial community accumulates during DKD exacerbation and microbiome–metabolome combined validation in a mouse model
Source: Front Endocrinol (Lausanne). 2022 Dec 19;13:964389. doi: 10.3389/fendo.2022.964389 (PMC9806430; doi:10.3389/fendo.2022.964389)
Supplement: Supplementary Table 1 — Comparison of α-diversity in discovery cohort (DKD=120 and DMHC=232) [file DataSheet_2.zip › Supplementary tables/Table S20 (Family).xls]

ID	DKD12.median	DKD12.mean	DKD12.se	DKD3.median	DKD3.mean	DKD3.se	DKD4.median	DKD4.mean	DKD4.se	DKD5.median	DKD5.mean	DKD5.se	p-value	z-score	Sig_mark	q-value	fixp	fixps
Ruminococcaceae	0.0604(0.0131,0.2129)	0.162117875	0.0855244798133087	0.0809(0.0303,0.2932)	0.1511895625	0.0385357951105169	0.1566(0.0648,0.2484)	0.190485539473684	0.0198441843341272	0.152(0.116,0.2309)	0.18001425	0.0286122692776216	0.5010571800468705	-0.672827280370832		0.7583568130439121	0.5011	0.5011
Enterobacteriaceae	0.092(0.034,0.232)	0.181828	0.0788987771170848	0.134(0.0258,0.6785)	0.3264655625	0.0870354370954713	0.0599(0.0093,0.2184)	0.164179592105263	0.0260752118495317	0.0184(0.0046,0.2055)	0.12482725	0.0445770139204923	0.22537569171985658	-1.212357161282842		0.5725537006355885	0.2254	0.2254
Lachnospiraceae	0.0646(0.0292,0.1215)	0.096344875	0.0348562077866429	0.1278(0.0518,0.2488)	0.19131675	0.0539395324267137	0.1284(0.0566,0.2073)	0.148783276315789	0.013332487075832	0.224(0.1217,0.3492)	0.23478475	0.0346194433890518	0.04175238664606681	-2.0359797707000418	*	0.3237940175034489	0.0418	* 0.0418
Bacteroidaceae	0.0447(0.0221,0.2286)	0.102961625	0.0376500392467721	0.0693(0.0168,0.1598)	0.0917628125	0.0203966151085212	0.036(0.0051,0.1209)	0.103323105263158	0.0176876144051159	0.0599(0.0114,0.118)	0.0818913	0.0181846739841838	0.770177566871612	-0.2921426388295129		0.9280204229518964	0.7702	0.7702
Akkermansiaceae	0.0164(<0.0001,0.3101)	0.142275375	0.0681418720978355	<0.0001(<0.0001,0.0016)	0.02486675	0.0162020967762149	<0.0001(<0.0001,0.0069)	0.0486600657894737	0.0162787985468704	0.0003(<0.0001,0.0142)	0.02978865	0.0174649985359101	0.16847288987942013	-1.3771273121265224		0.47843207931732146	0.1685	0.1685
Oscillospiraceae	0.0134(0.0066,0.0289)	0.021629375	0.0082578152159409	0.0063(0.0012,0.0216)	0.0156235	0.00634257731197132	0.0158(0.0031,0.0446)	0.0350059605263158	0.00570358282244024	0.0519(0.0115,0.1464)	0.10035855	0.0253344870685952	0.011215596924251774	-2.5359087037255748	*	0.20935780925269978	0.0112	* 0.0112
Bifidobacteriaceae	0.0042(0.0005,0.0118)	0.00766125	0.00334961384634749	0.0012(0.0003,0.0081)	0.028184375	0.017271554142789	0.0101(0.0023,0.0495)	0.0505681842105263	0.0123251331359481	0.0011(0.0002,0.0065)	0.00447835	0.00142346829087675	0.001981571280748868	-3.0929805409169253	**	0.07397866114795774	0.002	** 0.002
Prevotellaceae	0.0017(0.0002,0.0078)	0.045119	0.0413899660205052	0.0014(0.0001,0.0067)	0.032049625	0.0202856546704141	0.0011(0.0001,0.0092)	0.0296073026315789	0.0106681258561081	0.0021(0.0002,0.0086)	0.0145614	0.00691339722773262	0.9463067896160422	-0.06734533130340796		0.9720176638590673	0.9463	0.9463
[Eubacterium]_coprostanoligenes_group	0.0024(0.0009,0.005)	0.00383125	0.00153873844140953	0.0024(<0.0001,0.0075)	0.008375875	0.00452086495215517	0.0055(0.0004,0.0248)	0.0220378421052632	0.00490866634004728	0.0135(0.0053,0.0423)	0.03317715	0.0111912417337645	0.04111925227122864	-2.042325520161317	*	0.3237940175034489	0.0411	* 0.0411
Lactobacillaceae	0.0006(0.0001,0.0046)	0.008509625	0.00631596020563749	0.0005(<0.0001,0.0048)	0.0365653125	0.0345596818012838	0.0003(<0.0001,0.0037)	0.0185733421052632	0.00700649417565784	<0.0001(<0.0001,0.0002)	0.0013023	0.00111421549484261	0.037207165527835935	-2.0834835947096595	*	0.3237940175034489	0.0372	* 0.0372
Erysipelatoclostridiaceae	0.0013(0.0008,0.0047)	0.00456625	0.00265470411150525	0.0039(0.0018,0.0124)	0.00728275	0.00188240023529358	0.0051(0.0012,0.0118)	0.021858	0.00868837680861166	0.0037(0.0021,0.0106)	0.01362725	0.00505657109474239	0.5493650505665058	-0.5987118546236909		0.7788466539677044	0.5494	0.5494
Christensenellaceae	0.001(0.0001,0.0049)	0.007475625	0.00572316646539527	0.0006(<0.0001,0.0078)	0.0198381875	0.0138697778227275	0.001(<0.0001,0.0084)	0.0146785131578947	0.00386721291251199	0.007(0.0028,0.0386)	0.02896605	0.00897795695329018	0.015138031281510153	-2.429059895243794	*	0.24220850050416246	0.0151	* 0.0151
Rikenellaceae	0.0102(0.0005,0.0307)	0.017774125000000002	0.00742369492964805	0.001(0.0002,0.0059)	0.00348375	0.00110759373380616	0.0041(0.0003,0.0193)	0.0190235789473684	0.00491996025316505	0.0082(0.003,0.0317)	0.01810275	0.00486001548832002	0.10748362377300774	-1.6096072532207748		0.4012721954192289	0.1075	0.1075
Selenomonadaceae	<0.0001(<0.0001,0.0118)	0.100097375	0.0935558114790191	<0.0001(<0.0001,0.0021)	0.006896125	0.00386273335096082	<0.0001(<0.0001,0.0002)	0.0127476973684211	0.00646020193267084	<0.0001(<0.0001,0.0003)	0.00107995	6.95616789827182e-4	0.8687690164414074	-0.16522229640913355		0.9705602534363074	0.8688	0.8688
Veillonellaceae	0.0022(0.0006,0.0063)	0.02870375	0.0254712573128657	0.0005(0.0003,0.0042)	0.0041696875	0.00175543224192493	0.0026(0.0003,0.0116)	0.0129319868421053	0.00271963745839136	0.0001(<0.0001,0.007)	0.0050593	0.0022482913384683	0.0584451774251291	-1.8923438847449294		0.3237940175034489	0.0584	0.0584
Peptostreptococcaceae	0.0007(0.0003,0.0018)	0.001272375	5.19937116304187e-4	0.0002(<0.0001,0.0011)	0.0016809375	8.62245868206733e-4	0.002(0.0003,0.009)	0.0126140263157895	0.00315230573796464	0.0006(0.0005,0.0028)	0.0054882	0.00357598499982136	0.049972445726248066	-1.96019976697089	*	0.3237940175034489	0.05	* 0.05
Tannerellaceae	0.0043(0.0015,0.0107)	0.022051375	0.0161969266230814	0.0038(0.0004,0.0066)	0.0045765	0.00130101686191994	0.0022(0.0004,0.009)	0.00770823684210526	0.00163477014649878	0.0047(0.0022,0.0129)	0.01251435	0.00423641745450278	0.33085720209841213	-0.9723887187216618		0.6176001105837027	0.3309	0.3309
Clostridiaceae	<0.0001(<0.0001,0.0001)	9.025e-4	8.56559000553127e-4	0.0001(<0.0001,0.0005)	4.31125e-4	1.65966810813688e-4	0.0008(<0.0001,0.0034)	0.0125346710526316	0.00509651427317019	0.0002(<0.0001,0.0029)	0.0038261	0.0023556707636769	0.03908867801605022	-2.0632521467022267	*	0.3237940175034489	0.0391	* 0.0391
Streptococcaceae	0.0004(0.0002,0.0007)	5.49625e-4	1.81824772151259e-4	0.0003(<0.0001,0.0008)	0.00298875	0.00198103954507896	0.0011(0.0002,0.0041)	0.0103939868421053	0.00345491515941703	0.0004(0.0002,0.0025)	0.00733305	0.00420861787068479	0.07928416519198596	-1.7548546952580646		0.33873006759646296	0.0793	0.0793
Clostridia_UCG-014	<0.0001(<0.0001,0.0004)	7.045e-4	5.51536231163207e-4	<0.0001(<0.0001,0.0011)	0.00267375	0.0016723405168107	<0.0001(<0.0001,0.0022)	0.00727177631578947	0.00225893472849007	0.0035(<0.0001,0.0239)	0.0164069	0.00530751111950641	0.06071137828189667	-1.8755916178642233		0.3237940175034489	0.0607	0.0607
Acidaminococcaceae	0.0009(0.0003,0.0038)	0.003396	0.00181680148691516	0.0022(0.0007,0.009)	0.0070149375	0.00261004862577429	0.0006(<0.0001,0.0023)	0.00740139473684211	0.00259277932079525	0.0005(0.0001,0.0042)	0.00338375	0.00162243332500259	0.33679815884740005	-0.9605108780454956		0.6183835047689968	0.3368	0.3368
Enterococcaceae	<0.0001(<0.0001,0.0007)	3.17e-4	1.55308793790215e-4	<0.0001(<0.0001,0.0001)	1.4475e-4	6.70247777566874e-5	0.0001(<0.0001,0.0003)	0.00175501315789474	8.78859271910044e-4	<0.0001(<0.0001,0.0001)	0.03061995	0.0298572358525556	0.7120070678061303	-0.36916187966664454		0.9061908135714386	0.712	0.712
Erysipelotrichaceae	0.0016(0.0003,0.0041)	0.00504875	0.00301237107459746	0.0009(0.0005,0.002)	0.0018060625	5.34906187014368e-4	0.0019(0.0008,0.0054)	0.00442097368421053	7.39885988603053e-4	0.0031(0.0011,0.0064)	0.0065708	0.00236337720734768	0.17514031475009087	-1.3558706896424437		0.47843207931732146	0.1751	0.1751
Muribaculaceae	<0.0001(<0.0001,<0.0001)	2.16e-4	1.73549087333485e-4	<0.0001(<0.0001,0.0006)	0.001977	0.00116653418652577	<0.0001(<0.0001,0.0006)	0.00347578947368421	0.00126409404384711	<0.0001(<0.0001,0.0015)	0.00361265	0.00189585513308847	0.6785952470456371	-0.41438080114251785		0.8941490314013101	0.6786	0.6786
Barnesiellaceae	0.0013(<0.0001,0.0118)	0.0053725	0.00241161192388588	<0.0001(<0.0001,<0.0001)	7.1125e-4	4.01203901817185e-4	<0.0001(<0.0001,0.0018)	0.0024335	7.50140525665434e-4	0.0005(<0.0001,0.0049)	0.004188	0.00169826624284267	0.1713595271448519	-1.3678484223460365		0.47843207931732146	0.1714	0.1714
Coriobacteriaceae	0.0003(0.0002,0.001)	0.001627125	0.00117859243284855	0.0001(<0.0001,0.0015)	0.0011334375	4.89408860844301e-4	0.0011(0.0001,0.0034)	0.00309367105263158	6.26165852528735e-4	0.0004(<0.0001,0.0012)	0.00201455	9.14068273031702e-4	0.22194477956504355	-1.2213731206515732		0.5725537006355885	0.2219	0.2219
Sutterellaceae	0.0002(0.0002,0.0004)	3.34125e-4	1.16892874874513e-4	0.0002(<0.0001,0.0009)	0.00106025	4.42265479284407e-4	0.0003(<0.0001,0.0015)	0.00358842105263158	0.00164353887322802	0.0002(<0.0001,0.0006)	6.8405e-4	2.47563510989976e-4	0.9193132983455928	-0.10129876272515842		0.9720176638590673	0.9193	0.9193
Desulfovibrionaceae	0.0017(0.0003,0.0051)	0.004356625	0.00223662612573923	0.0008(0.0001,0.0016)	0.0027873125	0.00132242281349659	0.0003(<0.0001,0.0019)	0.00181767105263158	4.10336701022917e-4	0.0013(0.0003,0.0049)	0.0043166	0.00160784838804763	0.08061670847860698	-1.7471189410753283		0.33873006759646296	0.0806	0.0806
Pasteurellaceae	<0.0001(<0.0001,<0.0001)	4.625e-5	2.97355907481734e-5	<0.0001(<0.0001,<0.0001)	5.43125e-5	3.16992006668412e-5	<0.0001(<0.0001,0.0007)	0.00364953947368421	0.00135230788517076	<0.0001(<0.0001,0.0001)	6.6495e-4	4.78451969073727e-4	0.2563271525315743	-1.1351149640272806		0.6078859427285292	0.2563	0.2563
Monoglobaceae	<0.0001(<0.0001,0.0005)	5.095e-4	3.23493872761581e-4	0.0006(<0.0001,0.0031)	0.0026530625	0.00132647474052075	0.0005(<0.0001,0.0022)	0.00211260526315789	5.27294793902636e-4	0.0008(0.0003,0.0019)	0.00178205	6.49999593016067e-4	0.48960835157765276	-0.6909318785305789		0.7583568130439121	0.4896	0.4896
Anaerovoracaceae	0.0003(<0.0001,0.0008)	7.95625e-4	4.41552332179971e-4	0.0006(<0.0001,0.0012)	0.0012378125	4.31580904145349e-4	0.0006(<0.0001,0.002)	0.00219563157894737	5.50703101416281e-4	0.0014(0.0007,0.0026)	0.0022781	6.14296340710675e-4	0.15598135519685993	-1.4187176300731748		0.47843207931732146	0.156	0.156
Fusobacteriaceae	<0.0001(<0.0001,0.0001)	1.22e-4	7.06121195586949e-5	<0.0001(<0.0001,0.0004)	6.309375e-4	3.10750173890405e-4	<0.0001(<0.0001,0.0002)	0.00254493421052632	0.00201028250588097	<0.0001(<0.0001,0.0001)	0.0010015	9.19606510530741e-4	0.9368268940323655	-0.07925865160627617		0.9720176638590673	0.9368	0.9368
Clostridia_unclassified	0.0005(0.0002,0.0013)	8.20125e-4	3.03577445843725e-4	0.0004(<0.0001,0.0022)	0.0011978125	3.64589417687326e-4	0.001(0.0001,0.0023)	0.00145728947368421	2.05714712022214e-4	0.0019(0.0009,0.0066)	0.00347345	7.62826325253658e-4	0.04946997219703043	-1.9645186796632736	*	0.3237940175034489	0.0495	* 0.0495
Butyricicoccaceae	0.0001(<0.0001,0.0005)	0.0011615	9.07106860928114e-4	0.0009(0.0002,0.0033)	0.00156225	3.96130276340162e-4	0.0007(0.0002,0.0025)	0.00167392105263158	2.77534283491948e-4	0.0015(0.0006,0.0022)	0.00167315	3.14395462293154e-4	0.1666543499712229	-1.3830342967292502		0.47843207931732146	0.1667	0.1667
Comamonadaceae	<0.0001(<0.0001,<0.0001)	5.625e-6	5.625e-6	<0.0001(<0.0001,<0.0001)	0.006853625	0.00548635484321102	<0.0001(<0.0001,<0.0001)	6.59723684210526e-4	3.86738582361855e-4	<0.0001(<0.0001,<0.0001)	8.025e-5	7.63542945057688e-5	0.932984349690733	-0.08409066112177939		0.9720176638590673	0.933	0.933
Marinifilaceae	0.0002(<0.0001,0.0005)	0.002311875	0.00206176141266827	0.0001(<0.0001,0.0004)	8.33875e-4	5.54446840516143e-4	0.0003(<0.0001,0.0011)	0.00116484210526316	2.57901800332914e-4	0.0005(<0.0001,0.0025)	0.0017461	5.24994550848914e-4	0.3496583625107979	-0.9352521617672186		0.6316409129227317	0.3497	0.3497
Oscillospirales_UCG-010	<0.0001(<0.0001,<0.0001)	0.001142875	0.00110847173489159	<0.0001(<0.0001,0.0002)	5.196875e-4	2.9994733869395e-4	<0.0001(<0.0001,0.001)	0.00104868421052632	2.84191892306618e-4	0.0008(<0.0001,0.0023)	0.0029016	0.00120774867854464	0.0724499179752334	-1.7962804972479587		0.33873006759646296	0.0724	0.0724
Bacilli_RF39	<0.0001(<0.0001,0.0003)	2.9475e-4	1.71506637730772e-4	<0.0001(<0.0001,0.0002)	4.73e-4	2.41467009478866e-4	<0.0001(<0.0001,0.0004)	0.00161197368421053	8.74448713345424e-4	<0.0001(<0.0001,0.0011)	0.0010955	4.4105322808024e-4	0.41605591566668443	-0.8132828357702506		0.6954964560398307	0.4161	0.4161
Eggerthellaceae	0.0002(<0.0001,0.0009)	0.001015875	6.21213082763417e-4	0.0003(<0.0001,0.0007)	5.59875e-4	1.74140936097748e-4	0.0005(0.0002,0.0012)	0.00120723684210526	3.19734974061397e-4	0.0007(0.0003,0.0024)	0.001778	5.12691730503151e-4	0.27535128140795573	-1.0908218468592885		0.6130463308544954	0.2754	0.2754
Bacilli_unclassified	<0.0001(<0.0001,<0.0001)	0.01009075	0.01009075	<0.0001(<0.0001,<0.0001)	0.0010590625000000001	0.00102556205105928	<0.0001(<0.0001,<0.0001)	3.34328947368421e-4	1.27442104348434e-4	<0.0001(<0.0001,<0.0001)	6.4e-6	3.81506708225495e-6	0.07783263668543178	-1.7634024512248547		0.33873006759646296	0.0778	0.0778
Clostridia_vadinBB60_group	<0.0001(<0.0001,<0.0001)	7.3625e-5	6.90315501109043e-5	<0.0001(<0.0001,<0.0001)	6.21875e-5	6.21875e-5	<0.0001(<0.0001,<0.0001)	0.00125175	0.00117803531581486	<0.0001(<0.0001,<0.0001)	2.265e-5	9.88972752538288e-6	0.40507472535348693	-0.8325922605809892		0.68739953393319	0.4051	0.4051
Oscillospirales_unclassified	<0.0001(<0.0001,0.0004)	2.275e-4	1.11925676870221e-4	<0.0001(<0.0001,0.0003)	2.810625e-4	1.28783425070607e-4	0.0002(<0.0001,0.0006)	6.54144736842105e-4	1.3953789613408e-4	0.0003(0.0002,0.0009)	9.6725e-4	3.58049260614117e-4	0.05710570741056855	-1.9025008532600183		0.3237940175034489	0.0571	0.0571
Methanobacteriaceae	<0.0001(<0.0001,<0.0001)	1.0875e-5	1.0875e-5	<0.0001(<0.0001,<0.0001)	7.29375e-5	6.85354816105011e-5	<0.0001(<0.0001,<0.0001)	8.43986842105263e-4	4.40935742023918e-4	<0.0001(<0.0001,<0.0001)	1.9e-4	1.12530370169685e-4	0.5477650776576614	-0.6011124709451818		0.7788466539677044	0.5478	0.5478
Leuconostocaceae	<0.0001(<0.0001,0.0002)	5.19375e-4	4.34680750563807e-4	<0.0001(<0.0001,<0.0001)	2.08375e-4	1.1113013673917e-4	<0.0001(<0.0001,0.0001)	5.76736842105263e-4	1.92763794526223e-4	<0.0001(<0.0001,<0.0001)	5.6145e-4	4.03082246243669e-4	0.5744491968967622	-0.5615110539099062		0.8042288756554671	0.5744	0.5744
Synergistaceae	<0.0001(<0.0001,0.0005)	4.455e-4	2.7415767100599e-4	<0.0001(<0.0001,0.0001)	4.7225e-4	2.98169352046786e-4	<0.0001(<0.0001,0.0001)	5.61684210526316e-4	2.3710992728633e-4	<0.0001(<0.0001,0.0002)	3.477e-4	1.55426393139037e-4	0.32126578458411215	-0.991860080716568		0.6130463308544954	0.3213	0.3213
Morganellaceae	<0.0001(<0.0001,<0.0001)	0	0	<0.0001(<0.0001,<0.0001)	6.398125e-4	5.57669848706428e-4	<0.0001(<0.0001,<0.0001)	5.88605263157895e-4	3.57048277279701e-4	<0.0001(<0.0001,<0.0001)	3.645e-5	2.79174982855971e-5	0.5195413646396461	-0.6440525399867997		0.7758484378618715	0.5195	0.5195
Bacteria_unclassified	0.0002(<0.0001,0.0006)	3.3725e-4	1.14589601560152e-4	0.0004(0.0001,0.0009)	5.213125e-4	1.07783916500793e-4	0.0002(<0.0001,0.0004)	4.10578947368421e-4	9.55128158263222e-5	0.0002(<0.0001,0.0004)	2.4105e-4	5.03012752271121e-5	0.14060643170844542	-1.4735364913610525		0.47843207931732146	0.1406	0.1406
Eubacteriaceae	<0.0001(<0.0001,0.0004)	0.001539	0.00140919342431863	<0.0001(<0.0001,<0.0001)	4.340625e-4	2.98427063517341e-4	<0.0001(<0.0001,<0.0001)	1.84684210526316e-4	7.73936331995972e-5	<0.0001(<0.0001,0.0001)	4.4145e-4	3.03362146573504e-4	0.3229440492894217	-0.9884260203595063		0.6130463308544954	0.3229	0.3229
Chloroplast	<0.0001(<0.0001,<0.0001)	2.9125e-5	2.9125e-5	<0.0001(<0.0001,<0.0001)	1.40625e-5	1.11267203725986e-5	<0.0001(<0.0001,<0.0001)	3.71236842105263e-4	3.51716513571291e-4	<0.0001(<0.0001,<0.0001)	4.18e-5	3.13859338256051e-5	0.4679731886864008	-0.7257807516483459		0.7487571018982413	0.468	0.468
Actinomycetaceae	<0.0001(<0.0001,0.0002)	9.3625e-5	3.74322900620001e-5	<0.0001(<0.0001,0.0001)	1.40125e-4	8.23636689222459e-5	<0.0001(<0.0001,0.0002)	2.39973684210526e-4	8.22027958155268e-5	0.0001(<0.0001,0.0002)	3.485e-4	1.41569687136016e-4	0.2511032420455511	-1.147673821602413		0.6078859427285292	0.2511	0.2511
Bacteroidales_uncultured	<0.0001(<0.0001,<0.0001)	3e-6	3e-6	<0.0001(<0.0001,<0.0001)	5.625e-6	3.89537653293405e-6	<0.0001(<0.0001,<0.0001)	3.30328947368421e-4	2.08700268906053e-4	<0.0001(<0.0001,<0.0001)	1.436e-4	1.29828923871702e-4	0.9546602055758697	-0.05685562203928121		0.9720176638590673	0.9547	0.9547
Saccharimonadaceae	<0.0001(<0.0001,0.0002)	2.3425e-4	1.43775836187548e-4	<0.0001(<0.0001,0.0002)	2.025625e-4	9.3320012535272e-5	<0.0001(<0.0001,0.0002)	0.00023661842105263201	5.49608184746675e-5	0.0001(<0.0001,0.0003)	2.254e-4	7.39372564728827e-5	0.5289973277505112	-0.6295373450054894		0.7788466539677044	0.529	0.529
[Clostridium]_methylpentosum_group	<0.0001(<0.0001,0.0001)	6.7875e-5	3.76114712269693e-5	<0.0001(<0.0001,<0.0001)	3.89375e-5	1.53445073642004e-5	<0.0001(<0.0001,<0.0001)	2.35842105263158e-4	9.46546336297913e-5	0.0001(<0.0001,0.0007)	4.248e-4	1.39787575684642e-4	0.020480637016866615	-2.3174241692548367	*	0.2867289182361326	0.0205	* 0.0205
Coriobacteriales_Incertae_Sedis	<0.0001(<0.0001,0.0001)	5.8125e-5	2.86109603748533e-5	<0.0001(<0.0001,0.0002)	1.218125e-4	4.42078630590758e-5	<0.0001(<0.0001,0.0002)	2.36026315789474e-4	4.90449202394367e-5	0.0002(<0.0001,0.0005)	3.2865e-4	8.41413058022352e-5	0.09382666717499284	-1.6755484816164337		0.37530666869997137	0.0938	0.0938
Corynebacteriaceae	<0.0001(<0.0001,<0.0001)	2.625e-6	2.625e-6	<0.0001(<0.0001,<0.0001)	1.48125e-5	1.21919436343568e-5	<0.0001(<0.0001,<0.0001)	1.55394736842105e-5	4.28569390027249e-6	<0.0001(<0.0001,<0.0001)	0.0012164	0.00119864693980996	0.5376631937861278	-0.6163505331715937		0.7788466539677044	0.5377	0.5377
Gastranaerophilales	<0.0001(<0.0001,<0.0001)	2.3e-5	2.3e-5	<0.0001(<0.0001,<0.0001)	5.2125e-5	4.95846813542247e-5	<0.0001(<0.0001,<0.0001)	1.90710526315789e-4	8.95792265544951e-5	<0.0001(<0.0001,0.0005)	5.069e-4	2.98283924262915e-4	0.05735435460644571	-1.9006005410102467		0.3237940175034489	0.0574	0.0574
Firmicutes_unclassified	<0.0001(<0.0001,0.0002)	2.445e-4	1.80922734100184e-4	<0.0001(<0.0001,<0.0001)	3.55e-5	1.8239837353076e-5	<0.0001(<0.0001,<0.0001)	2.25815789473684e-4	9.32813527754785e-5	<0.0001(<0.0001,<0.0001)	7.46e-5	5.44189111866164e-5	0.3557370555237071	-0.9235185162950802		0.632421432042146	0.3557	0.3557
Peptococcaceae	<0.0001(<0.0001,<0.0001)	1.6625e-5	1.6625e-5	<0.0001(<0.0001,<0.0001)	7.20625e-5	5.08075182059703e-5	<0.0001(<0.0001,<0.0001)	1.99934210526316e-4	1.19521782989364e-4	<0.0001(<0.0001,0.0001)	1.6945e-4	7.07265480937898e-5	0.05813950698938759	-1.8946445612306289		0.3237940175034489	0.0581	0.0581
Peptostreptococcales-Tissierellales	<0.0001(<0.0001,<0.0001)	7.2125e-5	5.93610133902234e-5	<0.0001(<0.0001,<0.0001)	6.4275e-4	6.1350638749731e-4	<0.0001(<0.0001,<0.0001)	8.96710526315789e-5	3.01341060382097e-5	<0.0001(<0.0001,<0.0001)	2.96e-5	1.35697806676608e-5	0.9891544145378075	-0.013593344203066298		0.9891544145378075	0.9892	0.9892
Atopobiaceae	<0.0001(<0.0001,<0.0001)	1.9e-5	1.5969837641182e-5	<0.0001(<0.0001,<0.0001)	4.0625e-5	2.76471630551852e-5	<0.0001(<0.0001,<0.0001)	2.19065789473684e-4	8.22809699290509e-5	<0.0001(<0.0001,<0.0001)	9.9e-6	4.31210047729825e-6	0.2840283668265319	-1.0713137778342545		0.6130463308544954	0.284	0.284
Micrococcaceae	<0.0001(<0.0001,<0.0001)	6.75e-6	6.75e-6	<0.0001(<0.0001,<0.0001)	1.5625e-5	9.85937582540937e-6	<0.0001(<0.0001,<0.0001)	1.50921052631579e-4	6.15824643620041e-5	<0.0001(<0.0001,<0.0001)	2.6995e-4	1.74199711085022e-4	0.10479015812749763	-1.622061604984221		0.4012721954192289	0.1048	0.1048
Porphyromonadaceae	<0.0001(<0.0001,<0.0001)	5.725e-5	4.98593557634157e-5	<0.0001(<0.0001,<0.0001)	3.7825e-4	3.69894202216436e-4	<0.0001(<0.0001,<0.0001)	1.05894736842105e-4	4.65647354669211e-5	<0.0001(<0.0001,<0.0001)	2.06e-5	1.32441446843899e-5	0.9766282606803272	-0.02929632147758044		0.9854267134792489	0.9766	0.9766
Carnobacteriaceae	<0.0001(<0.0001,<0.0001)	2.6625e-5	1.23098936690313e-5	<0.0001(<0.0001,<0.0001)	5.04375e-5	3.92847477559676e-5	<0.0001(<0.0001,<0.0001)	1.56657894736842e-4	7.23362119710928e-5	<0.0001(<0.0001,<0.0001)	6.12e-5	2.68167857880097e-5	0.7056058935558501	-0.37776403460537716		0.9061908135714386	0.7056	0.7056
Bacteroidales_unclassified	<0.0001(<0.0001,<0.0001)	2.375e-5	2.375e-5	<0.0001(<0.0001,0.0001)	1.121875e-4	5.14897415956162e-5	<0.0001(<0.0001,<0.0001)	1.105e-4	3.75667102538703e-5	<0.0001(<0.0001,0.0003)	1.783e-4	6.18952468203122e-5	0.30566505320765364	-1.0243604544621403		0.6130463308544954	0.3057	0.3057
Gemellaceae	<0.0001(<0.0001,<0.0001)	1.4125e-5	1.03413827135723e-5	<0.0001(<0.0001,<0.0001)	3.675e-5	2.91702616832052e-5	<0.0001(<0.0001,<0.0001)	1.3775e-4	7.02146436593573e-5	<0.0001(<0.0001,<0.0001)	6.895e-5	3.70969905858456e-5	0.48749247077246105	-0.694302584118337		0.7583568130439121	0.4875	0.4875
Defluviitaleaceae	<0.0001(<0.0001,<0.0001)	2.175e-5	1.42700360395981e-5	<0.0001(<0.0001,<0.0001)	9.4375e-6	6.64201823619899e-6	<0.0001(<0.0001,<0.0001)	8.21447368421053e-5	3.04425124256943e-5	<0.0001(<0.0001,0.0003)	2.9215e-4	1.776952932321e-4	0.0537034973444583	-1.9292204751662727		0.3237940175034489	0.0537	0.0537
Rhodospirillales_uncultured	<0.0001(<0.0001,<0.0001)	0	0	<0.0001(<0.0001,<0.0001)	1.0475e-4	9.88890160735761e-5	<0.0001(<0.0001,<0.0001)	4.99473684210526e-5	2.36489819871907e-5	<0.0001(<0.0001,<0.0001)	3.2095e-4	1.997113901161e-4	0.004200675528397928	-2.8626853011224695	**	0.11761891479514198	0.0042	** 0.0042
Moraxellaceae	<0.0001(<0.0001,<0.0001)	2.3125e-5	1.36217230659603e-5	<0.0001(<0.0001,<0.0001)	3.159375e-4	3.04337730007717e-4	<0.0001(<0.0001,<0.0001)	3.82763157894737e-5	2.1869931281903e-5	<0.0001(<0.0001,<0.0001)	1.534e-4	1.15577096620212e-4	0.448192543940331	-0.7584317712386149		0.7381994841370157	0.4482	0.4482
Aerococcaceae	<0.0001(<0.0001,<0.0001)	0	0	<0.0001(<0.0001,<0.0001)	1.05e-5	1.05e-5	<0.0001(<0.0001,<0.0001)	9.76973684210526e-5	7.29276811203529e-5	<0.0001(<0.0001,<0.0001)	1.1055e-4	1.07048426695093e-4	0.29610330337579865	-1.0448262001829105		0.6130463308544954	0.2961	0.2961
Oxalobacteraceae	<0.0001(<0.0001,<0.0001)	0	0	<0.0001(<0.0001,<0.0001)	1.86875e-5	7.52591010553984e-6	<0.0001(<0.0001,<0.0001)	1.16407894736842e-4	4.41778946772743e-5	<0.0001(<0.0001,<0.0001)	1.485e-5	7.48446636989607e-6	0.3122238127778077	-1.0105667997250163		0.6130463308544954	0.3122	0.3122
Dysgonomonadaceae	<0.0001(<0.0001,<0.0001)	0	0	<0.0001(<0.0001,<0.0001)	0	0	<0.0001(<0.0001,<0.0001)	9.52236842105263e-5	9.52236842105263e-5	<0.0001(<0.0001,<0.0001)	0	0	0.9012345210479997	-0.1241019918967011		0.9705602534363074	0.9012	0.9012
Oscillospirales	<0.0001(<0.0001,<0.0001)	0	0	<0.0001(<0.0001,<0.0001)	0	0	<0.0001(<0.0001,<0.0001)	3.01447368421053e-5	1.37760751667184e-5	<0.0001(<0.0001,<0.0001)	2.072e-4	1.50599881176999e-4	0.31783207416601744	-0.9989228334367457		0.6130463308544954	0.3178	0.3178
Sedimentibacteraceae	<0.0001(<0.0001,<0.0001)	0	0	<0.0001(<0.0001,<0.0001)	0	0	<0.0001(<0.0001,<0.0001)	6.83815789473684e-5	6.83815789473684e-5	<0.0001(<0.0001,<0.0001)	0	0	0.9012345210479997	-0.1241019918967011		0.9705602534363074	0.9012	0.9012
Pseudomonadaceae	<0.0001(<0.0001,<0.0001)	0	0	<0.0001(<0.0001,<0.0001)	5.0625e-6	3.80949334995263e-6	<0.0001(<0.0001,<0.0001)	6.10263157894737e-5	5.82397614635207e-5	<0.0001(<0.0001,<0.0001)	1.425e-5	1.425e-5	0.6340577242026493	-0.47602337617531576		0.8589342140794859	0.6341	0.6341
Clostridia_uncultured	<0.0001(<0.0001,<0.0001)	3.5e-6	3.5e-6	<0.0001(<0.0001,<0.0001)	0	0	<0.0001(<0.0001,<0.0001)	6.18947368421053e-5	5.3433636751327e-5	<0.0001(<0.0001,<0.0001)	7e-6	5.48010756713483e-6	0.6442006605596144	-0.46183359036845284		0.8589342140794859	0.6442	0.6442
Neisseriaceae	<0.0001(<0.0001,<0.0001)	1.35e-5	1.01118742080783e-5	<0.0001(<0.0001,<0.0001)	3.0625e-5	2.27533651357332e-5	<0.0001(<0.0001,<0.0001)	4.33684210526316e-5	1.85930551277702e-5	<0.0001(<0.0001,<0.0001)	2.66e-5	1.41416518055521e-5	0.7768615424298079	-0.28341133231439847		0.9280204229518964	0.7769	0.7769
Saccharimonadales	<0.0001(<0.0001,<0.0001)	1.6625e-5	8.28711887725247e-6	<0.0001(<0.0001,<0.0001)	3.90625e-5	1.86096902960975e-5	<0.0001(<0.0001,<0.0001)	3.94342105263158e-5	1.09751926894537e-5	<0.0001(<0.0001,<0.0001)	2.495e-5	9.70905030859027e-6	0.9433226633854938	-0.0710943518287102		0.9720176638590673	0.9433	0.9433
Hungateiclostridiaceae	<0.0001(<0.0001,<0.0001)	1.125e-5	1.125e-5	<0.0001(<0.0001,<0.0001)	3.81875e-5	2.78397525656509e-5	<0.0001(<0.0001,<0.0001)	2.00263157894737e-5	9.85019322429075e-6	<0.0001(<0.0001,<0.0001)	6.96e-5	4.7384729940973e-5	0.8486451957853556	-0.19084734322590224		0.9705602534363074	0.8486	0.8486
Lactobacillales_unclassified	<0.0001(<0.0001,<0.0001)	3.05e-5	3.05e-5	<0.0001(<0.0001,<0.0001)	2.8125e-6	2.8125e-6	<0.0001(<0.0001,<0.0001)	3.98552631578947e-5	3.02998911696695e-5	<0.0001(<0.0001,<0.0001)	2.8e-6	2.8e-6	0.8147234739547423	-0.2343368578638659		0.9505107196138661	0.8147	0.8147
Coriobacteriales_uncultured	<0.0001(<0.0001,<0.0001)	0	0	<0.0001(<0.0001,<0.0001)	2.6875e-6	2.6875e-6	<0.0001(<0.0001,<0.0001)	3.28684210526316e-5	3.10436045457809e-5	<0.0001(<0.0001,<0.0001)	1.375e-5	8.37379213599443e-6	0.2605225468836554	-1.125156915026321		0.6078859427285292	0.2605	0.2605
Anaerofustaceae	<0.0001(<0.0001,<0.0001)	3.2875e-5	2.7256347556906e-5	<0.0001(<0.0001,<0.0001)	1.60625e-5	1.60625e-5	<0.0001(<0.0001,<0.0001)	1.31842105263158e-5	3.82483622061086e-6	<0.0001(<0.0001,<0.0001)	6.205e-5	2.4656639438923e-5	0.02579099760200371	-2.2293444146200607	*	0.3209546368249351	0.0258	* 0.0258
Ethanoligenenaceae	<0.0001(<0.0001,<0.0001)	0	0	<0.0001(<0.0001,<0.0001)	2.4375e-6	2.4375e-6	<0.0001(<0.0001,<0.0001)	1.77105263157895e-5	9.78408689747588e-6	<0.0001(<0.0001,<0.0001)	3.355e-5	1.30049535097006e-5	5.689509873016025e-4	-3.4459997017175663	***	0.03186125528888974	0.0006	***0.0006
Firmicutes_uncultured	<0.0001(<0.0001,<0.0001)	4.15e-5	4.15e-5	<0.0001(<0.0001,<0.0001)	0	0	<0.0001(<0.0001,<0.0001)	6.96052631578947e-6	6.35199763548593e-6	<0.0001(<0.0001,<0.0001)	5.64e-5	4.04732140141054e-5	0.07476155364206695	-1.781924444696944		0.33873006759646296	0.0748	0.0748
Izemoplasmatales	<0.0001(<0.0001,<0.0001)	1.2875e-5	1.2875e-5	<0.0001(<0.0001,<0.0001)	5.875e-6	5.875e-6	<0.0001(<0.0001,<0.0001)	9.02631578947368e-6	7.61989486698691e-6	<0.0001(<0.0001,<0.0001)	4.28e-5	2.74215243923455e-5	0.2873517032971673	-1.0639492216675994		0.6130463308544954	0.2874	0.2874
Victivallaceae	<0.0001(<0.0001,<0.0001)	1.7375e-5	1.25056237349442e-5	<0.0001(<0.0001,<0.0001)	0	0	<0.0001(<0.0001,<0.0001)	1.85789473684211e-5	1.17013908778595e-5	<0.0001(<0.0001,<0.0001)	4.45e-6	2.47776958276252e-6	0.2932702416855876	-1.0509746306129493		0.6130463308544954	0.2933	0.2933
Veillonellales-Selenomonadales_unclassified	<0.0001(<0.0001,<0.0001)	1.64375e-4	1.64375e-4	<0.0001(<0.0001,<0.0001)	0	0	<0.0001(<0.0001,<0.0001)	1.34210526315789e-6	9.64920255150461e-7	<0.0001(<0.0001,<0.0001)	7.05e-6	5.42677329737042e-6	0.23004389757679897	-1.200245787328722		0.5725537006355885	0.23	0.23
Oscillospirales_uncultured	<0.0001(<0.0001,<0.0001)	0	0	<0.0001(<0.0001,<0.0001)	9.1875e-6	9.1875e-6	<0.0001(<0.0001,<0.0001)	1.70789473684211e-5	1.05435065766847e-5	<0.0001(<0.0001,<0.0001)	1.95e-6	1.95e-6	0.8903558010262109	-0.13785400615527862		0.9705602534363074	0.8904	0.8904
Flavobacteriaceae	<0.0001(<0.0001,<0.0001)	0	0	<0.0001(<0.0001,<0.0001)	7.4375e-6	5.29934646127866e-6	<0.0001(<0.0001,<0.0001)	4.69736842105263e-6	2.88985034134697e-6	<0.0001(<0.0001,<0.0001)	4.985e-5	3.49905457155741e-5	0.008009471946511809	-2.6516702602321103	**	0.1794121716018645	0.008	** 0.008
Aeromonadaceae	<0.0001(<0.0001,<0.0001)	3.5e-6	3.5e-6	<0.0001(<0.0001,<0.0001)	5e-6	3.64691650576209e-6	<0.0001(<0.0001,<0.0001)	1.58421052631579e-5	1.09862602009994e-5	<0.0001(<0.0001,<0.0001)	2.15e-6	2.15e-6	0.8084984926603946	-0.2423635277208351		0.9505107196138661	0.8085	0.8085
Sphingomonadaceae	<0.0001(<0.0001,<0.0001)	6.875e-6	4.52547353481221e-6	<0.0001(<0.0001,<0.0001)	0	0	<0.0001(<0.0001,<0.0001)	1.38947368421053e-5	8.93637508336885e-6	<0.0001(<0.0001,<0.0001)	9.6e-6	5.16995367993095e-6	0.20368918430902347	-1.2711109388640967		0.5431711581573959	0.2037	0.2037
Succinivibrionaceae	<0.0001(<0.0001,<0.0001)	1.5e-5	1.5e-5	<0.0001(<0.0001,<0.0001)	1.1875e-6	1.1875e-6	<0.0001(<0.0001,<0.0001)	9.31578947368421e-6	9.31578947368421e-6	<0.0001(<0.0001,<0.0001)	1.4e-6	1.4e-6	0.3113092441428574	-1.0124786618553945		0.6130463308544954	0.3113	0.3113
Cardiobacteriaceae	<0.0001(<0.0001,<0.0001)	0	0	<0.0001(<0.0001,<0.0001)	2.4375e-6	2.4375e-6	<0.0001(<0.0001,<0.0001)	1.02631578947368e-5	3.97890791774743e-6	<0.0001(<0.0001,<0.0001)	2.05e-6	2.05e-6	0.3829822552670171	-0.8724145692628271		0.67021894671728	0.383	0.383
Alcaligenaceae	<0.0001(<0.0001,<0.0001)	0	0	<0.0001(<0.0001,<0.0001)	0	0	<0.0001(<0.0001,<0.0001)	0	0	<0.0001(<0.0001,<0.0001)	3.76e-5	3.76e-5	0.1717971442967918	-1.3664519765621534		0.47843207931732146	0.1718	0.1718
Firmicutes_Incertae_Sedis_DTU014	<0.0001(<0.0001,<0.0001)	2.5125e-5	2.5125e-5	<0.0001(<0.0001,<0.0001)	0	0	<0.0001(<0.0001,<0.0001)	5.23684210526316e-6	3.59145518184153e-6	<0.0001(<0.0001,<0.0001)	5.75e-6	4.05999416644642e-6	0.3979846538935184	-0.84522602590725		0.6857581728626779	0.398	0.398
Vagococcaceae	<0.0001(<0.0001,<0.0001)	2.8625e-5	2.8625e-5	<0.0001(<0.0001,<0.0001)	0	0	<0.0001(<0.0001,<0.0001)	2.42105263157895e-6	1.34023605643954e-6	<0.0001(<0.0001,<0.0001)	3.95e-6	3.95e-6	0.5904053489703149	-0.5382487197678232		0.8163629516626576	0.5904	0.5904
Staphylococcaceae	<0.0001(<0.0001,<0.0001)	0	0	<0.0001(<0.0001,<0.0001)	5.5625e-6	4.36364598128675e-6	<0.0001(<0.0001,<0.0001)	3.90789473684211e-6	2.12505336416618e-6	<0.0001(<0.0001,<0.0001)	4.45e-6	4.45e-6	0.6961342455205447	-0.39054410871947665		0.9061908135714386	0.6961	0.6961
Puniceicoccaceae	<0.0001(<0.0001,<0.0001)	0	0	<0.0001(<0.0001,<0.0001)	0	0	<0.0001(<0.0001,<0.0001)	3.69736842105263e-6	3.32090770390255e-6	<0.0001(<0.0001,<0.0001)	4.75e-6	4.75e-6	0.7712975004526054	-0.2906781286748109		0.9280204229518964	0.7713	0.7713
Hydrogenophilaceae	<0.0001(<0.0001,<0.0001)	1.175e-5	8.19788735851238e-6	<0.0001(<0.0001,<0.0001)	0	0	<0.0001(<0.0001,<0.0001)	1.38157894736842e-6	6.89003120524382e-7	<0.0001(<0.0001,<0.0001)	5e-6	5e-6	0.0816581412955759	-1.7411451360983254		0.33873006759646296	0.0817	0.0817
Leptotrichiaceae	<0.0001(<0.0001,<0.0001)	1.375e-5	7.08557387533693e-6	<0.0001(<0.0001,<0.0001)	0	0	<0.0001(<0.0001,<0.0001)	1.36842105263158e-6	9.61329872964395e-7	<0.0001(<0.0001,<0.0001)	0	0	3.666013660902299e-5	-4.127579714217699	***	0.004105935300210575	<0.0001	***<0.0001
Brevibacteriaceae	<0.0001(<0.0001,<0.0001)	0	0	<0.0001(<0.0001,<0.0001)	0	0	<0.0001(<0.0001,<0.0001)	8.68421052631579e-7	6.20226926570601e-7	<0.0001(<0.0001,<0.0001)	6.4e-6	6.4e-6	0.7633903629524423	-0.30103164618448125		0.9280204229518964	0.7634	0.7634
Bacillaceae	<0.0001(<0.0001,<0.0001)	0	0	<0.0001(<0.0001,<0.0001)	0	0	<0.0001(<0.0001,<0.0001)	2.30263157894737e-6	1.20801704078287e-6	<0.0001(<0.0001,<0.0001)	0	0	0.4983376661024506	-0.6771076333141401		0.7583568130439121	0.4983	0.4983
Negativicutes_unclassified	<0.0001(<0.0001,<0.0001)	0	0	<0.0001(<0.0001,<0.0001)	4.5e-6	4.5e-6	<0.0001(<0.0001,<0.0001)	1.21052631578947e-6	9.6178120382229e-7	<0.0001(<0.0001,<0.0001)	0	0	0.640873964348795	-0.46647719932116405		0.8589342140794859	0.6409	0.6409
Propionibacteriaceae	<0.0001(<0.0001,<0.0001)	0	0	<0.0001(<0.0001,<0.0001)	0	0	<0.0001(<0.0001,<0.0001)	1.06578947368421e-6	7.48644512251869e-7	<0.0001(<0.0001,<0.0001)	1.9e-6	1.9e-6	0.7788742835489131	-0.28078633722046825		0.9280204229518964	0.7789	0.7789
Elusimicrobiaceae	<0.0001(<0.0001,<0.0001)	0	0	<0.0001(<0.0001,<0.0001)	0	0	<0.0001(<0.0001,<0.0001)	0	0	<0.0001(<0.0001,<0.0001)	5.5e-6	5.5e-6	0.1717971442967918	-1.3664519765621534		0.47843207931732146	0.1718	0.1718
Bacteroidia_unclassified	<0.0001(<0.0001,<0.0001)	0	0	<0.0001(<0.0001,<0.0001)	4.3125e-6	4.3125e-6	<0.0001(<0.0001,<0.0001)	3.94736842105263e-7	3.94736842105263e-7	<0.0001(<0.0001,<0.0001)	0	0	0.4555838605700426	-0.7461383241270576		0.7394984403455764	0.4556	0.4556
Weeksellaceae	<0.0001(<0.0001,<0.0001)	0	0	<0.0001(<0.0001,<0.0001)	0	0	<0.0001(<0.0001,<0.0001)	0	0	<0.0001(<0.0001,<0.0001)	4.55e-6	4.55e-6	0.1717971442967918	-1.3664519765621534		0.47843207931732146	0.1718	0.1718
Enterobacterales_unclassified	<0.0001(<0.0001,<0.0001)	0	0	<0.0001(<0.0001,<0.0001)	0	0	<0.0001(<0.0001,<0.0001)	1.01315789473684e-6	1.01315789473684e-6	<0.0001(<0.0001,<0.0001)	0	0	0.9012345210479997	-0.1241019918967011		0.9705602534363074	0.9012	0.9012
Beijerinckiaceae	<0.0001(<0.0001,<0.0001)	0	0	<0.0001(<0.0001,<0.0001)	0	0	<0.0001(<0.0001,<0.0001)	1e-6	7.03375320938447e-7	<0.0001(<0.0001,<0.0001)	0	0	0.7607791930922838	-0.30445772811138155		0.9280204229518964	0.7608	0.7608
Caulobacteraceae	<0.0001(<0.0001,<0.0001)	0	0	<0.0001(<0.0001,<0.0001)	0	0	<0.0001(<0.0001,<0.0001)	5.39473684210526e-7	5.39473684210526e-7	<0.0001(<0.0001,<0.0001)	0	0	0.9012345210479997	-0.1241019918967011		0.9705602534363074	0.9012	0.9012
Acholeplasmataceae	<0.0001(<0.0001,<0.0001)	0	0	<0.0001(<0.0001,<0.0001)	0	0	<0.0001(<0.0001,<0.0001)	5.13157894736842e-7	5.13157894736842e-7	<0.0001(<0.0001,<0.0001)	0	0	0.9012345210479997	-0.1241019918967011		0.9705602534363074	0.9012	0.9012
Oscillospirales_UCG-011	<0.0001(<0.0001,<0.0001)	0	0	<0.0001(<0.0001,<0.0001)	0	0	<0.0001(<0.0001,<0.0001)	0	0	<0.0001(<0.0001,<0.0001)	1.5e-6	1.5e-6	0.1717971442967918	-1.3664519765621534		0.47843207931732146	0.1718	0.1718
Coriobacteriales_unclassified	<0.0001(<0.0001,<0.0001)	0	0	<0.0001(<0.0001,<0.0001)	0	0	<0.0001(<0.0001,<0.0001)	0	0	<0.0001(<0.0001,<0.0001)	1.45e-6	1.45e-6	0.1717971442967918	-1.3664519765621534		0.47843207931732146	0.1718	0.1718
