# Supplementary material for: The harmful intestinal microbial community accumulates during DKD exacerbation and microbiome–metabolome combined validation in a mouse model
Source: Front Endocrinol (Lausanne). 2022 Dec 19;13:964389. doi: 10.3389/fendo.2022.964389 (PMC9806430; doi:10.3389/fendo.2022.964389)
Supplement: Supplementary Table 1 — Comparison of α-diversity in discovery cohort (DKD=120 and DMHC=232) [file DataSheet_2.zip › Supplementary tables/Table S8 (genus).xls]

ID	DKD.median	DKD.mean	DKD.se	DMHC.median	DMHC.mean	DMHC.se	p-value	z-score	Sig_mark	q-value	fixp	fixps
Bacteroides	0.0489(0.0085,0.1415)	0.0981856666666667	0.012116091217316	0.1417(0.029,0.318)	0.197373724137931	0.0130589582295957	1.702855982552993e-6	-4.7858259291790555	***	1.8555258292646404e-5	<0.0001	***<0.0001
Faecalibacterium	0.0426(0.0067,0.0988)	0.0839979416666667	0.0114156055804679	0.0981(0.0328,0.1916)	0.13034425862069	0.00836228556538033	1.848128797214374e-5	-4.282490674841077	***	1.3904969045708146e-4	<0.0001	***<0.0001
Escherichia-Shigella	0.0286(0.0039,0.161)	0.137680325	0.020364546794896	0.002(0.0003,0.0171)	0.0728465129310345	0.0115267169203813	2.5132985968534483e-10	-6.326164515171641	***	1.1345747951509854e-8	<0.0001	***<0.0001
Prevotella	0.0004(<0.0001,0.0044)	0.0265721916666667	0.00771298863883245	0.0002(<0.0001,0.0154)	0.0670999525862069	0.0102766609006738	0.6500923210488424	-0.45363393978514677		0.7363052811879363	0.6501	0.6501
Subdoligranulum	0.0337(0.0041,0.0736)	0.0655464166666667	0.00855391646255685	0.0113(0.003,0.0332)	0.040123349137931	0.00556917756211181	5.972926652868661e-4	-3.4328408161114043	***	0.002621451142092357	0.0006	***0.0006
Lachnospiraceae_unclassified	0.0155(0.0047,0.0353)	0.0255694166666667	0.00297807900319004	0.0381(0.0181,0.0565)	0.0411321982758621	0.00204380351425359	2.2742854736580817e-8	-5.589725728004495	***	4.4917138104747114e-7	<0.0001	***<0.0001
Blautia	0.0133(0.0057,0.0295)	0.0247192333333333	0.00342431311740224	0.0249(0.011,0.0476)	0.0361918060344828	0.00256115892676471	3.671474693369503e-5	-4.127237304009562	***	2.4684808576697087e-4	<0.0001	***<0.0001
Enterobacteriaceae_unclassified	0.0051(0.0006,0.0332)	0.0427552333333333	0.00851890211105244	0.0007(<0.0001,0.0082)	0.0266288620689655	0.0057529906239117	2.991985856488863e-6	-4.671369209479049	***	3.0498952601628413e-5	<0.0001	***<0.0001
Akkermansia	<0.0001(<0.0001,0.0095)	0.0485834083333333	0.0119397526042004	<0.0001(<0.0001,0.0003)	0.0166080905172414	0.00517165102540543	7.744430544922335e-4	-3.361771055691729	***	0.003178233834020075	0.0008	***0.0008
Bifidobacterium	0.0057(0.0007,0.0222)	0.0369748833333333	0.00829375913708466	0.0027(0.0005,0.0087)	0.0162037715517241	0.00295344766317873	0.02448782975435422	-2.2493878685980504	*	0.05906987940744988	0.0245	* 0.0245
Agathobacter	0.0044(0.0003,0.0221)	0.0201923666666667	0.00342065520786751	0.0143(0.0016,0.0357)	0.0235049137931034	0.00188447391588749	0.0026135161215705056	-3.0098792002933394	**	0.00860282390016958	0.0026	** 0.0026
Megamonas	<0.0001(<0.0001,0.0002)	0.0154541083333333	0.00745784494193749	<0.0001(<0.0001,0.0042)	0.0235262284482759	0.0049453877823056	0.030779312912554466	-2.159914191828859	*	0.06949070453363991	0.0308	* 0.0308
Oscillospiraceae_UCG-002	0.0041(<0.0001,0.0218)	0.0218738333333333	0.00385692125717914	0.0018(<0.0001,0.0108)	0.0128701853448276	0.00199543579812177	0.026704770763293754	-2.2158063007744158	*	0.062372929337238266	0.0267	* 0.0267
[Eubacterium]_coprostanoligenes_group	0.0055(0.0005,0.0189)	0.020859025	0.00372294284975337	0.0015(<0.0001,0.0128)	0.0130059396551724	0.00184818379529523	0.003692126395487504	-2.9033340047279332	**	0.011551603375980705	0.0037	** 0.0037
Alistipes	0.0041(0.0003,0.0191)	0.0166581666666667	0.00328062658161118	0.0035(0.0003,0.0139)	0.0113633232758621	0.00159476494693799	0.1318250966538335	-1.5069436694202694		0.21924595022427043	0.1318	0.1318
Enterococcus	<0.0001(<0.0001,0.0003)	0.00625496666666667	0.0050031413539589	<0.0001(<0.0001,<0.0001)	0.0141115689655172	0.00636197870008026	1.5595434306156711e-4	-3.7813912571820065	***	8.496822828871587e-4	0.0002	***0.0002
Lachnoclostridium	0.0027(0.0005,0.0078)	0.007886625	0.00159034956074408	0.0042(0.0015,0.0101)	0.01133675	0.00152282424815387	0.019519512951856933	-2.3354578962308623	*	0.047815241029354964	0.0195	* 0.0195
Roseburia	0.0012(<0.0001,0.0061)	0.007676775	0.00214554848558273	0.0046(0.0003,0.0137)	0.0113241293103448	0.00122225378363739	1.3820291604774827e-4	-3.811362512828686	***	7.661775696682185e-4	0.0001	***0.0001
Fusicatenibacter	0.0012(0.0001,0.0048)	0.00761331666666667	0.00234442104978631	0.0047(0.0007,0.0159)	0.011336625	0.00102834640140679	2.361320698300832e-5	-4.227662079782579	***	1.6581718681401398e-4	<0.0001	***<0.0001
Christensenellaceae_R-7_group	0.0012(<0.0001,0.0163)	0.016780475	0.00335924945175651	0.0002(<0.0001,0.0031)	0.00634136637931034	0.00162593116749737	6.740384149023687e-4	-3.39992701735371	***	0.00284188471019392	0.0007	***0.0007
Clostridia_UCG-014	<0.0001(<0.0001,0.0031)	0.00774340833333333	0.00173132745340383	<0.0001(<0.0001,0.0018)	0.0101195043103448	0.00251597166586218	0.7213438016435686	-0.35666340896709925		0.7970092353824044	0.7213	0.7213
Parabacteroides	0.0028(0.0006,0.009)	0.009027	0.00165509564272118	0.003(0.0009,0.0072)	0.0084417025862069	0.00258060910359271	0.9247245402618587	-0.09448419069106771		0.9643991905041166	0.9247	0.9247
Dialister	<0.0001(<0.0001,0.0012)	0.00384764166666667	9.41169367246169e-4	0.0001(<0.0001,0.0072)	0.00993498706896552	0.0017915051240228	0.04461411959288659	-2.0082745987718384	*	0.09214419471472002	0.0446	* 0.0446
Dorea	0.0048(0.0009,0.0112)	0.00844618333333333	0.0011010865852443	0.0037(0.0014,0.0076)	0.00752756465517241	0.00109695456234833	0.3464297855887657	-0.9415369060767192		0.467828257461752	0.3464	0.3464
Anaerostipes	0.0015(0.0004,0.0048)	0.00641913333333333	0.00130232493352606	0.0031(0.0008,0.0088)	0.00855493965517241	0.00118171215476447	0.0030946880242493703	-2.9581725879456715	**	0.009877994097604051	0.0031	** 0.0031
Lachnospira	0.0001(<0.0001,0.0008)	0.00298605833333333	0.00134318118284817	0.0018(<0.0001,0.0092)	0.0103207155172414	0.00191762002823368	6.0647515657693136e-9	-5.814962402361904	***	1.5970512456525858e-7	<0.0001	***<0.0001
Ruminococcaceae_CAG-352	0.0027(<0.0001,0.0118)	0.0122510916666667	0.00218490355978145	0.0011(<0.0001,0.0049)	0.00535580603448276	0.0011007378775953	0.0022267959628891098	-3.0581883099100002	**	0.007745511754721708	0.0022	** 0.0022
Clostridiaceae_Clostridium_sensu_stricto	0.0002(<0.0001,0.0022)	0.00788208333333333	0.00312906318084464	0.0002(<0.0001,0.0017)	0.00695497844827586	0.0025219283617565	0.3077787108549541	-1.019894051826406		0.42373010643171966	0.3078	0.3078
Lactobacillus	0.0003(<0.0001,0.0033)	0.017416825	0.0063770248213804	0.0001(<0.0001,0.0005)	0.00170928448275862	6.65811133871995e-4	9.468824943175741e-4	-3.3058515205867876	***	0.0037875299772702964	0.0009	***0.0009
[Eubacterium]_hallii_group	0.0023(0.0002,0.007)	0.0075299	0.00179876978281508	0.0044(0.0008,0.0092)	0.00677134051724138	5.82350822707348e-4	0.019200921510944314	-2.3416069952221084	*	0.04777552123982995	0.0192	* 0.0192
Phascolarctobacterium	0.0006(<0.0001,0.0025)	0.00498271666666667	0.00120142459691422	0.0011(<0.0001,0.0063)	0.00659831896551724	8.98734612718105e-4	0.04866501088893926	-1.9715148958937145	*	0.0985778425699026	0.0487	* 0.0487
Coprococcus	0.0008(0.0001,0.0024)	0.0038994	0.00120486444838894	0.0011(0.0002,0.0054)	0.00686227155172414	9.80402166673022e-4	0.09637108051197338	-1.662707098919646		0.1691847857876866	0.0964	0.0964
[Ruminococcus]_torques_group	0.0036(0.0007,0.0102)	0.00807276666666667	0.00112567989182992	0.0021(0.0006,0.0041)	0.00441087931034483	5.7833570797781e-4	0.013473132691400009	-2.4710119221775977	*	0.036080592631206804	0.0135	* 0.0135
Oscillospiraceae_UCG-005	0.0018(<0.0001,0.0109)	0.00905978333333333	0.00158518757420181	0.0003(<0.0001,0.0028)	0.00383318534482759	5.81919882176956e-4	1.676355528641484e-4	-3.7633749755816566	***	8.978446560181507e-4	0.0002	***0.0002
Ruminococcus	0.0015(<0.0001,0.0041)	0.0040801	6.19880928116051e-4	0.0016(<0.0001,0.0069)	0.00634346551724138	7.84723410374951e-4	0.3789978336265424	-0.87974432093995		0.5011017381840476	0.379	0.379
Lachnospiraceae_NK4A136_group	0.0014(<0.0001,0.0069)	0.007293075	0.00131163946393668	0.001(<0.0001,0.0046)	0.00457541379310345	6.25847344016345e-4	0.40925816809391874	-0.8251997980179488		0.5300228734331079	0.4093	0.4093
Streptococcus	0.0006(0.0002,0.0028)	0.00818325	0.00231966287911069	0.0004(0.0001,0.0014)	0.00375773275862069	0.00130675547365122	0.0757890866035483	-1.7756593178322988		0.14702811999382334	0.0758	0.0758
Megasphaera	<0.0001(<0.0001,0.0001)	0.0039837	0.00175307305413587	<0.0001(<0.0001,<0.0001)	0.00525643103448276	0.0036259811672984	0.15268052874963717	-1.4301271515131735		0.24743927304377253	0.1527	0.1527
[Eubacterium]_eligens_group	<0.0001(<0.0001,0.0011)	0.0017145	4.45453127181083e-4	0.0004(<0.0001,0.0048)	0.00617082327586207	0.0013452350296928	0.006196342854628013	-2.7372062634120122	**	0.017963709560205984	0.0062	** 0.0062
Oscillospiraceae_NK4A214_group	0.0003(<0.0001,0.0031)	0.00501378333333333	0.00105621469540941	0.0003(<0.0001,0.0029)	0.00390536637931034	7.42699069765082e-4	0.42588517589936276	-0.7962526932529693		0.5448571481141645	0.4259	0.4259
Romboutsia	0.0004(<0.0001,0.0024)	0.00702589166666667	0.001828428018282	0.0006(<0.0001,0.0024)	0.00259543534482759	3.77937732385832e-4	0.9081621482451888	-0.11535701532684285		0.9502623802830452	0.9082	0.9082
Erysipelotrichaceae_UCG-003	0.0008(<0.0001,0.0068)	0.00533326666666667	9.58042690824184e-4	0.0014(0.0001,0.0035)	0.00316794396551724	4.61563704847418e-4	0.6138366116454329	-0.5046045525676959		0.7281866540070361	0.6138	0.6138
Parasutterella	<0.0001(<0.0001,0.0007)	0.0023833	0.00104953061521278	0.0004(<0.0001,0.0036)	0.00417810344827586	9.00920470518393e-4	0.001716815291254917	-3.135294733219669	**	0.006458495619482783	0.0017	** 0.0017
[Eubacterium]_ruminantium_group	<0.0001(<0.0001,0.0002)	0.00351273333333333	0.0012636937290574	<0.0001(<0.0001,0.0008)	0.00357092672413793	7.80871234282849e-4	0.40532696670884855	-0.8321452435862468		0.5292699234710585	0.4053	0.4053
Lachnospiraceae_UCG-004	0.0002(<0.0001,0.0009)	0.00109788333333333	3.06601030954789e-4	0.0027(0.0005,0.0056)	0.00415703879310345	3.71435232037766e-4	7.83977677049237e-16	-8.056674937500633	***	2.477369459475589e-13	<0.0001	***<0.0001
[Ruminococcus]_gnavus_group	0.0001(<0.0001,0.0016)	0.0037261	0.00111390457353203	<0.0001(<0.0001,0.0009)	0.00278067672413793	5.21426344346579e-4	0.17777379698135273	-1.347641248307258		0.2700794223370551	0.1778	0.1778
Lachnospiraceae_NC2004_group	0.0004(<0.0001,0.0013)	0.00118308333333333	1.71790677617947e-4	0.0028(0.0006,0.0054)	0.00381923706896552	2.73493360478599e-4	1.4473494491587558e-10	-6.410824277270759	***	9.147248518683337e-9	<0.0001	***<0.0001
Fusobacterium	<0.0001(<0.0001,0.0002)	0.00186963333333333	0.00128226202907017	<0.0001(<0.0001,<0.0001)	0.00323370689655172	0.00137854982033445	0.034192639699057226	-2.117792560193053	*	0.0750338482284867	0.0342	* 0.0342
Haemophilus	<0.0001(<0.0001,0.0002)	0.00241586666666667	8.68361778858478e-4	<0.0001(<0.0001,0.0002)	0.00293338793103448	0.00235160135338305	0.42410592845391254	-0.7993181997136116		0.5447864772009609	0.4241	0.4241
Veillonella	<0.0001(<0.0001,0.0007)	0.00348743333333333	0.00125264298756844	<0.0001(<0.0001,0.0003)	0.00236347844827586	8.65449132746303e-4	0.14746690550717217	-1.4485370731342182		0.24144840487184668	0.1475	0.1475
Clostridia_unclassified	0.001(0.0001,0.0025)	0.00171624166666667	2.01009120504586e-4	0.0022(0.0006,0.0042)	0.0029991724137931	2.01077163815339e-4	2.0719303190983637e-5	-4.25699495211828	***	1.4880226837160976e-4	<0.0001	***<0.0001
Ruminococcaceae_uncultured	0.0004(<0.0001,0.0028)	0.00356691666666667	8.36915413231964e-4	0.0003(<0.0001,0.0011)	0.00158283189655172	2.65134086715989e-4	0.15457600069847952	-1.4235526851034932		0.2492143684730588	0.1546	0.1546
Ruminococcaceae_UBA1819	0.0007(0.0001,0.0022)	0.00388760833333333	9.02920828140636e-4	<0.0001(<0.0001,0.0004)	0.00139962931034483	4.9653526246425e-4	4.418093759354566e-9	-5.867727199369725	***	1.322176772984924e-7	<0.0001	***<0.0001
Monoglobus	0.0005(<0.0001,0.0021)	0.0020227	3.92504516129525e-4	0.0006(<0.0001,0.002)	0.00187431465517241	2.54539926002794e-4	0.5601699392009307	-0.5825891084019099		0.6705064423768716	0.5602	0.5602
Barnesiella	<0.0001(<0.0001,0.0017)	0.00245573333333333	5.69502328286229e-4	<0.0001(<0.0001,0.0013)	0.00163948275862069	2.89880047035169e-4	0.2603755579589264	-1.1255039178323105		0.3640649394469945	0.2604	0.2604
Catenibacterium	<0.0001(<0.0001,<0.0001)	0.00371435	0.00141707133547995	<0.0001(<0.0001,<0.0001)	8.70685344827586e-4	2.62807447462062e-4	0.002567246006900082	-3.015300695040571	**	0.00853947092821501	0.0026	** 0.0026
[Eubacterium]_ventriosum_group	0.0003(<0.0001,0.002)	0.00274368333333333	6.92516899750643e-4	0.0005(<0.0001,0.0013)	0.00135438793103448	1.51346059302791e-4	0.47546837126481434	-0.7136100015927116		0.5849331877468248	0.4755	0.4755
Collinsella	0.0008(<0.0001,0.0024)	0.002550475	4.3937742081486e-4	0.0003(<0.0001,0.0011)	0.00141727586206897	3.42336060289911e-4	0.002230511296454669	-3.0576887369091463	**	0.007745511754721708	0.0022	** 0.0022
Butyricicoccus	0.0008(0.0001,0.0022)	0.001560375	1.99170304595949e-4	0.0015(0.0005,0.0026)	0.00186018965517241	1.31147761142002e-4	0.00451257595511149	-2.8399135621664775	**	0.01377706495357658	0.0045	** 0.0045
Muribaculaceae	<0.0001(<0.0001,0.0006)	0.00240150833333333	5.7340073601369e-4	<0.0001(<0.0001,<0.0001)	0.00138250431034483	3.11385670733448e-4	8.762787855811454e-5	-3.9225192806371494	***	5.322018909642965e-4	<0.0001	***<0.0001
Lachnospiraceae_ND3007_group	<0.0001(<0.0001,0.0005)	4.195e-4	6.22743377102872e-5	0.0005(<0.0001,0.0034)	0.00232663793103448	2.37548171888354e-4	3.857187939999334e-6	-4.6189327714990895	***	3.681493608913882e-5	<0.0001	***<0.0001
Erysipelatoclostridiaceae_UCG-004	<0.0001(<0.0001,<0.0001)	0.00464585833333333	0.00462904150051464	<0.0001(<0.0001,<0.0001)	4.62931034482759e-6	2.95371608910978e-6	0.16879088193432507	-1.3760993333182567		0.25892193539440156	0.1688	0.1688
Ruminococcaceae_unclassified	0.0005(<0.0001,0.0022)	0.001585025	2.20729819974829e-4	0.0003(<0.0001,0.0012)	0.00140608189655172	5.64530190322902e-4	0.03925996096089076	-2.0614517621835993	*	0.08326273599759383	0.0393	* 0.0393
[Eubacterium]_siraeum_group	<0.0001(<0.0001,0.0007)	0.00314365833333333	8.63340701667817e-4	<0.0001(<0.0001,<0.0001)	5.10181034482759e-4	1.24030552553782e-4	1.6063413178708765e-5	-4.313577034602886	***	1.2690096411179923e-4	<0.0001	***<0.0001
Desulfovibrio	<0.0001(<0.0001,0.0012)	0.002040775	4.20851626159679e-4	<0.0001(<0.0001,0.0002)	0.001078375	2.19624888956291e-4	0.0050030597569481515	-2.806836696268799	**	0.01491478191693977	0.005	** 0.005
Lachnospiraceae_UCG-001	<0.0001(<0.0001,0.0004)	4.07416666666667e-4	8.97401443004539e-5	0.0005(<0.0001,0.0018)	0.00189546120689655	2.63425487692929e-4	3.3176192773594225e-7	-5.1044477458652375	***	4.321486249748603e-6	<0.0001	***<0.0001
Intestinibacter	0.0002(<0.0001,0.0014)	0.002043625	5.22035662097668e-4	0.0002(<0.0001,0.001)	9.98004310344828e-4	1.39026557249359e-4	0.5422627832095214	-0.6093948008917863		0.6515400741224667	0.5423	0.5423
Tyzzerella	<0.0001(<0.0001,0.0001)	0.0014315	5.35636570814949e-4	<0.0001(<0.0001,0.0009)	0.00114948275862069	2.19483893918692e-4	5.112352897746288e-4	-3.4747995107998704	***	0.0023413094430258363	0.0005	***0.0005
[Ruminococcus]_gauvreauii_group	0.0002(<0.0001,0.0011)	0.001838225	5.53497543063039e-4	0.0003(<0.0001,0.0011)	9.38323275862069e-4	1.01583512848995e-4	0.5235222982194448	-0.6379253144938848		0.6314238406005518	0.5235	0.5235
Erysipelatoclostridium	0.0002(<0.0001,0.001)	0.0029393	0.00127544689447121	<0.0001(<0.0001,<0.0001)	3.48676724137931e-4	1.21487471438082e-4	4.429853921493072e-12	-6.922741596768314	***	4.666112797306035e-10	<0.0001	***<0.0001
Hungatella	0.0001(<0.0001,0.0007)	0.00298584166666667	0.00105997895485397	<0.0001(<0.0001,0.0001)	2.92931034482759e-4	6.87072445587385e-5	2.0575780981914212e-5	-4.258549338224484	***	1.4880226837160976e-4	<0.0001	***<0.0001
Flavonifractor	0.0002(<0.0001,0.0012)	0.00164313333333333	3.36718875905737e-4	0.0002(<0.0001,0.0006)	8.96379310344828e-4	1.45801305118824e-4	0.2529928552169305	-1.1431101630002496		0.3569006350381698	0.253	0.253
Lachnospiraceae_CAG-56	<0.0001(<0.0001,0.0006)	7.78791666666667e-4	2.54247623208123e-4	0.0004(<0.0001,0.0016)	0.00129117672413793	1.38960229016933e-4	3.961100718451644e-6	-4.613413019171222	***	3.681493608913882e-5	<0.0001	***<0.0001
Ruminococcaceae_Incertae_Sedis	0.0007(0.0002,0.0017)	0.00184674166666667	3.55894688357521e-4	0.0003(0.0001,0.0006)	7.17168103448276e-4	1.01561861611113e-4	2.6422654176254304e-6	-4.696832819554015	***	2.7831862398987866e-5	<0.0001	***<0.0001
Oscillibacter	0.0002(<0.0001,0.0011)	0.00128809166666667	2.91336904178154e-4	0.0002(<0.0001,0.0008)	9.59116379310345e-4	1.62659031569599e-4	0.8271205206337177	-0.21839607859056234		0.8860002865093383	0.8271	0.8271
Holdemanella	<0.0001(<0.0001,0.001)	0.00157855	3.9620235734052e-4	<0.0001(<0.0001,<0.0001)	6.61581896551724e-4	1.5624579698446e-4	8.926170956046745e-5	-3.918067509939936	***	5.322018909642965e-4	<0.0001	***<0.0001
Alloprevotella	<0.0001(<0.0001,<0.0001)	0.0010666	5.37741237298495e-4	<0.0001(<0.0001,<0.0001)	9.26327586206897e-4	2.76388497055076e-4	0.08076972097239735	-1.7462373281354597		0.1528337235166321	0.0808	0.0808
Oscillospiraceae_unclassified	0.0003(<0.0001,0.0012)	0.001331875	2.5647391073071e-4	0.0002(<0.0001,0.0005)	7.59625e-4	1.42043790538843e-4	0.031922810746833	-2.145375820509269	*	0.07054271465733726	0.0319	* 0.0319
Eisenbergiella	<0.0001(<0.0001,<0.0001)	0.00259155	0.00231662755571796	<0.0001(<0.0001,<0.0001)	5.44827586206897e-5	2.45629714065694e-5	4.2611135416101576e-7	-5.056906798524817	***	5.178891842880037e-6	<0.0001	***<0.0001
Oscillospiraceae_UCG-003	<0.0001(<0.0001,0.0006)	4.86725e-4	8.66843932225481e-5	0.0003(<0.0001,0.0016)	0.0011360474137931	1.26138571484982e-4	2.1116032118894307e-4	-3.705276421666853	***	0.0010591533570746985	0.0002	***0.0002
Sutterella	<0.0001(<0.0001,<0.0001)	1.67016666666667e-4	5.05078896454132e-5	<0.0001(<0.0001,0.0007)	0.00125625862068966	2.3409263296637e-4	3.8682805576135875e-5	-4.115209411816783	***	2.5466180337622784e-4	<0.0001	***<0.0001
Oscillospirales_UCG-010	<0.0001(<0.0001,0.0011)	0.00129325	2.86371982498191e-4	<0.0001(<0.0001,0.0001)	6.37185344827586e-4	1.32058642199836e-4	0.003185321968470425	-2.9492635650722723	**	0.010065617420366544	0.0032	** 0.0032
Bacilli_RF39	<0.0001(<0.0001,0.0005)	0.00128621666666667	5.59822156031914e-4	<0.0001(<0.0001,0.0001)	5.78478448275862e-4	1.76175034816092e-4	0.08058538928651342	-1.7472995605572503		0.1528337235166321	0.0806	0.0806
Asteroleplasma	<0.0001(<0.0001,<0.0001)	4.7075e-4	4.5897136516412e-4	<0.0001(<0.0001,<0.0001)	9.65931034482759e-4	9.60848990953957e-4	0.11330373519936576	-1.5835167358697437		0.19109717555280015	0.1133	0.1133
Anaerovoracaceae_Family_XIII_AD3011_group	0.0005(<0.0001,0.0013)	0.00155875	3.39526353281787e-4	<0.0001(<0.0001,0.0004)	3.54461206896552e-4	4.36623191391332e-5	1.0357115535767335e-6	-4.884729095877355	***	1.2121661145564732e-5	<0.0001	***<0.0001
Bacteria_unclassified	0.0002(<0.0001,0.0005)	3.922e-4	6.33218122352946e-5	0.0005(0.0002,0.0012)	9.32224137931034e-4	7.50461934602554e-5	1.6871292387652185e-8	-5.641359252292834	***	3.5542189296653937e-7	<0.0001	***<0.0001
Comamonas	<0.0001(<0.0001,<0.0001)	0.00134539166666667	7.78128964372549e-4	<0.0001(<0.0001,<0.0001)	4.31793103448276e-4	4.18577378771833e-4	0.09297097860374928	-1.679929781292403		0.165049602465083	0.093	0.093
Paraprevotella	<0.0001(<0.0001,0.0002)	4.547e-4	1.33892268558838e-4	<0.0001(<0.0001,0.0009)	8.82926724137931e-4	1.34427471547397e-4	0.41370122465067394	-0.8173976387558701		0.5335901509780121	0.4137	0.4137
Lachnospiraceae_UCG-010	<0.0001(<0.0001,0.0002)	5.06741666666667e-4	1.3807178160713e-4	0.0003(<0.0001,0.001)	7.41211206896552e-4	7.91384614376718e-5	1.955075625483104e-7	-5.203559076753398	***	3.0890194882633044e-6	<0.0001	***<0.0001
Oscillospiraceae_uncultured	0.0004(<0.0001,0.0015)	0.00104558333333333	1.51655171286896e-4	<0.0001(<0.0001,0.0005)	4.55043103448276e-4	5.66219997682701e-5	0.0010053834897508769	-3.2890158857508913	**	0.003971264784515964	0.001	** 0.001
[Clostridium]_innocuum_group	<0.0001(<0.0001,0.0005)	0.00102211666666667	2.56694452691295e-4	<0.0001(<0.0001,0.0001)	4.63715517241379e-4	1.9198404639763e-4	4.245020507099543e-6	-4.599010666077088	***	3.8326470864098734e-5	<0.0001	***<0.0001
Acidaminococcus	<0.0001(<0.0001,<0.0001)	0.00125166666666667	7.97757767526538e-4	<0.0001(<0.0001,<0.0001)	3.03379310344828e-4	1.70489906969598e-4	0.11315134402242426	-1.5841862383291057		0.19109717555280015	0.1132	0.1132
Butyricimonas	<0.0001(<0.0001,0.0005)	7.18083333333333e-4	1.6665930148292e-4	0.0001(<0.0001,0.0005)	5.02810344827586e-4	7.58196003768035e-5	0.9567585601306247	-0.054221664709207494		0.9858413822366962	0.9568	0.9568
Bilophila	0.0001(<0.0001,0.0005)	4.65941666666667e-4	8.53534751940877e-5	0.0003(<0.0001,0.0008)	5.92978448275862e-4	6.04846452747025e-5	0.0729856648318277	-1.7929203254124055		0.1441466880428597	0.073	0.073
Weissella	<0.0001(<0.0001,0.0001)	4.82283333333333e-4	1.30893102290982e-4	<0.0001(<0.0001,<0.0001)	5.27271551724138e-4	3.75139311086264e-4	0.0017561829839513085	-3.1286383747673763	**	0.006484989809542537	0.0018	** 0.0018
Oscillospirales_unclassified	0.0002(<0.0001,0.0006)	6.28141666666667e-4	1.09091039060676e-4	0.0002(<0.0001,0.0005)	4.1273275862069e-4	4.97269956609005e-5	0.8763916667544597	-0.15554501774133125		0.9231325556480308	0.8764	0.8764
Bacilli_unclassified	<0.0001(<0.0001,<0.0001)	0.00102673333333333	6.8811618892339e-4	<0.0001(<0.0001,<0.0001)	1.98211206896552e-4	1.70939179104388e-4	2.98427724674686e-7	-5.1244372429455325	***	4.100137434660903e-6	<0.0001	***<0.0001
Colidextribacter	<0.0001(<0.0001,0.0004)	5.30325e-4	1.11517176053611e-4	0.0001(<0.0001,0.0004)	4.07215517241379e-4	5.4769176517227e-5	0.8840207914390035	-0.14587408304830213		0.9280749837034057	0.884	0.884
Odoribacter	<0.0001(<0.0001,0.0006)	5.75975e-4	9.61800296526862e-5	<0.0001(<0.0001,0.0005)	3.41116379310345e-4	3.53344568967553e-5	0.44434973324031746	-0.7648687009310218		0.5639137176865073	0.4443	0.4443
Negativibacillus	<0.0001(<0.0001,0.0002)	5.161e-4	1.26198737491854e-4	<0.0001(<0.0001,<0.0001)	3.48349137931034e-4	8.79115689786581e-5	0.04795034312846649	-1.9778082439468219	*	0.09775682857158328	0.048	* 0.048
Rothia	<0.0001(<0.0001,<0.0001)	1.43108333333333e-4	4.87297049557526e-5	<0.0001(<0.0001,<0.0001)	5.12327586206897e-4	4.7838623283392e-4	0.24119361296691944	-1.1720085761519616		0.34332063827723663	0.2412	0.2412
Mitsuokella	<0.0001(<0.0001,<0.0001)	3.91e-4	3.89430412010053e-4	<0.0001(<0.0001,<0.0001)	3.58297413793103e-4	1.79794962528156e-4	0.11198677850530307	-1.589326147253665		0.19109717555280015	0.112	0.112
Firmicutes_unclassified	<0.0001(<0.0001,<0.0001)	1.76483333333333e-4	6.11421817096868e-5	<0.0001(<0.0001,0.0005)	4.28125e-4	6.24324975636398e-5	7.511605628531797e-6	-4.478651483237233	***	6.415317239502831e-5	<0.0001	***<0.0001
Gastranaerophilales	<0.0001(<0.0001,<0.0001)	2.1375e-4	7.60716962883731e-5	<0.0001(<0.0001,<0.0001)	4.07741379310345e-4	1.47666833200481e-4	0.025611515856227705	-2.2320521585495072	*	0.06131241674672693	0.0256	* 0.0256
Clostridiaceae_unclassified	<0.0001(<0.0001,<0.0001)	8.11875e-4	5.16009304353731e-4	<0.0001(<0.0001,<0.0001)	9.46336206896552e-5	3.78176963638108e-5	0.06326813439040078	-1.857302461701715		0.1257404431909852	0.0633	0.0633
Clostridia_vadinBB60_group	<0.0001(<0.0001,<0.0001)	8.0975e-4	7.46233308513694e-4	<0.0001(<0.0001,<0.0001)	7.18362068965517e-5	2.65967134294065e-5	0.6255537187682582	-0.4879945254865889		0.7281866540070361	0.6256	0.6256
[Eubacterium]_xylanophilum_group	<0.0001(<0.0001,<0.0001)	2.58608333333333e-4	7.23210834892806e-5	<0.0001(<0.0001,<0.0001)	3.44586206896552e-4	7.99797971714596e-5	0.36143823863750607	-0.9126279701547851		0.48416345361429963	0.3614	0.3614
Turicibacter	<0.0001(<0.0001,0.0004)	4.99408333333333e-4	1.66889362912074e-4	<0.0001(<0.0001,0.0001)	2.19237068965517e-4	3.83139543462826e-5	0.01949317376401161	-2.335962927694667	*	0.047815241029354964	0.0195	* 0.0195
Coprobacter	<0.0001(<0.0001,<0.0001)	2.21725e-4	8.08397929462925e-5	<0.0001(<0.0001,<0.0001)	3.50538793103448e-4	1.29503035170146e-4	0.8059380562648979	-0.24566953607314745		0.8692028183607773	0.8059	0.8059
Bacteroidales_unclassified	<0.0001(<0.0001,0.0001)	1.16241666666667e-4	2.68777473895891e-5	<0.0001(<0.0001,0.0003)	4.00818965517241e-4	7.02143839808055e-5	9.653073916950269e-6	-4.424802086447504	***	8.027293046727066e-5	<0.0001	***<0.0001
Actinomyces	<0.0001(<0.0001,0.0002)	2.31066666666667e-4	5.67995242678096e-5	<0.0001(<0.0001,<0.0001)	3.33948275862069e-4	2.53433603793838e-4	8.726505249143194e-4	-3.3286593997703573	***	0.0035353534086272425	0.0009	***0.0009
Morganella	<0.0001(<0.0001,<0.0001)	4.32816666666667e-4	2.33661020597543e-4	<0.0001(<0.0001,<0.0001)	1.82387931034483e-4	1.68927913520912e-4	0.0024441897380360236	-3.0301664766837124	**	0.00831013895699995	0.0024	** 0.0024
Prevotellaceae_Ga6A1_group	<0.0001(<0.0001,<0.0001)	1.26133333333333e-4	1.23112969877294e-4	<0.0001(<0.0001,<0.0001)	3.23491379310345e-4	2.53903003495497e-4	0.8761837332174935	-0.1558088009272718		0.9231325556480308	0.8762	0.8762
Muribaculaceae_CAG-873	<0.0001(<0.0001,<0.0001)	6.79933333333333e-4	6.79933333333333e-4	<0.0001(<0.0001,<0.0001)	3.60991379310345e-5	3.60991379310345e-5	0.6345588322510682	-0.4753201033428354		0.7281866540070361	0.6346	0.6346
Faecalitalea	<0.0001(<0.0001,<0.0001)	4.59833333333333e-4	2.1161089408361e-4	<0.0001(<0.0001,<0.0001)	1.03573275862069e-4	4.71883074004569e-5	5.890269146945253e-4	-3.436617446964049	***	0.002621451142092357	0.0006	***0.0006
Cloacibacillus	<0.0001(<0.0001,<0.0001)	4.28391666666667e-4	1.52363094765351e-4	<0.0001(<0.0001,<0.0001)	1.17099137931034e-4	6.56001268048183e-5	5.09967296574855e-5	-4.051011367415147	***	3.288768688115391e-4	<0.0001	***<0.0001
Lachnospiraceae_FCS020_group	<0.0001(<0.0001,0.0002)	1.51758333333333e-4	1.94033083459129e-5	0.0001(<0.0001,0.0004)	2.59586206896552e-4	2.24217761972683e-5	0.012584334990603248	-2.4953206620792137	*	0.03428146428474678	0.0126	* 0.0126
Butyrivibrio	<0.0001(<0.0001,<0.0001)	7.84083333333333e-5	3.49921149498016e-5	<0.0001(<0.0001,<0.0001)	2.83556034482759e-4	2.4455746562816e-4	0.07850979795653873	-1.7593987861989562		0.15035815851070447	0.0785	0.0785
Eggerthella	<0.0001(<0.0001,0.0002)	4.01608333333333e-4	1.00498245658165e-4	<0.0001(<0.0001,<0.0001)	1.15370689655172e-4	3.2763729552481e-5	2.2350375648546608e-7	-5.178644635241404	***	3.2103266840639673e-6	<0.0001	***<0.0001
Anaerotruncus	<0.0001(<0.0001,0.0002)	4.56491666666667e-4	1.68157059852175e-4	<0.0001(<0.0001,<0.0001)	8.55948275862069e-5	2.38955929821458e-5	6.73000674819069e-4	-3.4003483002943473	***	0.00284188471019392	0.0007	***0.0007
Holdemania	0.0001(<0.0001,0.0003)	3.74e-4	7.72872484146447e-5	<0.0001(<0.0001,0.0001)	1.24900862068966e-4	2.18239867911294e-5	4.8544382713941784e-4	-3.488662404824453	***	0.0022558860202361183	0.0005	***0.0005
Rikenellaceae_RC9_gut_group	<0.0001(<0.0001,<0.0001)	5.4775e-5	2.72257870803189e-5	<0.0001(<0.0001,<0.0001)	2.85831896551724e-4	1.77429107618809e-4	0.6926597846098916	-0.39524811781221364		0.7741630220951304	0.6927	0.6927
Marvinbryantia	<0.0001(<0.0001,0.0002)	2.0895e-4	4.61719457942956e-5	<0.0001(<0.0001,0.0002)	2.05443965517241e-4	2.3100815087389e-5	0.15269195646688494	-1.4300873288389657		0.24743927304377253	0.1527	0.1527
Sellimonas	<0.0001(<0.0001,<0.0001)	2.43841666666667e-4	5.61946496997589e-5	<0.0001(<0.0001,<0.0001)	1.83797413793103e-4	5.47634199009571e-5	0.24851934735580605	-1.1539532222093378		0.3521619451319942	0.2485	0.2485
Methanobrevibacter	<0.0001(<0.0001,<0.0001)	5.61983333333333e-4	2.76956164554069e-4	<0.0001(<0.0001,<0.0001)	1.63146551724138e-5	7.63527801292199e-6	1.132927356385786e-4	-3.8602032826721384	***	6.392947225319793e-4	0.0001	***0.0001
Lactobacillales_unclassified	<0.0001(<0.0001,<0.0001)	2.81166666666667e-5	1.9308109874077e-5	<0.0001(<0.0001,<0.0001)	2.83370689655172e-4	2.08189741056325e-4	0.042924559398038124	-2.024443309376701	*	0.08923789980118452	0.0429	* 0.0429
Veillonellales-Selenomonadales_unclassified	<0.0001(<0.0001,<0.0001)	1.29833333333333e-5	1.09960075727367e-5	<0.0001(<0.0001,<0.0001)	2.43525862068966e-4	7.99787071236068e-5	0.010234382524976996	-2.5678079986644122	*	0.028620043167192306	0.0102	* 0.0102
Howardella	<0.0001(<0.0001,<0.0001)	3.22508333333333e-4	8.58705388313847e-5	<0.0001(<0.0001,<0.0001)	7.86120689655172e-5	2.50190743349067e-5	9.666368332072831e-5	-3.8988172740392875	***	5.656615542472249e-4	<0.0001	***<0.0001
Eubacterium	<0.0001(<0.0001,<0.0001)	3.49066666666667e-4	1.2273467987217e-4	<0.0001(<0.0001,<0.0001)	6.37155172413793e-5	2.80892671114312e-5	5.446116801260117e-4	-3.4577969514045637	***	0.0024585327274259956	0.0005	***0.0005
Allisonella	<0.0001(<0.0001,<0.0001)	1.49583333333333e-4	5.8840152337307e-5	<0.0001(<0.0001,<0.0001)	1.49241379310345e-4	2.90779089486489e-5	0.004307592744826338	-2.854711587549994	**	0.013345091248677674	0.0043	** 0.0043
Senegalimassilia	<0.0001(<0.0001,0.0002)	2.93916666666667e-4	6.62966294686104e-5	<0.0001(<0.0001,<0.0001)	6.61939655172414e-5	1.50563517497016e-5	0.0014261806511051169	-3.18929943695409	**	0.005496013240844109	0.0014	** 0.0014
Prevotellaceae_NK3B31_group	<0.0001(<0.0001,<0.0001)	2.46666666666667e-6	2.04507789683139e-6	<0.0001(<0.0001,<0.0001)	2.10862068965517e-4	1.06220835375093e-4	0.1740208534433664	-1.35939689833346		0.26565502264784435	0.174	0.174
Ruminococcaceae_DTU089	<0.0001(<0.0001,0.0002)	2.36741666666667e-4	6.30276799889904e-5	<0.0001(<0.0001,<0.0001)	7.25991379310345e-5	2.60003687808381e-5	1.3030977549931705e-6	-4.839280876306316	***	1.4706388949208639e-5	<0.0001	***<0.0001
Anaerovoracaceae_Family_XIII_UCG-001	<0.0001(<0.0001,0.0001)	1.70766666666667e-4	4.33251528585273e-5	<0.0001(<0.0001,0.0001)	1.04258620689655e-4	1.32816179316956e-5	0.7956010618237527	-0.2590442979908344		0.8609929299188557	0.7956	0.7956
Adlercreutzia	<0.0001(<0.0001,<0.0001)	1.62458333333333e-4	4.65413717581543e-5	<0.0001(<0.0001,0.0001)	1.06952586206897e-4	1.33814954891634e-5	0.8327321285004615	-0.21119882383279814		0.8889978128586008	0.8327	0.8327
Granulicatella	<0.0001(<0.0001,<0.0001)	1.17916666666667e-4	4.64386339199896e-5	<0.0001(<0.0001,<0.0001)	1.23577586206897e-4	1.0194005397528e-4	2.716594918927987e-4	-3.6409257381763536	***	0.0013413187412206935	0.0003	***0.0003
Sphingomonas	<0.0001(<0.0001,<0.0001)	1.08583333333333e-5	5.73238741911918e-6	<0.0001(<0.0001,<0.0001)	1.77849137931034e-4	3.44895538896686e-5	3.325486813814239e-12	-6.963234033569224	***	4.666112797306035e-10	<0.0001	***<0.0001
Coriobacteriales_Incertae_Sedis_uncultured	<0.0001(<0.0001,0.0002)	1.88558333333333e-4	3.24254559797525e-5	<0.0001(<0.0001,<0.0001)	8.46508620689655e-5	2.42521994976019e-5	7.99487079959016e-5	-3.9445537868385623	***	4.95368465229508e-4	<0.0001	***<0.0001
Lactococcus	<0.0001(<0.0001,<0.0001)	5.6925e-5	1.5337214049622e-5	<0.0001(<0.0001,<0.0001)	1.40711206896552e-4	1.17137111463345e-4	0.030787020995916414	-2.159814650982506	*	0.06949070453363991	0.0308	* 0.0308
Rhodospirillales_uncultured	<0.0001(<0.0001,<0.0001)	9.90916666666667e-5	3.91953700101014e-5	<0.0001(<0.0001,<0.0001)	1.16922413793103e-4	3.90284718058354e-5	0.018495671118889626	-2.3555427015678427	*	0.04638596883785017	0.0185	* 0.0185
Bacteroidales_uncultured	<0.0001(<0.0001,<0.0001)	2.34091666666667e-4	1.34103351796299e-4	<0.0001(<0.0001,<0.0001)	4.48275862068966e-5	1.79303893906604e-5	0.009889773641945977	-2.5796596373446543	**	0.02790328991834758	0.0099	** 0.0099
Solobacterium	<0.0001(<0.0001,<0.0001)	2.6225e-4	1.97233496840446e-4	<0.0001(<0.0001,<0.0001)	2.85646551724138e-5	5.31517652327614e-6	1.712058461310385e-5	-4.299471556280557	***	1.3195377409123943e-4	<0.0001	***<0.0001
[Clostridium]_methylpentosum_group	<0.0001(<0.0001,0.0001)	2.29883333333333e-4	6.49208623865693e-5	<0.0001(<0.0001,<0.0001)	4.1301724137931e-5	1.17853913198309e-5	9.850029227553921e-8	-5.3294690714110065	***	1.6382153873194943e-6	<0.0001	***<0.0001
Porphyromonas	<0.0001(<0.0001,<0.0001)	1.2475e-4	5.71932546927777e-5	<0.0001(<0.0001,<0.0001)	9.05775862068966e-5	7.19978293234754e-5	0.002563521959032221	-3.0157409197811136	**	0.00853947092821501	0.0026	** 0.0026
[Eubacterium]_oxidoreducens_group	<0.0001(<0.0001,<0.0001)	7.77833333333333e-5	1.86570710505894e-5	<0.0001(<0.0001,0.0001)	1.1076724137931e-4	1.63026103760194e-5	0.07510732061835379	-1.7798084111774481		0.14702811999382334	0.0751	0.0751
Chloroplast	<0.0001(<0.0001,<0.0001)	2.459e-4	2.22795798845475e-4	<0.0001(<0.0001,<0.0001)	1.70474137931034e-5	4.21534295841494e-6	0.18072967201490908	-1.3385117519436058		0.2732563462043601	0.1807	0.1807
Saccharimonadaceae_TM7x	<0.0001(<0.0001,0.0001)	1.51383333333333e-4	2.64394191089705e-5	<0.0001(<0.0001,<0.0001)	5.54956896551724e-5	1.25839708263589e-5	2.1647145757361356e-9	-5.984938636164016	***	8.550622574157735e-8	<0.0001	***<0.0001
Christensenellaceae_unclassified	<0.0001(<0.0001,<0.0001)	2.41625e-4	2.19601311159782e-4	<0.0001(<0.0001,<0.0001)	4.70689655172414e-6	1.29808663151743e-6	0.03922089559825865	-2.061861796918919	*	0.08326273599759383	0.0392	* 0.0392
Prevotellaceae_UCG-001	<0.0001(<0.0001,<0.0001)	9.2575e-5	8.18481588136867e-5	<0.0001(<0.0001,<0.0001)	7.71551724137931e-5	4.07766903530595e-5	0.843906083502828	-0.19689962964950847		0.8948802764660861	0.8439	0.8439
Prevotellaceae_uncultured	<0.0001(<0.0001,<0.0001)	1.18666666666667e-4	7.13701258553781e-5	<0.0001(<0.0001,<0.0001)	6.1301724137931e-5	2.72530036304933e-5	0.18492583972878737	-1.3257399801177152		0.2782693588299848	0.1849	0.1849
Lachnospiraceae_GCA-900066575	<0.0001(<0.0001,<0.0001)	7.11916666666667e-5	1.5658627604744e-5	<0.0001(<0.0001,0.0001)	8.50646551724138e-5	1.16953303254478e-5	0.1351169355350199	-1.4942245593003338		0.2223799564013869	0.1351	0.1351
Corynebacterium	<0.0001(<0.0001,<0.0001)	2.14725e-4	1.99822949630991e-4	<0.0001(<0.0001,<0.0001)	1.06163793103448e-5	3.21839895562405e-6	0.031320143599776855	-2.1529813588114597	*	0.06989161106161998	0.0313	* 0.0313
Fournierella	<0.0001(<0.0001,<0.0001)	1.02075e-4	5.43288232079664e-5	<0.0001(<0.0001,<0.0001)	6.83060344827586e-5	1.89757985688263e-5	0.9640031237694275	-0.045130709427594305		0.9858413822366962	0.964	0.964
Moryella	<0.0001(<0.0001,0.0002)	1.11816666666667e-4	1.69568119366551e-5	<0.0001(<0.0001,<0.0001)	6.25474137931034e-5	1.03653043121517e-5	0.004815050083264605	-2.819153399977082	**	0.014491007869634429	0.0048	** 0.0048
Candidatus_Soleaferrea	<0.0001(<0.0001,0.0002)	1.47858333333333e-4	2.97238864414925e-5	<0.0001(<0.0001,<0.0001)	3.63146551724138e-5	4.46497045389275e-6	2.7676649126029774e-9	-5.944816635936155	***	9.717579026472677e-8	<0.0001	***<0.0001
Coprobacillus	<0.0001(<0.0001,<0.0001)	1.6085e-4	5.39426005366914e-5	<0.0001(<0.0001,<0.0001)	2.14439655172414e-5	6.71757590839748e-6	3.1581316910078505e-6	-4.660258068061988	***	3.1186550448702524e-5	<0.0001	***<0.0001
Christensenellaceae_uncultured	<0.0001(<0.0001,0.0001)	1.00216666666667e-4	2.00810723183013e-5	<0.0001(<0.0001,<0.0001)	5.20560344827586e-5	1.61993018613377e-5	7.207825364082912e-4	-3.381549467882339	***	0.0029969379145397368	0.0007	***0.0007
Pseudomonas	<0.0001(<0.0001,<0.0001)	4.17e-5	3.69468059592197e-5	<0.0001(<0.0001,<0.0001)	8.19827586206897e-5	7.51742191980172e-5	0.9472948327564877	-0.06610424307614302		0.9814595644296725	0.9473	0.9473
Erysipelotrichaceae	<0.0001(<0.0001,<0.0001)	1.95508333333333e-4	1.91547239127437e-4	<0.0001(<0.0001,<0.0001)	6.37931034482759e-7	5.69075201919682e-7	0.08860632925729267	-1.7027955856488945		0.16269101405183295	0.0886	0.0886
Oxalobacter	<0.0001(<0.0001,<0.0001)	7.86916666666667e-5	2.83241856937627e-5	<0.0001(<0.0001,<0.0001)	6.0875e-5	1.29547504537353e-5	0.961788360444326	-0.04790950970815827		0.9858413822366962	0.9618	0.9618
Lachnospiraceae_UCG-008	<0.0001(<0.0001,<0.0001)	3.125e-5	1.38862034285208e-5	<0.0001(<0.0001,0.0001)	8.525e-5	9.09238125302036e-6	8.15923869866796e-11	-6.497635145952334	***	6.445798571947689e-9	<0.0001	***<0.0001
Cellulosilyticum	<0.0001(<0.0001,<0.0001)	1.9265e-4	1.9265e-4	<0.0001(<0.0001,<0.0001)	0	0	0.16622062138228993	-1.384450283039047		0.25622300661855424	0.1662	0.1662
Acidaminococcaceae_unclassified	<0.0001(<0.0001,<0.0001)	1.7885e-4	1.77218794351583e-4	<0.0001(<0.0001,<0.0001)	3.14655172413793e-7	2.23039892805999e-7	0.49451181862726357	-0.6831503875698558		0.6010220564854434	0.4945	0.4945
Peptostreptococcus	<0.0001(<0.0001,<0.0001)	1.41783333333333e-4	1.22166866633256e-4	<0.0001(<0.0001,<0.0001)	1.83275862068966e-5	1.20946680550625e-5	0.19756576500491413	-1.2885178336718024		0.2931022616974313	0.1976	0.1976
Butyricicoccaceae_UCG-009	<0.0001(<0.0001,<0.0001)	4.98166666666667e-5	1.27613243131721e-5	<0.0001(<0.0001,<0.0001)	6.14137931034483e-5	1.20731294397204e-5	0.36159042738283137	-0.9123387391233284		0.48416345361429963	0.3616	0.3616
Eggerthellaceae_uncultured	<0.0001(<0.0001,<0.0001)	1.58266666666667e-4	1.4620115441982e-4	<0.0001(<0.0001,<0.0001)	4.54741379310345e-6	2.68607241962023e-6	0.4084053257288435	-0.8267031672729368		0.5300228734331079	0.4084	0.4084
Intestinimonas	<0.0001(<0.0001,<0.0001)	6.37166666666667e-5	1.71182785305827e-5	<0.0001(<0.0001,<0.0001)	5.2301724137931e-5	1.10390552987521e-5	0.8165064633739423	-0.2320406214080526		0.8776055864835571	0.8165	0.8165
Pediococcus	<0.0001(<0.0001,<0.0001)	6.025e-6	3.90037817781456e-6	<0.0001(<0.0001,<0.0001)	7.79181034482759e-5	7.61816178021524e-5	0.6882512977703348	-0.40122931744458085		0.7739765483822981	0.6883	0.6883
Olsenella	<0.0001(<0.0001,<0.0001)	1.13208333333333e-4	5.10941870646494e-5	<0.0001(<0.0001,<0.0001)	2.19224137931034e-5	6.42695038196777e-6	0.01785500870386275	-2.3686112700476465	*	0.045137462003365034	0.0179	* 0.0179
Pyramidobacter	<0.0001(<0.0001,<0.0001)	6.95166666666667e-5	4.06091312180152e-5	<0.0001(<0.0001,<0.0001)	4.43103448275862e-5	3.19029726696191e-5	0.0950238359191088	-1.6694721971930033		0.1677515762594323	0.095	0.095
Defluviitaleaceae_UCG-011	<0.0001(<0.0001,<0.0001)	1.03425e-4	3.57440376460312e-5	<0.0001(<0.0001,<0.0001)	2.62715517241379e-5	5.83586177514782e-6	0.0022120062071014574	-3.0601845796365246	**	0.007745511754721708	0.0022	** 0.0022
Gemella	<0.0001(<0.0001,<0.0001)	1.04575e-4	4.51288113802772e-5	<0.0001(<0.0001,<0.0001)	2.44439655172414e-5	5.94602606751068e-6	0.0017649022899387918	-3.127182674498465	**	0.006484989809542537	0.0018	** 0.0018
Fenollaria	<0.0001(<0.0001,<0.0001)	7.33666666666667e-5	3.92191571503226e-5	<0.0001(<0.0001,<0.0001)	4.01681034482759e-5	1.55454351703121e-5	0.07713381377453396	-1.7675640422414896		0.14862368995580932	0.0771	0.0771
Christensenella	<0.0001(<0.0001,0.0001)	0.00010004166666666701	1.77237374095808e-5	<0.0001(<0.0001,<0.0001)	2.26163793103448e-5	7.36249383381928e-6	2.1083872726144914e-10	-6.353231003317918	***	1.1104172969102988e-8	<0.0001	***<0.0001
Abiotrophia	<0.0001(<0.0001,<0.0001)	6.38333333333333e-5	4.62774323722206e-5	<0.0001(<0.0001,<0.0001)	4.09224137931034e-5	3.7689259833891e-5	0.004534223908772039	-2.8383865197614235	**	0.01377706495357658	0.0045	** 0.0045
Gordonibacter	<0.0001(<0.0001,<0.0001)	9.68333333333333e-5	1.85429863723217e-5	<0.0001(<0.0001,<0.0001)	2.09181034482759e-5	5.26957542996349e-6	3.9629007018295014e-8	-5.492497095907918	***	6.957092343211792e-7	<0.0001	***<0.0001
Pygmaiobacter	<0.0001(<0.0001,<0.0001)	1.19716666666667e-4	3.97056134565712e-5	<0.0001(<0.0001,<0.0001)	4.62931034482759e-6	2.21296762701079e-6	2.1206065273493647e-7	-5.188442118645824	***	3.1910079173447583e-6	<0.0001	***<0.0001
Gardnerella	<0.0001(<0.0001,<0.0001)	4.66666666666667e-6	2.52212432507026e-6	<0.0001(<0.0001,<0.0001)	6.22586206896552e-5	1.9995182694749e-5	4.486070616925485e-6	-4.58748992901292	***	3.937773097079037e-5	<0.0001	***<0.0001
Anaerovoracaceae_unclassified	<0.0001(<0.0001,<0.0001)	8.69e-5	2.50382044218883e-5	<0.0001(<0.0001,<0.0001)	1.77586206896552e-5	8.02910077309317e-6	1.1030563027314549e-4	-3.8667273520452707	***	6.337559848420722e-4	0.0001	***0.0001
Oribacterium	<0.0001(<0.0001,<0.0001)	7.96e-5	3.05152127189524e-5	<0.0001(<0.0001,<0.0001)	2.10129310344828e-5	4.75347423090726e-6	0.09946125715691846	-1.647471073346558		0.17364506774357036	0.0995	0.0995
[Bacteroides]_pectinophilus_group	<0.0001(<0.0001,<0.0001)	0	0	<0.0001(<0.0001,<0.0001)	6.08879310344828e-5	6.06589239793574e-5	0.3104400299525346	-1.0142991490976576		0.4246712098051989	0.3104	0.3104
Pasteurellaceae_unclassified	<0.0001(<0.0001,<0.0001)	3.40833333333333e-6	1.44853329825487e-6	<0.0001(<0.0001,<0.0001)	5.89741379310345e-5	5.52353332631673e-5	0.08299955279589513	-1.7335410222605576		0.15430942583837376	0.083	0.083
Peptococcus	<0.0001(<0.0001,<0.0001)	9.0075e-5	6.80836435258594e-5	<0.0001(<0.0001,<0.0001)	1.16206896551724e-5	3.32507173501902e-6	0.1136907246959697	-1.5818197514079821		0.19109717555280015	0.1137	0.1137
Veillonellaceae_unclassified	<0.0001(<0.0001,<0.0001)	8.625e-6	5.38048218893383e-6	<0.0001(<0.0001,<0.0001)	5.17543103448276e-5	1.0269396172856e-5	3.596834038507318e-5	-4.131959756742273	***	2.4684808576697087e-4	<0.0001	***<0.0001
Cetobacterium	<0.0001(<0.0001,<0.0001)	1.33333333333333e-6	1.33333333333333e-6	<0.0001(<0.0001,<0.0001)	5.40775862068966e-5	5.26933935069299e-5	0.3671020845262858	-0.9019148832814698		0.4894694460350477	0.3671	0.3671
Peptococcaceae_uncultured	<0.0001(<0.0001,<0.0001)	7.55083333333333e-5	1.93439674070932e-5	<0.0001(<0.0001,<0.0001)	1.56810344827586e-5	4.61915441244797e-6	1.757229519493024e-4	-3.7515810140498864	***	9.254742135996594e-4	0.0002	***0.0002
Erysipelatoclostridiaceae_unclassified	<0.0001(<0.0001,<0.0001)	9.28833333333333e-5	6.96938123269012e-5	<0.0001(<0.0001,<0.0001)	5.50431034482759e-6	3.6544616883418e-6	0.1962122646963376	-1.2924184673153578		0.2924673379435975	0.1962	0.1962
Anaeroplasma	<0.0001(<0.0001,<0.0001)	3.25e-7	3.25e-7	<0.0001(<0.0001,<0.0001)	5.32456896551724e-5	5.32456896551724e-5	0.6406199044745444	-0.4668322443545702		0.7281866540070361	0.6406	0.6406
Saccharimonadaceae	<0.0001(<0.0001,<0.0001)	6.62e-5	2.01702855747773e-5	<0.0001(<0.0001,<0.0001)	1.60991379310345e-5	3.08815446689635e-6	1.5637798214052898e-8	-5.6544149771356205	***	3.529674454029083e-7	<0.0001	***<0.0001
Phocea	<0.0001(<0.0001,<0.0001)	4.17916666666667e-5	1.01115133633728e-5	<0.0001(<0.0001,<0.0001)	2.72284482758621e-5	4.66282701203537e-6	0.21312549722942276	-1.2450170112811132		0.3101864195691926	0.2131	0.2131
Slackia	<0.0001(<0.0001,<0.0001)	6.285e-5	1.97405852821773e-5	<0.0001(<0.0001,<0.0001)	1.6198275862069e-5	5.31031184015088e-6	0.09184828205250428	-1.6857275804973915		0.16445231632552768	0.0918	0.0918
[Eubacterium]_nodatum_group	<0.0001(<0.0001,<0.0001)	6.52833333333333e-5	3.07228716692322e-5	<0.0001(<0.0001,<0.0001)	9.41810344827586e-6	2.87175001104599e-6	6.744979533688101e-4	-3.399740654841568	***	0.00284188471019392	0.0007	***0.0007
Leuconostoc	<0.0001(<0.0001,<0.0001)	3.89666666666667e-5	2.22810163175274e-5	<0.0001(<0.0001,<0.0001)	2.29224137931034e-5	5.54078535482706e-6	0.9926749399377469	-0.009180730298622906		0.9926749399377469	0.9927	0.9927
Ezakiella	<0.0001(<0.0001,<0.0001)	1.98416666666667e-5	1.210608451687e-5	<0.0001(<0.0001,<0.0001)	3.27844827586207e-5	2.28696163956738e-5	0.30841115341549213	-1.0185615767898113		0.42373010643171966	0.3084	0.3084
[Eubacterium]_brachy_group	<0.0001(<0.0001,<0.0001)	5.045e-5	1.25656865149118e-5	<0.0001(<0.0001,<0.0001)	1.55431034482759e-5	4.28768769027273e-6	0.002000098062235976	-3.0902177446284096	**	0.007264723996167453	0.002	** 0.002
Acinetobacter	<0.0001(<0.0001,<0.0001)	6.73666666666667e-5	4.27563416649237e-5	<0.0001(<0.0001,<0.0001)	3.41810344827586e-6	9.18987115447983e-7	0.026336793395848865	-2.2212092291041072	*	0.062372929337238266	0.0263	* 0.0263
Dielma	<0.0001(<0.0001,<0.0001)	6.2225e-5	2.98479279728377e-5	<0.0001(<0.0001,<0.0001)	5.53879310344828e-6	1.90192650493583e-6	0.00545780544387846	-2.7786931522591574	**	0.016118378694070963	0.0055	** 0.0055
Hydrogenoanaerobacterium	<0.0001(<0.0001,<0.0001)	5.3625e-5	2.68345017644073e-5	<0.0001(<0.0001,<0.0001)	8.46120689655172e-6	3.83083291747136e-6	0.07584045430061141	-1.775347939889323		0.14702811999382334	0.0758	0.0758
Oscillospira	<0.0001(<0.0001,<0.0001)	5.62583333333333e-5	4.02209679137715e-5	<0.0001(<0.0001,<0.0001)	6.57758620689655e-6	3.25822590374913e-6	0.7810678813680035	-0.2779276718273106		0.8505057981943409	0.7811	0.7811
Prevotellaceae_unclassified	<0.0001(<0.0001,<0.0001)	1.69083333333333e-5	1.54055175636922e-5	<0.0001(<0.0001,<0.0001)	2.62198275862069e-5	7.7876276803124e-6	0.030351304188595423	-2.1654753100477846	*	0.06949070453363991	0.0304	* 0.0304
Anaerofilum	<0.0001(<0.0001,<0.0001)	4.47416666666667e-5	1.56344332682101e-5	<0.0001(<0.0001,<0.0001)	1.05086206896552e-5	2.49979094049983e-6	0.0027823978745997605	-2.9908086470018795	**	0.009053906334461813	0.0028	** 0.0028
Herbinix	<0.0001(<0.0001,<0.0001)	6.36833333333333e-5	6.12373030152284e-5	<0.0001(<0.0001,<0.0001)	5.86206896551724e-7	4.15817372880194e-7	0.21398936539899996	-1.242670265435158		0.3101864195691926	0.214	0.214
Proteus	<0.0001(<0.0001,<0.0001)	3.135e-5	1.47984765757691e-5	<0.0001(<0.0001,<0.0001)	1.61939655172414e-5	1.00197691137121e-5	0.002807857027776132	-2.9880259607107105	**	0.009053906334461813	0.0028	** 0.0028
Dysgonomonas	<0.0001(<0.0001,<0.0001)	6.03083333333333e-5	6.03083333333333e-5	<0.0001(<0.0001,<0.0001)	4.05172413793103e-7	2.91118269545905e-7	0.9861570336012188	-0.01735045597602865		0.9892876908507464	0.9862	0.9862
Epulopiscium	<0.0001(<0.0001,<0.0001)	4.46833333333333e-5	2.88201391015692e-5	<0.0001(<0.0001,<0.0001)	8.40948275862069e-6	5.7477743817646e-6	0.051139668630394625	-1.950305910446878		0.10293079800767325	0.0511	0.0511
Christensenellaceae	<0.0001(<0.0001,<0.0001)	4.5175e-5	9.90011503271878e-6	<0.0001(<0.0001,<0.0001)	7.74137931034483e-6	2.78835759936379e-6	8.191396412076206e-9	-5.764471817034671	***	1.9911394355508316e-7	<0.0001	***<0.0001
Atopobium	<0.0001(<0.0001,<0.0001)	2.91583333333333e-5	1.23974504688633e-5	<0.0001(<0.0001,<0.0001)	1.57413793103448e-5	3.61830240679728e-6	0.4018898806266171	-0.8382507662690571		0.5269593455519129	0.4019	0.4019
Mogibacterium	<0.0001(<0.0001,<0.0001)	5.16333333333333e-5	3.55234406638955e-5	<0.0001(<0.0001,<0.0001)	4.01293103448276e-6	1.57969227962049e-6	1.3831605339191325e-5	-4.346517448239721	***	1.1207146890216561e-4	<0.0001	***<0.0001
Butyricicoccaceae_unclassified	<0.0001(<0.0001,<0.0001)	9.3e-6	4.03835948609526e-6	<0.0001(<0.0001,<0.0001)	2.57112068965517e-5	1.15154604848136e-5	0.9388493905394869	-0.07671610729002203		0.9759092349028877	0.9388	0.9388
Desulfovibrionaceae_uncultured	<0.0001(<0.0001,<0.0001)	2.59916666666667e-5	1.02344539197497e-5	<0.0001(<0.0001,<0.0001)	1.48620689655172e-5	4.24994311274173e-6	0.42980416971542285	-0.789526804517169		0.5476537001212646	0.4298	0.4298
Hungateiclostridiaceae_unclassified	<0.0001(<0.0001,<0.0001)	2.2175e-5	1.0365421821509e-5	<0.0001(<0.0001,<0.0001)	1.64612068965517e-5	1.21728265648027e-5	0.002142794511758073	-3.0696922420760044	**	0.00769458029222217	0.0021	** 0.0021
Raoultibacter	<0.0001(<0.0001,<0.0001)	3.58166666666667e-5	7.47854057248501e-6	<0.0001(<0.0001,<0.0001)	8.4698275862069e-6	4.57630849403998e-6	4.602514083175368e-9	-5.860941032351989	***	1.322176772984924e-7	<0.0001	***<0.0001
Frisingicoccus	<0.0001(<0.0001,<0.0001)	4.47666666666667e-5	2.7632455984153e-5	<0.0001(<0.0001,<0.0001)	3.29310344827586e-6	1.69312152243372e-6	0.49333217706050897	-0.6850186108588677		0.6010220564854434	0.4933	0.4933
Peptoniphilus	<0.0001(<0.0001,<0.0001)	3.27666666666667e-5	1.62602509504329e-5	<0.0001(<0.0001,<0.0001)	7.22844827586207e-6	3.29641319931526e-6	0.026775925423979646	-2.2147689798133814	*	0.062372929337238266	0.0268	* 0.0268
Saccharimonadales	<0.0001(<0.0001,<0.0001)	3.545e-5	7.55850986825918e-6	<0.0001(<0.0001,<0.0001)	5.79310344827586e-6	1.25137682768773e-6	3.393256506057322e-8	-5.51983110289206	***	6.307465034788905e-7	<0.0001	***<0.0001
Harryflintia	<0.0001(<0.0001,<0.0001)	2.11166666666667e-5	7.10421801693329e-6	<0.0001(<0.0001,<0.0001)	1.25818965517241e-5	4.69275127604693e-6	0.08973852689167096	-1.696778595658644		0.16297341665383921	0.0897	0.0897
Neisseria	<0.0001(<0.0001,<0.0001)	3e-5	1.04511468551655e-5	<0.0001(<0.0001,<0.0001)	7.86206896551724e-6	1.85602661420439e-6	0.013654222065284622	-2.4662336873686166	*	0.03625827035823479	0.0137	* 0.0137
Clostridia_uncultured	<0.0001(<0.0001,<0.0001)	4.06e-5	3.38691881326067e-5	<0.0001(<0.0001,<0.0001)	1.79741379310345e-6	1.21482819948624e-6	0.0024457054525347955	-3.0299792445778153	**	0.00831013895699995	0.0024	** 0.0024
Sedimentibacter	<0.0001(<0.0001,<0.0001)	4.33083333333333e-5	4.33083333333333e-5	<0.0001(<0.0001,<0.0001)	0	0	0.16622062138228993	-1.384450283039047		0.25622300661855424	0.1662	0.1662
Alloscardovia	<0.0001(<0.0001,<0.0001)	3.9525e-5	2.50011903428101e-5	<0.0001(<0.0001,<0.0001)	4.26724137931034e-7	2.49598659428773e-7	3.1443718756686106e-4	-3.6031060300913	***	0.0015286484810942782	0.0003	***0.0003
Scardovia	<0.0001(<0.0001,<0.0001)	1.88166666666667e-5	9.74829571640174e-6	<0.0001(<0.0001,<0.0001)	1.04655172413793e-5	4.59000022143e-6	0.007487834894968991	-2.674331702268367	**	0.02131671916045226	0.0075	** 0.0075
Coriobacteriales_uncultured	<0.0001(<0.0001,<0.0001)	2.34666666666667e-5	1.96991018199224e-5	<0.0001(<0.0001,<0.0001)	7.2198275862069e-6	2.85422232878334e-6	0.783218947071371	-0.2751266376906038		0.8505057981943409	0.7832	0.7832
Paludicola	<0.0001(<0.0001,<0.0001)	1.755e-5	7.02656872642878e-6	<0.0001(<0.0001,<0.0001)	1.01422413793103e-5	8.81925317074363e-6	4.8066131826663273e-4	-3.491308266830165	***	0.0022558860202361183	0.0005	***0.0005
Anaeroglobus	<0.0001(<0.0001,<0.0001)	2.32916666666667e-5	2.16885853229294e-5	<0.0001(<0.0001,<0.0001)	6.70689655172414e-6	5.23071966523294e-6	0.134072564679501	-1.4982336157578764		0.22181638973153042	0.1341	0.1341
Aggregatibacter	<0.0001(<0.0001,<0.0001)	1.325e-5	8.9198834481338e-6	<0.0001(<0.0001,<0.0001)	1.18060344827586e-5	9.51134632443868e-6	0.3853240443583091	-0.8681284017766668		0.5073433250717736	0.3853	0.3853
Candidatus_Stoquefichus	<0.0001(<0.0001,<0.0001)	3.28e-5	3.06396481575048e-5	<0.0001(<0.0001,<0.0001)	4.43965517241379e-7	4.43965517241379e-7	0.08301456453330233	-1.7334564900450964		0.15430942583837376	0.083	0.083
Victivallis	<0.0001(<0.0001,<0.0001)	7.725e-6	2.50682436907075e-6	<0.0001(<0.0001,<0.0001)	1.16637931034483e-5	4.83327370465391e-6	0.11084123376077408	-1.594423404632971		0.1903577710239381	0.1108	0.1108
Anaerofustis	<0.0001(<0.0001,<0.0001)	2.3025e-5	5.6589764406421e-6	<0.0001(<0.0001,<0.0001)	3.67672413793103e-6	1.26580730872683e-6	3.4188973494846545e-7	-5.098757763224868	***	4.321486249748603e-6	<0.0001	***<0.0001
Peptostreptococcaceae_unclassified	<0.0001(<0.0001,<0.0001)	1.03333333333333e-6	5.99244778357244e-7	<0.0001(<0.0001,<0.0001)	1.45172413793103e-5	3.25149365424968e-6	3.534675991809028e-4	-3.572590255535882	***	0.0016923600203206863	0.0004	***0.0004
Anaerocolumna	<0.0001(<0.0001,<0.0001)	2.86666666666667e-5	2.86666666666667e-5	<0.0001(<0.0001,<0.0001)	9.91379310344828e-8	9.91379310344827e-8	0.6345588322510682	-0.4753201033428354		0.7281866540070361	0.6346	0.6346
Lachnospiraceae_GCA-900066755	<0.0001(<0.0001,<0.0001)	1.38666666666667e-5	4.62230212528797e-6	<0.0001(<0.0001,<0.0001)	7.60775862068966e-6	3.12083520362113e-6	0.10456380765429117	-1.623119753627593		0.18155034735580225	0.1046	0.1046
Enterorhabdus	<0.0001(<0.0001,<0.0001)	2.25083333333333e-5	1.13026917038627e-5	<0.0001(<0.0001,<0.0001)	2.38793103448276e-6	6.64008258673426e-7	0.036601817476777244	-2.0901779503491213	*	0.07922037207302472	0.0366	* 0.0366
Oscillospiraceae_UCG-007	<0.0001(<0.0001,<0.0001)	1.4375e-5	3.55924374501306e-6	<0.0001(<0.0001,<0.0001)	6.36206896551724e-6	1.90727538632803e-6	0.02684404553754558	-2.213778125613726	*	0.062372929337238266	0.0268	* 0.0268
Psychrobacter	<0.0001(<0.0001,<0.0001)	2.47166666666667e-5	1.89195672698119e-5	<0.0001(<0.0001,<0.0001)	7.32758620689655e-7	5.39100897305684e-7	0.49451181862726357	-0.6831503875698558		0.6010220564854434	0.4945	0.4945
Tannerellaceae_unclassified	<0.0001(<0.0001,<0.0001)	2.09e-5	1.59439160617382e-5	<0.0001(<0.0001,<0.0001)	1.75862068965517e-6	7.99131894350975e-7	0.031406989780854544	-2.151877677956592	*	0.06989161106161998	0.0314	* 0.0314
Acetanaerobacterium	<0.0001(<0.0001,<0.0001)	1.71333333333333e-5	6.60280618271211e-6	<0.0001(<0.0001,<0.0001)	3.22844827586207e-6	9.26977178297182e-7	0.00566188606212133	-2.7667459367649365	**	0.016566259218799447	0.0057	** 0.0057
Papillibacter	<0.0001(<0.0001,<0.0001)	1.4475e-5	4.70759804377314e-6	<0.0001(<0.0001,<0.0001)	4.15086206896552e-6	9.47590259218255e-7	0.011240445536054647	-2.53513357676892	*	0.030886789472984944	0.0112	* 0.0112
Aerococcus	<0.0001(<0.0001,<0.0001)	1.78666666666667e-5	1.78666666666667e-5	<0.0001(<0.0001,<0.0001)	3.23275862068965e-7	3.23275862068965e-7	0.6345588322510682	-0.4753201033428354		0.7281866540070361	0.6346	0.6346
Firmicutes_uncultured	<0.0001(<0.0001,<0.0001)	1.6575e-5	8.35575970442516e-6	<0.0001(<0.0001,<0.0001)	7.41379310344828e-7	5.44936981313585e-7	0.013277917744661144	-2.4762268641791443	*	0.0358617265582301	0.0133	* 0.0133
Sneathia	<0.0001(<0.0001,<0.0001)	3.16666666666667e-7	3.16666666666667e-7	<0.0001(<0.0001,<0.0001)	9.15086206896552e-6	4.56266128901561e-6	0.021883050074455866	-2.292391708111694	*	0.05319264479636964	0.0219	* 0.0219
Izemoplasmatales	<0.0001(<0.0001,<0.0001)	1.44916666666667e-5	6.76624506248221e-6	<0.0001(<0.0001,<0.0001)	1.70689655172414e-6	9.75728634517607e-7	0.014781357389106088	-2.4376921184625466	*	0.03892424112464603	0.0148	* 0.0148
Lachnoanaerobaculum	<0.0001(<0.0001,<0.0001)	1.09e-5	4.67954006693983e-6	<0.0001(<0.0001,<0.0001)	3.43103448275862e-6	1.01668144015892e-6	0.2340521751969392	-1.189985286267524		0.3346628387431348	0.2341	0.2341
Anaerostignum	<0.0001(<0.0001,<0.0001)	3.75833333333333e-6	1.53744102541506e-6	<0.0001(<0.0001,<0.0001)	7.10775862068966e-6	1.69793207094878e-6	0.15835032134089647	-1.4106415915868806		0.25400356113565115	0.1584	0.1584
Flavobacteriaceae_uncultured	<0.0001(<0.0001,<0.0001)	1.2275e-5	6.22732258427548e-6	<0.0001(<0.0001,<0.0001)	2.44827586206897e-6	1.37584792695492e-6	0.0012170511961340834	-3.234853594043775	**	0.0047480021972638314	0.0012	** 0.0012
Prevotellaceae_UCG-003	<0.0001(<0.0001,<0.0001)	9.16666666666667e-6	9.16666666666667e-6	<0.0001(<0.0001,<0.0001)	3.64224137931034e-6	3.4939846214248e-6	0.9861570336012188	-0.01735045597602865		0.9892876908507464	0.9862	0.9862
Parvimonas	<0.0001(<0.0001,<0.0001)	4.85833333333333e-6	1.46477289725161e-6	<0.0001(<0.0001,<0.0001)	5.81465517241379e-6	2.90427023631512e-6	0.29355470410533735	-1.0503554846587309		0.40685651972494125	0.2936	0.2936
Oscillospirales_uncultured	<0.0001(<0.0001,<0.0001)	1.23666666666667e-5	6.80145532842056e-6	<0.0001(<0.0001,<0.0001)	1.91379310344828e-6	1.30694143222394e-6	0.015732836643223468	-2.4150549346664247	*	0.04108740809304642	0.0157	* 0.0157
Methanosphaera	<0.0001(<0.0001,<0.0001)	1.46583333333333e-5	1.31030845890182e-5	<0.0001(<0.0001,<0.0001)	6.85344827586207e-7	5.27495069312723e-7	0.09046715646137977	-1.692938592388988		0.1633578368102629	0.0905	0.0905
Aeromonas	<0.0001(<0.0001,<0.0001)	1.12916666666667e-5	6.99127503301805e-6	<0.0001(<0.0001,<0.0001)	2.35775862068966e-6	8.48979547297029e-7	0.010411170315175317	-2.5618652521043805	*	0.02885903350522281	0.0104	* 0.0104
Bacteroidia_unclassified	<0.0001(<0.0001,<0.0001)	8.25e-7	6.25067223275581e-7	<0.0001(<0.0001,<0.0001)	7.61206896551724e-6	1.74885652513965e-6	0.0017140852499686865	-3.1357615217474604	**	0.006458495619482783	0.0017	** 0.0017
Fastidiosipila	<0.0001(<0.0001,<0.0001)	3.1e-6	1.87290125304071e-6	<0.0001(<0.0001,<0.0001)	6.3448275862069e-6	2.7044564054617e-6	0.6583232772868601	-0.44222931161815493		0.7429648415094564	0.6583	0.6583
Barnesiellaceae_uncultured	<0.0001(<0.0001,<0.0001)	1.47583333333333e-5	1.47583333333333e-5	<0.0001(<0.0001,<0.0001)	0	0	0.16622062138228993	-1.384450283039047		0.25622300661855424	0.1662	0.1662
Anaerococcus	<0.0001(<0.0001,<0.0001)	8.34166666666667e-6	6.39162503318934e-6	<0.0001(<0.0001,<0.0001)	2.42241379310345e-6	9.75657247904222e-7	0.6335100900302411	-0.47679221477254263		0.7281866540070361	0.6335	0.6335
Staphylococcus	<0.0001(<0.0001,<0.0001)	3.95833333333333e-6	1.63142270202414e-6	<0.0001(<0.0001,<0.0001)	4.66810344827586e-6	2.00540136788594e-6	0.6933168837117782	-0.39435781564492517		0.7741630220951304	0.6933	0.6933
Actinobacteria_unclassified	<0.0001(<0.0001,<0.0001)	0	0	<0.0001(<0.0001,<0.0001)	6.53879310344828e-6	6.53879310344828e-6	0.4757209786421961	-0.7132016609595089		0.5849331877468248	0.4757	0.4757
Coriobacteriaceae_UCG-002	<0.0001(<0.0001,<0.0001)	4.70833333333333e-6	4.70833333333333e-6	<0.0001(<0.0001,<0.0001)	4.00862068965517e-6	3.29355080630203e-6	0.36972618124592943	-0.8969863866515161		0.4908969465282088	0.3697	0.3697
Puniceicoccaceae_uncultured	<0.0001(<0.0001,<0.0001)	3.13333333333333e-6	2.24150851232624e-6	<0.0001(<0.0001,<0.0001)	4.70258620689655e-6	3.40473555266993e-6	0.9629306779668985	-0.04647623169912		0.9858413822366962	0.9629	0.9629
Rikenellaceae_unclassified	<0.0001(<0.0001,<0.0001)	1.89166666666667e-6	1.13480682553427e-6	<0.0001(<0.0001,<0.0001)	5.31896551724138e-6	1.76487978405945e-6	0.13100952681455796	-1.5101328577349058		0.21904238345714452	0.131	0.131
Peptostreptococcales-Tissierellales_W5053	<0.0001(<0.0001,<0.0001)	1.17333333333333e-5	1.17333333333333e-5	<0.0001(<0.0001,<0.0001)	0	0	0.16622062138228993	-1.384450283039047		0.25622300661855424	0.1662	0.1662
Vagococcus	<0.0001(<0.0001,<0.0001)	4.1e-6	2.17170498019607e-6	<0.0001(<0.0001,<0.0001)	3.80603448275862e-6	2.44153258160967e-6	0.08299955279589513	-1.7335410222605576		0.15430942583837376	0.083	0.083
Erysipelotrichaceae_uncultured	<0.0001(<0.0001,<0.0001)	3.48333333333333e-6	3.48333333333333e-6	<0.0001(<0.0001,<0.0001)	4.05172413793103e-6	4.05172413793103e-6	0.6406199044745444	-0.4668322443545702		0.7281866540070361	0.6406	0.6406
Succinivibrio	<0.0001(<0.0001,<0.0001)	7.29166666666667e-6	5.9786547936742e-6	<0.0001(<0.0001,<0.0001)	2.03879310344828e-6	1.85737863801374e-6	0.1920388092704616	-1.304571467311521		0.28760314563727896	0.192	0.192
Firmicutes_Incertae_Sedis_DTU014	<0.0001(<0.0001,<0.0001)	5.95e-6	2.88291232495707e-6	<0.0001(<0.0001,<0.0001)	2.61637931034483e-6	1.3216963377077e-6	0.23272767157937893	-1.1933618950512401		0.3342815646321988	0.2327	0.2327
Candidatus_Saccharimonas	<0.0001(<0.0001,<0.0001)	6.175e-6	1.88598927149994e-6	<0.0001(<0.0001,<0.0001)	2.3448275862069e-6	7.61908662695719e-7	0.01669281477435359	-2.3934047541448913	*	0.042885605436550685	0.0167	* 0.0167
Johnsonella	<0.0001(<0.0001,<0.0001)	5.45e-6	1.47371222804604e-6	<0.0001(<0.0001,<0.0001)	2.63793103448276e-6	7.3186879051891e-7	0.04612120737305879	-1.9942823465013009	*	0.09463832162264012	0.0461	* 0.0461
Cardiobacterium	<0.0001(<0.0001,<0.0001)	7.16666666666667e-6	2.58313679563213e-6	<0.0001(<0.0001,<0.0001)	1.67241379310345e-6	9.58197629704827e-7	1.9251945627501212e-4	-3.7286354034406273	***	9.812281964984488e-4	0.0002	***0.0002
Saccharimonadaceae_TM7a	<0.0001(<0.0001,<0.0001)	6.29166666666667e-6	1.74327020655775e-6	<0.0001(<0.0001,<0.0001)	1.88793103448276e-6	1.20715176006414e-6	1.9078101502079039e-4	-3.730921040845503	***	9.812281964984488e-4	0.0002	***0.0002
Victivallaceae	<0.0001(<0.0001,<0.0001)	5.94166666666667e-6	5.94166666666667e-6	<0.0001(<0.0001,<0.0001)	1.68103448275862e-6	1.58862905842154e-6	0.9861570336012188	-0.01735045597602865		0.9892876908507464	0.9862	0.9862
Bacillus	<0.0001(<0.0001,<0.0001)	2e-7	2e-7	<0.0001(<0.0001,<0.0001)	4.42672413793103e-6	2.23733083036086e-6	0.26001099962844176	-1.1263651311146934		0.3640649394469945	0.26	0.26
Synergistes	<0.0001(<0.0001,<0.0001)	8.44166666666667e-6	8.44166666666667e-6	<0.0001(<0.0001,<0.0001)	0	0	0.16622062138228993	-1.384450283039047		0.25622300661855424	0.1662	0.1662
Stomatobaculum	<0.0001(<0.0001,<0.0001)	4.93333333333333e-6	2.12401677148861e-6	<0.0001(<0.0001,<0.0001)	1.66810344827586e-6	5.52435000582499e-7	0.32072559253667804	-0.9929679111784104		0.4368503760413373	0.3207	0.3207
Negativicoccus	<0.0001(<0.0001,<0.0001)	2.74166666666667e-6	2.74166666666667e-6	<0.0001(<0.0001,<0.0001)	2.71120689655172e-6	2.23280968157928e-6	0.9806207804307754	-0.024290638366440014		0.9892876908507464	0.9806	0.9806
Oligella	<0.0001(<0.0001,<0.0001)	6.26666666666667e-6	6.26666666666667e-6	<0.0001(<0.0001,<0.0001)	8.87931034482759e-7	6.39501290974999e-7	0.9861570336012188	-0.01735045597602865		0.9892876908507464	0.9862	0.9862
Anaerovoracaceae_S5-A14a	<0.0001(<0.0001,<0.0001)	3.75833333333333e-6	1.52867071350464e-6	<0.0001(<0.0001,<0.0001)	2.12931034482759e-6	1.46641075911084e-6	0.006415800152875981	-2.7257374938688614	**	0.018430844075534636	0.0064	** 0.0064
Enorma	<0.0001(<0.0001,<0.0001)	4.20833333333333e-6	1.77568765364971e-6	<0.0001(<0.0001,<0.0001)	1.89224137931034e-6	1.21692168236034e-6	0.0387171907838492	-2.067180055777645	*	0.08322879107276428	0.0387	* 0.0387
Faecalicoccus	<0.0001(<0.0001,<0.0001)	7e-6	5.688050770574e-6	<0.0001(<0.0001,<0.0001)	3.79310344827586e-7	2.67701451630524e-7	0.08906818174356677	-1.7003336639398863		0.16269101405183295	0.0891	0.0891
Coriobacteriales_unclassified	<0.0001(<0.0001,<0.0001)	2.41666666666667e-7	2.41666666666667e-7	<0.0001(<0.0001,<0.0001)	3.87068965517241e-6	1.93101140814802e-6	0.05451318195722916	-1.9227362491694495		0.10902636391445832	0.0545	0.0545
Butyricicoccaceae_uncultured	<0.0001(<0.0001,<0.0001)	5.25e-6	5.25e-6	<0.0001(<0.0001,<0.0001)	1.12068965517241e-6	1.12068965517241e-6	0.6345588322510682	-0.4753201033428354		0.7281866540070361	0.6346	0.6346
Merdibacter	<0.0001(<0.0001,<0.0001)	6.98333333333333e-6	2.61789209293866e-6	<0.0001(<0.0001,<0.0001)	1.93965517241379e-7	1.93965517241379e-7	5.386349282075843e-5	-4.0381975110915285	***	3.4041727462719325e-4	<0.0001	***<0.0001
Terrisporobacter	<0.0001(<0.0001,<0.0001)	2e-7	2e-7	<0.0001(<0.0001,<0.0001)	3.48706896551724e-6	1.80040362821522e-6	0.04008378692996366	-2.0528844351355104	*	0.08396835478151132	0.0401	* 0.0401
Uruburuella	<0.0001(<0.0001,<0.0001)	6.88333333333333e-6	6.88333333333333e-6	<0.0001(<0.0001,<0.0001)	0	0	0.16622062138228993	-1.384450283039047		0.25622300661855424	0.1662	0.1662
Parascardovia	<0.0001(<0.0001,<0.0001)	3.68333333333333e-6	1.69399100023295e-6	<0.0001(<0.0001,<0.0001)	1.58620689655172e-6	8.59105969331531e-7	0.017080687745328234	-2.3849662615383393	*	0.04352820425422356	0.0171	* 0.0171
Eggerthellaceae_CHKCI002	<0.0001(<0.0001,<0.0001)	4.85e-6	3.07906207298582e-6	<0.0001(<0.0001,<0.0001)	7.06896551724138e-7	3.91306983708797e-7	0.605612856455952	-0.5163458816063297		0.7221647646795503	0.6056	0.6056
Actinomycetaceae_F0332	<0.0001(<0.0001,<0.0001)	2.84166666666667e-6	1.14898541490314e-6	<0.0001(<0.0001,<0.0001)	1.73275862068966e-6	7.08338461838991e-7	0.3314193227798001	-0.9712589946221111		0.44947856651681045	0.3314	0.3314
Ruminiclostridium	<0.0001(<0.0001,<0.0001)	4.85e-6	2.27612901772332e-6	<0.0001(<0.0001,<0.0001)	5.25862068965517e-7	3.1970901352417e-7	0.03471772169892802	-2.111635540848132	*	0.07566069004731898	0.0347	* 0.0347
Mobiluncus	<0.0001(<0.0001,<0.0001)	1.08333333333333e-6	8.22527985895738e-7	<0.0001(<0.0001,<0.0001)	2.0948275862069e-6	1.42988016309367e-6	0.7612292890675163	-0.3038669091986555		0.8352376921713027	0.7612	0.7612
Elusimicrobium	<0.0001(<0.0001,<0.0001)	9.16666666666667e-7	9.16666666666667e-7	<0.0001(<0.0001,<0.0001)	1.93103448275862e-6	1.93103448275862e-6	0.6406199044745444	-0.4668322443545702		0.7281866540070361	0.6406	0.6406
Hydrogenophilus	<0.0001(<0.0001,<0.0001)	2.49166666666667e-6	1.09025450176466e-6	<0.0001(<0.0001,<0.0001)	1.10775862068966e-6	4.6186700538449e-7	0.20191988248405926	-1.2761008180272957		0.2981620694624426	0.2019	0.2019
Negativicutes_unclassified	<0.0001(<0.0001,<0.0001)	1.36666666666667e-6	8.51093655734196e-7	<0.0001(<0.0001,<0.0001)	1.66810344827586e-6	6.9351058624025e-7	0.7792591687549703	-0.2802845949612862		0.8505057981943409	0.7793	0.7793
Atopobiaceae_unclassified	<0.0001(<0.0001,<0.0001)	0	0	<0.0001(<0.0001,<0.0001)	2.20258620689655e-6	2.20258620689655e-6	0.4757209786421961	-0.7132016609595089		0.5849331877468248	0.4757	0.4757
Murdochiella	<0.0001(<0.0001,<0.0001)	1.325e-6	8.72964820041914e-7	<0.0001(<0.0001,<0.0001)	1.50862068965517e-6	8.87856393339849e-7	0.6297529739201815	-0.4820745702324535		0.7281866540070361	0.6298	0.6298
Enterobacterales_unclassified	<0.0001(<0.0001,<0.0001)	6.41666666666667e-7	6.41666666666667e-7	<0.0001(<0.0001,<0.0001)	1.83620689655172e-6	9.80856620927001e-7	0.26980285627371564	-1.1035166702477495		0.37558459287442353	0.2698	0.2698
Tuzzerella	<0.0001(<0.0001,<0.0001)	1.21666666666667e-6	7.1304210133903e-7	<0.0001(<0.0001,<0.0001)	1.02155172413793e-6	5.00053964869912e-7	0.8372123693589628	-0.20546048311253048		0.8907714098230043	0.8372	0.8372
Enhydrobacter	<0.0001(<0.0001,<0.0001)	1.39166666666667e-6	9.01935037234513e-7	<0.0001(<0.0001,<0.0001)	8.70689655172414e-7	3.62185790690621e-7	0.974207855141303	-0.03233129161677916		0.9892876908507464	0.9742	0.9742
Allobaculum	<0.0001(<0.0001,<0.0001)	0	0	<0.0001(<0.0001,<0.0001)	1.58620689655172e-6	1.58620689655172e-6	0.4757209786421961	-0.7132016609595089		0.5849331877468248	0.4757	0.4757
Pseudoramibacter	<0.0001(<0.0001,<0.0001)	1.95e-6	1.03366647742617e-6	<0.0001(<0.0001,<0.0001)	3.06034482758621e-7	2.16124499003101e-7	0.08860632925729267	-1.7027955856488945		0.16269101405183295	0.0886	0.0886
Peptostreptococcaceae_uncultured	<0.0001(<0.0001,<0.0001)	0	0	<0.0001(<0.0001,<0.0001)	1.29741379310345e-6	4.94605894827248e-7	0.04012411889876016	-2.0524688545854106	*	0.08396835478151132	0.0401	* 0.0401
Methylobacterium-Methylorubrum	<0.0001(<0.0001,<0.0001)	6.33333333333333e-7	4.4657635275751403e-07	<0.0001(<0.0001,<0.0001)	9.6551724137931e-7	5.20223280063259e-7	0.7612290167617196	-0.30386726660903485		0.8352376921713027	0.7612	0.7612
Erysipelotrichaceae_UCG-006	<0.0001(<0.0001,<0.0001)	1.11666666666667e-6	5.13839740754195e-7	<0.0001(<0.0001,<0.0001)	6.33620689655172e-7	3.95523205054162e-7	0.09211411389119746	-1.684349657315079		0.16445231632552768	0.0921	0.0921
Selenomonas	<0.0001(<0.0001,<0.0001)	1.06666666666667e-6	8.69393469419074e-7	<0.0001(<0.0001,<0.0001)	5.51724137931035e-7	4.25204641298872e-7	0.5021488674523483	-0.6711124952778762		0.6079656786013106	0.5021	0.5021
Propionibacterium	<0.0001(<0.0001,<0.0001)	9.91666666666667e-7	5.67995126785686e-7	<0.0001(<0.0001,<0.0001)	5.47413793103448e-7	2.88399593319499e-7	0.6168270488193381	-0.5003522790564328		0.7281866540070361	0.6168	0.6168
Dubosiella	<0.0001(<0.0001,<0.0001)	0	0	<0.0001(<0.0001,<0.0001)	1.02586206896552e-6	4.63993999877604e-7	0.10638319383239725	-1.6146653096348715		0.18369994126250017	0.1064	0.1064
Geobacillus	<0.0001(<0.0001,<0.0001)	1.25833333333333e-6	7.4637272563036e-7	<0.0001(<0.0001,<0.0001)	2.62931034482759e-7	2.11132245353297e-7	0.2159834949303445	-1.237279071225027		0.31164741734241486	0.216	0.216
Allorhizobium-Neorhizobium-Pararhizobium-Rhizobium	<0.0001(<0.0001,<0.0001)	0	0	<0.0001(<0.0001,<0.0001)	8.87931034482759e-7	5.3485551770449e-7	0.21285151278276498	-1.245762739078853		0.3101864195691926	0.2129	0.2129
Leptotrichia	<0.0001(<0.0001,<0.0001)	1.46666666666667e-6	7.49970432034648e-7	<0.0001(<0.0001,<0.0001)	8.62068965517241e-8	8.62068965517241e-8	0.028806150410658607	-2.1861292522080538	*	0.06644338342896437	0.0288	* 0.0288
Brevibacterium	<0.0001(<0.0001,<0.0001)	1.61666666666667e-6	1.13266890228502e-6	<0.0001(<0.0001,<0.0001)	0	0	0.01587775790786029	-2.4117133806679747	*	0.04112599589249059	0.0159	* 0.0159
Burkholderiales_unclassified	<0.0001(<0.0001,<0.0001)	0	0	<0.0001(<0.0001,<0.0001)	8.10344827586207e-7	4.99881594660833e-7	0.21285151278276498	-1.245762739078853		0.3101864195691926	0.2129	0.2129
Enterococcaceae_unclassified	<0.0001(<0.0001,<0.0001)	3e-7	3e-7	<0.0001(<0.0001,<0.0001)	5.08620689655172e-7	3.08606178684993e-7	0.7000799434449942	-0.3852125533433547		0.7789621905937261	0.7001	0.7001
Brevundimonas	<0.0001(<0.0001,<0.0001)	3.41666666666667e-7	3.41666666666667e-7	<0.0001(<0.0001,<0.0001)	4.39655172413793e-7	2.56907672045373e-7	0.7067794390400974	-0.37618490184317577		0.7836572025848098	0.7068	0.7068
Oscillospirales_UCG-011	<0.0001(<0.0001,<0.0001)	2.5e-7	2.5e-7	<0.0001(<0.0001,<0.0001)	4.48275862068965e-7	4.48275862068965e-7	0.6406199044745444	-0.4668322443545702		0.7281866540070361	0.6406	0.6406
Klebsiella	<0.0001(<0.0001,<0.0001)	0	0	<0.0001(<0.0001,<0.0001)	4.87068965517241e-7	4.87068965517241e-7	0.4757209786421961	-0.7132016609595089		0.5849331877468248	0.4757	0.4757
Marinifilaceae_unclassified	<0.0001(<0.0001,<0.0001)	0	0	<0.0001(<0.0001,<0.0001)	4.18103448275862e-7	4.18103448275862e-7	0.4757209786421961	-0.7132016609595089		0.5849331877468248	0.4757	0.4757
Anaerovorax	<0.0001(<0.0001,<0.0001)	7.91666666666667e-7	7.91666666666667e-7	<0.0001(<0.0001,<0.0001)	0	0	0.16622062138228993	-1.384450283039047		0.25622300661855424	0.1662	0.1662
Weeksella	<0.0001(<0.0001,<0.0001)	7.58333333333333e-7	7.58333333333333e-7	<0.0001(<0.0001,<0.0001)	0	0	0.16622062138228993	-1.384450283039047		0.25622300661855424	0.1662	0.1662
Comamonadaceae_unclassified	<0.0001(<0.0001,<0.0001)	0	0	<0.0001(<0.0001,<0.0001)	2.88793103448276e-7	2.88793103448276e-7	0.4757209786421961	-0.7132016609595089		0.5849331877468248	0.4757	0.4757
Bacteroidota_unclassified	<0.0001(<0.0001,<0.0001)	0	0	<0.0001(<0.0001,<0.0001)	2.62931034482759e-7	2.62931034482759e-7	0.4757209786421961	-0.7132016609595089		0.5849331877468248	0.4757	0.4757
