# Supplementary material for: The harmful intestinal microbial community accumulates during DKD exacerbation and microbiome–metabolome combined validation in a mouse model
Source: Front Endocrinol (Lausanne). 2022 Dec 19;13:964389. doi: 10.3389/fendo.2022.964389 (PMC9806430; doi:10.3389/fendo.2022.964389)
Supplement: Supplementary Table 1 — Comparison of α-diversity in discovery cohort (DKD=120 and DMHC=232) [file DataSheet_2.zip › Supplementary tables/Table S1 (alpha diversity).xls]

Alpha_diversity	DKD-median	DKD-mean	DKD-se	DMHC-median	DMHC-mean	DMHC-se	p-value	z-score	Sig_mark
ace	509.5777(361.7471,629.7513)	502.741890583333	16.61822958115	543.0938(416.0942,715.6805)	557.324698659483	13.2388399577676	0.0200749010648999	-2.32494500493488	*
chao	484.9429(337.8817,624.7955)	484.68409155	16.3815493162593	541.3381(402.7508,710.4757)	543.754257086207	13.4400060083429	0.0127687670573088	-2.490154234487	*
shannon	3.3704(2.6772,3.9365)	3.20457135833333	0.0859972645385374	3.5724(3.0039,4.064)	3.42406285344828	0.0575972138085947	0.0401028149604748	-2.05268832616204	*
simpson	0.0812(0.049,0.1938)	0.155911633333333	0.0151272047186977	0.0813(0.0481,0.1337)	0.126514560344828	0.00891721965297902	0.393228824008229	-0.85377652469239
observed_otus	353.5(242.75,450.25)	354.933333333333	12.5222587999469	414(299.25,532.25)	415.844827586207	10.7455632555801	0.000764459615823267	-3.36535237716566	***
