# Supplementary material for: The harmful intestinal microbial community accumulates during DKD exacerbation and microbiome–metabolome combined validation in a mouse model
Source: Front Endocrinol (Lausanne). 2022 Dec 19;13:964389. doi: 10.3389/fendo.2022.964389 (PMC9806430; doi:10.3389/fendo.2022.964389)
Supplement: Supplementary Table 1 — Comparison of α-diversity in discovery cohort (DKD=120 and DMHC=232) [file DataSheet_2.zip › Supplementary tables/Table S3 (Key OTUs).xls]

DKD10	DKD100	DKD101	DKD106	DKD107	DKD115	DKD117	DKD118	DKD119	DKD12	DKD120	DKD122	DKD124	DKD127	DKD128	DKD129	DKD130	DKD131	DKD133	DKD136	DKD137	DKD139	DKD14	DKD140	DKD141	DKD142	DKD143	DKD146	DKD148	DKD149	DKD15	DKD150	DKD151	DKD152	DKD155	DKD159	DKD16	DKD161	DKD162	DKD164	DKD165	DKD166	DKD167	DKD168	DKD169	DKD170	DKD172	DKD173	DKD174	DKD175
OTU2228 (Faecalibacterium)	0.042302752100398	0.00506829425682943	0.0285908781484003	0.0785988483685221	0.150262707722385	0	0.00835893405729799	0.0361796151104775	0.46246347203186	0.0141694668232055	0.15168822442466	0.0865610407838268	0.239235668789809	0.218969448244414	0.301065912551664	0.0682739492212503	0.247130471945784	0.213903008655035	0.00159098051539912	0	0.0511791996907017	0.346723518850987	0.00227110232577701	0.0705867602808425	0.12075859087962	0.47248864209995	0.116724192030122	0	0.182729291944309	0.00607148965281341	0.145011210762332	0.321007831120191	0.223744292237443	0.0539644104775958	0	0	0.00109884242150021	0.0454944103378221	0.19217135530583	0	0.00219912035185926	0	0.0599837690977735	0.00734614327478074	0.00541384733022665	0.00519006371250626	0.0815251473723818	0	0.0389756514694631
OTU1575 (Faecalibacterium)	0.0175612221262976	0.0049741879974188	0.011572498298162	0.00585412667946257	0.0353128054740958	0	0.00907337286561406	0.0112045616535994	0.0544880912358737	0.00558681834743533	0.0606656907681601	0.0158978649896084	0.0907006369426752	0.0603739170086639	0.148285113479806	0.200981438020055	0.0642591122779168	0.0212941338095892	0	0	0.00799826019717765	0.0697935368043088	0	0.0303096790371113	0.0462502701534472	0.0671378091872792	0.0459007575417993	0	0.0533615038734493	0	0.0517937219730942	0.222267620020429	0.0430528375733855	0.00571298853618857	0.0233142037302726	0.000504456028249538	0.000191103029826124	0.00843722592892747	0.0548306810468361	0	0.000872378321398713	0	0.00412829469672912	0.00074960645661028	0	0	0.0368744512730465	0	0.0142670687249651
OTU2921 (Faecalibacterium)	0	0	0	0	0.00397116324535679	0	0.00300064299492748	0.00171062009978617	0.0167834699630195	0	0.0108948669338389	0	0.0129087048832272	0.0105426356589147	0.00261039808570807	0	0.00641064778069479	0	0	0	0.0007732456988208	0.00439856373429084	0	0	0.00610546790577048	0.0196870267541646	0.00192747321708727	0	0	0	0.00184977578475336	0	0	0	0	0	0	0	0	0	0	0	0	0	0	0	0.00476608553869309	0	0
OTU778 (Faecalibacterium)	0.00105283106272767	0	0	0.00595009596928983	0.00907258064516129	0	0.00271486747160106	0.00439059158945118	0.0866327031989449	0.00858264847577021	0.0153104077175974	0.000998677427191017	0.0974946921443737	0.0245508435932513	0.011239213980132	0	0.0216588314304903	0	0	0	0.00152232746955345	0.00179533213644524	0	0.0131644934804413	0.00783444996758159	0.0489651691065119	0.0110717647586176	0	0	0.00299298785702069	0.00201793721973094	0	0	0.000491846695168552	0	0	0	0.000643893557733939	0	0	0.000926901966486133	0	0.000935041106524117	0.000449763873966168	0.000714151746425634	0.00207602548500251	0.0141728333124294	0	0.00220531977136685
OTU312 (Lachnospiraceae_unclassified)	0.00539049504116569	0	0	0	0.00461265884652981	0	0	0.00510334996436208	0.0213090589360987	0.00267195660094733	0.0247654243958628	0	0.0630997876857749	0.0181486548107615	0.0207381625697919	0.0104544484745039	0.0210940838879052	0.00504877043549938	0.000648177247014456	0	0.0015464913976416	0.00812387791741472	0	0.00388665997993982	0.0101037389237087	0	0.00856156708055045	0	0	0.00333504361210877	0	0	0	0	0	0	0	0.000344150004995726	0	0	0	0	0	0	0	0	0	0	0.00216031324542059
OTU729 (Lachnospiraceae_unclassified)	0.00364279547703775	0	0	0	0.00778958944281525	0	0.00278631135243266	0.00171062009978617	0.0357909436499522	0.00870410104854055	0.0240454992680761	0	0.0507006369426752	0.0170907432740538	0.00913639329997825	0	0.0243299346724464	0.00315977469432614	0.00108029541169076	0	0.00321380243572395	0.00677737881508079	0	0.00761659979939819	0.0057272530797493	0	0.0112958895513022	0	0.0027628798959857	0.00397639815289892	0.00252242152466368	0	0	0	0	0	0	0.00095473872353653	0.00309223923372803	0	0.000381665515611937	0	0.000476341695776437	0	0.000155093561092436	0.000608490228362803	0	0	0.00225032629731311
OTU765 (Lachnospiraceae_unclassified)	0.0178981280663705	0	0	0.115642994241843	0.000946969696969697	0	0	0.000969351389878831	0.0509710620910807	0	0.0220777039187924	0.00283408459067721	0	0.0339626082991336	0.00652599521427018	0	0.00892911655168203	0.00817419975271328	0	0	0.00181229460661125	0.0237432675044883	0	0	0.00356602550248541	0	0.00228607288538258	0	0.0332629069830435	0.00188130665298444	0.00190582959641256	0	0	0.000529681056335364	0	0	0.000185482352478297	0	0.0316765970284335	0	0.000236269128712152	0	0.000493983980805194	0	0	0.000787457942587157	0	0	0.00108015662271029
OTU563 (Lachnospiraceae_NC2004_group)	0.00202143564043714	0	0	0	0.0141434506353861	0	0	0.00325017818959373	0.0121802994646875	0	0.0552182573012407	0.00315797997246889	0	0.0701139990880073	0.125879196577478	0	0.0498351547713536	0.0749759582360214	0	0	0.0151991107674464	0.0866696588868941	0	0	0.00659174411065485	0.0903584048460374	0.0112062396342283	0	0.0890080719432255	0.00470326663246109	0.00196188340807175	0	0	0.00225745021628643	0	0	0.00053958502539141	0.00182066454255803	0.00497775096161098	0	0	0	0.0182244804347059	0.000424776992079158	0.000292152987174123	0	0	0	0
OTU827 (Faecalibacterium)	0.00749615716662104	0.00138470638847064	0.0265486725663717	0.00882917466410749	0.0237964320625611	0	0.00507251553904408	0.00963649322879544	0.0630737800305154	0	0.105780998776127	0.0116062511808686	0.0217409766454352	0.0726310989512084	0.0986875498513523	0.00938766801792191	0.0566731790707613	0.0375051518065668	0	0	0.0138700947225981	0.0638689407540395	0	0.00172392176529589	0.0330127512427059	0.100959111559818	0.0220987045586983	0	0.234844791158784	0.00444672481614503	0.00213004484304933	0.0129383724889343	0	0.00623005813880166	0	0	0.000744739748587102	0.0117899130743697	0.0527943283807225	0.00042513563851324	0.00161753480426011	0	0.0284217211813274	0.00112440968491542	0.000284939333169824	0.00157491588517431	0.0376269910949454	0	0.00391556775732481
OTU1113 (Faecalibacterium)	0.00804362931923944	0.00137126263712626	0.0156569094622192	0.0122840690978887	0.0202529325513196	0	0.00285775523326427	0.0126015680684248	0.0750730559362797	0.00251001983725355	0.0770559861774375	0.00267213689978137	0.0412738853503185	0.112722298221614	0.113262272496556	0.0206955408576915	0.0648543867146956	0.0793034757521638	0	0	0.0178329789290547	0.0935816876122083	0	0.00771063189568706	0.0281499891938621	0.0873296314992428	0.0426285355686046	0	0.106452137168861	0	0.0130605381165919	0.00415389853592101	0	0.00490585549796325	0	0	0.000207965061869606	0.0112570356472795	0.00965382004676069	0	0	0	0.0106030133022829	0.00149921291322056	0.000147879907088136	0.00336459302741785	0.0213219616204691	0	0.00517575048382015
OTU1098 (Lachnospiraceae_unclassified)	0.00225305847423722	0	0.0163376446562287	0	0.0021688660801564	0	0	0	0.00126716491246218	0	0.0075352163375009	0	0	0	0	0	0.0073875083948959	0.00161423272427531	0	0	0.0074424898511502	0.00192998204667864	0	0	0.00172898206181111	0	0	0	0.00260035754916301	0.0143663417136993	0	0	0	0	0	0	0	0.000355251618060104	0	0.00297594946959268	0	0.0109906654622102	0.000529268550862708	0	0.000147879907088136	0	0	0	0
OTU2640 (Lachnospiraceae_unclassified)	0.00442189046345623	0	0.0292716133424098	0	0.0120356793743891	0	0.00921626062727727	0.00570206699928724	0.0162662597946676	0.00546536577466499	0.0599217681361138	0.000701773327215309	0.0633545647558386	0.0179480164158687	0.00282793125951708	0	0.021551987300812	0.0131199340568759	0.0024159333752357	0	0.00273052387396095	0.0171454219030521	0.0021028725238676	0.00441950852557673	0.034741733304517	0	0.0255054014075037	0	0.00254618343355545	0.00932101932615016	0	0	0	0.000592738324946717	0	0	0	0.000366353231124482	0	0.00141711879504413	0	0.0246913580246914	0.00100561024663914	0.00204892431473476	0	0.000787457942587157	0.00388812241314436	0	0.0125118142130609
OTU2157 (Lachnospiraceae_unclassified)	0	0	0.021783526208305	0	0.00760630498533724	0	0.00264342359076945	0	0.000413768134681528	0	0.030716805452233	0	0.00382165605095541	0.00556315549475604	0.011456747153941	0	0.00712802979424873	0	0	0	0	0.016427289048474	0	0	0.0408472012102874	0	0.00170334842440271	0	0	0.0336069779374038	0.00179372197309417	0	0	0	0	0	0	0.000721604849184587	0.00226261407345954	0.00026317920479391	0	0.0400481782595604	0.000546910835891465	0.00034981634641813	0	0.000787457942587157	0	0.000728722378206914	0.00216031324542059
OTU828 (Blautia)	0.00545366490492935	0	0	0	0.00394061583577713	0	0.00335786239908552	0	0.0034394476195402	0.0147362454961338	0.0177101581435531	0	0.0045859872611465	0.0113087095303238	0.00355304183888043	0	0.00692960498198913	0	0.00106065367693275	0	0.0128068818867195	0.0121184919210054	0.00698153677924044	0	0.0190188026799222	0	0.00183782330001345	0	0.00812611734113441	0.0549427056610227	0.0077914798206278	0.00442628532516173	0	0	0	0	0	0.00069940162305583	0.00444980767780376	0.00123491780710989	0.000763331031223874	0.0203252032520325	0.00202886277830705	0.00109942280302841	0	0.00239816737060634	0	0.000192897100113595	0.00895629866330618
OTU1137 (Lachnospiraceae_unclassified)	0.0229727737887179	0	0.0245064669843431	0.013531669865643	0.0350684261974585	0.00250881721993964	0.0144316639279846	0.00869565217391304	0.0218262691044506	0.0599570867576211	0.135921864126131	0.000755755890847256	0.0416985138004246	0.0534974920200638	0.0130519904285404	0.00725410710475784	0.0531167958971854	0.0362000274763017	0.00542111879321182	0	0.0236081577421226	0.0463644524236984	0.011944315935568	0.00551654964894684	0.101415604063108	0	0.0234434533148057	0	0.0173898911100276	0.239781084316744	0.0062219730941704	0.00429009193054137	0	0	0.0125538020086083	0	0	0.00800426301941672	0.0384644392488121	0.0121669770831646	0.00109047290174839	0.0489310448660042	0.00920927278501111	0.016216486344669	0	0.0117402820531176	0	0.000585835637382029	0.0116566902200819
OTU711 (Lachnospiraceae_unclassified)	0.00366385209829231	0	0	0.00249520153550864	0.0185422776148583	0.00203614151183507	0.00335786239908552	0.00233784746970777	0.00374977372055135	0.0412938747419133	0.10023757529217	0	0.00152866242038217	0.0629092567259462	0.0226234500761366	0	0.0336864277428414	0.0528575353757384	0	0	0.00881983375217475	0.046229802513465	0	0	0.00767235789928679	0	0.0156439105293828	0	0.0260035754916301	0.0373268342739867	0	0	0	0	0	0	0	0	0.00724036503507052	0.00216616730099603	0	0.00572116832279434	0.00418122155181539	0.00547212713325504	0.000158700388094585	0.00161070942801919	0	0	0.00112516314865656
OTU831 (Lachnospiraceae_unclassified)	0	0.000430200043020004	0	0	0.00543743890518084	0	0	0	0	0	0	0	0	0.000674874601003192	0	0	0.00183161365162708	0	0	0	0.0017881306785231	0	0	0	0	0	0.00197229817562419	0	0	0	0	0	0	0	0	0	0	0	0	0.000587092072232569	0	0	0.017783423308987	0	0.000133452599079538	0	0	0.000614412985547006	0
OTU1027 (Lachnospiraceae_unclassified)	0	0.000389868788986879	0	0	0.00559017595307918	0	0	0.00142551674982181	0	0	0	0	0	0.00111263109895121	0	0	0	0	0	0	0.00258554030543205	0	0	0	0.0038361789496434	0	0.00210677305123493	0	0	0.00316401573456473	0.00224215246636771	0	0	0	0	0	0	0	0.00248887548080549	0	0	0	0.00144666737235807	0	0.000252477890150477	0.000787457942587157	0	0.000635845996670739	0
OTU136 (Lachnospiraceae_UCG-004)	0	0.00246020649602065	0.0136147038801906	0	0.0956439393939394	0	0	0	0	0	0	0	0	0.00118559051527588	0	0.0394708768935353	0	0	0	0	0.0054127198917456	0.00341113105924596	0	0	0.00237735033499027	0	0.00219642296830875	0	0.0129476136302075	0	0	0	0	0.000617961232391258	0	0	0.00021077540054352	0	0.0184025944641376	0	0	0	0.00677463745104266	0	0	0.00182547068508841	0	0.000378649863185946	0
OTU2776 (Lachnospiraceae_UCG-004)	0.00101071782021857	0.0102441385244139	0	0.0846449136276392	0.0939027370478983	0.00101807075591754	0	0	0.00051721016835191	0	0	0.000755755890847256	0.00237791932059448	0.0017875056999544	0	0.0089609558352891	0.00227425361743696	0	0	0	0.0339986468200271	0.00385996409335727	0	0	0.00421439377566458	0	0.0020171231341611	0.126182965299685	0.00514654098271846	0	0	0.00490296220633299	0	0.00242139911467595	0	0.000728658707471554	0.000213585739217433	0	0.0491741458631873	0.0256498501902988	0	0	0.40690166190325	0	0.00583584608947816	0.0137805139952753	0.0467828922613822	0.0150173964606954	0.00198028714163554
OTU1455 (Lachnospiraceae_unclassified)	0	0.00143848139384814	0	0.00249520153550864	0.0359543010752688	0	0	0	0	0	0.000815915144824938	0	0	0.000583675330597355	0	0.00810753147002347	0	0	0	0	0.00302049101101875	0.00377019748653501	0	0	0	0	0.00219642296830875	0	0.00260035754916301	0	0	0.00497105890364317	0	0.000693629954724881	0	0	0	0	0.00271513688815144	0	0	0	0.0413535161074062	0.000574698283401214	0.000313793949187021	0	0	0.00110737224139286	0
OTU26 (Lachnoclostridium)	0.00109494430523678	0.000954506345450635	0.0850918992511913	0.123224568138196	0.383339442815249	0.0245064174817293	0	0.00701354240912331	0.0532467868318291	0	0.0432195051714622	0.000917703581743097	0	0.00450524395804834	0.0163149880356754	0	0.232370718603089	0.11694600906718	0.000333909490886235	0	0.564300212642567	0.0179982046678636	0	0	0.0284201426410201	0	0.0121923887220404	0	0.00303375047402351	0	0.00358744394618834	0.00898876404494382	0.0221787345075016	0.0235708070069237	0.0251076040172166	0.000504456028249538	0.000370964704956594	0.000621690331605182	0.419186967342937	0.524597133371123	0.000381665515611937	0	0.22608588264352	0	0.0183335016519268	0.142350919894051	0.640787658346921	0.000207185774196083	0.0023853458751519
OTU2608 (Lachnospiraceae_unclassified)	0	0	0	0	0.00219941348973607	0	0	0	0.000672373218857483	0	0.00165582779390943	0	0	0	0	0	0.00583063679101288	0	0	0	0.0076358012758554	0	0	0	0	0	0	0	0	0.00483153754061912	0	0	0	0	0	0	0	0	0	0	0	0	0.00178187078790445	0	0	0	0	0	0
OTU223 (Lactobacillus)	0	0	0	0	0	0	0	0	0	0	0	0	0	0	0	0	0	0	0	0.000263885766783623	0	0	0	0	0	0	0	0.138801261829653	0	0	0	0.00449438202247191	0	0	0	0	0	0	0	0	0	0	0	0	0	0	0	0	0
OTU455 (Gardnerella)	0.00214777536796446	0	0.0258679373723622	0	0	0	0	0	0	0.002914861746488	0	0	0	0	0	0	0	0	0	0	0	0	0	0	0	0	0	0	0	0.00153925089789636	0	0	0	0	0	0	0	0	0	0	0	0	0	0	0	0.0014675352566397	0	0	0
OTU68 ([Eubacterium]_siraeum_group)	0.0142553325893327	0.16328780382878	0.011572498298162	0	0	0	0.00300064299492748	0.84704205274412	0	0	0.010726884404022	0.000701773327215309	0.00602972399150743	0.148089375284998	0.00942643753172359	0	0	0	0	0	0	0.0018850987432675	0	0	0	0	0.0150611860684029	0	0.189176011701609	0	0.606446188340807	0.388287368062649	0.0613176777560339	0	0	0	0	0.898553459817712	0.071875707066898	0	0	0.105239385727191	0	0	0	0.0195432743932994	0	0.00067156768187696	0
OTU461 (Raoultibacter)	0.00109494430523678	0	0	0	0.00299364613880743	0	0	0	0.00356875016162818	0.00870410104854055	0.00607136857766792	0	0	0	0.0024653759698354	0	0	0	0.00117850408548083	0	0	0.00830341113105925	0.0256971022416621	0	0	0	0	0	0	0	0	0	0	0	0	0	0	0	0	0.000809782168596647	0	0.0100873230954532	0	0	0	0.00823251485432028	0	0	0.00504073090598137
OTU168 (Anaerovoracaceae_Family_XIII_AD3011_group)	0.0184034869764798	0	0.14499659632403	0	0.0084921798631476	0	0.22097592341216	0.0201568068424804	0	0.00874458523946399	0.00839912649084495	0.0017274420362223	0	0.0481349749202006	0.0334275977086506	0	0.00233530740582453	0	0.00443903205531113	0	0	0.0988330341113106	0.55162552046095	0.00488966900702106	0.0528960449535336	0	0.0948496122641087	0	0.0044964515954277	0	0.0713565022421525	0	0	0	0.620157819225251	0	0	0.00523996136638654	0.0290368806093974	0	0.00158118570753517	0.109454983438723	0	0	0.000133452599079538	0.137626172238528	0	0	0.270309194833251
OTU292 (Gordonibacter)	0.00111600092649134	0.00204345020434502	0.199455411844792	0	0.00387952101661779	0	0.0120740158605415	0.00396293656450463	0	0.00854216428484677	0.0160303328453841	0	0.0214012738853503	0.00359325125398997	0	0	0.00112949508517003	0	0.00172847265870522	0	0	0.00179533213644524	0.0117340286831812	0	0.00226928895612708	0	0.013985387063517	0	0	0	0.0387892376681614	0	0	0	0.0405308464849354	0	0	0.000610588718540804	0	0	0.00045436370906183	0.0118940078289672	0	0	0	0.0163576490801059	0	0	0.0440613889013907
OTU316 (Christensenella)	0	0.00462465046246505	0	0	0.00290200391006843	0	0.00271486747160106	0	0	0.0141694668232055	0.00170382280242855	0	0.0178343949044586	0	0.00311797549126242	0	0	0	0.00259270898805783	0.000312753501373183	0	0	0.0159818311813938	0.0118480441323972	0.011940782364383	0	0.0329911694831682	0	0	0	0.0208520179372197	0.00503915560095335	0.0163078930202218	0	0	0	0	0	0.00550569424541821	0.000465624746943072	0	0.0883769948810599	0	0.00597186477099523	0	0.0370821103872861	0	0	0.0433862910121968
OTU477 (Oscillospirales_unclassified)	0	0	0	0	0	0	0.00507251553904408	0	0	0.0115379944131817	0.000983897674641837	0	0.00195329087048832	0	0.00891886012616924	0	0	0	0.00225879949717159	0.000713468925007575	0	0.00184021543985637	0.0140051310089582	0.0109390672016048	0.00389020963907499	0	0.0124613384732619	0	0	0	0.00213004484304933	0	0.0182648401826484	0	0.024390243902439	0	0	0.000344150004995726	0	0.00178152077091262	0	0.00481782595603734	0	0	0	0.00329300594172811	0	0	0.0175975516449885
OTU46 (Lactobacillus)	0.742203785980502	0	0.112321307011573	0.487811900191939	0.00241324535679374	0	0.00278631135243266	0.00835352815395581	0	0.250313752479657	0	0.826931900995978	0	0	0.00326299760713509	0.0185619799445274	0	0.307906305811238	0	0	0	0	0.172561719308576	0	0	0	0	0	0.00790942087870415	0.140413887463657	0	0	0	0	0	0.00580124432486968	0.926855315334051	0	0	0.0480808162604259	0.93188179273745	0.0111412225233363	0	0.568901326803428	0.930492836841574	0.00651442479776648	0.00388812241314436	0.00215044544941452	0.00328547639407714
OTU528 (Lactobacillus)	0.0266366258870102	0	0.0190605854322668	0.0116122840690979	0	0	0	0.00082679971489665	0	0.0148981822598275	0	0.0397581581149289	0	0	0	0	0	0.0262742134908641	0	0	0.0007249178426445	0	0.00441603230012197	0	0	0	0	0	0	0.0147083974687874	0	0	0	0	0	0.00067260803766605	0.0682125402932307	0	0	0.00398817718033849	0.0393478972047545	0	0	0.0237125509107718	0.0356354507812387	0.000680077314052545	0.0294744763577073	0	0
OTU1071 (Escherichia-Shigella)	0.0478617001116001	0.0294687029468703	0.202178352620831	0.0215930902111324	0.00659824046920821	0.927426098971021	0.683717939558477	0.00684248039914469	0.0155421655589749	0.401400753005951	0.0108468719253198	0.00275311074522929	0.00212314225053079	0	0.0321223986657965	0.597823767868573	0.0592527016301361	0.00171726885561203	0.975251414204903	0.987958990197132	0.210177846510729	0.00938061041292639	0.180678807250704	0.144590020060181	0.387562135292846	0.113074204946996	0.398090456766327	0.735015772870662	0.0156021452949781	0.37258423122969	0	0.00966973101804562	0.615133724722766	0.898011173747998	0	0.987108345944734	0.000975187519848017	0	0	0.373390557939914	0.0182654211042856	0.385426076482987	0.0656998694470908	0.218510282101896	0.000450853375268709	0.0270241248478774	0.0605794556628622	0.00103592887098042	0.364552860164724
OTU64 (Erysipelatoclostridium)	0	0.771859539685954	0.011572498298162	0.0254318618042227	0.0011302541544477	0.0425044540595571	0.00278631135243266	0.000883820384889522	0.000724094235692674	0.115096554795352	0	0.00126859024535075	0.216135881104034	0	0	0.0100277362918711	0	0	0	0.0107509016097032	0	0.00323159784560144	0	0.682798395185557	0.0290685109141993	0	0.0680442870590345	0	0	0.0460064990593467	0.0165358744394619	0.00456247871978209	0	0	0.253945480631277	0.0046802309287596	0.000193913368500038	0.00374124360269547	0	0	0	0.122854561878952	0.0914046787339896	0.145548586991829	0.0011036890626578	0.552509127353425	0.0183118023328734	0.976673739560338	0.140960439263693
[truncated: 303 more columns]
