# Supplementary material for: The harmful intestinal microbial community accumulates during DKD exacerbation and microbiome–metabolome combined validation in a mouse model
Source: Front Endocrinol (Lausanne). 2022 Dec 19;13:964389. doi: 10.3389/fendo.2022.964389 (PMC9806430; doi:10.3389/fendo.2022.964389)
Supplement: Supplementary Table 1 — Comparison of α-diversity in discovery cohort (DKD=120 and DMHC=232) [file DataSheet_2.zip › Supplementary tables/Table S22 (beta diversity).xls]

Groups	Df	SumsOfSqs	MeanSqs	F.Model	R2	Pr(>F)	Sig_mark
Con-DKD	1	0.194779500168922	0.194779500168922	4.22394659420189	0.245236860849522	1e-04	***
Con-FMT	1	0.103995872254198	0.103995872254198	2.3109827985861	0.161483165140442	0.0012	**
DKD-FMT	1	0.12251528463677	0.12251528463677	1.92783176106195	0.129143454449329	0.0126	*
Con-DKD-FMT	2	0.282516544711098	0.141258272355549	2.73082245768929	0.223273820475783	1e-04	***
