# Supplementary material for: The harmful intestinal microbial community accumulates during DKD exacerbation and microbiome–metabolome combined validation in a mouse model
Source: Front Endocrinol (Lausanne). 2022 Dec 19;13:964389. doi: 10.3389/fendo.2022.964389 (PMC9806430; doi:10.3389/fendo.2022.964389)
Supplement: Supplementary Table 1 — Comparison of α-diversity in discovery cohort (DKD=120 and DMHC=232) [file DataSheet_2.zip › Supplementary tables/Table S19 (Order).xls]

ID	DKD12.median	DKD12.mean	DKD12.se	DKD3.median	DKD3.mean	DKD3.se	DKD4.median	DKD4.mean	DKD4.se	DKD5.median	DKD5.mean	DKD5.se	p-value	z-score	Sig_mark	q-value	fixp	fixps
Oscillospirales	0.0779(0.0439,0.2562)	0.19017825	0.0869266594128041	0.1086(0.0373,0.3183)	0.1776025	0.0416161412029635	0.2381(0.1,0.3484)	0.251206868421053	0.0218780016862356	0.3109(0.2262,0.4179)	0.31976095	0.0434004079512403	0.08309540050229092	-1.7330015094611602		0.3012208268208046	0.0831	0.0831
Enterobacterales	0.092(0.034,0.232)	0.181828	0.0788987771170848	0.134(0.0258,0.6785)	0.327105375	0.0873104641233357	0.0604(0.0093,0.2184)	0.164769210526316	0.0261012184508378	0.0184(0.0046,0.2055)	0.1248637	0.0445830126310282	0.2290972650692978	-1.2026875202033347		0.5542639276528276	0.2291	0.2291
Lachnospirales	0.0646(0.0292,0.1215)	0.096366625	0.0348512022127837	0.1279(0.0518,0.2488)	0.1913261875	0.0539388219136751	0.1284(0.0566,0.2073)	0.148865421052632	0.0133391702212571	0.224(0.1218,0.3519)	0.2350769	0.0346450137489168	0.0400551456906348	-2.0531797698568472	*	0.3012208268208046	0.0401	* 0.0401
Bacteroidales	0.2003(0.0635,0.3275)	0.1958905	0.0522820396373636	0.1375(0.0219,0.2087)	0.135890875	0.0313585879111654	0.0973(0.0199,0.2349)	0.167378302631579	0.0212242211638315	0.1173(0.0219,0.2296)	0.13695905	0.0274725880821013	0.7439306653787867	-0.32665258609492615		0.8365686749229068	0.7439	0.7439
Verrucomicrobiales	0.0164(<0.0001,0.3101)	0.142275375	0.0681418720978355	<0.0001(<0.0001,0.0016)	0.02486675	0.0162020967762149	<0.0001(<0.0001,0.0069)	0.0486600657894737	0.0162787985468704	0.0003(<0.0001,0.0142)	0.02978865	0.0174649985359101	0.16847288987942013	-1.3771273121265224		0.47448735091494876	0.1685	0.1685
Bifidobacteriales	0.0042(0.0005,0.0118)	0.00766125	0.00334961384634749	0.0012(0.0003,0.0081)	0.028184375	0.017271554142789	0.0101(0.0023,0.0495)	0.0505681842105263	0.0123251331359481	0.0011(0.0002,0.0065)	0.00447835	0.00142346829087675	0.001981571280748868	-3.0929805409169253	**	0.11493113428343434	0.002	** 0.002
Lactobacillales	0.002(0.0005,0.0062)	0.009981375	0.00684251016215514	0.002(0.0004,0.0056)	0.0399709375	0.0352378122365815	0.0038(0.0008,0.0228)	0.0315957105263158	0.00885519837129711	0.0013(0.0004,0.0072)	0.03999525	0.030308324513926	0.2293505907528942	-1.2020333924813051		0.5542639276528276	0.2294	0.2294
Veillonellales-Selenomonadales	0.0023(0.0006,0.0739)	0.1289655	0.0951657851989659	0.003(0.0003,0.0127)	0.0110658125	0.00409475920457963	0.0042(0.0006,0.0136)	0.0256810263157895	0.00718544839504714	0.0004(0.0002,0.007)	0.0061463	0.00252331004009041	0.07843365461801853	-1.7598475720369404		0.3012208268208046	0.0784	0.0784
Erysipelotrichales	0.0029(0.0011,0.0172)	0.009615	0.00419258889930451	0.0048(0.0026,0.0144)	0.0090888125	0.00221946178389182	0.0092(0.0038,0.0173)	0.0262789736842105	0.00877422467449901	0.0079(0.004,0.016)	0.02019805	0.00686898438270669	0.43705686093866414	-0.7771727433680263		0.6670867877484874	0.4371	0.4371
Christensenellales	0.001(0.0001,0.0049)	0.007475625	0.00572316646539527	0.0006(<0.0001,0.0078)	0.0198381875	0.0138697778227275	0.001(<0.0001,0.0084)	0.0146785131578947	0.00386721291251199	0.007(0.0028,0.0386)	0.02896605	0.00897795695329018	0.015138031281510153	-2.429059895243794	*	0.21950145358189724	0.0151	* 0.0151
Peptostreptococcales-Tissierellales	0.0014(0.0004,0.0023)	0.002140125	9.60925882333953e-4	0.0011(0.0002,0.0065)	0.0035615	0.00116640127814859	0.0035(0.0012,0.0109)	0.0149677105263158	0.00327052429220458	0.0035(0.0017,0.0055)	0.0077959	0.00350866162960361	0.04703183205111655	-1.9860134358564774	*	0.3012208268208046	0.047	* 0.047
Clostridiales	<0.0001(<0.0001,0.0001)	9.025e-4	8.56559000553127e-4	0.0001(<0.0001,0.0005)	4.31125e-4	1.65966810813688e-4	0.0008(<0.0001,0.0034)	0.0125346710526316	0.00509651427317019	0.0002(<0.0001,0.0029)	0.0038261	0.0023556707636769	0.03908867801605022	-2.0632521467022267	*	0.3012208268208046	0.0391	* 0.0391
Clostridia_UCG-014	<0.0001(<0.0001,0.0004)	7.045e-4	5.51536231163207e-4	<0.0001(<0.0001,0.0011)	0.00267375	0.0016723405168107	<0.0001(<0.0001,0.0022)	0.00727177631578947	0.00225893472849007	0.0035(<0.0001,0.0239)	0.0164069	0.00530751111950641	0.06071137828189667	-1.8755916178642233		0.3012208268208046	0.0607	0.0607
Acidaminococcales	0.0009(0.0003,0.0038)	0.003396	0.00181680148691516	0.0022(0.0007,0.009)	0.0070149375	0.00261004862577429	0.0006(<0.0001,0.0023)	0.00740139473684211	0.00259277932079525	0.0005(0.0001,0.0042)	0.00338375	0.00162243332500259	0.33679815884740005	-0.9605108780454956		0.6301384907467484	0.3368	0.3368
Coriobacteriales	0.001(0.0006,0.0025)	0.002720125	0.00139823933212834	0.0011(0.0001,0.0026)	0.0018584375	5.76795493573112e-4	0.002(0.0006,0.005)	0.00478886842105263	9.26188244354076e-4	0.0016(0.0005,0.0065)	0.0041463	0.00116393168342657	0.2761349230971838	-1.0890430018534887		0.5865404833711751	0.2761	0.2761
Burkholderiales	0.0003(0.0002,0.0004)	3.65e-4	1.10442130936135e-4	0.0002(<0.0001,0.0041)	0.0079631875	0.00544119243458235	0.0005(<0.0001,0.0026)	0.00440930263157895	0.00167918949736982	0.0005(0.0001,0.001)	8.4835e-4	2.51536052401827e-4	0.6911295912139617	-0.3973225898353156		0.818071761028771	0.6911	0.6911
Desulfovibrionales	0.0017(0.0003,0.0051)	0.004356625	0.00223662612573923	0.0008(0.0001,0.0016)	0.0027873125	0.00132242281349659	0.0003(<0.0001,0.0019)	0.00181767105263158	4.10336701022917e-4	0.0013(0.0003,0.0049)	0.0043166	0.00160784838804763	0.08061670847860698	-1.7471189410753283		0.3012208268208046	0.0806	0.0806
Pasteurellales	<0.0001(<0.0001,<0.0001)	4.625e-5	2.97355907481734e-5	<0.0001(<0.0001,<0.0001)	5.43125e-5	3.16992006668412e-5	<0.0001(<0.0001,0.0007)	0.00364953947368421	0.00135230788517076	<0.0001(<0.0001,0.0001)	6.6495e-4	4.78451969073727e-4	0.2563271525315743	-1.1351149640272806		0.5718067248781272	0.2563	0.2563
Monoglobales	<0.0001(<0.0001,0.0005)	5.095e-4	3.23493872761581e-4	0.0006(<0.0001,0.0031)	0.0026530625	0.00132647474052075	0.0005(<0.0001,0.0022)	0.00211260526315789	5.27294793902636e-4	0.0008(0.0003,0.0019)	0.00178205	6.49999593016067e-4	0.48960835157765276	-0.6909318785305789		0.6881805865224317	0.4896	0.4896
Fusobacteriales	<0.0001(<0.0001,0.0002)	1.3575e-4	6.85132286496557e-5	<0.0001(<0.0001,0.0004)	6.309375e-4	3.10750173890405e-4	<0.0001(<0.0001,0.0002)	0.00254630263157895	0.00201026063580486	<0.0001(<0.0001,0.0001)	0.0010015	9.19606510530741e-4	0.9041242835138001	-0.12045303224112205		0.9041242835138001	0.9041	0.9041
Clostridia_unclassified	0.0005(0.0002,0.0013)	8.20125e-4	3.03577445843725e-4	0.0004(<0.0001,0.0022)	0.0011978125	3.64589417687326e-4	0.001(0.0001,0.0023)	0.00145728947368421	2.05714712022214e-4	0.0019(0.0009,0.0066)	0.00347345	7.62826325253658e-4	0.04946997219703043	-1.9645186796632736	*	0.3012208268208046	0.0495	* 0.0495
Bacilli_RF39	<0.0001(<0.0001,0.0003)	2.9475e-4	1.71506637730772e-4	<0.0001(<0.0001,0.0002)	4.73e-4	2.41467009478866e-4	<0.0001(<0.0001,0.0004)	0.00161197368421053	8.74448713345424e-4	<0.0001(<0.0001,0.0011)	0.0010955	4.4105322808024e-4	0.41605591566668443	-0.8132828357702506		0.6521957596937216	0.4161	0.4161
Bacilli_unclassified	<0.0001(<0.0001,<0.0001)	0.01009075	0.01009075	<0.0001(<0.0001,<0.0001)	0.0010590625000000001	0.00102556205105928	<0.0001(<0.0001,<0.0001)	3.34328947368421e-4	1.27442104348434e-4	<0.0001(<0.0001,<0.0001)	6.4e-6	3.81506708225495e-6	0.07783263668543178	-1.7634024512248547		0.3012208268208046	0.0778	0.0778
Clostridia_vadinBB60_group	<0.0001(<0.0001,<0.0001)	7.3625e-5	6.90315501109043e-5	<0.0001(<0.0001,<0.0001)	6.21875e-5	6.21875e-5	<0.0001(<0.0001,<0.0001)	0.00125175	0.00117803531581486	<0.0001(<0.0001,<0.0001)	2.265e-5	9.88972752538288e-6	0.40507472535348693	-0.8325922605809892		0.6521957596937216	0.4051	0.4051
Methanobacteriales	<0.0001(<0.0001,<0.0001)	1.0875e-5	1.0875e-5	<0.0001(<0.0001,<0.0001)	7.29375e-5	6.85354816105011e-5	<0.0001(<0.0001,<0.0001)	8.43986842105263e-4	4.40935742023918e-4	<0.0001(<0.0001,<0.0001)	1.9e-4	1.12530370169685e-4	0.5477650776576614	-0.6011124709451818		0.7220539660032809	0.5478	0.5478
Synergistales	<0.0001(<0.0001,0.0005)	4.455e-4	2.7415767100599e-4	<0.0001(<0.0001,0.0001)	4.7225e-4	2.98169352046786e-4	<0.0001(<0.0001,0.0001)	5.61684210526316e-4	2.3710992728633e-4	<0.0001(<0.0001,0.0002)	3.477e-4	1.55426393139037e-4	0.32126578458411215	-0.991860080716568		0.6211138501959501	0.3213	0.3213
Bacteria_unclassified	0.0002(<0.0001,0.0006)	3.3725e-4	1.14589601560152e-4	0.0004(0.0001,0.0009)	5.213125e-4	1.07783916500793e-4	0.0002(<0.0001,0.0004)	4.10578947368421e-4	9.55128158263222e-5	0.0002(<0.0001,0.0004)	2.4105e-4	5.03012752271121e-5	0.14060643170844542	-1.4735364913610525		0.4292196336363071	0.1406	0.1406
Eubacteriales	<0.0001(<0.0001,0.0005)	0.001571875	0.00140580186113401	<0.0001(<0.0001,<0.0001)	4.50125e-4	3.11697100229801e-4	<0.0001(<0.0001,<0.0001)	1.97868421052632e-4	7.79714035346276e-5	<0.0001(<0.0001,0.0002)	5.035e-4	3.21293729360403e-4	0.1384389447605957	-1.4816293512375884		0.4292196336363071	0.1384	0.1384
Saccharimonadales	0.0001(<0.0001,0.0002)	2.50875e-4	1.42550672381538e-4	<0.0001(<0.0001,0.0002)	2.41625e-4	1.01472733406566e-4	0.0001(<0.0001,0.0002)	2.76052631578947e-4	6.1334506743362e-5	0.0002(<0.0001,0.0003)	2.5035e-4	7.50037990265897e-5	0.6545337970401112	-0.44747269697995373		0.790895004756801	0.6545	0.6545
Chloroplast	<0.0001(<0.0001,<0.0001)	2.9125e-5	2.9125e-5	<0.0001(<0.0001,<0.0001)	1.40625e-5	1.11267203725986e-5	<0.0001(<0.0001,<0.0001)	3.71236842105263e-4	3.51716513571291e-4	<0.0001(<0.0001,<0.0001)	4.18e-5	3.13859338256051e-5	0.4679731886864008	-0.7257807516483459		0.6785611235952812	0.468	0.468
Actinomycetales	<0.0001(<0.0001,0.0002)	9.3625e-5	3.74322900620001e-5	<0.0001(<0.0001,0.0001)	1.40125e-4	8.23636689222459e-5	<0.0001(<0.0001,0.0002)	2.39973684210526e-4	8.22027958155268e-5	0.0001(<0.0001,0.0002)	3.485e-4	1.41569687136016e-4	0.2511032420455511	-1.147673821602413		0.5718067248781272	0.2511	0.2511
Corynebacteriales	<0.0001(<0.0001,<0.0001)	2.625e-6	2.625e-6	<0.0001(<0.0001,<0.0001)	1.48125e-5	1.21919436343568e-5	<0.0001(<0.0001,<0.0001)	1.55394736842105e-5	4.28569390027249e-6	<0.0001(<0.0001,<0.0001)	0.0012164	0.00119864693980996	0.5376631937861278	-0.6163505331715937		0.7220539660032809	0.5377	0.5377
Gastranaerophilales	<0.0001(<0.0001,<0.0001)	2.3e-5	2.3e-5	<0.0001(<0.0001,<0.0001)	5.2125e-5	4.95846813542247e-5	<0.0001(<0.0001,<0.0001)	1.90710526315789e-4	8.95792265544951e-5	<0.0001(<0.0001,0.0005)	5.069e-4	2.98283924262915e-4	0.05735435460644571	-1.9006005410102467		0.3012208268208046	0.0574	0.0574
Firmicutes_unclassified	<0.0001(<0.0001,0.0002)	2.445e-4	1.80922734100184e-4	<0.0001(<0.0001,<0.0001)	3.55e-5	1.8239837353076e-5	<0.0001(<0.0001,<0.0001)	2.25815789473684e-4	9.32813527754785e-5	<0.0001(<0.0001,<0.0001)	7.46e-5	5.44189111866164e-5	0.3557370555237071	-0.9235185162950802		0.6447734131367191	0.3557	0.3557
Peptococcales	<0.0001(<0.0001,<0.0001)	1.6625e-5	1.6625e-5	<0.0001(<0.0001,<0.0001)	7.20625e-5	5.08075182059703e-5	<0.0001(<0.0001,<0.0001)	1.99934210526316e-4	1.19521782989364e-4	<0.0001(<0.0001,0.0001)	1.6945e-4	7.07265480937898e-5	0.05813950698938759	-1.8946445612306289		0.3012208268208046	0.0581	0.0581
Micrococcales	<0.0001(<0.0001,<0.0001)	6.75e-6	6.75e-6	<0.0001(<0.0001,<0.0001)	1.5625e-5	9.85937582540937e-6	<0.0001(<0.0001,<0.0001)	1.51789473684211e-4	6.180366285571e-5	<0.0001(<0.0001,<0.0001)	2.7635e-4	1.80209954672759e-4	0.10487243224316128	-1.6216774376357643		0.35780006294725614	0.1049	0.1049
Pseudomonadales	<0.0001(<0.0001,<0.0001)	2.3125e-5	1.36217230659603e-5	<0.0001(<0.0001,<0.0001)	3.21e-4	3.0786426933526e-4	<0.0001(<0.0001,<0.0001)	9.93026315789474e-5	7.43561227430623e-5	<0.0001(<0.0001,<0.0001)	1.6765e-4	1.28926443226973e-4	0.5904319972486247	-0.538210115557337		0.7610012408982275	0.5904	0.5904
Staphylococcales	<0.0001(<0.0001,<0.0001)	1.4125e-5	1.03413827135723e-5	<0.0001(<0.0001,<0.0001)	4.23125e-5	3.04128151100267e-5	<0.0001(<0.0001,<0.0001)	1.41657894736842e-4	7.01445438791292e-5	<0.0001(<0.0001,<0.0001)	7.34e-5	3.69281949050772e-5	0.40661522545616463	-0.8298648054412642		0.6521957596937216	0.4066	0.4066
Rhodospirillales	<0.0001(<0.0001,<0.0001)	0	0	<0.0001(<0.0001,<0.0001)	1.0475e-4	9.88890160735761e-5	<0.0001(<0.0001,<0.0001)	4.99473684210526e-5	2.36489819871907e-5	<0.0001(<0.0001,<0.0001)	3.2095e-4	1.997113901161e-4	0.004200675528397928	-2.8626853011224695	**	0.12181959032353991	0.0042	** 0.0042
Clostridia_uncultured	<0.0001(<0.0001,<0.0001)	3.5e-6	3.5e-6	<0.0001(<0.0001,<0.0001)	0	0	<0.0001(<0.0001,<0.0001)	6.18947368421053e-5	5.3433636751327e-5	<0.0001(<0.0001,<0.0001)	7e-6	5.48010756713483e-6	0.6442006605596144	-0.46183359036845284		0.790895004756801	0.6442	0.6442
Clostridia	<0.0001(<0.0001,<0.0001)	1.125e-5	1.125e-5	<0.0001(<0.0001,<0.0001)	3.81875e-5	2.78397525656509e-5	<0.0001(<0.0001,<0.0001)	2.00263157894737e-5	9.85019322429075e-6	<0.0001(<0.0001,<0.0001)	6.96e-5	4.7384729940973e-5	0.8486451957853556	-0.19084734322590224		0.8949349337372839	0.8486	0.8486
Aeromonadales	<0.0001(<0.0001,<0.0001)	1.85e-5	1.49080515158756e-5	<0.0001(<0.0001,<0.0001)	6.1875e-6	3.73074919866417e-6	<0.0001(<0.0001,<0.0001)	2.51578947368421e-5	1.42669665401127e-5	<0.0001(<0.0001,<0.0001)	3.55e-6	2.50312962004305e-6	0.7533146133352798	-0.31427180129632126		0.8365686749229068	0.7533	0.7533
Firmicutes_uncultured	<0.0001(<0.0001,<0.0001)	4.15e-5	4.15e-5	<0.0001(<0.0001,<0.0001)	0	0	<0.0001(<0.0001,<0.0001)	6.96052631578947e-6	6.35199763548593e-6	<0.0001(<0.0001,<0.0001)	5.64e-5	4.04732140141054e-5	0.07476155364206695	-1.781924444696944		0.3012208268208046	0.0748	0.0748
Izemoplasmatales	<0.0001(<0.0001,<0.0001)	1.2875e-5	1.2875e-5	<0.0001(<0.0001,<0.0001)	5.875e-6	5.875e-6	<0.0001(<0.0001,<0.0001)	9.02631578947368e-6	7.61989486698691e-6	<0.0001(<0.0001,<0.0001)	4.28e-5	2.74215243923455e-5	0.2873517032971673	-1.0639492216675994		0.5865404833711751	0.2874	0.2874
Victivallales	<0.0001(<0.0001,<0.0001)	1.7375e-5	1.25056237349442e-5	<0.0001(<0.0001,<0.0001)	0	0	<0.0001(<0.0001,<0.0001)	1.85789473684211e-5	1.17013908778595e-5	<0.0001(<0.0001,<0.0001)	4.45e-6	2.47776958276252e-6	0.2932702416855876	-1.0509746306129493		0.5865404833711751	0.2933	0.2933
Flavobacteriales	<0.0001(<0.0001,<0.0001)	0	0	<0.0001(<0.0001,<0.0001)	7.4375e-6	5.29934646127866e-6	<0.0001(<0.0001,<0.0001)	4.69736842105263e-6	2.88985034134697e-6	<0.0001(<0.0001,<0.0001)	5.44e-5	3.53065075260101e-5	0.007135981790874262	-2.6904308707851055	**	0.13796231462356906	0.0071	** 0.0071
Sphingomonadales	<0.0001(<0.0001,<0.0001)	6.875e-6	4.52547353481221e-6	<0.0001(<0.0001,<0.0001)	0	0	<0.0001(<0.0001,<0.0001)	1.38947368421053e-5	8.93637508336885e-6	<0.0001(<0.0001,<0.0001)	9.6e-6	5.16995367993095e-6	0.20368918430902347	-1.2711109388640967		0.53699875863288	0.2037	0.2037
Cardiobacteriales	<0.0001(<0.0001,<0.0001)	0	0	<0.0001(<0.0001,<0.0001)	2.4375e-6	2.4375e-6	<0.0001(<0.0001,<0.0001)	1.02631578947368e-5	3.97890791774743e-6	<0.0001(<0.0001,<0.0001)	2.05e-6	2.05e-6	0.3829822552670171	-0.8724145692628271		0.6521957596937216	0.383	0.383
Firmicutes_Incertae_Sedis_DTU014	<0.0001(<0.0001,<0.0001)	2.5125e-5	2.5125e-5	<0.0001(<0.0001,<0.0001)	0	0	<0.0001(<0.0001,<0.0001)	5.23684210526316e-6	3.59145518184153e-6	<0.0001(<0.0001,<0.0001)	5.75e-6	4.05999416644642e-6	0.3979846538935184	-0.84522602590725		0.6521957596937216	0.398	0.398
Opitutales	<0.0001(<0.0001,<0.0001)	0	0	<0.0001(<0.0001,<0.0001)	0	0	<0.0001(<0.0001,<0.0001)	3.69736842105263e-6	3.32090770390255e-6	<0.0001(<0.0001,<0.0001)	4.75e-6	4.75e-6	0.7712975004526054	-0.2906781286748109		0.8365686749229068	0.7713	0.7713
Bacillales	<0.0001(<0.0001,<0.0001)	0	0	<0.0001(<0.0001,<0.0001)	0	0	<0.0001(<0.0001,<0.0001)	2.30263157894737e-6	1.20801704078287e-6	<0.0001(<0.0001,<0.0001)	0	0	0.4983376661024506	-0.6771076333141401		0.6881805865224317	0.4983	0.4983
Negativicutes_unclassified	<0.0001(<0.0001,<0.0001)	0	0	<0.0001(<0.0001,<0.0001)	4.5e-6	4.5e-6	<0.0001(<0.0001,<0.0001)	1.21052631578947e-6	9.6178120382229e-7	<0.0001(<0.0001,<0.0001)	0	0	0.640873964348795	-0.46647719932116405		0.790895004756801	0.6409	0.6409
Propionibacteriales	<0.0001(<0.0001,<0.0001)	0	0	<0.0001(<0.0001,<0.0001)	0	0	<0.0001(<0.0001,<0.0001)	1.06578947368421e-6	7.48644512251869e-7	<0.0001(<0.0001,<0.0001)	1.9e-6	1.9e-6	0.7788742835489131	-0.28078633722046825		0.8365686749229068	0.7789	0.7789
Elusimicrobiales	<0.0001(<0.0001,<0.0001)	0	0	<0.0001(<0.0001,<0.0001)	0	0	<0.0001(<0.0001,<0.0001)	0	0	<0.0001(<0.0001,<0.0001)	5.5e-6	5.5e-6	0.1717971442967918	-1.3664519765621534		0.47448735091494876	0.1718	0.1718
Bacteroidia_unclassified	<0.0001(<0.0001,<0.0001)	0	0	<0.0001(<0.0001,<0.0001)	4.3125e-6	4.3125e-6	<0.0001(<0.0001,<0.0001)	3.94736842105263e-7	3.94736842105263e-7	<0.0001(<0.0001,<0.0001)	0	0	0.4555838605700426	-0.7461383241270576		0.677534972129807	0.4556	0.4556
Rhizobiales	<0.0001(<0.0001,<0.0001)	0	0	<0.0001(<0.0001,<0.0001)	0	0	<0.0001(<0.0001,<0.0001)	1e-6	7.03375320938447e-7	<0.0001(<0.0001,<0.0001)	0	0	0.7607791930922838	-0.30445772811138155		0.8365686749229068	0.7608	0.7608
Caulobacterales	<0.0001(<0.0001,<0.0001)	0	0	<0.0001(<0.0001,<0.0001)	0	0	<0.0001(<0.0001,<0.0001)	5.39473684210526e-7	5.39473684210526e-7	<0.0001(<0.0001,<0.0001)	0	0	0.9012345210479997	-0.1241019918967011		0.9041242835138001	0.9012	0.9012
Acholeplasmatales	<0.0001(<0.0001,<0.0001)	0	0	<0.0001(<0.0001,<0.0001)	0	0	<0.0001(<0.0001,<0.0001)	5.13157894736842e-7	5.13157894736842e-7	<0.0001(<0.0001,<0.0001)	0	0	0.9012345210479997	-0.1241019918967011		0.9041242835138001	0.9012	0.9012
