# Supplementary material for: The harmful intestinal microbial community accumulates during DKD exacerbation and microbiome–metabolome combined validation in a mouse model
Source: Front Endocrinol (Lausanne). 2022 Dec 19;13:964389. doi: 10.3389/fendo.2022.964389 (PMC9806430; doi:10.3389/fendo.2022.964389)
Supplement: Supplementary Table 1 — Comparison of α-diversity in discovery cohort (DKD=120 and DMHC=232) [file DataSheet_2.zip › Supplementary tables/Table S14(alpha diversity).xls]

Alpha_diversity	DKD12-median	DKD12-mean	DKD12-se	DKD3-median	DKD3-mean	DKD3-se	DKD4-median	DKD4-mean	DKD4-se	DKD5-median	DKD5-mean	DKD5-se	p-value	z-score	Sig_mark
ace	419.9084(393.7697,534.1251)	432.309655875	54.9993535013866	427.5019(352.2161,611.5577)	454.4570915	44.3451462225275	487.4743(356.784,598.0643)	493.515347763158	19.9773777373491	597.8565(510.1224,749.2719)	604.60348645	44.0236517729353	0.0701206065055662	-1.81113080219363
chao	432.9219(380.0558,469.6524)	417.70751975	52.0554316050336	387.1698(320.7132,578.2019)	437.285731	44.9765709013404	475.7788(323.9768,613.0222)	474.769239907895	19.7175407125382	601.8068(525.865,705.5382)	587.06984495	42.6076346674563	0.0378943725670201	-2.07599544186841	*
shannon	2.7337(2.1292,2.9018)	2.6276055	0.252278058876298	3.1192(2.2654,3.8094)	2.8999145625	0.271981157667754	3.365(2.8204,3.8619)	3.21243301315789	0.101646920284273	4.1241(3.4354,4.2432)	3.64920885	0.213310493679152	0.00707793902081627	-2.693154836166	**
simpson	0.2096(0.1277,0.278)	0.2286235	0.0539963214104178	0.128(0.0588,0.2983)	0.2229559375	0.0576965642372857	0.0795(0.0537,0.1639)	0.145832236842105	0.0177337664844659	0.041(0.0336,0.133)	0.11149315	0.0304158947779537	0.0103409087322372	-2.56421627131424	*
observed_otus	281.5(251.5,326.75)	288.5	35.2734218033109	287.5(218.75,413)	313.3125	33.2529094904992	343.5(236.5,443.5)	348.105263157895	15.1702453338865	470.5(389,522.75)	440.75	31.5607913815794	0.0121192919267195	-2.50865169413637	*
