# Supplementary material for: The harmful intestinal microbial community accumulates during DKD exacerbation and microbiome–metabolome combined validation in a mouse model
Source: Front Endocrinol (Lausanne). 2022 Dec 19;13:964389. doi: 10.3389/fendo.2022.964389 (PMC9806430; doi:10.3389/fendo.2022.964389)
Supplement: Supplementary Table 1 — Comparison of α-diversity in discovery cohort (DKD=120 and DMHC=232) [file DataSheet_2.zip › Supplementary tables/Table S10 (Genus marker).xls]

OTU ID	DM10	DM100	DM102	DM103	DM106	DM107	DM108	DM11	DM111	DM112	DM113	DM114	DM115	DM116	DM117	DM118	DM119	DM120	DM122	DM123	DM128	DM131	DM132	DM135	DM136	DM137	DM138	DM139	DM15	DM2	DM21	DM22	DM23	DM24	DM26	DM29	DM31	DM32	DM33	DM34	DM35	DM36	DM37	DM39	DM4	DM41	DM45	DM47	DM48
OTU46 (Lactobacillus)	0	0	0	0	1.7e-5	0	0	0	1.02e-4	0	0	0.003574	0	2.7e-5	2.2e-5	1.48e-4	0	0	0	0	0	7.5e-5	5.6e-5	8.1e-5	0	0	3.9e-5	0	0	0	3.2e-5	0	3.1e-4	0	0	0	0	6.8e-5	0	0	0.001178	3.7e-5	0	0	0	3.05e-4	0	0	0
OTU64 (Erysipelatoclostridium)	0	1.51e-4	0	0	6.37e-4	8.4e-5	0	0	6.81e-4	0	0	0	0	3.6e-5	0.003514	0	2.1e-5	0	9.83e-4	0.017028	3.31e-4	0	0	0.003674	5.6e-5	8.09e-4	3.1e-5	0	9.5e-5	0	0	0	0	0	0	0	0	4.1e-5	9.83e-4	0	0	0	0	0	0	3.28e-4	0	8.7e-5	0
OTU68 ([Eubacterium]_siraeum_group)	0.017619	4.53e-4	0	0	0	0	0	0	0	0	0	0	9.95e-4	0	2.2e-5	0	0	0	0	0	0	0	0	4e-5	1.33e-4	0	5.5e-5	0.005493	0	0	0	2.7e-4	0	0	7.8e-4	7.5e-5	7.9e-5	0	0	4.83e-4	0	0	0	0	0	0	0	0	0
OTU136 (Lachnospiraceae_UCG-004)	8.6e-5	0	3.6e-5	2.73e-4	0	5.15e-4	6.65e-4	0	0	0	0	0	0	0	0	0	0	2.05e-4	0	0	3.43e-4	7.5e-5	1.68e-4	3.2e-5	0	5.3e-5	0	9e-5	0	8.1e-5	0	0	1.41e-4	9.7e-5	4.3e-5	3.2e-5	0	4.1e-5	0	3.4e-5	0.001896	2.8e-5	9.9e-5	0	4.6e-5	0	0	0	2.59e-4
OTU168 (Anaerovoracaceae_Family_XIII_AD3011_group)	0	0.001533	5.86e-4	0	0	0	8.54e-4	4e-5	0	0.001263	0	2.6e-5	1.12e-4	0.001326	2.2e-5	0	0	4.4e-5	0	0	0	7.5e-5	3.27e-4	0	0.001839	0	0	8.24e-4	0	9.3e-5	0	2.8e-4	3.91e-4	1.76e-4	3.1e-4	0.001114	0.002494	0	0	0.001332	1.94e-4	0	9.37e-4	1.08e-4	3.38e-4	8.7e-5	1.61e-4	0	0
OTU312 (Lachnospiraceae_unclassified)	1.37e-4	0.001313	0	0	0	0	9.03e-4	0	0	0	0	1.21e-4	3.6e-5	4.26e-4	0	0	0	1.18e-4	0	0	5.14e-4	2.61e-4	6e-5	0	6.87e-4	0	0	2.21e-4	5.1e-5	1.82e-4	0.001163	4.5e-5	8.42e-4	2.14e-4	4.1e-5	9.27e-4	2.87e-4	0	0	3.2e-5	0	0	2.84e-4	2.08e-4	3.72e-4	5.2e-5	3.6e-4	0	0.001177
OTU528 (Lactobacillus)	0	0	0	0	0	0	0	0	0	0	0	3.17e-4	0	0	0	1.4e-5	0	0	0	0	0	0	0	0	0	0	0	0	0	0	0	0	0	0	0	0	0	0	0	0	7.8e-5	0	0	0	0	0	0	0	0
OTU1455 (Lachnospiraceae_unclassified)	9.4e-5	0	0	5.6e-5	0	2.2e-4	2.83e-4	0	0	4.2e-5	0	0	7.3e-5	0	0	0	0	7.7e-5	0	0	0	2.44e-4	5.3e-5	3.81e-4	7.1e-5	4.6e-5	0	0	0	5e-5	4e-5	0	7.6e-5	5.4e-5	0	0	0	0	0	0	3.84e-4	0	1.24e-4	0	0	0	2.5e-5	0	5.4e-5
OTU1575 (Faecalibacterium)	0.006273	0.002505	2.72e-4	6.8e-5	4e-5	4.28e-4	0.001999	0	0	4.97e-4	0	9.7e-4	0.003143	0.001868	0	0	0	0.00223	0	0	0.001387	0.002362	0.001912	0	0.003076	0	0	0.001884	8.3e-5	0.001056	0.001216	0.001918	0.001838	0.001226	0.002238	0.003206	0.001187	0	0	0	0.001801	3.8e-5	0.003353	0.002179	0.001302	3.84e-4	0.002723	0	5.09e-4
OTU2776 (Lachnospiraceae_UCG-004)	2.42e-4	0	0	7.8e-4	1.6e-5	0.002681	8.18e-4	0	0	1.39e-4	0	0	2.89e-4	0	0	0	6e-5	6.27e-4	0	0	5.73e-4	0.001229	4.49e-4	0.002851	7.1e-5	7.97e-4	0	4.6e-5	0	2.18e-4	7.52e-4	3.8e-5	0.001166	3.02e-4	9.2e-5	6.6e-5	3.8e-5	3.8e-5	0	0	0.001895	1.21e-4	8.33e-4	3.6e-5	8.2e-5	0	1.5e-4	0	2.01e-4
[truncated: 303 more columns]
