# Supplementary material for: The harmful intestinal microbial community accumulates during DKD exacerbation and microbiome–metabolome combined validation in a mouse model
Source: Front Endocrinol (Lausanne). 2022 Dec 19;13:964389. doi: 10.3389/fendo.2022.964389 (PMC9806430; doi:10.3389/fendo.2022.964389)
Supplement: Supplementary Table 1 — Comparison of α-diversity in discovery cohort (DKD=120 and DMHC=232) [file DataSheet_2.zip › Supplementary tables/Table S24(Spearman OTU-clinical data).xls]

## Sheet: rho
rho	OTU1..Escherichia.Shigella.	OTU31..Oscillospiraceae_UCG.002.	OTU68...Eubacterium._siraeum_group.	OTU73..Lachnospiraceae_NK4A136_group.	OTU100..Oscillospiraceae_uncultured.	OTU102..Alistipes.	OTU154..Ruminococcaceae_Incertae_Sedis.	OTU159..Lachnospiraceae_unclassified.	OTU250..Lachnospiraceae_unclassified.	OTU349..Lachnospiraceae_unclassified.	OTU404..Lachnospiraceae_unclassified.	OTU483..Clostridia_UCG.014.	OTU503..Ruminococcaceae_uncultured.	OTU617..Lachnospiraceae_GCA.900066575.	OTU634..Escherichia.Shigella.	OTU1031..Lachnospiraceae_unclassified.	OTU1071..Escherichia.Shigella.	OTU1252..Barnesiella.	OTU1388..Lachnospiraceae_unclassified.	OTU1448..Lachnospiraceae_unclassified.	OTU1640..Blautia.	OTU2157..Lachnospiraceae_unclassified.	OTU2462..Christensenellaceae_R.7_group.
gender	0.114541	0.0914262	0.167313	0.00300757	0.0725439	0.0167324	0.116231	0.0782051	0.165378	0.15826	0.0469792	0.053762	0.120792	0.0688274	0.0593157	0.218734	0.0703495	-0.0472371	-0.114326	0.199623	0.0114336	0.0738476	0.132662
age	-0.00456667	0.198238	0.178188	0.189614	-0.0511899	0.261671	0.182213	-0.0778073	0.127486	0.120723	0.039891	0.139759	0.126011	0.0610619	0.111747	0.0710795	-0.0156853	0.0335075	0.0399192	0.158652	0.0502404	0.0544765	0.00843113
met	0.382902	-0.106647	-0.226038	-0.150067	-0.141783	-0.093081	-0.0834852	-0.165863	-0.0811467	-0.106841	-0.0795813	-0.151352	-0.121646	-0.141358	0.209019	-0.206883	0.342386	-0.0976424	0.0291895	-0.202715	-0.113117	-0.111683	-0.219078
DM_course	-0.00210355	0.116329	0.209903	0.116763	0.177828	0.264275	0.186207	0.143555	0.108501	0.0607968	-0.00194065	0.0231972	0.311203	0.161902	-0.0422519	0.18354	-0.0534243	0.116047	-0.279656	0.336407	0.158921	-0.0356082	0.233536
SBP	0.00183771	-0.0992833	0.154599	-0.0614912	0.0237953	0.189012	0.163588	0.0929976	0.117466	-0.0869745	0.0612568	0.19907	0.253354	0.00959031	-0.147845	0.18988	-0.0181951	0.0850377	-0.175537	0.104602	-0.0696598	-0.0426276	0.180246
DBP	0.0383726	-0.219139	-0.0264986	-0.156366	-0.112208	-0.124792	-0.150969	0.0581526	-0.0182256	-0.136617	0.0360798	0.0486979	-0.0221796	-0.0411972	-0.140524	0.00581034	0.0742065	-0.13856	-0.049363	-0.210169	-0.014873	0.0105934	0.0566145
GHb	-0.0448469	-0.0838615	-0.0841794	-0.125851	-0.140592	0.166179	-0.0302241	-0.0982266	-0.103648	-0.153664	-0.0478517	-0.276964	0.0323982	-0.0166178	-0.0904553	-0.104873	-0.0102618	2.84992e-05	-0.0408332	0.00648706	-0.191247	-0.249629	-0.0873656
Bloodglucose	-0.0756873	-0.0604944	-0.0181989	0.00186702	-0.212584	-0.0116875	0.044908	0.0466714	0.0289029	-0.0477454	-0.0390915	-0.0776517	-0.0181636	-0.0166459	-0.0786566	-0.00495095	-0.0677516	0.0423284	0.0485353	-0.0465924	-0.0472288	-0.13461	-0.13329
NE	0.00107302	-0.026399	0.0476088	-0.157541	-0.018051	0.023897	0.0326207	0.00190671	0.035284	-0.142253	-0.152061	-0.0242398	-0.0347995	-0.0503337	-0.121591	0.0672908	0.0519737	-0.156006	-0.163146	-0.0160651	-0.0828383	-0.159343	-0.0509246
Lym	0.0842018	-0.108238	-0.269719	-0.0538919	-0.0925731	-0.300332	-0.248708	-0.136259	-0.0666679	-0.030489	-0.0981395	-0.144501	-0.302844	-0.0929494	0.111653	-0.138525	0.103365	-0.0613339	0.128913	-0.191424	-0.0508402	-0.168281	-0.151697
24hpro	-0.136756	0.268229	0.295375	0.183745	0.0968145	0.256523	0.251321	0.14281	0.0648291	0.074567	0.139919	0.0794459	0.169471	0.208464	-0.192378	0.336478	-0.114477	0.0773973	-0.126321	0.3432	-0.0184781	0.115857	0.297107
Urea	-0.160674	0.233128	0.431224	0.123403	0.19345	0.20704	0.31995	0.173031	0.165963	0.0342263	0.137045	0.310456	0.202115	0.210154	-0.0592842	0.417241	-0.155927	0.0455263	-0.145728	0.277752	0.180633	0.226703	0.28807
SCr	-0.188368	0.125235	0.404272	0.0808705	0.178875	0.178362	0.233904	0.0955471	0.0780966	0.0674754	0.14537	0.24756	0.192398	0.182023	-0.133904	0.397328	-0.170812	0.0211172	-0.104199	0.225613	0.113757	0.155563	0.215631
Alb	0.0608619	-0.162997	-0.155339	-0.0922373	0.0212242	-0.17544	-0.154345	-0.0489281	-0.0243124	-0.0387347	-0.0039554	-0.0114538	-0.0350285	-0.0533084	0.151099	-0.0992764	0.0804461	0.0637182	0.209112	-0.201839	0.111956	0.0228977	-0.203039
TC	-0.128882	0.0340279	-0.0939113	0.00499854	-0.069399	-0.0589694	0.000733124	-0.142717	-0.0743127	0.0334641	0.0654017	-0.296558	-0.153022	0.126101	-0.14074	-0.0438524	-0.112042	-0.1813	0.128238	0.0416532	-0.0502542	-0.0825327	0.0212095
TG	-0.129065	-0.0296841	0.0164759	-0.106297	-0.0377705	0.00198779	-0.124749	-0.136308	-0.0312392	-0.1183	-0.0549988	-0.140711	-0.0645963	-0.0085005	-0.194268	0.0532384	-0.109792	0.126203	0.0450379	-0.0302301	-0.177704	-0.192919	-0.0182477
HDL	-0.150948	-0.0748494	-0.113966	-0.0115427	-0.0374811	-0.122778	0.0865225	-0.0439417	-0.0610604	-0.0514725	0.0649401	-0.135628	-0.0546525	0.0482941	-0.0765679	-0.0682142	-0.189981	-0.234555	0.144134	-0.0910304	0.0354704	0.00476871	-0.0787408
LDL	-0.105561	0.082048	-0.0374887	0.0157593	-0.0111785	-0.0103943	0.0485388	-0.0473797	0.0210385	-0.0059042	0.126299	-0.266657	-0.0929005	0.101167	-0.0591202	-0.0175545	-0.108576	-0.115211	0.0923828	0.142005	-1.73693e-05	-0.0786933	0.0504471
Hb	0.0521707	-0.118083	-0.362366	-0.113315	-0.145528	-0.10801	-0.252785	-0.191578	-0.0665663	-0.0554881	-0.0548562	-0.249882	-0.191595	-0.12195	0.0822402	-0.227538	0.11292	-0.105114	0.176815	-0.247133	-0.131305	-0.10539	-0.295425
eGFR	0.192389	-0.155195	-0.428435	-0.116419	-0.169957	-0.24509	-0.293448	-0.13179	-0.110789	-0.0659904	-0.174	-0.287866	-0.218133	-0.210914	0.123511	-0.393873	0.19163	-0.0412971	0.127546	-0.252479	-0.178161	-0.173783	-0.242893

## Sheet: p
p.value	OTU1..Escherichia.Shigella.	OTU31..Oscillospiraceae_UCG.002.	OTU68...Eubacterium._siraeum_group.	OTU73..Lachnospiraceae_NK4A136_group.	OTU100..Oscillospiraceae_uncultured.	OTU102..Alistipes.	OTU154..Ruminococcaceae_Incertae_Sedis.	OTU159..Lachnospiraceae_unclassified.	OTU250..Lachnospiraceae_unclassified.	OTU349..Lachnospiraceae_unclassified.	OTU404..Lachnospiraceae_unclassified.	OTU483..Clostridia_UCG.014.	OTU503..Ruminococcaceae_uncultured.	OTU617..Lachnospiraceae_GCA.900066575.	OTU634..Escherichia.Shigella.	OTU1031..Lachnospiraceae_unclassified.	OTU1071..Escherichia.Shigella.	OTU1252..Barnesiella.	OTU1388..Lachnospiraceae_unclassified.	OTU1448..Lachnospiraceae_unclassified.	OTU1640..Blautia.	OTU2157..Lachnospiraceae_unclassified.	OTU2462..Christensenellaceae_R.7_group.
gender	0.212875	0.32065	0.0677697	0.973992	0.431049	0.856063	0.206156	0.395866	0.0710576	0.0842742	0.610383	0.559765	0.188787	0.455087	0.519876	0.0163872	0.445153	0.608422	0.21374	0.028821	0.901361	0.422791	0.148621
age	0.960519	0.0299727	0.0515193	0.038058	0.578722	0.00389016	0.0463862	0.39828	0.165263	0.189041	0.665318	0.1279	0.170249	0.50764	0.224319	0.440432	0.864982	0.716368	0.665096	0.0834994	0.585795	0.554552	0.92718
met	1.58701e-05	0.246317	0.0130492	0.101846	0.122415	0.311932	0.364647	0.0702208	0.378281	0.245456	0.387579	0.0989136	0.185657	0.123551	0.0219584	0.023381	0.000129319	0.288708	0.751642	0.0263854	0.218655	0.224588	0.0162151
DM_course	0.981808	0.205771	0.0213916	0.20407	0.0520003	0.00353728	0.0417212	0.117766	0.238154	0.509488	0.983217	0.801438	0.000540776	0.0772846	0.646804	0.0447912	0.562236	0.206877	0.00197889	0.000172183	0.08297	0.699417	0.010256
SBP	0.984107	0.280642	0.0918018	0.504655	0.796428	0.0386852	0.0742109	0.312368	0.201342	0.344875	0.506283	0.0292763	0.00523827	0.917202	0.107074	0.037783	0.843634	0.355765	0.0551494	0.255545	0.449639	0.643877	0.0488392
DBP	0.677334	0.0161846	0.77389	0.088105	0.222402	0.174454	0.0997802	0.528108	0.843375	0.136781	0.695631	0.597368	0.80998	0.655049	0.125804	0.94978	0.420534	0.131234	0.592365	0.0212236	0.871913	0.908577	0.539095
GHb	0.626701	0.362482	0.360659	0.170796	0.125621	0.0696803	0.74314	0.285819	0.259927	0.0938071	0.60376	0.00219592	0.725377	0.857038	0.325838	0.254306	0.911427	0.999754	0.657905	0.94394	0.0363998	0.00596686	0.342702
Bloodglucose	0.411297	0.5116	0.843601	0.983853	0.0197494	0.899182	0.626231	0.612728	0.754002	0.604566	0.671635	0.399227	0.843901	0.856799	0.393135	0.9572	0.462182	0.646208	0.598595	0.613329	0.608485	0.142695	0.146691
NE	0.99072	0.774718	0.605601	0.0857135	0.844857	0.795577	0.723567	0.98351	0.702024	0.121168	0.0973243	0.79271	0.705925	0.585098	0.185856	0.46524	0.572914	0.0888469	0.075008	0.861745	0.368388	0.082145	0.580694
Lym	0.36053	0.239299	0.00289087	0.558816	0.314591	0.000859695	0.00616026	0.137823	0.46939	0.740969	0.286248	0.11534	0.000773585	0.31262	0.224712	0.131332	0.261238	0.505747	0.160541	0.036224	0.581323	0.0661727	0.0981366
24hpro	0.136377	0.0030562	0.00105585	0.0445479	0.292835	0.00468192	0.00562529	0.119703	0.48176	0.418275	0.127457	0.388389	0.0642497	0.0223208	0.0352877	0.000171605	0.213129	0.400778	0.16919	0.000124318	0.841234	0.207628	0.000983112
Urea	0.0795879	0.0103932	8.79102e-07	0.179337	0.0342601	0.0232738	0.000367613	0.0587717	0.0700505	0.710552	0.135545	0.000558602	0.0268437	0.0212327	0.520098	2.12798e-06	0.0890126	0.621481	0.112253	0.00213023	0.0483486	0.0127773	0.00142008
SCr	0.0393647	0.172917	4.66626e-06	0.379912	0.0506106	0.0512878	0.0101333	0.299229	0.396523	0.464014	0.113147	0.00640942	0.035268	0.0466194	0.144822	7.01077e-06	0.0621387	0.818922	0.25739	0.0132256	0.21604	0.0897696	0.0180159
Alb	0.509034	0.0752778	0.0902385	0.316358	0.818021	0.0552861	0.0923424	0.595635	0.792103	0.674461	0.9658	0.901188	0.70408	0.563087	0.0994846	0.280676	0.382426	0.489317	0.0218979	0.0270566	0.223447	0.80395	0.0261402
TC	0.160643	0.712155	0.307616	0.956789	0.451342	0.52232	0.993659	0.119947	0.419868	0.71672	0.477889	0.00100566	0.0952031	0.169942	0.125217	0.634374	0.223088	0.0475116	0.16276	0.65148	0.585692	0.370163	0.818144
TG	0.160044	0.747573	0.858246	0.247878	0.682121	0.982809	0.174601	0.13768	0.734828	0.198141	0.550756	0.125297	0.483338	0.926583	0.0334933	0.5636	0.232583	0.169592	0.625232	0.743091	0.0521662	0.0347653	0.843187
HDL	0.0998269	0.416509	0.215195	0.900425	0.684427	0.181566	0.347397	0.633683	0.507651	0.576625	0.481008	0.139673	0.553271	0.600415	0.40586	0.459124	0.0376793	0.00992012	0.116276	0.322758	0.700525	0.958774	0.392628
LDL	0.251187	0.37299	0.684366	0.864351	0.903551	0.910288	0.598568	0.607339	0.819585	0.94897	0.169267	0.00323996	0.312876	0.271572	0.521255	0.849073	0.237829	0.210192	0.315592	0.121825	0.99985	0.392914	0.584252
Hb	0.571458	0.198969	4.76051e-05	0.217843	0.112751	0.240296	0.00534403	0.0360712	0.470069	0.547212	0.551792	0.00591471	0.0360542	0.18455	0.371868	0.0124426	0.219463	0.253211	0.053373	0.00650422	0.152855	0.251962	0.0010537
eGFR	0.0352769	0.0905396	1.05196e-06	0.205417	0.0634779	0.00697571	0.00114261	0.151331	0.228343	0.473928	0.0573475	0.00143176	0.0166927	0.0207589	0.178952	8.55582e-06	0.0360197	0.654267	0.16506	0.00540189	0.0515548	0.057664	0.00751613

## Sheet: rho.filter
rho	OTU1..Escherichia.Shigella.	OTU31..Oscillospiraceae_UCG.002.	OTU68...Eubacterium._siraeum_group.	OTU73..Lachnospiraceae_NK4A136_group.	OTU100..Oscillospiraceae_uncultured.	OTU102..Alistipes.	OTU154..Ruminococcaceae_Incertae_Sedis.	OTU159..Lachnospiraceae_unclassified.	OTU483..Clostridia_UCG.014.	OTU503..Ruminococcaceae_uncultured.	OTU617..Lachnospiraceae_GCA.900066575.	OTU634..Escherichia.Shigella.	OTU1031..Lachnospiraceae_unclassified.	OTU1071..Escherichia.Shigella.	OTU1252..Barnesiella.	OTU1388..Lachnospiraceae_unclassified.	OTU1448..Lachnospiraceae_unclassified.	OTU1640..Blautia.	OTU2157..Lachnospiraceae_unclassified.	OTU2462..Christensenellaceae_R.7_group.
gender	0.114541	0.0914262	0.167313	0.00300757	0.0725439	0.0167324	0.116231	0.0782051	0.053762	0.120792	0.0688274	0.0593157	0.218734	0.0703495	-0.0472371	-0.114326	0.199623	0.0114336	0.0738476	0.132662
age	-0.00456667	0.198238	0.178188	0.189614	-0.0511899	0.261671	0.182213	-0.0778073	0.139759	0.126011	0.0610619	0.111747	0.0710795	-0.0156853	0.0335075	0.0399192	0.158652	0.0502404	0.0544765	0.00843113
met	0.382902	-0.106647	-0.226038	-0.150067	-0.141783	-0.093081	-0.0834852	-0.165863	-0.151352	-0.121646	-0.141358	0.209019	-0.206883	0.342386	-0.0976424	0.0291895	-0.202715	-0.113117	-0.111683	-0.219078
DM_course	-0.00210355	0.116329	0.209903	0.116763	0.177828	0.264275	0.186207	0.143555	0.0231972	0.311203	0.161902	-0.0422519	0.18354	-0.0534243	0.116047	-0.279656	0.336407	0.158921	-0.0356082	0.233536
SBP	0.00183771	-0.0992833	0.154599	-0.0614912	0.0237953	0.189012	0.163588	0.0929976	0.19907	0.253354	0.00959031	-0.147845	0.18988	-0.0181951	0.0850377	-0.175537	0.104602	-0.0696598	-0.0426276	0.180246
DBP	0.0383726	-0.219139	-0.0264986	-0.156366	-0.112208	-0.124792	-0.150969	0.0581526	0.0486979	-0.0221796	-0.0411972	-0.140524	0.00581034	0.0742065	-0.13856	-0.049363	-0.210169	-0.014873	0.0105934	0.0566145
GHb	-0.0448469	-0.0838615	-0.0841794	-0.125851	-0.140592	0.166179	-0.0302241	-0.0982266	-0.276964	0.0323982	-0.0166178	-0.0904553	-0.104873	-0.0102618	2.84992e-05	-0.0408332	0.00648706	-0.191247	-0.249629	-0.0873656
Bloodglucose	-0.0756873	-0.0604944	-0.0181989	0.00186702	-0.212584	-0.0116875	0.044908	0.0466714	-0.0776517	-0.0181636	-0.0166459	-0.0786566	-0.00495095	-0.0677516	0.0423284	0.0485353	-0.0465924	-0.0472288	-0.13461	-0.13329
Lym	0.0842018	-0.108238	-0.269719	-0.0538919	-0.0925731	-0.300332	-0.248708	-0.136259	-0.144501	-0.302844	-0.0929494	0.111653	-0.138525	0.103365	-0.0613339	0.128913	-0.191424	-0.0508402	-0.168281	-0.151697
24hpro	-0.136756	0.268229	0.295375	0.183745	0.0968145	0.256523	0.251321	0.14281	0.0794459	0.169471	0.208464	-0.192378	0.336478	-0.114477	0.0773973	-0.126321	0.3432	-0.0184781	0.115857	0.297107
Urea	-0.160674	0.233128	0.431224	0.123403	0.19345	0.20704	0.31995	0.173031	0.310456	0.202115	0.210154	-0.0592842	0.417241	-0.155927	0.0455263	-0.145728	0.277752	0.180633	0.226703	0.28807
SCr	-0.188368	0.125235	0.404272	0.0808705	0.178875	0.178362	0.233904	0.0955471	0.24756	0.192398	0.182023	-0.133904	0.397328	-0.170812	0.0211172	-0.104199	0.225613	0.113757	0.155563	0.215631
Alb	0.0608619	-0.162997	-0.155339	-0.0922373	0.0212242	-0.17544	-0.154345	-0.0489281	-0.0114538	-0.0350285	-0.0533084	0.151099	-0.0992764	0.0804461	0.0637182	0.209112	-0.201839	0.111956	0.0228977	-0.203039
TC	-0.128882	0.0340279	-0.0939113	0.00499854	-0.069399	-0.0589694	0.000733124	-0.142717	-0.296558	-0.153022	0.126101	-0.14074	-0.0438524	-0.112042	-0.1813	0.128238	0.0416532	-0.0502542	-0.0825327	0.0212095
TG	-0.129065	-0.0296841	0.0164759	-0.106297	-0.0377705	0.00198779	-0.124749	-0.136308	-0.140711	-0.0645963	-0.0085005	-0.194268	0.0532384	-0.109792	0.126203	0.0450379	-0.0302301	-0.177704	-0.192919	-0.0182477
HDL	-0.150948	-0.0748494	-0.113966	-0.0115427	-0.0374811	-0.122778	0.0865225	-0.0439417	-0.135628	-0.0546525	0.0482941	-0.0765679	-0.0682142	-0.189981	-0.234555	0.144134	-0.0910304	0.0354704	0.00476871	-0.0787408
LDL	-0.105561	0.082048	-0.0374887	0.0157593	-0.0111785	-0.0103943	0.0485388	-0.0473797	-0.266657	-0.0929005	0.101167	-0.0591202	-0.0175545	-0.108576	-0.115211	0.0923828	0.142005	-1.73693e-05	-0.0786933	0.0504471
Hb	0.0521707	-0.118083	-0.362366	-0.113315	-0.145528	-0.10801	-0.252785	-0.191578	-0.249882	-0.191595	-0.12195	0.0822402	-0.227538	0.11292	-0.105114	0.176815	-0.247133	-0.131305	-0.10539	-0.295425
eGFR	0.192389	-0.155195	-0.428435	-0.116419	-0.169957	-0.24509	-0.293448	-0.13179	-0.287866	-0.218133	-0.210914	0.123511	-0.393873	0.19163	-0.0412971	0.127546	-0.252479	-0.178161	-0.173783	-0.242893

## Sheet: p.filter
p.value	OTU1..Escherichia.Shigella.	OTU31..Oscillospiraceae_UCG.002.	OTU68...Eubacterium._siraeum_group.	OTU73..Lachnospiraceae_NK4A136_group.	OTU100..Oscillospiraceae_uncultured.	OTU102..Alistipes.	OTU154..Ruminococcaceae_Incertae_Sedis.	OTU159..Lachnospiraceae_unclassified.	OTU483..Clostridia_UCG.014.	OTU503..Ruminococcaceae_uncultured.	OTU617..Lachnospiraceae_GCA.900066575.	OTU634..Escherichia.Shigella.	OTU1031..Lachnospiraceae_unclassified.	OTU1071..Escherichia.Shigella.	OTU1252..Barnesiella.	OTU1388..Lachnospiraceae_unclassified.	OTU1448..Lachnospiraceae_unclassified.	OTU1640..Blautia.	OTU2157..Lachnospiraceae_unclassified.	OTU2462..Christensenellaceae_R.7_group.
gender	0.212875	0.32065	0.0677697	0.973992	0.431049	0.856063	0.206156	0.395866	0.559765	0.188787	0.455087	0.519876	0.0163872	0.445153	0.608422	0.21374	0.028821	0.901361	0.422791	0.148621
age	0.960519	0.0299727	0.0515193	0.038058	0.578722	0.00389016	0.0463862	0.39828	0.1279	0.170249	0.50764	0.224319	0.440432	0.864982	0.716368	0.665096	0.0834994	0.585795	0.554552	0.92718
met	1.58701e-05	0.246317	0.0130492	0.101846	0.122415	0.311932	0.364647	0.0702208	0.0989136	0.185657	0.123551	0.0219584	0.023381	0.000129319	0.288708	0.751642	0.0263854	0.218655	0.224588	0.0162151
DM_course	0.981808	0.205771	0.0213916	0.20407	0.0520003	0.00353728	0.0417212	0.117766	0.801438	0.000540776	0.0772846	0.646804	0.0447912	0.562236	0.206877	0.00197889	0.000172183	0.08297	0.699417	0.010256
SBP	0.984107	0.280642	0.0918018	0.504655	0.796428	0.0386852	0.0742109	0.312368	0.0292763	0.00523827	0.917202	0.107074	0.037783	0.843634	0.355765	0.0551494	0.255545	0.449639	0.643877	0.0488392
DBP	0.677334	0.0161846	0.77389	0.088105	0.222402	0.174454	0.0997802	0.528108	0.597368	0.80998	0.655049	0.125804	0.94978	0.420534	0.131234	0.592365	0.0212236	0.871913	0.908577	0.539095
GHb	0.626701	0.362482	0.360659	0.170796	0.125621	0.0696803	0.74314	0.285819	0.00219592	0.725377	0.857038	0.325838	0.254306	0.911427	0.999754	0.657905	0.94394	0.0363998	0.00596686	0.342702
Bloodglucose	0.411297	0.5116	0.843601	0.983853	0.0197494	0.899182	0.626231	0.612728	0.399227	0.843901	0.856799	0.393135	0.9572	0.462182	0.646208	0.598595	0.613329	0.608485	0.142695	0.146691
Lym	0.36053	0.239299	0.00289087	0.558816	0.314591	0.000859695	0.00616026	0.137823	0.11534	0.000773585	0.31262	0.224712	0.131332	0.261238	0.505747	0.160541	0.036224	0.581323	0.0661727	0.0981366
24hpro	0.136377	0.0030562	0.00105585	0.0445479	0.292835	0.00468192	0.00562529	0.119703	0.388389	0.0642497	0.0223208	0.0352877	0.000171605	0.213129	0.400778	0.16919	0.000124318	0.841234	0.207628	0.000983112
Urea	0.0795879	0.0103932	8.79102e-07	0.179337	0.0342601	0.0232738	0.000367613	0.0587717	0.000558602	0.0268437	0.0212327	0.520098	2.12798e-06	0.0890126	0.621481	0.112253	0.00213023	0.0483486	0.0127773	0.00142008
SCr	0.0393647	0.172917	4.66626e-06	0.379912	0.0506106	0.0512878	0.0101333	0.299229	0.00640942	0.035268	0.0466194	0.144822	7.01077e-06	0.0621387	0.818922	0.25739	0.0132256	0.21604	0.0897696	0.0180159
Alb	0.509034	0.0752778	0.0902385	0.316358	0.818021	0.0552861	0.0923424	0.595635	0.901188	0.70408	0.563087	0.0994846	0.280676	0.382426	0.489317	0.0218979	0.0270566	0.223447	0.80395	0.0261402
TC	0.160643	0.712155	0.307616	0.956789	0.451342	0.52232	0.993659	0.119947	0.00100566	0.0952031	0.169942	0.125217	0.634374	0.223088	0.0475116	0.16276	0.65148	0.585692	0.370163	0.818144
TG	0.160044	0.747573	0.858246	0.247878	0.682121	0.982809	0.174601	0.13768	0.125297	0.483338	0.926583	0.0334933	0.5636	0.232583	0.169592	0.625232	0.743091	0.0521662	0.0347653	0.843187
HDL	0.0998269	0.416509	0.215195	0.900425	0.684427	0.181566	0.347397	0.633683	0.139673	0.553271	0.600415	0.40586	0.459124	0.0376793	0.00992012	0.116276	0.322758	0.700525	0.958774	0.392628
LDL	0.251187	0.37299	0.684366	0.864351	0.903551	0.910288	0.598568	0.607339	0.00323996	0.312876	0.271572	0.521255	0.849073	0.237829	0.210192	0.315592	0.121825	0.99985	0.392914	0.584252
Hb	0.571458	0.198969	4.76051e-05	0.217843	0.112751	0.240296	0.00534403	0.0360712	0.00591471	0.0360542	0.18455	0.371868	0.0124426	0.219463	0.253211	0.053373	0.00650422	0.152855	0.251962	0.0010537
eGFR	0.0352769	0.0905396	1.05196e-06	0.205417	0.0634779	0.00697571	0.00114261	0.151331	0.00143176	0.0166927	0.0207589	0.178952	8.55582e-06	0.0360197	0.654267	0.16506	0.00540189	0.0515548	0.057664	0.00751613
