# Supplementary material for: The harmful intestinal microbial community accumulates during DKD exacerbation and microbiome–metabolome combined validation in a mouse model
Source: Front Endocrinol (Lausanne). 2022 Dec 19;13:964389. doi: 10.3389/fendo.2022.964389 (PMC9806430; doi:10.3389/fendo.2022.964389)
Supplement: Supplementary Table 1 — Comparison of α-diversity in discovery cohort (DKD=120 and DMHC=232) [file DataSheet_2.zip › Supplementary tables/Table S13 (POD in validation corhort).xlsx]

## Sheet: Sheet1
	DMHC	DKD
DM1	0.524	0.476
DM101	0.378	0.622
DM104	0.301	0.699
DM105	0.602	0.398
DM109	0.387	0.613
DM110	0.594	0.406
DM12	0.527	0.473
DM121	0.562	0.438
DM124	0.51	0.49
DM125	0.564	0.436
DM126	0.238	0.762
DM127	0.643	0.357
DM129	0.543	0.457
DM13	0.172	0.828
DM130	0.625	0.375
DM133	0.324	0.676
DM134	0.587	0.413
DM14	0.636	0.364
DM16	0.388	0.612
DM17	0.708	0.292
DM18	0.637	0.363
DM19	0.782	0.218
DM20	0.753	0.247
DM25	0.285	0.715
DM27	0.304	0.696
DM28	0.564	0.436
DM3	0.755	0.245
DM30	0.437	0.563
DM38	0.618	0.382
DM40	0.351	0.649
DM42	0.646	0.354
DM43	0.439	0.561
DM44	0.398	0.602
DM46	0.923	0.077
DM52	0.76	0.24
DM55	0.253	0.747
DM56	0.62	0.38
DM58	0.627	0.373
DM63	0.309	0.691
DM67	0.783	0.217
DM74	0.484	0.516
DM80	0.737	0.263
DM92	0.657	0.343
DM95	0.406	0.594
DM99	0.428	0.572
HC102	0.983	0.017
HC110	0.971	0.029
HC113	0.66	0.34
HC114	0.851	0.149
HC117	0.709	0.291
HC12	0.581	0.419
HC121	0.838	0.162
HC126	0.781	0.219
HC129	0.793	0.207
HC136	0.782	0.218
HC147	0.761	0.239
HC149	0.879	0.121
HC152	0.835	0.165
HC154	0.812	0.188
HC159	0.772	0.228
HC161	0.849	0.151
HC166	0.735	0.265
HC167	0.746	0.254
HC171	0.837	0.163
HC176	0.994	0.006
HC177	0.683	0.317
HC180	0.767	0.233
HC181	0.573	0.427
HC182	0.749	0.251
HC184	0.787	0.213
HC186	0.688	0.312
HC187	0.875	0.125
HC190	0.993	0.007
HC195	0.812	0.188
HC197	0.788	0.212
HC198	0.537	0.463
HC20	0.429	0.571
HC202	0.813	0.187
HC203	0.793	0.207
HC204	0.732	0.268
HC208	0.772	0.228
HC211	0.813	0.187
HC22	0.936	0.064
HC23	0.687	0.313
HC28	0.85	0.15
HC3	0.748	0.252
HC34	0.807	0.193
HC36	0.78	0.22
HC37	0.8	0.2
HC39	0.792	0.208
HC42	0.919	0.081
HC43	0.763	0.237
HC48	0.762	0.238
HC55	0.65	0.35
HC58	0.976	0.024
HC60	0.774	0.226
HC61	0.817	0.183
HC62	0.779	0.221
HC67	0.807	0.193
HC68	0.779	0.221
HC7	0.732	0.268
HC70	0.843	0.157
HC71	0.569	0.431
HC72	0.792	0.208
HC75	0.742	0.258
HC78	0.64	0.36
HC79	0.738	0.262
HC83	0.757	0.243
HC84	0.788	0.212
HC87	0.892	0.108
HC89	0.877	0.123
HC91	0.676	0.324
HC92	0.838	0.162
HC98	0.771	0.229
HC99	0.762	0.238
DKD1	0.513	0.487
DKD102	0.157	0.843
DKD103	0.464	0.536
DKD104	0.327	0.673
DKD105	0.304	0.696
DKD108	0.255	0.745
DKD109	0.649	0.351
DKD11	0.747	0.253
DKD110	0.246	0.754
DKD111	0.538	0.462
DKD112	0.408	0.592
DKD113	0.447	0.553
DKD114	0.697	0.303
DKD116	0.524	0.476
DKD121	0.359	0.641
DKD123	0.639	0.361
DKD125	0.647	0.353
DKD13	0.885	0.115
DKD132	0.443	0.557
DKD134	0.33	0.67
DKD135	0.367	0.633
DKD138	0.496	0.504
DKD144	0.524	0.476
DKD145	0.758	0.242
DKD147	0.285	0.715
DKD153	0.789	0.211
DKD154	0.144	0.856
DKD156	0.658	0.342
DKD157	0.316	0.684
DKD158	0.164	0.836
DKD160	0.136	0.864
DKD163	0.315	0.685
DKD171	0.297	0.703
DKD177	0.641	0.359
DKD182	0.593	0.407
DKD26	0.785	0.215
DKD27	0.783	0.217
DKD34	0.232	0.768
DKD42	0.629	0.371
DKD44	0.46	0.54
DKD45	0.71	0.29
DKD46	0.125	0.875
DKD49	0.697	0.303
DKD57	0.757	0.243
DKD6	0.803	0.197
DKD62	0.403	0.597
DKD63	0.893	0.107
DKD68	0.306	0.694
DKD71	0.301	0.699
DKD72	0.444	0.556
DKD8	0.686	0.314
DKD80	0.127	0.873
DKD81	0.461	0.539
DKD82	0.425	0.575
DKD84	0.932	0.068
DKD91	0.614	0.386
DKD94	0.334	0.666
DKD95	0.42	0.58
DKD96	0.403	0.597
DKD99	0.209	0.791
