# Supplementary material for: The harmful intestinal microbial community accumulates during DKD exacerbation and microbiome–metabolome combined validation in a mouse model
Source: Front Endocrinol (Lausanne). 2022 Dec 19;13:964389. doi: 10.3389/fendo.2022.964389 (PMC9806430; doi:10.3389/fendo.2022.964389)
Supplement: Supplementary Table 1 — Comparison of α-diversity in discovery cohort (DKD=120 and DMHC=232) [file DataSheet_2.zip › Supplementary tables/Table S21 (Genus).xls]

ID	DKD12.median	DKD12.mean	DKD12.se	DKD3.median	DKD3.mean	DKD3.se	DKD4.median	DKD4.mean	DKD4.se	DKD5.median	DKD5.mean	DKD5.se	p-value	z-score	Sig_mark	q-value	fixp	fixps
Escherichia-Shigella	0.0397(0.027,0.1922)	0.152455	0.0750749294531327	0.0773(0.024,0.5303)	0.284763125	0.0832271804321298	0.0316(0.0046,0.1499)	0.118942723684211	0.0221917623817472	0.0046(0.0009,0.0297)	0.0853071	0.0431505267738719	0.021687610646097272	-2.295794909499714	*	0.19391275401216385	0.0217	* 0.0217
Bacteroides	0.0447(0.0221,0.2286)	0.102961625	0.0376500392467721	0.0693(0.0168,0.1598)	0.0917628125	0.0203966151085212	0.036(0.0051,0.1209)	0.103323105263158	0.0176876144051159	0.0599(0.0114,0.118)	0.0818913	0.0181846739841838	0.770177566871612	-0.2921426388295129		0.934161116086024	0.7702	0.7702
Faecalibacterium	0.0265(0.0034,0.1006)	0.1148595	0.0715522898388205	0.0113(0.005,0.0596)	0.0677601875	0.0298959877541032	0.0472(0.0092,0.1039)	0.0859506973684211	0.0139738469675422	0.0406(0.0187,0.0802)	0.07722305	0.0247953576232661	0.4927209256513258	-0.6859876034583069		0.7883534810421213	0.4927	0.4927
Subdoligranulum	0.004(0.0021,0.056)	0.038908125	0.0211692461548735	0.0193(0.0013,0.1114)	0.0674645	0.0230703161903993	0.0353(0.0065,0.0828)	0.0725218157894737	0.0121306057429886	0.038(0.0293,0.0577)	0.04816075	0.00997157488930542	0.5524886872879222	-0.5940350246775086		0.8525713753072505	0.5525	0.5525
Akkermansia	0.0164(<0.0001,0.3101)	0.142275375	0.0681418720978355	<0.0001(<0.0001,0.0016)	0.02486675	0.0162020967762149	<0.0001(<0.0001,0.0069)	0.0486600657894737	0.0162787985468704	0.0003(<0.0001,0.0142)	0.02978865	0.0174649985359101	0.16847288987942013	-1.3771273121265224		0.4905603203453624	0.1685	0.1685
Enterobacteriaceae_unclassified	0.0148(0.0071,0.0367)	0.029373	0.0131032858324598	0.0086(0.0005,0.043)	0.0417024375	0.0223418881761309	0.0054(0.0003,0.037)	0.0452368684210526	0.0114753476942981	0.0044(0.0012,0.0124)	0.03952015	0.0201433081723873	0.7584661876727703	-0.30749557888712103		0.934161116086024	0.7585	0.7585
Bifidobacterium	0.004(0.0005,0.0118)	0.00761875	0.00334940730231271	0.0011(0.0003,0.0081)	0.0281681875	0.0172709935776769	0.01(0.0022,0.0495)	0.0505078157894737	0.0123253406728294	0.0009(0.0002,0.0065)	0.00433755	0.0014377571430878	0.001779339367817444	-3.1247868579654132	**	0.06806546584928733	0.0018	** 0.0018
Prevotella	0.001(0.0002,0.0029)	0.04263025	0.041424827848487	0.0013(0.0001,0.0056)	0.0280516875	0.0188452639253029	0.0003(<0.0001,0.004)	0.0282043421052632	0.0106418877588906	0.0005(<0.0001,0.0065)	0.0127632	0.00659957017683329	0.883423744123275	-0.14663041668888285		0.9487615552478591	0.8834	0.8834
Lachnospiraceae_unclassified	0.0104(0.0024,0.0159)	0.0106345	0.00325140816196833	0.0166(0.0065,0.051)	0.0356390625	0.0113084551978703	0.012(0.0041,0.027)	0.0203678947368421	0.00333598352417042	0.0366(0.0298,0.046)	0.04325345	0.00729339599279808	0.0018854446586555678	-3.1077076704169655	**	0.06806546584928733	0.0019	** 0.0019
Blautia	0.0048(0.0012,0.0071)	0.004536875	0.00128914965657738	0.0155(0.0028,0.0429)	0.035121375	0.0152723454976293	0.0139(0.0069,0.026)	0.0207548157894737	0.00259743015154963	0.0181(0.0072,0.0374)	0.03953525	0.0128087014672952	0.02908150458989513	-2.1823799261216084	*	0.23265203671916104	0.0291	* 0.0291
Oscillospiraceae_UCG-002	0.0041(0.0003,0.0086)	0.00964975	0.00595237659543888	0.001(0.0003,0.0071)	0.007953125	0.00439014048928107	0.0028(<0.0001,0.0186)	0.0176056842105263	0.00415158818070617	0.0231(0.0065,0.0844)	0.054119	0.0146087909746873	0.007028772517121822	-2.695477971430381	**	0.10174984977166827	0.007	** 0.007
[Eubacterium]_coprostanoligenes_group	0.0024(0.0009,0.005)	0.00383125	0.00153873844140953	0.0024(<0.0001,0.0075)	0.008375875	0.00452086495215517	0.0055(0.0004,0.0248)	0.0220378421052632	0.00490866634004728	0.0135(0.0053,0.0423)	0.03317715	0.0111912417337645	0.04111925227122864	-2.042325520161317	*	0.2976250640584168	0.0411	* 0.0411
Agathobacter	0.0022(0.0001,0.0042)	0.0295715	0.0275198229677913	0.0056(0.0001,0.0144)	0.0142104375	0.00610728633271272	0.005(0.0005,0.0277)	0.0210738552631579	0.00390580650344487	0.0041(0.0007,0.0071)	0.0178766	0.00848029178817755	0.620585917987628	-0.4950201202815972		0.9207117048728553	0.6206	0.6206
Lactobacillus	0.0006(0.0001,0.0046)	0.008509625	0.00631596020563749	0.0005(<0.0001,0.0048)	0.0365521875	0.0345465599049817	0.0003(<0.0001,0.0037)	0.0185675657894737	0.00700613282690158	<0.0001(<0.0001,0.0002)	0.0012986	0.00111435416131592	0.03646216686038239	-2.0917356803607623	*	0.2703536274525914	0.0365	* 0.0365
Christensenellaceae_R-7_group	0.0007(0.0001,0.0047)	0.007273625	0.00565324649123183	0.0004(<0.0001,0.0076)	0.019635625	0.0137742133791961	0.0006(<0.0001,0.0082)	0.01410525	0.00372577132455159	0.0069(0.0019,0.0382)	0.02846495	0.00896881413785246	0.013742422696891413	-2.4639266614703828	*	0.14405849999499964	0.0137	* 0.0137
Alistipes	0.0102(0.0005,0.0307)	0.017774125000000002	0.00742369492964805	0.001(0.0002,0.0059)	0.0033335625	0.00103237983953239	0.0041(0.0003,0.0193)	0.0189852368421053	0.00492117246805116	0.0074(0.003,0.0317)	0.0180286	0.0048678795483087	0.1064767101263343	-1.614233860010226		0.42161119273657266	0.1065	0.1065
Megamonas	<0.0001(<0.0001,0.0001)	0.09425575	0.0942118967640708	<0.0001(<0.0001,0.0021)	0.006896125	0.00386273335096082	<0.0001(<0.0001,0.0002)	0.0127435526315789	0.00646028935203899	<0.0001(<0.0001,0.0003)	0.00107995	6.95616789827182e-4	0.689055992605146	-0.4001364852964649		0.934161116086024	0.6891	0.6891
Ruminococcaceae_CAG-352	<0.0001(<0.0001,0.0001)	7.64875e-4	6.95294347676374e-4	0.0005(<0.0001,0.0039)	0.0039339375	0.00157509007802927	0.0042(<0.0001,0.0158)	0.0132284868421053	0.00275041678580024	0.0043(0.0006,0.0302)	0.0197852	0.0074441751095103	0.02490179714918356	-2.2429227389411484	*	0.21524636310351603	0.0249	* 0.0249
Oscillospiraceae_UCG-005	0.0006(0.0002,0.0023)	0.002294125	0.00131247989695489	0.0008(<0.0001,0.0021)	0.0032864375	0.00164292743542523	0.0011(<0.0001,0.0099)	0.00633194736842105	0.00108149650507497	0.0172(0.0026,0.0379)	0.0267505	0.00738911382141252	0.002084765467136404	-3.0778832890467855	**	0.06806546584928733	0.0021	** 0.0021
Parabacteroides	0.0043(0.0015,0.0103)	0.02181425	0.016191298217109	0.0038(0.0004,0.0066)	0.0045765	0.00130101686191994	0.0022(0.0004,0.009)	0.00770357894736842	0.00163491159085649	0.0047(0.0022,0.0129)	0.0125015	0.00422878565218258	0.3338121133161537	-0.9664638784956571		0.672045579126561	0.3338	0.3338
Dorea	0.001(0.0003,0.0042)	0.003017125	0.00148638503756958	0.002(0.0004,0.0102)	0.00740175	0.00254743838410929	0.0046(0.0011,0.0115)	0.00761659210526316	0.00101228103964276	0.0075(0.0029,0.0131)	0.0146058	0.00479213363292276	0.16769139090904875	-1.379659880914794		0.4905603203453624	0.1677	0.1677
Streptococcus	0.0004(0.0002,0.0007)	5.385e-4	1.80918391231279e-4	0.0003(<0.0001,0.0006)	0.002937875	0.00198454505465568	0.0011(0.0002,0.0041)	0.0103304078947368	0.00345433769827829	0.0004(0.0001,0.0025)	0.00727825	0.00416811219535011	0.10130789152683913	-1.6385457836816835		0.42161119273657266	0.1013	0.1013
[Ruminococcus]_torques_group	0.001(0.0003,0.006)	0.005990625	0.00360314108966795	0.0059(0.0015,0.0135)	0.0083498125	0.00213476579944723	0.0031(0.0004,0.0069)	0.00654502631578947	0.00116738507980536	0.0092(0.0016,0.0145)	0.0144894	0.00443359387867818	0.10940445249509723	-1.6008757009521848		0.4254202985856339	0.1094	0.1094
Lachnoclostridium	0.0035(0.0027,0.009)	0.006209125	0.00202363852324664	0.0053(0.0003,0.0133)	0.0112405625	0.00400381811313563	0.0022(0.0005,0.0072)	0.00813525	0.00234222544520894	0.003(0.0014,0.0077)	0.0049297	0.00101061241750785	0.508230259724172	-0.6615958627663274		0.8005284920007684	0.5082	0.5082
Clostridiaceae_Clostridium_sensu_stricto	<0.0001(<0.0001,0.0001)	9.025e-4	8.56559000553127e-4	0.0001(<0.0001,0.0005)	4.31125e-4	1.65966810813688e-4	0.0007(<0.0001,0.0028)	0.0113006184210526	0.00486911622403351	0.0002(<0.0001,0.0024)	0.00364425	0.00235399896355006	0.05268040587117617	-1.937531506706679		0.3487144760071899	0.0527	0.0527
Clostridia_UCG-014	<0.0001(<0.0001,0.0004)	7.045e-4	5.51536231163207e-4	<0.0001(<0.0001,0.0011)	0.00267375	0.0016723405168107	<0.0001(<0.0001,0.0022)	0.00727177631578947	0.00225893472849007	0.0035(<0.0001,0.0239)	0.0164069	0.00530751111950641	0.06071137828189667	-1.8755916178642233		0.3600555321202947	0.0607	0.0607
Roseburia	0.0007(<0.0001,0.0015)	0.00130675	6.99961650735239e-4	0.0004(<0.0001,0.0068)	0.0071096875	0.00332401285060536	0.0014(<0.0001,0.0072)	0.00841998684210526	0.00314678964501882	0.0018(0.0003,0.0043)	0.00785425	0.004052819936314	0.42047603072259027	-0.8055956567804571		0.7454803445151386	0.4205	0.4205
Fusicatenibacter	0.0002(<0.0001,0.0008)	0.001016875	6.36159386966034e-4	0.0005(<0.0001,0.0052)	0.0138216875	0.0103930291809457	0.0014(0.0002,0.0053)	0.00782267105263158	0.00298098926487989	0.0021(0.0008,0.005)	0.00448965	0.00138208001191758	0.14900300316733228	-1.4430620124293048		0.4905603203453624	0.149	0.149
[Eubacterium]_hallii_group	0.0003(0.0001,0.0016)	0.00155925	9.04927399416266e-4	0.0017(0.0002,0.0135)	0.0086321875	0.00403539045221437	0.0029(0.0002,0.0067)	0.00796417105263158	0.00262258669004532	0.0023(0.0008,0.0079)	0.0073861	0.00267843065687432	0.4651295062679975	-0.7304265306687453		0.7719276816510894	0.4651	0.4651
Lachnospiraceae_NK4A136_group	0.0008(<0.0001,0.0018)	0.002207125	0.0013990819622358	0.0003(<0.0001,0.0035)	0.0026668125	0.00112401675632064	0.0012(<0.0001,0.0059)	0.00602268421052632	0.0014232708207494	0.0081(0.0021,0.0242)	0.01785595	0.00505351514840231	0.010418366130804702	-2.5616252709429403	*	0.1200463015577512	0.0104	* 0.0104
Romboutsia	0.0001(<0.0001,0.0008)	7.25125e-4	4.05574039281715e-4	0.0002(<0.0001,0.0008)	0.0015184375	8.26114711408924e-4	0.0009(<0.0001,0.0042)	0.00975931578947368	0.00278285445693714	0.0004(0.0002,0.0015)	0.00356515	0.00218517009728738	0.22724986343375406	-1.207473451048464		0.5514364504010414	0.2272	0.2272
Anaerostipes	0.0008(0.0006,0.0011)	8.08875e-4	1.60610602467583e-4	0.0011(0.0003,0.0078)	0.01089375	0.00565588947727647	0.0017(0.0004,0.0039)	0.00639155263157895	0.00162845473587852	0.0018(0.0005,0.0088)	0.00518835	0.00147133415517489	0.4779406793797423	-0.7096186045236076		0.7811503576959229	0.4779	0.4779
Enterococcus	<0.0001(<0.0001,0.0007)	3.17e-4	1.55308793790215e-4	<0.0001(<0.0001,0.0001)	1.4475e-4	6.70247777566874e-5	0.0001(<0.0001,0.0003)	0.00175453947368421	8.78775351298271e-4	<0.0001(<0.0001,0.0001)	0.03061995	0.0298572358525556	0.7120070678061303	-0.36916187966664454		0.934161116086024	0.712	0.712
Erysipelotrichaceae_UCG-003	<0.0001(<0.0001,0.0004)	7.32e-4	5.4238948841479e-4	0.0011(<0.0001,0.0081)	0.0049414375	0.00172818450010589	0.0008(<0.0001,0.0075)	0.00462606578947368	8.88602290083865e-4	0.0018(<0.0001,0.0069)	0.0101746	0.00435109314056764	0.38828413740625223	-0.8627332667608082		0.7423797344119539	0.3883	0.3883
Oscillospiraceae_NK4A214_group	0.0004(<0.0001,0.0034)	0.0051675	0.00396948010269787	<0.0001(<0.0001,0.0003)	7.99125e-4	4.3033629170491e-4	0.0003(<0.0001,0.003)	0.00511684210526316	0.00141916816963413	0.0017(0.0002,0.0116)	0.0079324	0.00284151490211601	0.14203999216761679	-1.468236502516952		0.4905603203453624	0.142	0.142
Phascolarctobacterium	0.0009(0.0003,0.0038)	0.003386875	0.00181850696645726	0.0017(0.0005,0.009)	0.0068125625	0.00263620202812169	0.0004(<0.0001,0.0022)	0.00518923684210526	0.00175859616738859	0.0005(<0.0001,0.0042)	0.0033724	0.00162363487339527	0.3244719267103293	-0.9853097871788017		0.6664828764860818	0.3245	0.3245
Erysipelatoclostridiaceae_UCG-004	<0.0001(<0.0001,<0.0001)	0	0	<0.0001(<0.0001,<0.0001)	0	0	<0.0001(<0.0001,<0.0001)	0.00733381578947368	0.00730890612541123	<0.0001(<0.0001,<0.0001)	6.65e-6	5.21650972243037e-6	0.4599296946215591	-0.7389626219979603		0.7719276816510894	0.4599	0.4599
Ruminococcus	0.0003(<0.0001,0.0008)	9.5175e-4	0.00063430492751627605	0.001(<0.0001,0.0029)	0.00248	9.51122030376054e-4	0.0015(0.0001,0.0042)	0.0041142236842105304	7.92260766170819e-4	0.0022(0.0007,0.0077)	0.00648185	0.00194327908616095	0.09987351104969305	-1.6454671529466667		0.42161119273657266	0.0999	0.0999
Megasphaera	<0.0001(<0.0001,<0.0001)	0.022130125	0.0221252682569997	<0.0001(<0.0001,0.0021)	0.001303125	5.55242963898088e-4	<0.0001(<0.0001,0.0009)	0.00368236842105263	0.00152909753671461	<0.0001(<0.0001,<0.0001)	1.465e-5	7.96151103087453e-6	0.018685873319285753	-2.351739155276531	*	0.17751579653321464	0.0187	* 0.0187
Coprococcus	0.0004(0.0001,0.0033)	0.015519	0.0142703078678372	0.0004(<0.0001,0.0009)	0.001277625	5.8785029893531e-4	0.0009(0.0002,0.0023)	0.00241353947368421	5.71914421104192e-4	0.0009(0.0002,0.0047)	0.00699525	0.00391670292255522	0.27321899683663237	-1.095679637466433		0.6062669710827463	0.2732	0.2732
Ruminococcaceae_UBA1819	0.0008(<0.0001,0.0016)	9.32125e-4	3.2890388508651e-4	0.0006(0.0001,0.0022)	0.0057073125	0.0034475387727077	0.0006(<0.0001,0.002)	0.00387523684210526	0.00115074785810632	0.0011(0.0004,0.0024)	0.00366105	0.00171023169940739	0.5772919493829223	-0.557344687094303		0.8863472354162039	0.5773	0.5773
Dialister	0.0006(<0.0001,0.0056)	0.00569975	0.0036617128249632	<0.0001(<0.0001,0.0002)	0.0021263125	0.00138532600470897	0.0001(<0.0001,0.0012)	0.00396648684210526	0.00129377750066453	<0.0001(<0.0001,0.0013)	0.00403225	0.00218858633642214	0.9578330351981321	-0.05287307778463854		0.9706041423341073	0.9578	0.9578
[Ruminococcus]_gnavus_group	<0.0001(<0.0001,<0.0001)	2.88125e-4	2.52113100859515e-4	0.0004(<0.0001,0.0069)	0.0038123125	0.00137530981878857	0.0001(<0.0001,0.001)	0.00420738157894737	0.00169739052417745	0.0002(<0.0001,0.0019)	0.00320345	0.00137712730840421	0.21950764399344883	-1.2278383824712371		0.5469698670000692	0.2195	0.2195
Catenibacterium	<0.0001(<0.0001,<0.0001)	9.35e-5	8.24125077192257e-5	<0.0001(<0.0001,<0.0001)	0.00165775	0.00126738304029734	<0.0001(<0.0001,<0.0001)	0.00542982894736842	0.00220204259654038	<0.0001(<0.0001,<0.0001)	2.8915e-4	2.26826797764749e-4	0.8227967231193932	-0.22394933962355545		0.9487615552478591	0.8228	0.8228
Ruminococcaceae_uncultured	0.0002(0.0001,0.0011)	0.001332	0.00092722269632026805	<0.0001(<0.0001,0.0003)	5.316875e-4	3.1569960298188e-4	0.0004(<0.0001,0.0022)	0.00305780263157895	9.01799931719353e-4	0.0021(0.0004,0.0064)	0.0088237	0.00345452301155578	0.005762116793747143	-2.761019885148917	**	0.09839502822525718	0.0058	** 0.0058
[Eubacterium]_ruminantium_group	<0.0001(<0.0001,<0.0001)	9.6e-4	9.34596761787059e-4	<0.0001(<0.0001,<0.0001)	0.0062698125	0.00457180419457019	<0.0001(<0.0001,0.0002)	0.00187328947368421	8.18951068267248e-4	0.0001(<0.0001,0.0017)	0.00855805	0.00585544808006095	0.19755337956346075	-1.2885534382810138		0.513279892564459	0.1976	0.1976
Veillonella	<0.0001(<0.0001,0.0009)	6.8725e-4	3.91563384305238e-4	<0.0001(<0.0001,0.0003)	3.598125e-4	2.447105640471e-4	0.0001(<0.0001,0.0014)	0.00509957894736842	0.00195309371396534	<0.0001(<0.0001,0.0002)	9.8345e-4	5.09784528656858e-4	0.19671022115676745	-1.2909811292388718		0.513279892564459	0.1967	0.1967
[Eubacterium]_siraeum_group	<0.0001(<0.0001,<0.0001)	3.4625e-5	2.42435098089601e-5	<0.0001(<0.0001,<0.0001)	9.675e-4	9.11129742865051e-4	<0.0001(<0.0001,0.0006)	0.00333048684210526	0.00121986000598766	0.0017(0.0004,0.0065)	0.00541825	0.00211714126753756	2.6252276570811595e-4	-3.6497234733391077	***	0.03990346038763362	0.0003	***0.0003
Lachnospira	0.0001(<0.0001,0.001)	4.60875e-4	2.0827466733516e-4	<0.0001(<0.0001,0.0008)	6.833125e-4	2.94268892323982e-4	0.0001(<0.0001,0.0007)	0.00415606578947368	0.00210812245985184	0.0002(<0.0001,0.001)	0.0013923	5.55651491020841e-4	0.7410118297144821	-0.3305137170811442		0.934161116086024	0.741	0.741
Hungatella	0.0015(<0.0001,0.005)	0.005636625	0.00382601252209091	<0.0001(<0.0001,0.0006)	0.007714875	0.00595291273444843	0.0001(<0.0001,0.0004)	0.00228401315789474	0.00103855410733256	0.0002(<0.0001,0.0015)	8.0925e-4	2.59009762821485e-4	0.707635854404423	-0.3750330940778579		0.934161116086024	0.7076	0.7076
Erysipelatoclostridium	0.0002(<0.0001,0.0017)	0.003247	0.00267340169874584	0.0001(<0.0001,0.0008)	5.365e-4	1.95142447970707e-4	0.0002(<0.0001,0.0006)	0.00350202631578947	0.00197597852214814	0.0006(0.0001,0.0023)	0.0026001	0.00108303434824279	0.2513457606625431	-1.1470867712479123		0.570217248070247	0.2513	0.2513
[Eubacterium]_ventriosum_group	0.0002(<0.0001,0.0002)	2.33375e-4	1.13845907370445e-4	0.0004(<0.0001,0.0024)	0.0060365625	0.00414433975438062	0.0001(<0.0001,0.0017)	0.00215984210526316	5.76278421090846e-4	0.0013(0.0003,0.0043)	0.0033321	0.00123101846559326	0.11195271015411419	-1.589477144104701		0.4254202985856339	0.112	0.112
Eisenbergiella	<0.0001(<0.0001,<0.0001)	7.205e-4	6.95923949046979e-4	<0.0001(<0.0001,<0.0001)	8.125e-5	4.17426141171505e-5	<0.0001(<0.0001,<0.0001)	1.07565789473684e-4	3.28698354519887e-5	<0.0001(<0.0001,0.0005)	0.01478735	0.0138631625083538	0.010561838801672949	-2.556870964244039	*	0.1200463015577512	0.0106	* 0.0106
Collinsella	0.0003(0.0002,0.001)	0.001627125	0.00117859243284855	<0.0001(<0.0001,0.0015)	0.0011280625	4.90184170055416e-4	0.001(0.0001,0.0034)	0.00308880263157895	6.26414964761459e-4	0.0004(<0.0001,0.0012)	0.0020121	9.14307894414936e-4	0.23581163997412952	-1.1855206879418754		0.5514364504010414	0.2358	0.2358
Barnesiella	0.0013(<0.0001,0.0115)	0.00528875	0.00237568404246921	<0.0001(<0.0001,<0.0001)	6.9625e-4	3.95500774335525e-4	<0.0001(<0.0001,0.0013)	0.00216405263157895	7.31312142993251e-4	0.0004(<0.0001,0.0037)	0.0038385	0.00167879126080893	0.1308415571226873	-1.5107915938057546		0.47352182577734453	0.1308	0.1308
Haemophilus	<0.0001(<0.0001,<0.0001)	4.625e-5	2.97355907481734e-5	<0.0001(<0.0001,<0.0001)	4.9375e-5	2.88189571578617e-5	<0.0001(<0.0001,0.0007)	0.00362486842105263	0.00134904747089068	<0.0001(<0.0001,0.0001)	6.627e-4	4.78306739831691e-4	0.22539276105582184	-1.2123125515129916		0.5514364504010414	0.2254	0.2254
Muribaculaceae	<0.0001(<0.0001,<0.0001)	2.16e-4	1.73549087333485e-4	<0.0001(<0.0001,0.0006)	0.001977	0.00116653418652577	<0.0001(<0.0001,0.0006)	0.00240221052631579	7.17031612094182e-4	<0.0001(<0.0001,0.0015)	0.00361265	0.00189585513308847	0.6174989473299544	-0.4993981143636505		0.9207117048728553	0.6175	0.6175
Parasutterella	0.0002(0.0001,0.0003)	2.91875e-4	1.24105720700999e-4	<0.0001(<0.0001,0.0005)	8.179375e-4	4.18301421114308e-4	<0.0001(<0.0001,0.0014)	0.00342734210526316	0.00164558167805225	<0.0001(<0.0001,0.0002)	5.048e-4	2.50801489964516e-4	0.44263038745696304	-0.7677589821590995		0.7719276816510894	0.4426	0.4426
Intestinibacter	0.0004(<0.0001,0.0008)	5.43875e-4	2.25899348438635e-4	<0.0001(<0.0001,<0.0001)	1.625e-4	8.00003645825026e-5	0.0004(<0.0001,0.0019)	0.00263611842105263	7.2315590951201e-4	0.0001(<0.0001,0.0004)	0.00189695	0.00145516046045029	0.014747011600990146	-2.438533013666883	*	0.1494363842233668	0.0147	* 0.0147
Desulfovibrio	0.0004(<0.0001,0.0046)	0.0037355	0.00218167975913711	0.0001(<0.0001,0.0013)	0.002408	0.00129380433219247	<0.0001(<0.0001,0.0006)	0.00145994736842105	3.91987974616272e-4	0.0002(<0.0001,0.0026)	0.00327625	0.00154221058169417	0.49548639715573356	-0.6816087238749582		0.7886275640593874	0.4955	0.4955
Monoglobus	<0.0001(<0.0001,0.0005)	5.095e-4	3.23493872761581e-4	0.0006(<0.0001,0.0031)	0.0026530625	0.00132647474052075	0.0005(<0.0001,0.0022)	0.00211260526315789	5.27294793902636e-4	0.0008(0.0003,0.0019)	0.00178205	6.49999593016067e-4	0.48960835157765276	-0.6909318785305789		0.7883199480656474	0.4896	0.4896
Fusobacterium	<0.0001(<0.0001,<0.0001)	1.02e-4	6.86008121567918e-5	<0.0001(<0.0001,0.0004)	6.309375e-4	3.10750173890405e-4	<0.0001(<0.0001,0.0002)	0.00254493421052632	0.00201028250588097	<0.0001(<0.0001,0.0001)	0.0010015	9.19606510530741e-4	0.9144615982779726	-0.1074126765229826		0.9550163222502527	0.9145	0.9145
Ruminococcaceae_Incertae_Sedis	0.0007(0.0003,0.0009)	7.86875e-4	2.90167220107648e-4	0.0006(0.0002,0.0014)	0.001084625	3.93464810741274e-4	0.0007(0.0002,0.0014)	0.00136207894736842	2.51745612873607e-4	0.0022(0.0007,0.0037)	0.0047221	0.00178009532698614	0.008606972484051243	-2.6272829770979818	**	0.10902165146464907	0.0086	** 0.0086
[Ruminococcus]_gauvreauii_group	<0.0001(<0.0001,0.0002)	1.94125e-4	1.23491387423808e-4	0.0001(<0.0001,0.0005)	7.51875e-4	3.81313004356876e-4	0.0002(<0.0001,0.0011)	0.00184443421052632	7.74290300365784e-4	0.001(0.0002,0.0026)	0.00334135	0.00148330299860072	0.08407893533875468	-1.7274942590390727		0.38085989849876917	0.0841	0.0841
Clostridia_unclassified	0.0005(0.0002,0.0013)	8.20125e-4	3.03577445843725e-4	0.0004(<0.0001,0.0022)	0.0011978125	3.64589417687326e-4	0.001(0.0001,0.0023)	0.00145728947368421	2.05714712022214e-4	0.0019(0.0009,0.0066)	0.00347345	7.62826325253658e-4	0.04946997219703043	-1.9645186796632736	*	0.34179253517948294	0.0495	* 0.0495
[Eubacterium]_eligens_group	<0.0001(<0.0001,0.0004)	4.96125e-4	3.3245001973981e-4	<0.0001(<0.0001,0.0011)	0.0011843125	5.85865127530432e-4	<0.0001(<0.0001,0.0007)	0.00167930263157895	6.41143658538489e-4	0.0008(<0.0001,0.0035)	0.00275975	9.78186622155076e-4	0.11536456403551645	-1.574531764173193		0.4329731786024321	0.1154	0.1154
Flavonifractor	0.0003(0.0001,0.0017)	0.001801	0.00107124195279525	0.0001(<0.0001,0.001)	0.0010131875	5.13159707261053e-4	0.0002(<0.0001,0.0013)	0.0018025	4.40268022235898e-4	0.0003(<0.0001,0.0005)	0.00147835	9.96983216020368e-4	0.7963560596837823	-0.25806588518541945		0.9487615552478591	0.7964	0.7964
Ruminococcaceae_unclassified	0.0005(0.0002,0.0016)	0.00162525	0.00101154098762376	0.0003(<0.0001,0.0013)	8.87125e-4	3.09411846290668e-4	0.0003(<0.0001,0.0023)	0.00138927631578947	2.23302113501586e-4	0.0018(0.0004,0.0028)	0.0028711	8.69735071277758e-4	0.14403814094196746	-1.4609172904659675		0.4905603203453624	0.144	0.144
Holdemanella	<0.0001(<0.0001,0.0005)	0.001443625	0.0012055555615788	<0.0001(<0.0001,0.0001)	6.021875e-4	3.82622139744836e-4	<0.0001(<0.0001,0.0015)	0.00168023684210526	4.71469242868902e-4	<0.0001(<0.0001,0.0003)	0.0020272	0.00148490038226918	0.4005418558359345	-0.8406538959819397		0.742467830330025	0.4005	0.4005
Butyricicoccus	<0.0001(<0.0001,0.0004)	0.001140625	9.06787282850441e-4	0.0009(0.0001,0.0033)	0.0015375625	3.98222090136794e-4	0.0005(0.0001,0.0023)	0.00160269736842105	2.78940981005155e-4	0.0014(0.0006,0.002)	0.0015857	3.13266593209446e-4	0.17357574752092855	-1.3608036519703077		0.4905603203453624	0.1736	0.1736
Anaerovoracaceae_Family_XIII_AD3011_group	0.0002(<0.0001,0.0007)	3.95875e-4	1.71669474520495e-4	0.0005(<0.0001,0.0009)	9.471875e-4	3.29731471791189e-4	0.0004(<0.0001,0.0015)	0.00176365789473684	5.10998060748417e-4	0.001(0.0003,0.0017)	0.0017345	5.3665268342903e-4	0.12955453381084883	-1.5158608807381042		0.47352182577734453	0.1296	0.1296
Tyzzerella	<0.0001(<0.0001,<0.0001)	5.63125e-4	5.56441096789614e-4	<0.0001(<0.0001,0.0006)	0.002895125	0.00207692724530535	<0.0001(<0.0001,0.0001)	5.09894736842105e-4	1.78140750166283e-4	<0.0001(<0.0001,0.0001)	0.00411005	0.00262336657899028	0.845441825901271	-0.1949375646955965		0.9487615552478591	0.8454	0.8454
Comamonas	<0.0001(<0.0001,<0.0001)	5.625e-6	5.625e-6	<0.0001(<0.0001,<0.0001)	0.006853625	0.00548635484321102	<0.0001(<0.0001,<0.0001)	6.59723684210526e-4	3.86738582361855e-4	<0.0001(<0.0001,<0.0001)	8.025e-5	7.63542945057688e-5	0.932984349690733	-0.08409066112177939		0.9582001429256176	0.933	0.933
Oscillospiraceae_unclassified	0.0001(<0.0001,0.0002)	1.73625e-4	7.60596423632702e-5	0.0002(<0.0001,0.0012)	5.226875e-4	1.67849578461143e-4	0.0003(<0.0001,0.0011)	0.00117702631578947	2.93498196278677e-4	0.0008(0.0003,0.0037)	0.00303095	9.73954879736817e-4	0.030231561885545946	-2.1670431787953643	*	0.23565114905656326	0.0302	* 0.0302
Oscillospirales_UCG-010	<0.0001(<0.0001,<0.0001)	0.001142875	0.00110847173489159	<0.0001(<0.0001,0.0002)	5.196875e-4	2.9994733869395e-4	<0.0001(<0.0001,0.001)	0.00104868421052632	2.84191892306618e-4	0.0008(<0.0001,0.0023)	0.0029016	0.00120774867854464	0.0724499179752334	-1.7962804972479587		0.38085989849876917	0.0724	0.0724
Oscillibacter	0.0004(<0.0001,0.0015)	0.0011165	5.6176555226739e-4	<0.0001(<0.0001,0.0004)	5.664375e-4	3.58498279502496e-4	0.0002(<0.0001,0.0009)	0.00106594736842105	2.68573057063826e-4	0.0007(<0.0001,0.0028)	0.0027782	0.00135302025814375	0.07932332924278912	-1.7546258359813083		0.38085989849876917	0.0793	0.0793
Bacilli_RF39	<0.0001(<0.0001,0.0003)	2.9475e-4	1.71506637730772e-4	<0.0001(<0.0001,0.0002)	4.73e-4	2.41467009478866e-4	<0.0001(<0.0001,0.0004)	0.00161197368421053	8.74448713345424e-4	<0.0001(<0.0001,0.0011)	0.0010955	4.4105322808024e-4	0.41605591566668443	-0.8132828357702506		0.7454803445151386	0.4161	0.4161
Acidaminococcus	<0.0001(<0.0001,<0.0001)	9.125e-6	6.49570599924069e-6	<0.0001(<0.0001,<0.0001)	2.02375e-4	1.48639605393942e-4	<0.0001(<0.0001,<0.0001)	0.00192976315789474	0.00125565432245411	<0.0001(<0.0001,<0.0001)	1.135e-5	1.135e-5	0.39847170792038444	-0.8443538410160623		0.742467830330025	0.3985	0.3985
Lachnospiraceae_NC2004_group	0.0003(<0.0001,0.001)	9.58125e-4	5.16687023168489e-4	0.0003(<0.0001,0.0012)	0.0014263125	6.98270659789538e-4	0.0005(<0.0001,0.0013)	0.00115347368421053	2.04047344414712e-4	0.0004(0.0003,0.0017)	0.001191	3.65346058012486e-4	0.8557877286611935	-0.1817387825932		0.9487615552478591	0.8558	0.8558
Lachnospiraceae_UCG-004	<0.0001(<0.0001,0.0002)	5.7375e-4	4.98763104016898e-4	0.0005(0.0001,0.0011)	6.9975e-4	1.82912194326495e-4	0.0002(<0.0001,0.001)	0.00140442105263158	4.76670823290609e-4	0.0002(<0.0001,0.0007)	4.612e-4	1.1822041412459e-4	0.2873783257612098	-1.063890458841949		0.6285108707295525	0.2874	0.2874
Alloprevotella	<0.0001(<0.0001,<0.0001)	0.001932625	0.00190704074173181	<0.0001(<0.0001,<0.0001)	0.0038728125	0.00377550151107853	<0.0001(<0.0001,<0.0001)	5.12802631578947e-4	2.26393730943315e-4	<0.0001(<0.0001,<0.0001)	5.7965e-4	3.7123111169388e-4	0.9392067805803922	-0.07626687299269387		0.9613429673280782	0.9392	0.9392
Oscillospiraceae_uncultured	0.0008(<0.0001,0.0011)	7.53375e-4	2.56260256763371e-4	0.0001(<0.0001,0.0008)	7.02125e-4	3.11865420694568e-4	0.0003(<0.0001,0.0009)	8.6046052631579e-4	1.64130604222315e-4	0.0015(0.0004,0.0032)	0.0021407	5.5889420946045e-4	0.04314752740580523	-2.022279091492465	*	0.30504298445034395	0.0431	* 0.0431
Bacilli_unclassified	<0.0001(<0.0001,<0.0001)	0.01009075	0.01009075	<0.0001(<0.0001,<0.0001)	0.0010590625000000001	0.00102556205105928	<0.0001(<0.0001,<0.0001)	3.34328947368421e-4	1.27442104348434e-4	<0.0001(<0.0001,<0.0001)	6.4e-6	3.81506708225495e-6	0.07783263668543178	-1.7634024512248547		0.38085989849876917	0.0778	0.0778
[Clostridium]_innocuum_group	0.0001(<0.0001,0.0006)	4.375e-4	2.27368172166391e-4	0.0002(<0.0001,0.0006)	4.09625e-4	1.55468884212672e-4	<0.0001(<0.0001,0.0005)	9.80421052631579e-4	3.13833571529006e-4	0.0002(<0.0001,0.0016)	0.0019044	9.54771486576211e-4	0.6355192751432968	-0.4739728401193342		0.9233444794409178	0.6355	0.6355
Clostridiaceae_unclassified	<0.0001(<0.0001,<0.0001)	0	0	<0.0001(<0.0001,<0.0001)	0	0	<0.0001(<0.0001,<0.0001)	0.00123405263157895	8.11366902077985e-4	<0.0001(<0.0001,<0.0001)	1.8185e-4	1.8185e-4	0.004430605275792063	-2.8457565553649165	**	0.08979360025605246	0.0044	** 0.0044
Clostridia_vadinBB60_group	<0.0001(<0.0001,<0.0001)	7.3625e-5	6.90315501109043e-5	<0.0001(<0.0001,<0.0001)	6.21875e-5	6.21875e-5	<0.0001(<0.0001,<0.0001)	0.00125175	0.00117803531581486	<0.0001(<0.0001,<0.0001)	2.265e-5	9.88972752538288e-6	0.40507472535348693	-0.8325922605809892		0.7451037739337922	0.4051	0.4051
Lachnospiraceae_CAG-56	<0.0001(<0.0001,0.0001)	6.8e-5	2.9859193367729e-5	<0.0001(<0.0001,0.0005)	6.9125e-4	3.07439743418663e-4	<0.0001(<0.0001,0.0003)	7.43684210526316e-4	3.73592905005382e-4	0.0006(<0.0001,0.0014)	0.00126655	5.02039086730568e-4	0.18316121344703	-1.3310844849662276		0.49715186507051007	0.1832	0.1832
Butyricimonas	<0.0001(<0.0001,0.0001)	0.001510125	0.00145968747190109	<0.0001(<0.0001,0.0002)	5.80375e-4	4.41467910073881e-4	0.0001(<0.0001,0.0005)	6.32842105263158e-4	1.83230519227453e-4	0.0002(<0.0001,0.0009)	8.3535e-4	2.94782473547065e-4	0.46050589463034924	-0.7380140774747355		0.7719276816510894	0.4605	0.4605
Muribaculaceae_CAG-873	<0.0001(<0.0001,<0.0001)	0	0	<0.0001(<0.0001,<0.0001)	0	0	<0.0001(<0.0001,<0.0001)	0.00107357894736842	0.00107357894736842	<0.0001(<0.0001,<0.0001)	0	0	0.9012345210479997	-0.1241019918967011		0.9487615552478591	0.9012	0.9012
Oscillospirales_unclassified	<0.0001(<0.0001,0.0004)	2.275e-4	1.11925676870221e-4	<0.0001(<0.0001,0.0003)	2.810625e-4	1.28783425070607e-4	0.0002(<0.0001,0.0006)	6.54144736842105e-4	1.3953789613408e-4	0.0003(0.0002,0.0009)	9.6725e-4	3.58049260614117e-4	0.05710570741056855	-1.9025008532600183		0.3487144760071899	0.0571	0.0571
Odoribacter	0.0002(<0.0001,0.0004)	8.0175e-4	6.0434311298656e-4	<0.0001(<0.0001,0.0002)	2.535e-4	1.193078999899e-4	<0.0001(<0.0001,0.0007)	5.32e-4	1.03088742217227e-4	<0.0001(<0.0001,0.0012)	9.1075e-4	3.3714646102875e-4	0.6888301793018394	-0.40044310734680266		0.934161116086024	0.6888	0.6888
Methanobrevibacter	<0.0001(<0.0001,<0.0001)	1.0875e-5	1.0875e-5	<0.0001(<0.0001,<0.0001)	6.86875e-5	6.86875e-5	<0.0001(<0.0001,<0.0001)	8.21736842105263e-4	4.34312107990112e-4	<0.0001(<0.0001,<0.0001)	1.9e-4	1.12530370169685e-4	0.3399206466113734	-0.954322056575779		0.6798412932227468	0.3399	0.3399
Colidextribacter	0.0001(<0.0001,0.0002)	2.78625e-4	1.82213565582102e-4	<0.0001(<0.0001,<0.0001)	4.265e-4	2.5057799850213e-4	<0.0001(<0.0001,0.0003)	4.39631578947368e-4	1.42732135136901e-4	0.0003(<0.0001,0.0017)	0.0010587	3.14757350986438e-4	0.0815779303809353	-1.7416030324187837		0.38085989849876917	0.0816	0.0816
Negativibacillus	0.0002(<0.0001,0.0012)	9.8875e-4	5.61642004368823e-4	<0.0001(<0.0001,<0.0001)	5.95e-5	5.40936687607709e-5	<0.0001(<0.0001,<0.0001)	3.61526315789474e-4	1.18371549263228e-4	0.0002(<0.0001,0.0013)	0.0012797	5.39468842571342e-4	2.605480857841188e-5	-4.205463110733722	***	0.007920661807837211	<0.0001	***<0.0001
Lachnospiraceae_UCG-010	<0.0001(<0.0001,<0.0001)	9e-5	6.9898140175544e-5	<0.0001(<0.0001,0.0002)	3.824375e-4	2.02330607520423e-4	<0.0001(<0.0001,0.0002)	2.90947368421053e-4	8.65124023047519e-5	0.0001(<0.0001,0.0004)	0.0015929	7.08410169248534e-4	0.15917305872029933	-1.4078582131714004		0.4905603203453624	0.1592	0.1592
Turicibacter	<0.0001(<0.0001,<0.0001)	1.5e-5	1.15325625946708e-5	<0.0001(<0.0001,0.0005)	2.039375e-4	6.92123826078109e-5	<0.0001(<0.0001,0.0004)	6.52052631578947e-4	2.56346883196323e-4	<0.0001(<0.0001,<0.0001)	3.495e-4	2.08425898734197e-4	0.0805502167115283	-1.7475024706854954		0.38085989849876917	0.0806	0.0806
Oscillospiraceae_UCG-003	<0.0001(<0.0001,0.0002)	1.79125e-4	1.34472705342545e-4	<0.0001(<0.0001,0.0006)	2.60125e-4	9.08673884937091e-5	<0.0001(<0.0001,0.0005)	5.26434210526316e-4	1.20189425543454e-4	0.0003(<0.0001,0.0008)	6.4015e-4	2.28264554214022e-4	0.17427800854374717	-1.3585853863140842		0.4905603203453624	0.1743	0.1743
Weissella	<0.0001(<0.0001,0.0001)	4.88e-4	4.37057653928109e-4	<0.0001(<0.0001,<0.0001)	1.93625e-4	1.07508754488491e-4	<0.0001(<0.0001,0.0001)	5.21973684210526e-4	1.71639219717267e-4	<0.0001(<0.0001,<0.0001)	5.601e-4	4.02923088520822e-4	0.7385114090457741	-0.3338252759357207		0.934161116086024	0.7385	0.7385
Asteroleplasma	<0.0001(<0.0001,<0.0001)	0	0	<0.0001(<0.0001,<0.0001)	0	0	<0.0001(<0.0001,<0.0001)	7.41157894736842e-4	7.2462546866849e-4	<0.0001(<0.0001,<0.0001)	8.1e-6	8.1e-6	0.4650320192814602	-0.7305860763015728		0.7719276816510894	0.465	0.465
Bilophila	0.0004(0.0002,0.0008)	6.1e-4	2.31722201291608e-4	0.0002(<0.0001,0.0005)	3.46875e-4	1.16956753937798e-4	<0.0001(<0.0001,0.0004)	3.55973684210526e-4	7.91572119348118e-5	0.0003(<0.0001,0.001)	9.2145e-4	3.85820789288717e-4	0.06158844628373462	-1.869247084765433		0.3600555321202947	0.0616	0.0616
Faecalitalea	<0.0001(<0.0001,0.0001)	1.0425e-4	7.24888538229942e-5	<0.0001(<0.0001,<0.0001)	5.575e-5	2.60169015577695e-5	<0.0001(<0.0001,<0.0001)	3.27368421052632e-4	1.36729352130667e-4	<0.0001(<0.0001,0.0002)	0.0014287	0.00115701197987702	0.18560164326176856	-1.3237031759908449		0.4983376433994421	0.1856	0.1856
Anaerotruncus	<0.0001(<0.0001,0.0001)	7.04625e-4	6.57357505947106e-4	<0.0001(<0.0001,<0.0001)	7.95625e-5	3.58438707859052e-5	<0.0001(<0.0001,0.0002)	5.42815789473684e-4	2.55794733160136e-4	0.0002(<0.0001,0.0006)	3.3075e-4	8.39945447790009e-5	0.08519234571682995	-1.7213223515861857		0.38085989849876917	0.0852	0.0852
Paraprevotella	<0.0001(<0.0001,0.0004)	3.22375e-4	2.00670922648072e-4	<0.0001(<0.0001,<0.0001)	1.131875e-4	7.1017322930747e-5	<0.0001(<0.0001,0.0002)	3.72592105263158e-4	1.70914012624623e-4	<0.0001(<0.0001,0.0012)	0.00109285	4.45340498205705e-4	0.05459362872324082	-1.9220964020672129		0.3487144760071899	0.0546	0.0546
Morganella	<0.0001(<0.0001,<0.0001)	0	0	<0.0001(<0.0001,<0.0001)	5.526875e-4	5.47697199788578e-4	<0.0001(<0.0001,<0.0001)	5.59171052631579e-4	3.50745796082475e-4	<0.0001(<0.0001,<0.0001)	2.99e-5	2.51794506858689e-5	0.6269319832522402	-0.4860496230577637		0.9207117048728553	0.6269	0.6269
Cloacibacillus	<0.0001(<0.0001,0.0001)	3.38125e-4	2.73708032497352e-4	<0.0001(<0.0001,<0.0001)	4.5e-4	3.00050648502326e-4	<0.0001(<0.0001,<0.0001)	4.57026315789474e-4	2.27924618943612e-4	<0.0001(<0.0001,0.0001)	3.384e-4	1.56363298291612e-4	0.6255184990480283	-0.48804424905197846		0.9207117048728553	0.6255	0.6255
Lachnospiraceae_ND3007_group	<0.0001(<0.0001,<0.0001)	1.89e-4	1.58596185326129e-4	<0.0001(<0.0001,0.0004)	2.51375e-4	8.82126632538284e-5	<0.0001(<0.0001,0.0006)	4.67013157894737e-4	8.4271515017268e-5	0.0002(<0.0001,0.0005)	4.6565e-4	1.66480396743881e-4	0.1868766162747908	-1.3198754175010583		0.4983376433994421	0.1869	0.1869
Lachnospiraceae_UCG-001	<0.0001(<0.0001,0.0004)	7.57375e-4	5.86337358325271e-4	<0.0001(<0.0001,0.0003)	2.9125e-4	1.31923857458258e-4	<0.0001(<0.0001,0.0004)	3.29078947368421e-4	1.10015429162184e-4	0.0002(<0.0001,0.0009)	6.5805e-4	2.27480484703749e-4	0.1979059020264904	-1.287540674510286		0.513279892564459	0.1979	0.1979
Eggerthella	<0.0001(<0.0001,0.0006)	7.095e-4	4.74281561943957e-4	<0.0001(<0.0001,0.0002)	1.969375e-4	1.06243096589457e-4	<0.0001(<0.0001,0.0002)	2.51855263157895e-4	7.7747284499197e-5	0.0001(<0.0001,0.0006)	0.00101125	4.69882403401442e-4	0.15381194210311974	-1.426195417251167		0.4905603203453624	0.1538	0.1538
Bacteria_unclassified	0.0002(<0.0001,0.0006)	3.3725e-4	1.14589601560152e-4	0.0004(0.0001,0.0009)	5.213125e-4	1.07783916500793e-4	0.0002(<0.0001,0.0004)	4.10578947368421e-4	9.55128158263222e-5	0.0002(<0.0001,0.0004)	2.4105e-4	5.03012752271121e-5	0.14060643170844542	-1.4735364913610525		0.4905603203453624	0.1406	0.1406
Mitsuokella	<0.0001(<0.0001,<0.0001)	0.005841625	0.005841625	<0.0001(<0.0001,<0.0001)	0	0	<0.0001(<0.0001,<0.0001)	2.46052631578947e-6	1.88739501062473e-6	<0.0001(<0.0001,<0.0001)	0	0	0.229876054181145	-1.2006781986308006		0.5514364504010414	0.2299	0.2299
Holdemania	0.0001(<0.0001,0.0002)	1.4525e-4	7.05612069665154e-5	<0.0001(<0.0001,0.0003)	2.4325e-4	9.9793181964835e-5	<0.0001(<0.0001,0.0003)	3.50276315789474e-4	1.02082356842334e-4	0.0002(<0.0001,0.0006)	6.6025e-4	2.34283857015149e-4	0.4159861369492393	-0.8134045753778952		0.7454803445151386	0.416	0.416
Eubacterium	<0.0001(<0.0001,0.0004)	0.001539	0.00140919342431863	<0.0001(<0.0001,<0.0001)	4.295e-4	2.96081027760983e-4	<0.0001(<0.0001,<0.0001)	1.82565789473684e-4	7.74437619055235e-5	<0.0001(<0.0001,0.0001)	4.4145e-4	3.03362146573504e-4	0.2321808960787896	-1.1947597864863435		0.5514364504010414	0.2322	0.2322
Howardella	<0.0001(<0.0001,0.0006)	5.4225e-4	3.5469759504199e-4	<0.0001(<0.0001,0.0002)	2.946875e-4	1.54371513961989e-4	<0.0001(<0.0001,<0.0001)	3.32197368421053e-4	1.15703429144071e-4	<0.0001(<0.0001,<0.0001)	2.2005e-4	2.02673869151507e-4	0.16571573008306692	-1.386102097220312		0.4905603203453624	0.1657	0.1657
Senegalimassilia	<0.0001(<0.0001,0.0001)	6.1625e-5	3.38372879169036e-5	<0.0001(<0.0001,0.0002)	2.47e-4	1.25458259991122e-4	<0.0001(<0.0001,0.0002)	3.20723684210526e-4	8.75350868973968e-5	<0.0001(<0.0001,<0.0001)	3.225e-4	1.96742732093409e-4	0.7034833496704843	-0.38062254524829175		0.934161116086024	0.7035	0.7035
Solobacterium	<0.0001(<0.0001,<0.0001)	2.3875e-5	1.85129660161273e-5	<0.0001(<0.0001,<0.0001)	7.0375e-5	4.19548244146804e-5	<0.0001(<0.0001,<0.0001)	3.77894736842105e-4	3.11219551081016e-4	<0.0001(<0.0001,<0.0001)	7.165e-5	2.23845899766123e-5	0.3301414640772729	-0.9738289744683009		0.669194640169417	0.3301	0.3301
[Eubacterium]_xylanophilum_group	<0.0001(<0.0001,0.0001)	5.86625e-4	5.48825659850844e-4	<0.0001(<0.0001,<0.0001)	1.869375e-4	1.33645347491972e-4	<0.0001(<0.0001,<0.0001)	2.38789473684211e-4	9.18206381184946e-5	<0.0001(<0.0001,0.0003)	2.6005e-4	1.08883532054354e-4	0.10678967710761873	-1.6127921272167882		0.42161119273657266	0.1068	0.1068
Chloroplast	<0.0001(<0.0001,<0.0001)	2.9125e-5	2.9125e-5	<0.0001(<0.0001,<0.0001)	1.40625e-5	1.11267203725986e-5	<0.0001(<0.0001,<0.0001)	3.71236842105263e-4	3.51716513571291e-4	<0.0001(<0.0001,<0.0001)	4.18e-5	3.13859338256051e-5	0.4679731886864008	-0.7257807516483459		0.7719276816510894	0.468	0.468
Sellimonas	<0.0001(<0.0001,0.0002)	1.54375e-4	9.74371477818247e-5	<0.0001(<0.0001,<0.0001)	4.629375e-4	2.5107363575835e-4	<0.0001(<0.0001,<0.0001)	2.14e-4	6.27297293742642e-5	<0.0001(<0.0001,0.0002)	2.1775e-4	1.26596891850929e-4	0.7003556606066841	-0.3848404060907105		0.934161116086024	0.7004	0.7004
Christensenellaceae_unclassified	<0.0001(<0.0001,<0.0001)	5.25e-6	5.25e-6	<0.0001(<0.0001,<0.0001)	5.6625e-5	5.6625e-5	<0.0001(<0.0001,<0.0001)	3.61776315789474e-4	3.46599399984642e-4	<0.0001(<0.0001,<0.0001)	2.76e-5	1.79728450139297e-5	0.4559889082844066	-0.7454679021194947		0.7719276816510894	0.456	0.456
Ruminococcaceae_DTU089	<0.0001(<0.0001,<0.0001)	1.32125e-4	9.85129501095451e-5	<0.0001(<0.0001,<0.0001)	4.0375e-5	1.86256711288479e-5	<0.0001(<0.0001,0.0002)	2.95513157894737e-4	9.64512139081632e-5	<0.0001(<0.0001,0.0003)	2.1235e-4	7.42561808520802e-5	0.6016592301439716	-0.5220159430392883		0.9054673562562741	0.6017	0.6017
Bacteroidales_uncultured	<0.0001(<0.0001,<0.0001)	3e-6	3e-6	<0.0001(<0.0001,<0.0001)	5.625e-6	3.89537653293405e-6	<0.0001(<0.0001,<0.0001)	3.30328947368421e-4	2.08700268906053e-4	<0.0001(<0.0001,<0.0001)	1.436e-4	1.29828923871702e-4	0.9546602055758697	-0.05685562203928121		0.9706041423341073	0.9547	0.9547
Actinomyces	<0.0001(<0.0001,0.0002)	9.3625e-5	3.74322900620001e-5	<0.0001(<0.0001,0.0001)	1.40125e-4	8.23636689222459e-5	<0.0001(<0.0001,0.0002)	2.33776315789474e-4	7.96787356314031e-5	0.0001(<0.0001,0.0002)	3.485e-4	1.41569687136016e-4	0.2603326794174639	-1.1256051685069575		0.582344516563465	0.2603	0.2603
[Clostridium]_methylpentosum_group	<0.0001(<0.0001,0.0001)	6.7875e-5	3.76114712269693e-5	<0.0001(<0.0001,<0.0001)	3.89375e-5	1.53445073642004e-5	<0.0001(<0.0001,<0.0001)	2.35842105263158e-4	9.46546336297913e-5	0.0001(<0.0001,0.0007)	4.248e-4	1.39787575684642e-4	0.020480637016866615	-2.3174241692548367	*	0.18867011070083187	0.0205	* 0.0205
Coprobacter	<0.0001(<0.0001,<0.0001)	8.375e-5	5.54261896579586e-5	<0.0001(<0.0001,<0.0001)	1.5e-5	9.36527273139087e-6	<0.0001(<0.0001,<0.0001)	2.46144736842105e-4	1.02891088226691e-4	<0.0001(<0.0001,<0.0001)	3.495e-4	2.88263179276015e-4	0.5841600684731225	-0.5473183074143272		0.8879233040791462	0.5842	0.5842
Corynebacterium	<0.0001(<0.0001,<0.0001)	2.625e-6	2.625e-6	<0.0001(<0.0001,<0.0001)	1.48125e-5	1.21919436343568e-5	<0.0001(<0.0001,<0.0001)	1.55394736842105e-5	4.28569390027249e-6	<0.0001(<0.0001,<0.0001)	0.0012164	0.00119864693980996	0.5376631937861278	-0.6163505331715937		0.8382031328768351	0.5377	0.5377
Gastranaerophilales	<0.0001(<0.0001,<0.0001)	2.3e-5	2.3e-5	<0.0001(<0.0001,<0.0001)	5.2125e-5	4.95846813542247e-5	<0.0001(<0.0001,<0.0001)	1.90710526315789e-4	8.95792265544951e-5	<0.0001(<0.0001,0.0005)	5.069e-4	2.98283924262915e-4	0.05735435460644571	-1.9006005410102467		0.3487144760071899	0.0574	0.0574
Marvinbryantia	<0.0001(<0.0001,<0.0001)	1.3e-5	8.51888658050033e-6	<0.0001(<0.0001,0.0004)	2.1975e-4	7.84527724175507e-5	<0.0001(<0.0001,0.0002)	1.70026315789474e-4	3.61441411315141e-5	0.0001(<0.0001,0.0003)	4.266e-4	2.30237216343218e-4	0.05701962301691728	-1.9031603662089402		0.3487144760071899	0.057	0.057
Erysipelotrichaceae	<0.0001(<0.0001,<0.0001)	0.002876875	0.00287273438331036	<0.0001(<0.0001,<0.0001)	0	0	<0.0001(<0.0001,<0.0001)	5.86842105263158e-6	5.38501305949851e-6	<0.0001(<0.0001,<0.0001)	0	0	0.0048587628790335135	-2.8162514064505726	**	0.09231649470163676	0.0049	** 0.0049
Cellulosilyticum	<0.0001(<0.0001,<0.0001)	0	0	<0.0001(<0.0001,<0.0001)	0	0	<0.0001(<0.0001,<0.0001)	3.04184210526316e-4	3.04184210526316e-4	<0.0001(<0.0001,<0.0001)	0	0	0.9012345210479997	-0.1241019918967011		0.9487615552478591	0.9012	0.9012
Coriobacteriales_Incertae_Sedis_uncultured	<0.0001(<0.0001,<0.0001)	3.5875e-5	2.34858905211497e-5	<0.0001(<0.0001,0.0002)	9.46875e-5	3.78695918856189e-5	<0.0001(<0.0001,0.0002)	2.04394736842105e-4	4.55669319886552e-5	0.0001(<0.0001,0.0004)	2.6455e-4	7.85033514202453e-5	0.10405072436852249	-1.6255250798020455		0.42161119273657266	0.1041	0.1041
Acidaminococcaceae_unclassified	<0.0001(<0.0001,<0.0001)	0	0	<0.0001(<0.0001,<0.0001)	0	0	<0.0001(<0.0001,<0.0001)	2.82394736842105e-4	2.79806498977072e-4	<0.0001(<0.0001,<0.0001)	0	0	0.7607791930922838	-0.30445772811138155		0.934161116086024	0.7608	0.7608
Firmicutes_unclassified	<0.0001(<0.0001,0.0002)	2.445e-4	1.80922734100184e-4	<0.0001(<0.0001,<0.0001)	3.55e-5	1.8239837353076e-5	<0.0001(<0.0001,<0.0001)	2.25815789473684e-4	9.32813527754785e-5	<0.0001(<0.0001,<0.0001)	7.46e-5	5.44189111866164e-5	0.3557370555237071	-0.9235185162950802		0.6977036443819803	0.3557	0.3557
Anaerovoracaceae_Family_XIII_UCG-001	<0.0001(<0.0001,<0.0001)	2.4e-5	1.24226176215574e-5	<0.0001(<0.0001,0.0001)	1.23375e-4	7.79679888907407e-5	<0.0001(<0.0001,<0.0001)	1.81684210526316e-4	6.24615508695291e-5	<0.0001(<0.0001,0.0002)	2.259e-4	8.61545398504461e-5	0.1797199204092594	-1.3416178965007612		0.4922059081478816	0.1797	0.1797
Sutterella	<0.0001(<0.0001,<0.0001)	4.225e-5	4.225e-5	<0.0001(<0.0001,<0.0001)	2.423125e-4	2.1679454019013e-4	<0.0001(<0.0001,<0.0001)	1.61078947368421e-4	6.21810535908603e-5	<0.0001(<0.0001,0.0001)	1.7925e-4	8.56729360631711e-5	0.07301965318649661	-1.7927078342354925		0.38085989849876917	0.073	0.073
Adlercreutzia	<0.0001(<0.0001,<0.0001)	5.7e-5	2.63797812186314e-5	<0.0001(<0.0001,<0.0001)	1.25e-5	4.89982992902135e-6	<0.0001(<0.0001,<0.0001)	1.78894736842105e-4	6.32400261297686e-5	<0.0001(<0.0001,0.0002)	2.6215e-4	1.39765579585398e-4	0.08435749096975745	-1.7259439828087173		0.38085989849876917	0.0844	0.0844
Coprobacillus	<0.0001(<0.0001,0.0005)	4.9375e-4	3.27348915532036e-4	<0.0001(<0.0001,0.0002)	1.470625e-4	8.890493371902e-5	<0.0001(<0.0001,<0.0001)	7.8578947368421e-5	2.48797406707722e-5	<0.0001(<0.0001,<0.0001)	3.5135e-4	2.71429309155111e-4	0.40686587655595235	-0.8294216116114816		0.7451037739337922	0.4069	0.4069
Eggerthellaceae_uncultured	<0.0001(<0.0001,<0.0001)	0	0	<0.0001(<0.0001,<0.0001)	0	0	<0.0001(<0.0001,<0.0001)	2.49894736842105e-4	2.30746927203085e-4	<0.0001(<0.0001,<0.0001)	0	0	0.3925994067901315	-0.8549128309115124		0.742467830330025	0.3926	0.3926
Lachnospiraceae_FCS020_group	<0.0001(<0.0001,0.0001)	1.1775e-4	7.55907094631533e-5	<0.0001(<0.0001,0.0001)	7.84375e-5	3.24984574954464e-5	<0.0001(<0.0001,0.0002)	1.52e-4	2.26725972633632e-5	0.0001(<0.0001,0.0003)	2.231e-4	6.64051718023925e-5	0.16365302284647495	-1.3928901124502264		0.4905603203453624	0.1637	0.1637
Saccharimonadaceae_TM7x	<0.0001(<0.0001,0.0001)	1.92125e-4	1.30583776817249e-4	<0.0001(<0.0001,<0.0001)	1.525625e-4	8.40063970158424e-5	<0.0001(<0.0001,0.0001)	1.40434210526316e-4	3.08843532492307e-5	<0.0001(<0.0001,0.0002)	1.7575e-4	7.00098066438966e-5	0.4171113751857156	-0.811442893221588		0.7454803445151386	0.4171	0.4171
Allisonella	<0.0001(<0.0001,<0.0001)	1.86625e-4	1.86625e-4	<0.0001(<0.0001,<0.0001)	1.68125e-4	1.31263185845588e-4	<0.0001(<0.0001,<0.0001)	1.80328947368421e-4	8.6688458909624e-5	<0.0001(<0.0001,<0.0001)	3.1e-6	2.13849430551892e-6	0.6993516381254692	-0.3861958349981747		0.934161116086024	0.6994	0.6994
Candidatus_Soleaferrea	<0.0001(<0.0001,<0.0001)	4.125e-5	2.26863316306789e-5	<0.0001(<0.0001,0.0001)	1.100625e-4	5.22018094154791e-5	<0.0001(<0.0001,0.0002)	1.0725e-4	1.65878218381237e-5	0.0002(<0.0001,0.0004)	3.7505e-4	1.54697250596464e-4	0.026197748140888464	-2.2232677893519077	*	0.21524636310351603	0.0262	* 0.0262
Rothia	<0.0001(<0.0001,<0.0001)	6.75e-6	6.75e-6	<0.0001(<0.0001,<0.0001)	1.5625e-5	9.85937582540937e-6	<0.0001(<0.0001,<0.0001)	1.50921052631579e-4	6.15824643620041e-5	<0.0001(<0.0001,<0.0001)	2.6995e-4	1.74199711085022e-4	0.10479015812749763	-1.622061604984221		0.42161119273657266	0.1048	0.1048
Peptostreptococcus	<0.0001(<0.0001,<0.0001)	3.375e-6	3.375e-6	<0.0001(<0.0001,<0.0001)	0	0	<0.0001(<0.0001,<0.0001)	2.17171052631579e-4	1.92802390780254e-4	<0.0001(<0.0001,<0.0001)	2.41e-5	1.21546828749036e-5	0.17877268958892817	-1.3445435313247331		0.4922059081478816	0.1788	0.1788
Prevotellaceae_Ga6A1_group	<0.0001(<0.0001,<0.0001)	0	0	<0.0001(<0.0001,<0.0001)	0	0	<0.0001(<0.0001,<0.0001)	1.95092105263158e-4	1.94386689293808e-4	<0.0001(<0.0001,<0.0001)	1.545e-5	1.35381478559078e-5	0.30862765185091834	-1.0181058577618098		0.6501098567428324	0.3086	0.3086
Porphyromonas	<0.0001(<0.0001,<0.0001)	5.725e-5	4.98593557634157e-5	<0.0001(<0.0001,<0.0001)	3.7825e-4	3.69894202216436e-4	<0.0001(<0.0001,<0.0001)	1.05894736842105e-4	4.65647354669211e-5	<0.0001(<0.0001,<0.0001)	2.06e-5	1.32441446843899e-5	0.9766282606803272	-0.02929632147758044		0.9798514562601301	0.9766	0.9766
Pygmaiobacter	<0.0001(<0.0001,<0.0001)	7.125e-6	7.125e-6	<0.0001(<0.0001,<0.0001)	8.875e-6	6.13111939208494e-6	<0.0001(<0.0001,<0.0001)	1.04276315789474e-4	4.15696101829977e-5	<0.0001(<0.0001,0.0001)	3.121e-4	1.74679750581336e-4	0.0038238829421550244	-2.8923363826360218	**	0.08942003187808673	0.0038	** 0.0038
Prevotellaceae_uncultured	<0.0001(<0.0001,<0.0001)	2.75e-6	2.75e-6	<0.0001(<0.0001,<0.0001)	9.5e-6	9.5e-6	<0.0001(<0.0001,<0.0001)	1.78013157894737e-4	1.122379294388e-4	<0.0001(<0.0001,<0.0001)	2.685e-5	2.15527840429027e-5	0.7057209560213473	-0.3776091639795542		0.934161116086024	0.7057	0.7057
Granulicatella	<0.0001(<0.0001,<0.0001)	2.6625e-5	1.23098936690313e-5	<0.0001(<0.0001,<0.0001)	5.04375e-5	3.92847477559676e-5	<0.0001(<0.0001,<0.0001)	1.56657894736842e-4	7.23362119710928e-5	<0.0001(<0.0001,<0.0001)	6.12e-5	2.68167857880097e-5	0.7056058935558501	-0.37776403460537716		0.934161116086024	0.7056	0.7056
Bacteroidales_unclassified	<0.0001(<0.0001,<0.0001)	2.375e-5	2.375e-5	<0.0001(<0.0001,0.0001)	1.121875e-4	5.14897415956162e-5	<0.0001(<0.0001,<0.0001)	1.105e-4	3.75667102538703e-5	<0.0001(<0.0001,0.0003)	1.783e-4	6.18952468203122e-5	0.30566505320765364	-1.0243604544621403		0.6498054277980888	0.3057	0.3057
Olsenella	<0.0001(<0.0001,<0.0001)	2.875e-6	2.875e-6	<0.0001(<0.0001,<0.0001)	2.875e-6	2.875e-6	<0.0001(<0.0001,<0.0001)	1.77434210526316e-4	7.99355273878966e-5	<0.0001(<0.0001,<0.0001)	1.55e-6	1.55e-6	0.07190674766579433	-1.7997080605814857		0.38085989849876917	0.0719	0.0719
Moryella	<0.0001(<0.0001,<0.0001)	7.025e-5	5.86970886355168e-5	<0.0001(<0.0001,0.0001)	1.186875e-4	6.14148949597463e-5	<0.0001(<0.0001,0.0001)	8.25263157894737e-5	1.72021874749778e-5	0.0002(<0.0001,0.0004)	2.3425e-4	4.97761766627158e-5	0.008098926102402579	-2.6479176083561398	**	0.10704667544045147	0.0081	** 0.0081
Gemella	<0.0001(<0.0001,<0.0001)	1.4125e-5	1.03413827135723e-5	<0.0001(<0.0001,<0.0001)	3.675e-5	2.91702616832052e-5	<0.0001(<0.0001,<0.0001)	1.3775e-4	7.02146436593573e-5	<0.0001(<0.0001,<0.0001)	6.895e-5	3.70969905858456e-5	0.48749247077246105	-0.694302584118337		0.7883199480656474	0.4875	0.4875
Defluviitaleaceae_UCG-011	<0.0001(<0.0001,<0.0001)	2.175e-5	1.42700360395981e-5	<0.0001(<0.0001,<0.0001)	9.4375e-6	6.64201823619899e-6	<0.0001(<0.0001,<0.0001)	8.21447368421053e-5	3.04425124256943e-5	<0.0001(<0.0001,0.0003)	2.9215e-4	1.776952932321e-4	0.0537034973444583	-1.9292204751662727		0.3487144760071899	0.0537	0.0537
Fournierella	<0.0001(<0.0001,<0.0001)	0	0	<0.0001(<0.0001,<0.0001)	5.9375e-6	4.07683368763881e-6	<0.0001(<0.0001,<0.0001)	1.48039473684211e-4	8.49021034616153e-5	<0.0001(<0.0001,<0.0001)	4.515e-5	3.97643238012219e-5	0.7300610060502298	-0.34504438090925565		0.934161116086024	0.7301	0.7301
Christensenellaceae_uncultured	<0.0001(<0.0001,<0.0001)	9.4375e-5	6.71724692489416e-5	<0.0001(<0.0001,<0.0001)	4.35625e-5	2.29350475528175e-5	<0.0001(<0.0001,<0.0001)	7.24605263157895e-5	1.85179897433997e-5	0.0001(<0.0001,0.0003)	2.5335e-4	8.65369186502136e-5	0.01260688357004897	-2.494685434429327	*	0.13687473590338883	0.0126	* 0.0126
Christensenella	<0.0001(<0.0001,0.0001)	8.2125e-5	4.68616647698308e-5	<0.0001(<0.0001,<0.0001)	5.525e-5	2.55033494532254e-5	<0.0001(<0.0001,<0.0001)	9.54342105263158e-5	2.27333847984676e-5	<0.0001(<0.0001,0.0002)	1.6055e-4	5.50455541012695e-5	0.06563881499458968	-1.8408822574738557		0.3764943350633068	0.0656	0.0656
Rhodospirillales_uncultured	<0.0001(<0.0001,<0.0001)	0	0	<0.0001(<0.0001,<0.0001)	1.0475e-4	9.88890160735761e-5	<0.0001(<0.0001,<0.0001)	4.99473684210526e-5	2.36489819871907e-5	<0.0001(<0.0001,<0.0001)	3.2095e-4	1.997113901161e-4	0.004200675528397928	-2.8626853011224695	**	0.08979360025605246	0.0042	** 0.0042
Gordonibacter	<0.0001(<0.0001,<0.0001)	1.6225e-4	1.41164133192536e-4	<0.0001(<0.0001,<0.0001)	6.05e-5	3.16973973695002e-5	<0.0001(<0.0001,0.0001)	8.88552631578947e-5	2.0416055807094e-5	<0.0001(<0.0001,<0.0001)	1.3005e-4	5.36778144409578e-5	0.6406042523625878	-0.46685411988080056		0.9233444794409178	0.6406	0.6406
Erysipelatoclostridiaceae_unclassified	<0.0001(<0.0001,<0.0001)	0	0	<0.0001(<0.0001,<0.0001)	0	0	<0.0001(<0.0001,<0.0001)	1.43052631578947e-4	1.09849681814034e-4	<0.0001(<0.0001,<0.0001)	1.37e-5	1.21215553978505e-5	0.548672570631561	-0.5997504345739204		0.8510023544489518	0.5487	0.5487
Prevotellaceae_UCG-001	<0.0001(<0.0001,<0.0001)	0	0	<0.0001(<0.0001,<0.0001)	0	0	<0.0001(<0.0001,<0.0001)	1.41894736842105e-4	1.29137521663477e-4	<0.0001(<0.0001,<0.0001)	1.625e-5	1.625e-5	0.7788742835489131	-0.28078633722046825		0.9358805620508679	0.7789	0.7789
Peptococcus	<0.0001(<0.0001,<0.0001)	0	0	<0.0001(<0.0001,<0.0001)	1.63125e-5	1.63125e-5	<0.0001(<0.0001,<0.0001)	1.26723684210526e-4	1.07253622355192e-4	<0.0001(<0.0001,<0.0001)	4.585e-5	2.65174495677648e-5	0.00647335712008271	-2.72278806137111	**	0.09839502822525718	0.0065	** 0.0065
Anaerovoracaceae_unclassified	<0.0001(<0.0001,<0.0001)	2.72875e-4	2.72875e-4	<0.0001(<0.0001,<0.0001)	5.8375e-5	3.98814780526834e-5	<0.0001(<0.0001,<0.0001)	4.525e-5	1.66662293802283e-5	<0.0001(<0.0001,0.0002)	1.936e-4	7.55378747802438e-5	0.09876063792220104	-1.6508919595358742		0.42161119273657266	0.0988	0.0988
Oribacterium	<0.0001(<0.0001,<0.0001)	2.1125e-5	1.15657090141504e-5	<0.0001(<0.0001,<0.0001)	7.89375e-5	6.60030598249051e-5	<0.0001(<0.0001,<0.0001)	8.80131578947368e-5	4.49299083502099e-5	<0.0001(<0.0001,<0.0001)	7.155e-5	4.30296394177438e-5	0.9177034349194039	-0.10332701572810905		0.9550163222502527	0.9177	0.9177
Oxalobacter	<0.0001(<0.0001,<0.0001)	0	0	<0.0001(<0.0001,<0.0001)	1.86875e-5	7.52591010553984e-6	<0.0001(<0.0001,<0.0001)	1.16407894736842e-4	4.41778946772743e-5	<0.0001(<0.0001,<0.0001)	1.485e-5	7.48446636989607e-6	0.3122238127778077	-1.0105667997250163		0.6501098567428324	0.3122	0.3122
Butyrivibrio	<0.0001(<0.0001,<0.0001)	0	0	<0.0001(<0.0001,<0.0001)	0	0	<0.0001(<0.0001,<0.0001)	4.39605263157895e-5	2.66449918982811e-5	<0.0001(<0.0001,<0.0001)	3.034e-4	1.79092836848731e-4	0.0017028800711743179	-3.1376845988368753	**	0.06806546584928733	0.0017	** 0.0017
[Eubacterium]_oxidoreducens_group	<0.0001(<0.0001,<0.0001)	2.1825e-4	1.99664070557095e-4	<0.0001(<0.0001,<0.0001)	1.1125e-5	7.61953355965224e-6	<0.0001(<0.0001,<0.0001)	6.07894736842105e-5	1.59049072840933e-5	<0.0001(<0.0001,0.0001)	1.395e-4	5.01388335681929e-5	0.0010325123592795616	-3.281514444473356	**	0.06277675144419734	0.001	** 0.001
Peptococcaceae_uncultured	<0.0001(<0.0001,<0.0001)	1.6625e-5	1.6625e-5	<0.0001(<0.0001,<0.0001)	5.575e-5	4.93615488006606e-5	<0.0001(<0.0001,<0.0001)	7.32105263157895e-5	2.48640677522663e-5	<0.0001(<0.0001,<0.0001)	1.236e-4	5.47400748033256e-5	0.3746225381605476	-0.8878479647635479		0.7300336641077337	0.3746	0.3746
Fenollaria	<0.0001(<0.0001,<0.0001)	2.725e-5	2.725e-5	<0.0001(<0.0001,<0.0001)	2.8475e-4	2.8475e-4	<0.0001(<0.0001,<0.0001)	5.00394736842105e-5	1.66344963991233e-5	<0.0001(<0.0001,<0.0001)	1.135e-5	9.71008022081882e-6	0.41545345750896273	-0.8143343134642902		0.7454803445151386	0.4155	0.4155
Lachnospiraceae_GCA-900066575	<0.0001(<0.0001,<0.0001)	1.75e-5	1.75e-5	<0.0001(<0.0001,<0.0001)	2.15e-5	9.61725879170706e-6	<0.0001(<0.0001,<0.0001)	5.40657894736842e-5	1.38092180695883e-5	<0.0001(<0.0001,0.0002)	1.975e-4	7.20216889847116e-5	9.858115423972847e-4	-3.2945450136130594	***	0.06277675144419734	0.001	***0.001
Pyramidobacter	<0.0001(<0.0001,<0.0001)	1.07375e-4	1.02741864033119e-4	<0.0001(<0.0001,<0.0001)	2.225e-5	1.44765615162349e-5	<0.0001(<0.0001,<0.0001)	9.13289473684211e-5	6.31580734463846e-5	<0.0001(<0.0001,<0.0001)	9.3e-6	6.25766897915123e-6	0.7254705004853765	-0.351157089286805		0.934161116086024	0.7255	0.7255
Acinetobacter	<0.0001(<0.0001,<0.0001)	1.775e-5	9.33646843603848e-6	<0.0001(<0.0001,<0.0001)	3.099375e-4	3.04579388511846e-4	<0.0001(<0.0001,<0.0001)	3.82763157894737e-5	2.1869931281903e-5	<0.0001(<0.0001,<0.0001)	3.7e-6	2.89564100711833e-6	0.34900851892850987	-0.9365141726967302		0.6889518815212143	0.349	0.349
Saccharimonadaceae	<0.0001(<0.0001,<0.0001)	2.8125e-5	2.25074888330846e-5	<0.0001(<0.0001,<0.0001)	4.44375e-5	1.40688689281216e-5	<0.0001(<0.0001,<0.0001)	8.27631578947368e-5	3.14427682167171e-5	<0.0001(<0.0001,<0.0001)	3.59e-5	1.02764165370087e-5	0.7429681037480829	-0.3279253530874605		0.934161116086024	0.743	0.743
[Eubacterium]_nodatum_group	<0.0001(<0.0001,<0.0001)	5.9375e-5	3.9468313466085e-5	<0.0001(<0.0001,<0.0001)	2.66875e-5	1.44267456338335e-5	<0.0001(<0.0001,<0.0001)	7.00131578947368e-5	4.7465243030424e-5	<0.0001(<0.0001,<0.0001)	8.055e-5	3.51443246148162e-5	0.11081069509422499	-1.5945598585248917		0.4254202985856339	0.1108	0.1108
Abiotrophia	<0.0001(<0.0001,<0.0001)	0	0	<0.0001(<0.0001,<0.0001)	1.05e-5	1.05e-5	<0.0001(<0.0001,<0.0001)	9.76973684210526e-5	7.29276811203529e-5	<0.0001(<0.0001,<0.0001)	3.35e-6	2.30819478335229e-6	0.19923364250857295	-1.2837380030870442		0.513279892564459	0.1992	0.1992
Intestinimonas	<0.0001(<0.0001,0.0003)	2.02625e-4	1.25522470597897e-4	<0.0001(<0.0001,<0.0001)	8.25e-5	6.53934884627922e-5	<0.0001(<0.0001,<0.0001)	3.26973684210526e-5	1.02537801285774e-5	<0.0001(<0.0001,<0.0001)	1.11e-4	6.0670681378631e-5	0.5274090117995025	-0.6319661264814131		0.8264553586961276	0.5274	0.5274
Herbinix	<0.0001(<0.0001,<0.0001)	2.025e-5	2.025e-5	<0.0001(<0.0001,<0.0001)	0	0	<0.0001(<0.0001,<0.0001)	9.8421052631579e-5	9.66766527143726e-5	<0.0001(<0.0001,<0.0001)	0	0	0.24321262297817803	-1.1669944200009104		0.5601260407982283	0.2432	0.2432
Slackia	<0.0001(<0.0001,<0.0001)	1.925e-5	1.41456075969085e-5	<0.0001(<0.0001,<0.0001)	3.5625e-5	2.75735191503249e-5	<0.0001(<0.0001,<0.0001)	8.80657894736842e-5	3.02527385190824e-5	<0.0001(<0.0001,<0.0001)	6.25e-6	6.25e-6	0.3943865618821507	-0.8516892982912404		0.742467830330025	0.3944	0.3944
Dielma	<0.0001(<0.0001,<0.0001)	0	0	<0.0001(<0.0001,<0.0001)	1.773125e-4	1.773125e-4	<0.0001(<0.0001,<0.0001)	3.81052631578947e-5	2.64331435953503e-5	<0.0001(<0.0001,<0.0001)	8.6700000000000007e-05	4.85244431080602e-5	0.034400161712124976	-2.1153496031673096	*	0.2614412290121498	0.0344	* 0.0344
Dysgonomonas	<0.0001(<0.0001,<0.0001)	0	0	<0.0001(<0.0001,<0.0001)	0	0	<0.0001(<0.0001,<0.0001)	9.52236842105263e-5	9.52236842105263e-5	<0.0001(<0.0001,<0.0001)	0	0	0.9012345210479997	-0.1241019918967011		0.9487615552478591	0.9012	0.9012
Lactococcus	<0.0001(<0.0001,<0.0001)	1.1125e-5	1.1125e-5	<0.0001(<0.0001,<0.0001)	5.0875e-5	4.79571749063683e-5	<0.0001(<0.0001,<0.0001)	6.35789473684211e-5	1.88721019679044e-5	<0.0001(<0.0001,<0.0001)	5.48e-5	4.44045161287856e-5	0.21201269758799915	-1.248050135411521		0.5326600005516673	0.212	0.212
Oscillospira	<0.0001(<0.0001,<0.0001)	0	0	<0.0001(<0.0001,<0.0001)	0	0	<0.0001(<0.0001,<0.0001)	2.43157894736842e-5	1.72443248790885e-5	<0.0001(<0.0001,<0.0001)	2.4515e-4	2.32486754291621e-4	0.010662007046247639	-2.5535855899721223	*	0.1200463015577512	0.0107	* 0.0107
Rikenellaceae_RC9_gut_group	<0.0001(<0.0001,<0.0001)	0	0	<0.0001(<0.0001,<0.0001)	1.501875e-4	1.30109063825636e-4	<0.0001(<0.0001,<0.0001)	3.53552631578947e-5	2.72319323907783e-5	<0.0001(<0.0001,<0.0001)	7.415e-5	7.415e-5	0.46919112339417773	-0.7237957752863368		0.7719276816510894	0.4692	0.4692
Hydrogenoanaerobacterium	<0.0001(<0.0001,<0.0001)	0	0	<0.0001(<0.0001,<0.0001)	0	0	<0.0001(<0.0001,<0.0001)	3.01447368421053e-5	1.37760751667184e-5	<0.0001(<0.0001,<0.0001)	2.072e-4	1.50599881176999e-4	0.31783207416601744	-0.9989228334367457		0.6572853778671381	0.3178	0.3178
Mogibacterium	<0.0001(<0.0001,<0.0001)	1.6375e-5	1.6375e-5	<0.0001(<0.0001,<0.0001)	3.5625e-5	2.92735482133615e-5	<0.0001(<0.0001,<0.0001)	7.03684210526316e-5	5.57444351470306e-5	<0.0001(<0.0001,<0.0001)	7.35e-6	4.32269104780076e-6	0.9050685888877602	-0.11926098930678532		0.9487615552478591	0.9051	0.9051
[Eubacterium]_brachy_group	<0.0001(<0.0001,<0.0001)	1.6625e-5	8.27417993346945e-6	<0.0001(<0.0001,<0.0001)	4.425e-5	2.42680345310452e-5	<0.0001(<0.0001,<0.0001)	6.07763157894737e-5	1.87956097774651e-5	<0.0001(<0.0001,<0.0001)	2.97e-5	1.3517259921651e-5	0.8498157910805629	-0.1893534689310131		0.9487615552478591	0.8498	0.8498
Butyricicoccaceae_UCG-009	<0.0001(<0.0001,<0.0001)	2.0875e-5	1.75778244021917e-5	<0.0001(<0.0001,<0.0001)	2.46875e-5	1.28561654307703e-5	<0.0001(<0.0001,<0.0001)	4.825e-5	1.81540496183044e-5	<0.0001(<0.0001,0.0002)	8.745e-5	3.01175307403302e-5	0.4576282402004197	-0.7427579463818617		0.7719276816510894	0.4576	0.4576
Christensenellaceae	<0.0001(<0.0001,<0.0001)	2.025e-5	1.3262123833362e-5	<0.0001(<0.0001,<0.0001)	4.7125e-5	2.42430187545473e-5	<0.0001(<0.0001,<0.0001)	4.35921052631579e-5	1.28126058764177e-5	<0.0001(<0.0001,<0.0001)	5.96e-5	2.82656942897961e-5	0.5822153026631136	-0.55015173803989		0.8879233040791462	0.5822	0.5822
Frisingicoccus	<0.0001(<0.0001,<0.0001)	0	0	<0.0001(<0.0001,<0.0001)	1.710625e-4	1.710625e-4	<0.0001(<0.0001,<0.0001)	3.38026315789474e-5	2.49970315412166e-5	<0.0001(<0.0001,<0.0001)	3.3e-6	3.3e-6	0.8013346649085651	-0.25162017235428175		0.9487615552478591	0.8013	0.8013
Anaerofilum	<0.0001(<0.0001,<0.0001)	3e-6	3e-6	<0.0001(<0.0001,<0.0001)	4.8125e-6	4.8125e-6	<0.0001(<0.0001,<0.0001)	2.78289473684211e-5	9.3767608995688e-6	<0.0001(<0.0001,<0.0001)	1.5765e-4	8.37785073242158e-5	0.006433219718796738	-2.724842347034113	**	0.09839502822525718	0.0064	** 0.0064
Epulopiscium	<0.0001(<0.0001,<0.0001)	0	0	<0.0001(<0.0001,<0.0001)	0	0	<0.0001(<0.0001,<0.0001)	6.74736842105263e-5	4.53055996449384e-5	<0.0001(<0.0001,<0.0001)	1.17e-5	1.17e-5	0.38078672216902615	-0.8764476530154787		0.7368772506403367	0.3808	0.3808
Sedimentibacter	<0.0001(<0.0001,<0.0001)	0	0	<0.0001(<0.0001,<0.0001)	0	0	<0.0001(<0.0001,<0.0001)	6.83815789473684e-5	6.83815789473684e-5	<0.0001(<0.0001,<0.0001)	0	0	0.9012345210479997	-0.1241019918967011		0.9487615552478591	0.9012	0.9012
Phocea	<0.0001(<0.0001,<0.0001)	1.825e-5	1.25893237081494e-5	<0.0001(<0.0001,<0.0001)	6.09375e-5	5.46409849799885e-5	<0.0001(<0.0001,<0.0001)	3.95394736842105e-5	9.84141697096036e-6	<0.0001(<0.0001,<0.0001)	4.445e-5	2.12570081323041e-5	0.6838166588114233	-0.40726051627638743		0.934161116086024	0.6838	0.6838
Pseudomonas	<0.0001(<0.0001,<0.0001)	0	0	<0.0001(<0.0001,<0.0001)	5.0625e-6	3.80949334995263e-6	<0.0001(<0.0001,<0.0001)	6.10263157894737e-5	5.82397614635207e-5	<0.0001(<0.0001,<0.0001)	1.425e-5	1.425e-5	0.6340577242026493	-0.47602337617531576		0.9233444794409178	0.6341	0.6341
Clostridia_uncultured	<0.0001(<0.0001,<0.0001)	3.5e-6	3.5e-6	<0.0001(<0.0001,<0.0001)	0	0	<0.0001(<0.0001,<0.0001)	6.18947368421053e-5	5.3433636751327e-5	<0.0001(<0.0001,<0.0001)	7e-6	5.48010756713483e-6	0.6442006605596144	-0.46183359036845284		0.923759437783598	0.6442	0.6442
Alloscardovia	<0.0001(<0.0001,<0.0001)	2.75e-6	2.75e-6	<0.0001(<0.0001,<0.0001)	7.6875e-6	7.6875e-6	<0.0001(<0.0001,<0.0001)	2.70526315789474e-5	2.18890335014354e-5	<0.0001(<0.0001,<0.0001)	1.271e-4	1.25529990126076e-4	0.9754020138421677	-0.030833888881624104		0.9798514562601301	0.9754	0.9754
Leuconostoc	<0.0001(<0.0001,<0.0001)	3.1375e-5	2.50092393641116e-5	<0.0001(<0.0001,<0.0001)	1.475e-5	9.33206836665913e-6	<0.0001(<0.0001,<0.0001)	5.47631578947368e-5	3.49824209910256e-5	<0.0001(<0.0001,<0.0001)	1.35e-6	1.35e-6	0.4450990863314121	-0.7636110097193507		0.7719276816510894	0.4451	0.4451
Raoultibacter	<0.0001(<0.0001,<0.0001)	2.225e-5	2.225e-5	<0.0001(<0.0001,<0.0001)	2.7125e-5	1.54074860051859e-5	<0.0001(<0.0001,<0.0001)	3.16315789473684e-5	9.26613987090147e-6	<0.0001(<0.0001,<0.0001)	6.41e-5	2.32006011718844e-5	0.29971067837329995	-1.0370540281725196		0.6461847250034268	0.2997	0.2997
Saccharimonadales	<0.0001(<0.0001,<0.0001)	1.6625e-5	8.28711887725247e-6	<0.0001(<0.0001,<0.0001)	3.90625e-5	1.86096902960975e-5	<0.0001(<0.0001,<0.0001)	3.94342105263158e-5	1.09751926894537e-5	<0.0001(<0.0001,<0.0001)	2.495e-5	9.70905030859027e-6	0.9433226633854938	-0.0710943518287102		0.9623157371449333	0.9433	0.9433
Candidatus_Stoquefichus	<0.0001(<0.0001,<0.0001)	0	0	<0.0001(<0.0001,<0.0001)	0	0	<0.0001(<0.0001,<0.0001)	3.47368421052632e-6	2.97630842135375e-6	<0.0001(<0.0001,<0.0001)	1.836e-4	1.836e-4	0.7633903629524423	-0.30103164618448125		0.934161116086024	0.7634	0.7634
Peptoniphilus	<0.0001(<0.0001,<0.0001)	7.5e-6	7.5e-6	<0.0001(<0.0001,<0.0001)	1.175625e-4	1.06313332840163e-4	<0.0001(<0.0001,<0.0001)	2.38815789473684e-5	1.26523552637896e-5	<0.0001(<0.0001,<0.0001)	8.8e-6	5.05423220260949e-6	0.9645964099133385	-0.04438639031452094		0.974210327620116	0.9646	0.9646
Proteus	<0.0001(<0.0001,<0.0001)	0	0	<0.0001(<0.0001,<0.0001)	8.7125e-5	7.7281028018956e-5	<0.0001(<0.0001,<0.0001)	2.94342105263158e-5	1.68505852418155e-5	<0.0001(<0.0001,<0.0001)	6.55e-6	3.69742086495865e-6	0.7471553244578311	-0.3223925539281892		0.934161116086024	0.7472	0.7472
Lachnospiraceae_UCG-008	<0.0001(<0.0001,<0.0001)	6.5e-6	6.5e-6	<0.0001(<0.0001,<0.0001)	1.083125e-4	9.86633045070456e-5	<0.0001(<0.0001,<0.0001)	1.74210526315789e-5	4.43942714646102e-6	<0.0001(<0.0001,<0.0001)	3.205e-5	2.22501892363331e-5	0.8928429058088853	-0.13470780011333944		0.9487615552478591	0.8928	0.8928
Neisseria	<0.0001(<0.0001,<0.0001)	1.35e-5	1.01118742080783e-5	<0.0001(<0.0001,<0.0001)	3.0625e-5	2.27533651357332e-5	<0.0001(<0.0001,<0.0001)	3.25e-5	1.53947530364287e-5	<0.0001(<0.0001,<0.0001)	2.66e-5	1.41416518055521e-5	0.739656796726595	-0.33230787148844343		0.934161116086024	0.7397	0.7397
Atopobium	<0.0001(<0.0001,<0.0001)	1.6125e-5	1.6125e-5	<0.0001(<0.0001,<0.0001)	3.775e-5	2.77591576481228e-5	<0.0001(<0.0001,<0.0001)	3.41973684210526e-5	1.86253554751132e-5	<0.0001(<0.0001,<0.0001)	8.35e-6	3.55799692316662e-6	0.9281731459519332	-0.09014354524362629		0.9564902927775853	0.9282	0.9282
Anaerocolumna	<0.0001(<0.0001,<0.0001)	0	0	<0.0001(<0.0001,<0.0001)	0	0	<0.0001(<0.0001,<0.0001)	4.52631578947368e-5	4.52631578947368e-5	<0.0001(<0.0001,<0.0001)	0	0	0.9012345210479997	-0.1241019918967011		0.9487615552478591	0.9012	0.9012
Lactobacillales_unclassified	<0.0001(<0.0001,<0.0001)	3.05e-5	3.05e-5	<0.0001(<0.0001,<0.0001)	2.8125e-6	2.8125e-6	<0.0001(<0.0001,<0.0001)	3.98552631578947e-5	3.02998911696695e-5	<0.0001(<0.0001,<0.0001)	2.8e-6	2.8e-6	0.8147234739547423	-0.2343368578638659		0.9487615552478591	0.8147	0.8147
Desulfovibrionaceae_uncultured	<0.0001(<0.0001,<0.0001)	1.1125e-5	1.1125e-5	<0.0001(<0.0001,<0.0001)	3.24375e-5	1.75437474023273e-5	<0.0001(<0.0001,<0.0001)	1.75e-6	1.01084036603909e-6	<0.0001(<0.0001,<0.0001)	1.189e-4	5.59461159933095e-5	0.0022389955871476093	-3.056550770841316	**	0.06806546584928733	0.0022	** 0.0022
Psychrobacter	<0.0001(<0.0001,<0.0001)	0	0	<0.0001(<0.0001,<0.0001)	0	0	<0.0001(<0.0001,<0.0001)	0	0	<0.0001(<0.0001,<0.0001)	1.483e-4	1.11744282792643e-4	0.01786516034935471	-2.368401011527186	*	0.17519383052270426	0.0179	* 0.0179
Coriobacteriales_uncultured	<0.0001(<0.0001,<0.0001)	0	0	<0.0001(<0.0001,<0.0001)	2.6875e-6	2.6875e-6	<0.0001(<0.0001,<0.0001)	3.28684210526316e-5	3.10436045457809e-5	<0.0001(<0.0001,<0.0001)	1.375e-5	8.37379213599443e-6	0.2605225468836554	-1.125156915026321		0.582344516563465	0.2605	0.2605
Anaeroglobus	<0.0001(<0.0001,<0.0001)	0	0	<0.0001(<0.0001,<0.0001)	1.67625e-4	1.62397708188878e-4	<0.0001(<0.0001,<0.0001)	1.48684210526316e-6	7.34487151560829e-7	<0.0001(<0.0001,<0.0001)	0	0	0.07776948594282684	-1.7637772692140261		0.38085989849876917	0.0778	0.0778
Anaerofustis	<0.0001(<0.0001,<0.0001)	3.2875e-5	2.7256347556906e-5	<0.0001(<0.0001,<0.0001)	1.60625e-5	1.60625e-5	<0.0001(<0.0001,<0.0001)	1.31842105263158e-5	3.82483622061086e-6	<0.0001(<0.0001,<0.0001)	6.205e-5	2.4656639438923e-5	0.02579099760200371	-2.2293444146200607	*	0.21524636310351603	0.0258	* 0.0258
Enterorhabdus	<0.0001(<0.0001,<0.0001)	6.25e-6	6.25e-6	<0.0001(<0.0001,<0.0001)	7.3125e-6	7.3125e-6	<0.0001(<0.0001,<0.0001)	2.51973684210526e-5	1.65342071755862e-5	<0.0001(<0.0001,<0.0001)	3.095e-5	2.52987907969822e-5	0.88767056724083	-0.14125238044243413		0.9487615552478591	0.8877	0.8877
Hungateiclostridiaceae_unclassified	<0.0001(<0.0001,<0.0001)	1.125e-5	1.125e-5	<0.0001(<0.0001,<0.0001)	2.575e-5	2.575e-5	<0.0001(<0.0001,<0.0001)	1.51578947368421e-5	9.73926854545833e-6	<0.0001(<0.0001,<0.0001)	5.035e-5	4.60722130550452e-5	0.7856659065227047	-0.2719429231966011		0.9403245495389853	0.7857	0.7857
Harryflintia	<0.0001(<0.0001,<0.0001)	1.1625e-5	1.1625e-5	<0.0001(<0.0001,<0.0001)	0	0	<0.0001(<0.0001,<0.0001)	1.88157894736842e-5	8.14238877243738e-6	<0.0001(<0.0001,<0.0001)	5.055e-5	2.85462205996926e-5	0.06853776508347165	-1.8214547108314474		0.38085989849876917	0.0685	0.0685
Tannerellaceae_unclassified	<0.0001(<0.0001,<0.0001)	2.37125e-4	2.37125e-4	<0.0001(<0.0001,<0.0001)	0	0	<0.0001(<0.0001,<0.0001)	4.65789473684211e-6	2.88514359346983e-6	<0.0001(<0.0001,<0.0001)	1.285e-5	9.10560122585052e-6	0.3301947237678044	-0.9737217322131774		0.669194640169417	0.3302	0.3302
Ezakiella	<0.0001(<0.0001,<0.0001)	2.175e-5	2.175e-5	<0.0001(<0.0001,<0.0001)	9.5125e-5	8.80592544351056e-5	<0.0001(<0.0001,<0.0001)	8.61842105263158e-6	4.13406758214915e-6	<0.0001(<0.0001,<0.0001)	1.5e-6	1.5e-6	0.8301034847339589	-0.21456884694695452		0.9487615552478591	0.8301	0.8301
Scardovia	<0.0001(<0.0001,<0.0001)	0	0	<0.0001(<0.0001,<0.0001)	2.8125e-6	2.8125e-6	<0.0001(<0.0001,<0.0001)	2.63815789473684e-5	1.52505388700337e-5	<0.0001(<0.0001,<0.0001)	1.04e-5	6.63380497309445e-6	0.4391312370878154	-0.7736610874023344		0.7716525784664502	0.4391	0.4391
Aerococcus	<0.0001(<0.0001,<0.0001)	0	0	<0.0001(<0.0001,<0.0001)	0	0	<0.0001(<0.0001,<0.0001)	0	0	<0.0001(<0.0001,<0.0001)	1.072e-4	1.072e-4	0.1717971442967918	-1.3664519765621534		0.4905603203453624	0.1718	0.1718
Paludicola	<0.0001(<0.0001,<0.0001)	1.6e-5	1.6e-5	<0.0001(<0.0001,<0.0001)	2.625e-6	2.625e-6	<0.0001(<0.0001,<0.0001)	9.82894736842105e-6	5.06347041928563e-6	<0.0001(<0.0001,<0.0001)	5.945e-5	3.62623826400975e-5	0.4217849317651442	-0.8033284265973673		0.7454803445151386	0.4218	0.4218
Acetanaerobacterium	<0.0001(<0.0001,<0.0001)	0	0	<0.0001(<0.0001,<0.0001)	2.4375e-6	2.4375e-6	<0.0001(<0.0001,<0.0001)	1.77105263157895e-5	9.78408689747588e-6	<0.0001(<0.0001,<0.0001)	3.355e-5	1.30049535097006e-5	5.689509873016025e-4	-3.4459997017175663	***	0.05765370004656238	0.0006	***0.0006
Prevotellaceae_unclassified	<0.0001(<0.0001,<0.0001)	2.31e-4	2.31e-4	<0.0001(<0.0001,<0.0001)	2.4375e-6	2.4375e-6	<0.0001(<0.0001,<0.0001)	1.86842105263158e-6	1.06694219663932e-6	<0.0001(<0.0001,<0.0001)	0	0	0.46975862205740637	-0.722871845884134		0.7719276816510894	0.4698	0.4698
Firmicutes_uncultured	<0.0001(<0.0001,<0.0001)	4.15e-5	4.15e-5	<0.0001(<0.0001,<0.0001)	0	0	<0.0001(<0.0001,<0.0001)	6.96052631578947e-6	6.35199763548593e-6	<0.0001(<0.0001,<0.0001)	5.64e-5	4.04732140141054e-5	0.07476155364206695	-1.781924444696944		0.38085989849876917	0.0748	0.0748
Barnesiellaceae_uncultured	<0.0001(<0.0001,<0.0001)	0	0	<0.0001(<0.0001,<0.0001)	0	0	<0.0001(<0.0001,<0.0001)	2.33026315789474e-5	2.33026315789474e-5	<0.0001(<0.0001,<0.0001)	0	0	0.9012345210479997	-0.1241019918967011		0.9487615552478591	0.9012	0.9012
Methanosphaera	<0.0001(<0.0001,<0.0001)	0	0	<0.0001(<0.0001,<0.0001)	4.25e-6	4.25e-6	<0.0001(<0.0001,<0.0001)	2.225e-5	2.06698366980198e-5	<0.0001(<0.0001,<0.0001)	0	0	0.6933032811540557	-0.39437624255080056		0.934161116086024	0.6933	0.6933
Izemoplasmatales	<0.0001(<0.0001,<0.0001)	1.2875e-5	1.2875e-5	<0.0001(<0.0001,<0.0001)	5.875e-6	5.875e-6	<0.0001(<0.0001,<0.0001)	9.02631578947368e-6	7.61989486698691e-6	<0.0001(<0.0001,<0.0001)	4.28e-5	2.74215243923455e-5	0.2873517032971673	-1.0639492216675994		0.6285108707295525	0.2874	0.2874
Papillibacter	<0.0001(<0.0001,<0.0001)	0	0	<0.0001(<0.0001,<0.0001)	8.3125e-6	4.56044474256623e-6	<0.0001(<0.0001,<0.0001)	1.13157894736842e-5	3.77155608103492e-6	<0.0001(<0.0001,<0.0001)	3.72e-5	2.38979849403778e-5	0.2456218929615282	-1.1610491972057446		0.5614214696263501	0.2456	0.2456
Oscillospiraceae_UCG-007	<0.0001(<0.0001,<0.0001)	1.3125e-5	1.3125e-5	<0.0001(<0.0001,<0.0001)	2.9375e-6	2.9375e-6	<0.0001(<0.0001,<0.0001)	1.11578947368421e-5	3.46805231913726e-6	<0.0001(<0.0001,<0.0001)	3.625e-5	1.52320429220426e-5	0.20527340750307116	-1.2666697309991966		0.5200259656744469	0.2053	0.2053
Lachnospiraceae_GCA-900066755	<0.0001(<0.0001,<0.0001)	1.025e-5	6.73410827695206e-6	<0.0001(<0.0001,<0.0001)	1.4e-5	1.15021737076085e-5	<0.0001(<0.0001,<0.0001)	9.46052631578947e-6	4.75100878630366e-6	<0.0001(<0.0001,<0.0001)	3.195e-5	1.87805155189599e-5	0.15102025436334382	-1.4359370509032838		0.4905603203453624	0.151	0.151
Aggregatibacter	<0.0001(<0.0001,<0.0001)	0	0	<0.0001(<0.0001,<0.0001)	1.6875e-6	1.6875e-6	<0.0001(<0.0001,<0.0001)	2.05657894736842e-5	1.40448696449119e-5	<0.0001(<0.0001,<0.0001)	0	0	0.34372950388325296	-0.9468219714465531		0.6829658116373131	0.3437	0.3437
Veillonellales-Selenomonadales_unclassified	<0.0001(<0.0001,<0.0001)	1.64375e-4	1.64375e-4	<0.0001(<0.0001,<0.0001)	0	0	<0.0001(<0.0001,<0.0001)	1.34210526315789e-6	9.64920255150461e-7	<0.0001(<0.0001,<0.0001)	7.05e-6	5.42677329737042e-6	0.23004389757679897	-1.200245787328722		0.5514364504010414	0.23	0.23
Oscillospirales_uncultured	<0.0001(<0.0001,<0.0001)	0	0	<0.0001(<0.0001,<0.0001)	9.1875e-6	9.1875e-6	<0.0001(<0.0001,<0.0001)	1.70789473684211e-5	1.05435065766847e-5	<0.0001(<0.0001,<0.0001)	1.95e-6	1.95e-6	0.8903558010262109	-0.13785400615527862		0.9487615552478591	0.8904	0.8904
Flavobacteriaceae_uncultured	<0.0001(<0.0001,<0.0001)	0	0	<0.0001(<0.0001,<0.0001)	7.4375e-6	5.29934646127866e-6	<0.0001(<0.0001,<0.0001)	4.69736842105263e-6	2.88985034134697e-6	<0.0001(<0.0001,<0.0001)	4.985e-5	3.49905457155741e-5	0.008009471946511809	-2.6516702602321103	**	0.10704667544045147	0.008	** 0.008
Peptostreptococcales-Tissierellales_W5053	<0.0001(<0.0001,<0.0001)	0	0	<0.0001(<0.0001,<0.0001)	8.8e-5	8.8e-5	<0.0001(<0.0001,<0.0001)	0	0	<0.0001(<0.0001,<0.0001)	0	0	0.08966250398815472	-1.697180693704544		0.3893914458914147	0.0897	0.0897
Aeromonas	<0.0001(<0.0001,<0.0001)	3.5e-6	3.5e-6	<0.0001(<0.0001,<0.0001)	5e-6	3.64691650576209e-6	<0.0001(<0.0001,<0.0001)	1.58421052631579e-5	1.09862602009994e-5	<0.0001(<0.0001,<0.0001)	2.15e-6	2.15e-6	0.8084984926603946	-0.2423635277208351		0.9487615552478591	0.8085	0.8085
Lachnoanaerobaculum	<0.0001(<0.0001,<0.0001)	0	0	<0.0001(<0.0001,<0.0001)	8.5625e-6	5.8708096758454e-6	<0.0001(<0.0001,<0.0001)	1.24605263157895e-5	7.02535360387393e-6	<0.0001(<0.0001,<0.0001)	1.12e-5	7.5882873735223e-6	0.7040511446971759	-0.37985757028210015		0.934161116086024	0.7041	0.7041
Sphingomonas	<0.0001(<0.0001,<0.0001)	6.875e-6	4.52547353481221e-6	<0.0001(<0.0001,<0.0001)	0	0	<0.0001(<0.0001,<0.0001)	1.38947368421053e-5	8.93637508336885e-6	<0.0001(<0.0001,<0.0001)	9.6e-6	5.16995367993095e-6	0.20368918430902347	-1.2711109388640967		0.5200259656744469	0.2037	0.2037
Butyricicoccaceae_unclassified	<0.0001(<0.0001,<0.0001)	0	0	<0.0001(<0.0001,<0.0001)	0	0	<0.0001(<0.0001,<0.0001)	1.46842105263158e-5	6.30892463176044e-6	<0.0001(<0.0001,<0.0001)	0	0	0.30516263331482646	-1.025425135119183		0.6498054277980888	0.3052	0.3052
Prevotellaceae_UCG-003	<0.0001(<0.0001,<0.0001)	0	0	<0.0001(<0.0001,<0.0001)	0	0	<0.0001(<0.0001,<0.0001)	0	0	<0.0001(<0.0001,<0.0001)	5.5e-5	5.5e-5	0.1717971442967918	-1.3664519765621534		0.4905603203453624	0.1718	0.1718
Veillonellaceae_unclassified	<0.0001(<0.0001,<0.0001)	0	0	<0.0001(<0.0001,<0.0001)	2.4125e-5	2.4125e-5	<0.0001(<0.0001,<0.0001)	1.73684210526316e-6	1.00984077623742e-6	<0.0001(<0.0001,<0.0001)	2.585e-5	2.585e-5	0.8964939670948137	-0.1300915858164975		0.9487615552478591	0.8965	0.8965
Synergistes	<0.0001(<0.0001,<0.0001)	0	0	<0.0001(<0.0001,<0.0001)	0	0	<0.0001(<0.0001,<0.0001)	1.33289473684211e-5	1.33289473684211e-5	<0.0001(<0.0001,<0.0001)	0	0	0.9012345210479997	-0.1241019918967011		0.9487615552478591	0.9012	0.9012
Anaerococcus	<0.0001(<0.0001,<0.0001)	4.125e-6	4.125e-6	<0.0001(<0.0001,<0.0001)	4.95e-5	4.7280898186618e-5	<0.0001(<0.0001,<0.0001)	2.31578947368421e-6	1.59563115448509e-6	<0.0001(<0.0001,<0.0001)	0	0	0.2419431520623383	-1.1701436822765166		0.5601260407982283	0.2419	0.2419
Victivallis	<0.0001(<0.0001,<0.0001)	1.7375e-5	1.25056237349442e-5	<0.0001(<0.0001,<0.0001)	0	0	<0.0001(<0.0001,<0.0001)	9.19736842105263e-6	3.66510427973722e-6	<0.0001(<0.0001,<0.0001)	4.45e-6	2.47776958276252e-6	0.2932702416855876	-1.0509746306129493		0.6368153819458473	0.2933	0.2933
Succinivibrio	<0.0001(<0.0001,<0.0001)	1.5e-5	1.5e-5	<0.0001(<0.0001,<0.0001)	1.1875e-6	1.1875e-6	<0.0001(<0.0001,<0.0001)	9.31578947368421e-6	9.31578947368421e-6	<0.0001(<0.0001,<0.0001)	1.4e-6	1.4e-6	0.3113092441428574	-1.0124786618553945		0.6501098567428324	0.3113	0.3113
Cardiobacterium	<0.0001(<0.0001,<0.0001)	0	0	<0.0001(<0.0001,<0.0001)	2.4375e-6	2.4375e-6	<0.0001(<0.0001,<0.0001)	1.02631578947368e-5	3.97890791774743e-6	<0.0001(<0.0001,<0.0001)	2.05e-6	2.05e-6	0.3829822552670171	-0.8724145692628271		0.7368772506403367	0.383	0.383
Faecalicoccus	<0.0001(<0.0001,<0.0001)	0	0	<0.0001(<0.0001,<0.0001)	4.23125e-5	4.23125e-5	<0.0001(<0.0001,<0.0001)	1e-6	1e-6	<0.0001(<0.0001,<0.0001)	4.35e-6	2.99585239605481e-6	0.23283992105721202	-1.1930752053414746		0.5514364504010414	0.2328	0.2328
Merdibacter	<0.0001(<0.0001,<0.0001)	2.375e-6	2.375e-6	<0.0001(<0.0001,<0.0001)	0	0	<0.0001(<0.0001,<0.0001)	6.26315789473684e-6	3.45311293178598e-6	<0.0001(<0.0001,<0.0001)	1.715e-5	8.35504102481345e-6	0.1411912160000007	-1.4713695041794146		0.4905603203453624	0.1412	0.1412
Uruburuella	<0.0001(<0.0001,<0.0001)	0	0	<0.0001(<0.0001,<0.0001)	0	0	<0.0001(<0.0001,<0.0001)	1.08684210526316e-5	1.08684210526316e-5	<0.0001(<0.0001,<0.0001)	0	0	0.9012345210479997	-0.1241019918967011		0.9487615552478591	0.9012	0.9012
Saccharimonadaceae_TM7a	<0.0001(<0.0001,<0.0001)	8.375e-6	8.375e-6	<0.0001(<0.0001,<0.0001)	5.5625e-6	3.81331958403698e-6	<0.0001(<0.0001,<0.0001)	5.47368421052632e-6	1.91883313264887e-6	<0.0001(<0.0001,<0.0001)	9.15e-6	6.22696808880111e-6	0.9817845161225769	-0.022831706951256248		0.9817845161225769	0.9818	0.9818
Oligella	<0.0001(<0.0001,<0.0001)	0	0	<0.0001(<0.0001,<0.0001)	0	0	<0.0001(<0.0001,<0.0001)	0	0	<0.0001(<0.0001,<0.0001)	3.76e-5	3.76e-5	0.1717971442967918	-1.3664519765621534		0.4905603203453624	0.1718	0.1718
Candidatus_Saccharimonas	<0.0001(<0.0001,<0.0001)	5.625e-6	5.625e-6	<0.0001(<0.0001,<0.0001)	0	0	<0.0001(<0.0001,<0.0001)	7.94736842105263e-6	2.82419960633731e-6	<0.0001(<0.0001,<0.0001)	4.6e-6	2.64415940279107e-6	0.4901068098171295	-0.6901389518495078		0.7883199480656474	0.4901	0.4901
Pediococcus	<0.0001(<0.0001,<0.0001)	0	0	<0.0001(<0.0001,<0.0001)	1.3125e-5	1.3125e-5	<0.0001(<0.0001,<0.0001)	5.77631578947368e-6	5.45291162154262e-6	<0.0001(<0.0001,<0.0001)	3.7e-6	3.7e-6	0.8049015998917538	-0.24700855934621435		0.9487615552478591	0.8049	0.8049
Firmicutes_Incertae_Sedis_DTU014	<0.0001(<0.0001,<0.0001)	2.5125e-5	2.5125e-5	<0.0001(<0.0001,<0.0001)	0	0	<0.0001(<0.0001,<0.0001)	5.23684210526316e-6	3.59145518184153e-6	<0.0001(<0.0001,<0.0001)	5.75e-6	4.05999416644642e-6	0.3979846538935184	-0.84522602590725		0.742467830330025	0.398	0.398
Victivallaceae	<0.0001(<0.0001,<0.0001)	0	0	<0.0001(<0.0001,<0.0001)	0	0	<0.0001(<0.0001,<0.0001)	9.38157894736842e-6	9.38157894736842e-6	<0.0001(<0.0001,<0.0001)	0	0	0.9012345210479997	-0.1241019918967011		0.9487615552478591	0.9012	0.9012
Johnsonella	<0.0001(<0.0001,<0.0001)	0	0	<0.0001(<0.0001,<0.0001)	0	0	<0.0001(<0.0001,<0.0001)	7.61842105263158e-6	2.18728118546813e-6	<0.0001(<0.0001,<0.0001)	3.75e-6	2.6236525363658502e-06	0.14200909146284482	-1.4683503105499178		0.4905603203453624	0.142	0.142
Butyricicoccaceae_uncultured	<0.0001(<0.0001,<0.0001)	0	0	<0.0001(<0.0001,<0.0001)	0	0	<0.0001(<0.0001,<0.0001)	8.28947368421053e-6	8.28947368421052e-6	<0.0001(<0.0001,<0.0001)	0	0	0.9012345210479997	-0.1241019918967011		0.9487615552478591	0.9012	0.9012
Stomatobaculum	<0.0001(<0.0001,<0.0001)	0	0	<0.0001(<0.0001,<0.0001)	5.25e-6	5.25e-6	<0.0001(<0.0001,<0.0001)	5.09210526315789e-6	2.95273751256319e-6	<0.0001(<0.0001,<0.0001)	6.05e-6	4.55635761731255e-6	0.8196425057998007	-0.22800480404043028		0.9487615552478591	0.8196	0.8196
Parvimonas	<0.0001(<0.0001,<0.0001)	1.15e-5	1.15e-5	<0.0001(<0.0001,<0.0001)	7.8125e-6	5.65554208277155e-6	<0.0001(<0.0001,<0.0001)	3.26315789473684e-6	1.38251847753302e-6	<0.0001(<0.0001,<0.0001)	5.9e-6	3.22563743190478e-6	0.7616164189224932	-0.3033588276677178		0.934161116086024	0.7616	0.7616
Eggerthellaceae_CHKCI002	<0.0001(<0.0001,<0.0001)	0	0	<0.0001(<0.0001,<0.0001)	0	0	<0.0001(<0.0001,<0.0001)	3.75e-6	2.92982994536747e-6	<0.0001(<0.0001,<0.0001)	1.485e-5	1.485e-5	0.7633903629524423	-0.30103164618448125		0.934161116086024	0.7634	0.7634
Ruminiclostridium	<0.0001(<0.0001,<0.0001)	0	0	<0.0001(<0.0001,<0.0001)	0	0	<0.0001(<0.0001,<0.0001)	2.59210526315789e-6	1.52467167953582e-6	<0.0001(<0.0001,<0.0001)	1.925e-5	1.20995595831114e-5	0.12631897398555636	-1.5287800729403442		0.4683044889220626	0.1263	0.1263
Coriobacteriaceae_UCG-002	<0.0001(<0.0001,<0.0001)	0	0	<0.0001(<0.0001,<0.0001)	0	0	<0.0001(<0.0001,<0.0001)	7.43421052631579e-6	7.43421052631579e-6	<0.0001(<0.0001,<0.0001)	0	0	0.9012345210479997	-0.1241019918967011		0.9487615552478591	0.9012	0.9012
Gardnerella	<0.0001(<0.0001,<0.0001)	3.3875e-5	3.3875e-5	<0.0001(<0.0001,<0.0001)	4.5e-6	4.5e-6	<0.0001(<0.0001,<0.0001)	2.31578947368421e-6	1.49481096925164e-6	<0.0001(<0.0001,<0.0001)	2.05e-6	2.05e-6	0.7232856326455971	-0.3540710561790505		0.934161116086024	0.7233	0.7233
Enorma	<0.0001(<0.0001,<0.0001)	0	0	<0.0001(<0.0001,<0.0001)	5.375e-6	5.375e-6	<0.0001(<0.0001,<0.0001)	4.86842105263158e-6	2.4974613148937e-6	<0.0001(<0.0001,<0.0001)	2.45e-6	2.45e-6	0.9209676756989562	-0.09921486100730581		0.9550163222502527	0.921	0.921
Vagococcus	<0.0001(<0.0001,<0.0001)	2.8625e-5	2.8625e-5	<0.0001(<0.0001,<0.0001)	0	0	<0.0001(<0.0001,<0.0001)	2.42105263157895e-6	1.34023605643954e-6	<0.0001(<0.0001,<0.0001)	3.95e-6	3.95e-6	0.5904053489703149	-0.5382487197678232		0.8929513735670435	0.5904	0.5904
Staphylococcus	<0.0001(<0.0001,<0.0001)	0	0	<0.0001(<0.0001,<0.0001)	5.5625e-6	4.36364598128675e-6	<0.0001(<0.0001,<0.0001)	3.90789473684211e-6	2.12505336416618e-6	<0.0001(<0.0001,<0.0001)	4.45e-6	4.45e-6	0.6961342455205447	-0.39054410871947665		0.934161116086024	0.6961	0.6961
Anaerostignum	<0.0001(<0.0001,<0.0001)	0	0	<0.0001(<0.0001,<0.0001)	0	0	<0.0001(<0.0001,<0.0001)	5.93421052631579e-6	2.39783056381021e-6	<0.0001(<0.0001,<0.0001)	0	0	0.23445053882831876	-1.1889723723605592		0.5514364504010414	0.2345	0.2345
Anaerovoracaceae_S5-A14a	<0.0001(<0.0001,<0.0001)	1.05e-5	1.05e-5	<0.0001(<0.0001,<0.0001)	2.3125e-6	2.3125e-6	<0.0001(<0.0001,<0.0001)	3.88157894736842e-6	2.06346388260836e-6	<0.0001(<0.0001,<0.0001)	1.75e-6	1.75e-6	0.8911665773800178	-0.1368282196326871		0.9487615552478591	0.8912	0.8912
Parascardovia	<0.0001(<0.0001,<0.0001)	5.875e-6	5.875e-6	<0.0001(<0.0001,<0.0001)	1.1875e-6	1.1875e-6	<0.0001(<0.0001,<0.0001)	4.61842105263158e-6	2.57484232903504e-6	<0.0001(<0.0001,<0.0001)	1.25e-6	1.25e-6	0.9040563711675406	-0.12053876790028584		0.9487615552478591	0.9041	0.9041
Erysipelotrichaceae_uncultured	<0.0001(<0.0001,<0.0001)	0	0	<0.0001(<0.0001,<0.0001)	0	0	<0.0001(<0.0001,<0.0001)	0	0	<0.0001(<0.0001,<0.0001)	2.09e-5	2.09e-5	0.1717971442967918	-1.3664519765621534		0.4905603203453624	0.1718	0.1718
Pasteurellaceae_unclassified	<0.0001(<0.0001,<0.0001)	0	0	<0.0001(<0.0001,<0.0001)	3.25e-6	3.25e-6	<0.0001(<0.0001,<0.0001)	4.10526315789474e-6	2.10876025334654e-6	<0.0001(<0.0001,<0.0001)	2.25e-6	2.25e-6	0.9236013116499154	-0.09589834169153888		0.9550163222502527	0.9236	0.9236
Puniceicoccaceae_uncultured	<0.0001(<0.0001,<0.0001)	0	0	<0.0001(<0.0001,<0.0001)	0	0	<0.0001(<0.0001,<0.0001)	3.69736842105263e-6	3.32090770390255e-6	<0.0001(<0.0001,<0.0001)	4.75e-6	4.75e-6	0.7712975004526054	-0.2906781286748109		0.934161116086024	0.7713	0.7713
Fastidiosipila	<0.0001(<0.0001,<0.0001)	0	0	<0.0001(<0.0001,<0.0001)	1.24375e-5	1.24375e-5	<0.0001(<0.0001,<0.0001)	2.27631578947368e-6	1.40482860092205e-6	<0.0001(<0.0001,<0.0001)	0	0	0.6820497332636087	-0.4096676917886949		0.934161116086024	0.682	0.682
Actinomycetaceae_F0332	<0.0001(<0.0001,<0.0001)	0	0	<0.0001(<0.0001,<0.0001)	0	0	<0.0001(<0.0001,<0.0001)	4.48684210526316e-6	1.79135285748466e-6	<0.0001(<0.0001,<0.0001)	0	0	0.17823739225877977	-1.346201962772859		0.4922059081478816	0.1782	0.1782
Negativicoccus	<0.0001(<0.0001,<0.0001)	0	0	<0.0001(<0.0001,<0.0001)	2.05625e-5	2.05625e-5	<0.0001(<0.0001,<0.0001)	0	0	<0.0001(<0.0001,<0.0001)	0	0	0.08966250398815472	-1.697180693704544		0.3893914458914147	0.0897	0.0897
Hydrogenophilus	<0.0001(<0.0001,<0.0001)	1.175e-5	8.19788735851238e-6	<0.0001(<0.0001,<0.0001)	0	0	<0.0001(<0.0001,<0.0001)	1.38157894736842e-6	6.89003120524382e-7	<0.0001(<0.0001,<0.0001)	5e-6	5e-6	0.0816581412955759	-1.7411451360983254		0.38085989849876917	0.0817	0.0817
Prevotellaceae_NK3B31_group	<0.0001(<0.0001,<0.0001)	0	0	<0.0001(<0.0001,<0.0001)	0	0	<0.0001(<0.0001,<0.0001)	6.97368421052632e-7	4.89905016516218e-7	<0.0001(<0.0001,<0.0001)	1.215e-5	1.215e-5	0.7633903629524423	-0.30103164618448125		0.934161116086024	0.7634	0.7634
Pseudoramibacter	<0.0001(<0.0001,<0.0001)	0	0	<0.0001(<0.0001,<0.0001)	4.5625e-6	4.5625e-6	<0.0001(<0.0001,<0.0001)	2.11842105263158e-6	1.32743878244722e-6	<0.0001(<0.0001,<0.0001)	0	0	0.6878215288913284	-0.40181317006731976		0.934161116086024	0.6878	0.6878
Rikenellaceae_unclassified	<0.0001(<0.0001,<0.0001)	0	0	<0.0001(<0.0001,<0.0001)	0	0	<0.0001(<0.0001,<0.0001)	2.98684210526316e-6	1.78399250854503e-6	<0.0001(<0.0001,<0.0001)	0	0	0.4983376661024506	-0.6771076333141401		0.7890346379955467	0.4983	0.4983
Brevibacterium	<0.0001(<0.0001,<0.0001)	0	0	<0.0001(<0.0001,<0.0001)	0	0	<0.0001(<0.0001,<0.0001)	8.68421052631579e-7	6.20226926570601e-7	<0.0001(<0.0001,<0.0001)	6.4e-6	6.4e-6	0.7633903629524423	-0.30103164618448125		0.934161116086024	0.7634	0.7634
Leptotrichia	<0.0001(<0.0001,<0.0001)	9e-6	6.31325136970982e-6	<0.0001(<0.0001,<0.0001)	0	0	<0.0001(<0.0001,<0.0001)	1.36842105263158e-6	9.61329872964395e-7	<0.0001(<0.0001,<0.0001)	0	0	0.00600270858499266	-2.7476333923451843	**	0.09839502822525718	0.006	** 0.006
Enhydrobacter	<0.0001(<0.0001,<0.0001)	5.375e-6	5.375e-6	<0.0001(<0.0001,<0.0001)	6e-6	6e-6	<0.0001(<0.0001,<0.0001)	0	0	<0.0001(<0.0001,<0.0001)	1.4e-6	1.4e-6	0.08474609846527978	-1.7237881287249393		0.38085989849876917	0.0847	0.0847
Negativicutes_unclassified	<0.0001(<0.0001,<0.0001)	0	0	<0.0001(<0.0001,<0.0001)	4.5e-6	4.5e-6	<0.0001(<0.0001,<0.0001)	1.21052631578947e-6	9.6178120382229e-7	<0.0001(<0.0001,<0.0001)	0	0	0.640873964348795	-0.46647719932116405		0.9233444794409178	0.6409	0.6409
Cetobacterium	<0.0001(<0.0001,<0.0001)	2e-5	2e-5	<0.0001(<0.0001,<0.0001)	0	0	<0.0001(<0.0001,<0.0001)	0	0	<0.0001(<0.0001,<0.0001)	0	0	0.00290515277426862	-2.977599555499387	**	0.07359720361480504	0.0029	** 0.0029
Murdochiella	<0.0001(<0.0001,<0.0001)	0	0	<0.0001(<0.0001,<0.0001)	0	0	<0.0001(<0.0001,<0.0001)	1.55263157894737e-6	1.27243305229634e-6	<0.0001(<0.0001,<0.0001)	2.05e-6	2.05e-6	0.7712975004526054	-0.2906781286748109		0.934161116086024	0.7713	0.7713
Geobacillus	<0.0001(<0.0001,<0.0001)	0	0	<0.0001(<0.0001,<0.0001)	0	0	<0.0001(<0.0001,<0.0001)	1.98684210526316e-6	1.17316387647724e-6	<0.0001(<0.0001,<0.0001)	0	0	0.6223184892430177	-0.492567114332848		0.9207117048728553	0.6223	0.6223
Tuzzerella	<0.0001(<0.0001,<0.0001)	0	0	<0.0001(<0.0001,<0.0001)	0	0	<0.0001(<0.0001,<0.0001)	1.3289473684210501e-06	9.62341471637402e-7	<0.0001(<0.0001,<0.0001)	2.25e-6	2.25e-6	0.7712975004526054	-0.2906781286748109		0.934161116086024	0.7713	0.7713
Erysipelotrichaceae_UCG-006	<0.0001(<0.0001,<0.0001)	0	0	<0.0001(<0.0001,<0.0001)	1.3125e-6	1.3125e-6	<0.0001(<0.0001,<0.0001)	1.48684210526316e-6	7.62151484010804e-7	<0.0001(<0.0001,<0.0001)	0	0	0.6598292517950886	-0.44014892111393633		0.934161116086024	0.6598	0.6598
Mobiluncus	<0.0001(<0.0001,<0.0001)	0	0	<0.0001(<0.0001,<0.0001)	0	0	<0.0001(<0.0001,<0.0001)	1.71052631578947e-6	1.29639389041818e-6	<0.0001(<0.0001,<0.0001)	0	0	0.7607791930922838	-0.30445772811138155		0.934161116086024	0.7608	0.7608
Selenomonas	<0.0001(<0.0001,<0.0001)	0	0	<0.0001(<0.0001,<0.0001)	0	0	<0.0001(<0.0001,<0.0001)	1.68421052631579e-6	1.37102990182189e-6	<0.0001(<0.0001,<0.0001)	0	0	0.7607791930922838	-0.30445772811138155		0.934161116086024	0.7608	0.7608
Peptostreptococcaceae_unclassified	<0.0001(<0.0001,<0.0001)	0	0	<0.0001(<0.0001,<0.0001)	0	0	<0.0001(<0.0001,<0.0001)	1.10526315789474e-6	7.90642409771491e-7	<0.0001(<0.0001,<0.0001)	2e-6	2e-6	0.7712975004526054	-0.2906781286748109		0.934161116086024	0.7713	0.7713
Propionibacterium	<0.0001(<0.0001,<0.0001)	0	0	<0.0001(<0.0001,<0.0001)	0	0	<0.0001(<0.0001,<0.0001)	1.06578947368421e-6	7.48644512251869e-7	<0.0001(<0.0001,<0.0001)	1.9e-6	1.9e-6	0.7788742835489131	-0.28078633722046825		0.9358805620508679	0.7789	0.7789
Elusimicrobium	<0.0001(<0.0001,<0.0001)	0	0	<0.0001(<0.0001,<0.0001)	0	0	<0.0001(<0.0001,<0.0001)	0	0	<0.0001(<0.0001,<0.0001)	5.5e-6	5.5e-6	0.1717971442967918	-1.3664519765621534		0.4905603203453624	0.1718	0.1718
Bacteroidia_unclassified	<0.0001(<0.0001,<0.0001)	0	0	<0.0001(<0.0001,<0.0001)	4.3125e-6	4.3125e-6	<0.0001(<0.0001,<0.0001)	3.94736842105263e-7	3.94736842105263e-7	<0.0001(<0.0001,<0.0001)	0	0	0.4555838605700426	-0.7461383241270576		0.7719276816510894	0.4556	0.4556
Anaerovorax	<0.0001(<0.0001,<0.0001)	0	0	<0.0001(<0.0001,<0.0001)	0	0	<0.0001(<0.0001,<0.0001)	0	0	<0.0001(<0.0001,<0.0001)	4.75e-6	4.75e-6	0.1717971442967918	-1.3664519765621534		0.4905603203453624	0.1718	0.1718
Weeksella	<0.0001(<0.0001,<0.0001)	0	0	<0.0001(<0.0001,<0.0001)	0	0	<0.0001(<0.0001,<0.0001)	0	0	<0.0001(<0.0001,<0.0001)	4.55e-6	4.55e-6	0.1717971442967918	-1.3664519765621534		0.4905603203453624	0.1718	0.1718
Enterobacterales_unclassified	<0.0001(<0.0001,<0.0001)	0	0	<0.0001(<0.0001,<0.0001)	0	0	<0.0001(<0.0001,<0.0001)	1.01315789473684e-6	1.01315789473684e-6	<0.0001(<0.0001,<0.0001)	0	0	0.9012345210479997	-0.1241019918967011		0.9487615552478591	0.9012	0.9012
Methylobacterium-Methylorubrum	<0.0001(<0.0001,<0.0001)	0	0	<0.0001(<0.0001,<0.0001)	0	0	<0.0001(<0.0001,<0.0001)	1e-6	7.03375320938447e-7	<0.0001(<0.0001,<0.0001)	0	0	0.7607791930922838	-0.30445772811138155		0.934161116086024	0.7608	0.7608
Brevundimonas	<0.0001(<0.0001,<0.0001)	0	0	<0.0001(<0.0001,<0.0001)	0	0	<0.0001(<0.0001,<0.0001)	5.39473684210526e-7	5.39473684210526e-7	<0.0001(<0.0001,<0.0001)	0	0	0.9012345210479997	-0.1241019918967011		0.9487615552478591	0.9012	0.9012
Anaeroplasma	<0.0001(<0.0001,<0.0001)	0	0	<0.0001(<0.0001,<0.0001)	0	0	<0.0001(<0.0001,<0.0001)	5.13157894736842e-7	5.13157894736842e-7	<0.0001(<0.0001,<0.0001)	0	0	0.9012345210479997	-0.1241019918967011		0.9487615552478591	0.9012	0.9012
Sneathia	<0.0001(<0.0001,<0.0001)	4.75e-6	4.75e-6	<0.0001(<0.0001,<0.0001)	0	0	<0.0001(<0.0001,<0.0001)	0	0	<0.0001(<0.0001,<0.0001)	0	0	0.00290515277426862	-2.977599555499387	**	0.07359720361480504	0.0029	** 0.0029
Enterococcaceae_unclassified	<0.0001(<0.0001,<0.0001)	0	0	<0.0001(<0.0001,<0.0001)	0	0	<0.0001(<0.0001,<0.0001)	4.73684210526316e-7	4.73684210526316e-7	<0.0001(<0.0001,<0.0001)	0	0	0.9012345210479997	-0.1241019918967011		0.9487615552478591	0.9012	0.9012
Oscillospirales_UCG-011	<0.0001(<0.0001,<0.0001)	0	0	<0.0001(<0.0001,<0.0001)	0	0	<0.0001(<0.0001,<0.0001)	0	0	<0.0001(<0.0001,<0.0001)	1.5e-6	1.5e-6	0.1717971442967918	-1.3664519765621534		0.4905603203453624	0.1718	0.1718
Coriobacteriales_unclassified	<0.0001(<0.0001,<0.0001)	0	0	<0.0001(<0.0001,<0.0001)	0	0	<0.0001(<0.0001,<0.0001)	0	0	<0.0001(<0.0001,<0.0001)	1.45e-6	1.45e-6	0.1717971442967918	-1.3664519765621534		0.4905603203453624	0.1718	0.1718
Bacillus	<0.0001(<0.0001,<0.0001)	0	0	<0.0001(<0.0001,<0.0001)	0	0	<0.0001(<0.0001,<0.0001)	3.15789473684211e-7	3.1578947368421e-7	<0.0001(<0.0001,<0.0001)	0	0	0.9012345210479997	-0.1241019918967011		0.9487615552478591	0.9012	0.9012
Terrisporobacter	<0.0001(<0.0001,<0.0001)	0	0	<0.0001(<0.0001,<0.0001)	0	0	<0.0001(<0.0001,<0.0001)	3.15789473684211e-7	3.1578947368421e-7	<0.0001(<0.0001,<0.0001)	0	0	0.9012345210479997	-0.1241019918967011		0.9487615552478591	0.9012	0.9012
