# Supplementary material for: The harmful intestinal microbial community accumulates during DKD exacerbation and microbiome–metabolome combined validation in a mouse model
Source: Front Endocrinol (Lausanne). 2022 Dec 19;13:964389. doi: 10.3389/fendo.2022.964389 (PMC9806430; doi:10.3389/fendo.2022.964389)
Supplement: Supplementary Table 1 — Comparison of α-diversity in discovery cohort (DKD=120 and DMHC=232) [file DataSheet_2.zip › Supplementary tables/Table S12 (POD in discovery corhort).xlsx]

## Sheet: Sheet1
	DMHC	DKD
DM10	0.571031	0.428969
DM100	0.435829	0.564171
DM102	0.369628	0.630372
DM103	0.847701	0.152299
DM106	0.504043	0.495957
DM107	0.90107	0.0989305
DM108	0.92011	0.0798898
DM11	0.76776	0.23224
DM111	0.696477	0.303523
DM112	0.5	0.5
DM113	0.802198	0.197802
DM114	0.0831025	0.916898
DM115	0.587079	0.412921
DM116	0.514589	0.485411
DM117	0.506849	0.493151
DM118	0.612137	0.387863
DM119	0.580175	0.419825
DM120	0.960422	0.0395778
DM122	0.713924	0.286076
DM123	0.763587	0.236413
DM128	0.790885	0.209115
DM131	0.865079	0.134921
DM132	0.587079	0.412921
DM135	0.335196	0.664804
DM136	0.638655	0.361345
DM137	0.706704	0.293296
DM138	0.637143	0.362857
DM139	0.392857	0.607143
DM15	0.677665	0.322335
DM2	0.628032	0.371968
DM21	0.798942	0.201058
DM22	0.612536	0.387464
DM23	0.754144	0.245856
DM24	0.856749	0.143251
DM26	0.605263	0.394737
DM29	0.792453	0.207547
DM31	0.355844	0.644156
DM32	0.5	0.5
DM33	0.656676	0.343324
DM34	0.335	0.665
DM35	0.502793	0.497207
DM36	0.650273	0.349727
DM37	0.908587	0.0914127
DM39	0.671159	0.328841
DM4	0.469274	0.530726
DM41	0.242236	0.757764
DM45	0.716931	0.283069
DM47	0.956522	0.0434783
DM48	0.745665	0.254335
DM49	0.518135	0.481865
DM5	0.988764	0.011236
DM50	0.713918	0.286082
DM53	0.882038	0.117962
DM54	0.448649	0.551351
DM57	0.456091	0.543909
DM59	0.755682	0.244318
DM6	0.400568	0.599432
DM60	0.57423	0.42577
DM61	0.790634	0.209366
DM62	0.243553	0.756447
DM64	0.428205	0.571795
DM65	0.968254	0.031746
DM66	0.796407	0.203593
DM68	0.655367	0.344633
DM69	0.741379	0.258621
DM7	0.179361	0.820639
DM70	0.575843	0.424157
DM71	0.944	0.056
DM72	0.677054	0.322946
DM73	0.89863	0.10137
DM75	0.508108	0.491892
DM76	0.523438	0.476562
DM77	0.989446	0.0105541
DM78	0.577713	0.422287
DM79	0.205063	0.794937
DM8	0.715818	0.284182
DM81	0.418733	0.581267
DM82	0.403023	0.596977
DM83	0.652893	0.347107
DM84	0.245283	0.754717
DM85	0.847887	0.152113
DM86	0.844875	0.155125
DM87	0.584211	0.415789
DM88	0.454301	0.545699
DM89	0.825	0.175
DM9	0.428169	0.571831
DM90	0.310606	0.689394
DM93	0.541547	0.458453
DM94	0.48285	0.51715
DM96	0.237197	0.762803
DM97	0.319892	0.680108
DM98	0.64497	0.35503
HC1	0.997375	0.00262467
HC10	0.970667	0.0293333
HC100	0.855114	0.144886
HC101	0.965616	0.034384
HC103	0.965699	0.0343008
HC104	0.96978	0.0302198
HC105	0.991892	0.00810811
HC106	0.904225	0.0957746
HC107	0.60733	0.39267
HC108	0.994695	0.00530504
HC109	0.997135	0.00286533
HC11	1	0
HC111	0.612536	0.387464
HC112	0.904494	0.0955056
HC115	0.940379	0.0596206
HC116	1	0
HC118	0.739377	0.260623
HC119	0.984211	0.0157895
HC120	1	0
HC123	0.981723	0.0182768
HC124	0.638356	0.361644
HC125	1	0
HC127	0.778667	0.221333
HC128	0.798928	0.201072
HC13	0.99705	0.00294985
HC130	0.85	0.15
HC131	0.986339	0.0136612
HC132	1	0
HC133	0.924324	0.0756757
HC134	0.997297	0.0027027
HC135	0.972067	0.027933
HC137	1	0
HC138	0.99435	0.00564972
HC139	1	0
HC14	0.724234	0.275766
HC140	0.0413223	0.958678
HC141	0.99734	0.00265957
HC142	0.907738	0.0922619
HC143	0.742775	0.257225
HC144	0.951289	0.0487106
HC145	1	0
HC146	1	0
HC148	0.831884	0.168116
HC15	0.975069	0.0249307
HC150	1	0
HC151	0.798928	0.201072
HC153	0.793566	0.206434
HC155	0.541311	0.458689
HC156	0.717808	0.282192
HC157	0.97541	0.0245902
HC158	0.906005	0.0939948
HC160	0.997151	0.002849
HC162	0.99726	0.00273973
HC163	0.879781	0.120219
HC164	0.992308	0.00769231
HC165	0.570637	0.429363
HC168	1	0
HC169	0.997207	0.0027933
HC17	0.920821	0.0791789
HC170	1	0
HC172	0.986877	0.0131234
HC173	0.939241	0.0607595
HC174	1	0
HC175	0.701449	0.298551
HC178	0.843501	0.156499
HC179	0.88169	0.11831
HC18	1	0
HC183	0.890756	0.109244
HC185	0.942466	0.0575342
HC188	1	0
HC189	0.994429	0.00557103
HC19	0.991279	0.00872093
HC191	0.943343	0.0566572
HC192	0.606145	0.393855
HC193	0.708571	0.291429
HC194	0.935233	0.0647668
HC196	0.971649	0.0283505
HC199	0.977591	0.022409
HC2	0.989474	0.0105263
HC200	1	0
HC201	0.976501	0.0234987
HC205	0.997389	0.00261097
HC206	0.989556	0.0104439
HC207	1	0
HC209	1	0
HC21	0.98892	0.0110803
HC210	0.951872	0.0481283
HC212	0.518414	0.481586
HC24	0.994723	0.00527704
HC25	0.887978	0.112022
HC26	0.991736	0.00826446
HC27	0.924479	0.0755208
HC29	0.988473	0.0115274
HC30	1	0
HC31	1	0
HC32	0.997382	0.0026178
HC33	1	0
HC35	1	0
HC38	0.988636	0.0113636
HC4	0.825301	0.174699
HC40	1	0
HC41	0.997361	0.00263852
HC44	0.921622	0.0783784
HC45	0.997199	0.00280112
HC46	0.873239	0.126761
HC47	0.997297	0.0027027
HC49	0.808511	0.191489
HC5	0.913043	0.0869565
HC50	1	0
HC51	0.956164	0.0438356
HC52	0.7979	0.2021
HC53	0.941667	0.0583333
HC54	0.957983	0.0420168
HC56	0.994318	0.00568182
HC57	1	0
HC59	0.791086	0.208914
HC6	0.865229	0.134771
HC63	0.994429	0.00557103
HC64	1	0
HC65	0.931122	0.0688776
HC66	1	0
HC69	0.644444	0.355556
HC73	0.972222	0.0277778
HC74	1	0
HC76	0.994778	0.00522193
HC77	1	0
HC8	0.802168	0.197832
HC80	0.968338	0.0316623
HC81	1	0
HC82	0.928	0.072
HC85	1	0
HC86	0.997347	0.00265252
HC88	1	0
HC9	0.986413	0.013587
HC90	1	0
HC93	0.986301	0.0136986
HC94	0.904762	0.0952381
HC95	0.844193	0.155807
HC96	0.994186	0.00581395
HC97	1	0
DKD10	0.309392	0.690608
DKD100	0.444737	0.555263
DKD101	0.285319	0.714681
DKD106	0.138667	0.861333
DKD107	0.788462	0.211538
DKD115	0.614243	0.385757
DKD117	0.511335	0.488665
DKD118	0.117493	0.882507
DKD119	0.880556	0.119444
DKD12	0.0972569	0.902743
DKD120	0.785908	0.214092
DKD122	0.12963	0.87037
DKD124	0.178947	0.821053
DKD127	0.707736	0.292264
DKD128	0.734637	0.265363
DKD129	0.497368	0.502632
DKD130	0.980392	0.0196078
DKD131	0.308094	0.691906
DKD133	0.671958	0.328042
DKD136	0.830239	0.169761
DKD137	0.801587	0.198413
DKD139	0.60221	0.39779
DKD14	0.205405	0.794595
DKD140	0.434659	0.565341
DKD141	0.184697	0.815303
DKD142	0.613445	0.386555
DKD143	0.119481	0.880519
DKD146	0.919689	0.0803109
DKD148	0.363636	0.636364
DKD149	0.248082	0.751918
DKD15	0.0146628	0.985337
DKD150	0.518617	0.481383
DKD151	0.57672	0.42328
DKD152	0.787402	0.212598
DKD155	0.359551	0.640449
DKD159	0.428962	0.571038
DKD16	0.0844687	0.915531
DKD161	0.0195531	0.980447
DKD162	0.529891	0.470109
DKD164	0.170029	0.829971
DKD165	0.17847	0.82153
DKD166	0.191304	0.808696
DKD167	0.892265	0.107735
DKD168	0.119593	0.880407
DKD169	0.159383	0.840617
DKD170	0.114973	0.885027
DKD172	0.377778	0.622222
DKD173	0.378917	0.621083
DKD174	0.271003	0.728997
DKD175	0.735537	0.264463
DKD176	0.322034	0.677966
DKD178	0.685294	0.314706
DKD179	0.911111	0.0888889
DKD18	0.371429	0.628571
DKD180	0.465714	0.534286
DKD181	0.115068	0.884932
DKD19	0.876344	0.123656
DKD2	0.407008	0.592992
DKD20	0.955959	0.0440415
DKD21	0.416446	0.583554
DKD22	0.448468	0.551532
DKD23	0.45614	0.54386
DKD24	0.475578	0.524422
DKD25	0.419689	0.580311
DKD28	0.279891	0.720109
DKD29	0.412088	0.587912
DKD3	0.0887097	0.91129
DKD30	0.437838	0.562162
DKD31	0.217848	0.782152
DKD32	0.127778	0.872222
DKD33	0.659517	0.340483
DKD35	0.0659026	0.934097
DKD36	0.431217	0.568783
DKD37	0.200528	0.799472
DKD38	0.104439	0.895561
DKD39	0.657216	0.342784
DKD4	0.541667	0.458333
DKD40	0.554974	0.445026
DKD41	0.498615	0.501385
DKD43	0.221024	0.778976
DKD47	0.460674	0.539326
DKD48	0.444444	0.555556
DKD5	0.121447	0.878553
DKD50	0.894587	0.105413
DKD51	0.722955	0.277045
DKD52	0.0684932	0.931507
DKD53	0.981481	0.0185185
DKD54	0.558989	0.441011
DKD55	0.412533	0.587467
DKD56	0.408719	0.591281
DKD58	0.431319	0.568681
DKD59	0.808219	0.191781
DKD60	0.662234	0.337766
DKD61	0.42663	0.57337
DKD64	0.328947	0.671053
DKD65	0.939828	0.0601719
DKD66	0.473538	0.526462
DKD67	0.0387597	0.96124
DKD69	0.813187	0.186813
DKD7	0.875	0.125
DKD70	0.173171	0.826829
DKD73	0.116531	0.883469
DKD74	0.425474	0.574526
DKD75	0.563003	0.436997
DKD76	0.162437	0.837563
DKD77	0.061828	0.938172
DKD78	0.726225	0.273775
DKD79	0.191436	0.808564
DKD83	0.430108	0.569892
DKD85	0.026738	0.973262
DKD86	0.472464	0.527536
DKD87	0.864943	0.135057
DKD88	0.148438	0.851562
DKD89	0.382353	0.617647
DKD9	0.639798	0.360202
DKD90	0.161644	0.838356
DKD92	0.298153	0.701847
DKD93	0.169811	0.830189
DKD97	0.083558	0.916442
DKD98	0.187335	0.812665
