# Supplementary material for: The harmful intestinal microbial community accumulates during DKD exacerbation and microbiome–metabolome combined validation in a mouse model
Source: Front Endocrinol (Lausanne). 2022 Dec 19;13:964389. doi: 10.3389/fendo.2022.964389 (PMC9806430; doi:10.3389/fendo.2022.964389)
Supplement: Supplementary Table 1 — Comparison of α-diversity in discovery cohort (DKD=120 and DMHC=232) [file DataSheet_2.zip › Supplementary tables/Table S25(negative metabolites).xlsx]

## Sheet: neg
ID	Metabolite	m/z	Retention time	Mode	Adducts	Formula	Fragmentation Score	Theoretical Fragmentation Score	Mass Error (ppm)	KEGG Compound ID	Library ID	CAS ID	DKD1	DKD2	DKD3	DKD4	DKD5	DKD6	FMT1	FMT2	FMT3	FMT4	FMT5	FMT6	CON1	CON2	CON3	CON4	CON5	QC01	QC02	QC03	QC04
neg_1	-	678.505	0.590783	neg	-	-	-	-	-	-	-	-	349782	306437	179223	387943	251770	337009	309864	170203	233439	225224	134742	213908	312478	180933	537469	518524	258783	99359	93437.9	94081.7	99332.3
neg_2	-	686.536	0.583133	neg	-	-	-	-	-	-	-	-	81124.1	108464	85585.2	128740	97392	160394	133121	72507.4	71530.2	78814.5	23180	57993.7	82642.3	56717.1	168216	141537	88926.4	60056	60873.7	57671.3	61404.2
neg_3	-	620.546	0.590783	neg	-	-	-	-	-	-	-	-	361944	293186	177480	402382	243188	306969	302677	182131	219479	238672	127736	237704	348938	190155	496244	485551	256263	126421	121932	122045	125957
neg_4	-	272.795	0.590783	neg	-	-	-	-	-	-	-	-	776197	689814	555424	963481	667749	840824	789272	505329	588507	602895	332398	583197	897199	592775	1.15258e+06	1.11178e+06	654038	414020	406289	406338	412208
neg_5	-	814.39	0.590783	neg	-	-	-	-	-	-	-	-	130318	130680	84065.3	160101	101367	139237	126115	71320.7	75053.1	74997.9	54090.1	77033.2	107473	62568.9	183891	197921	88670.2	34847.8	29900.3	31026.8	30380.6
neg_6	-	446.67	0.598433	neg	-	-	-	-	-	-	-	-	289370	257672	192987	355748	243349	285514	283556	175079	203445	216440	146956	217909	309478	194661	428039	414520	232756	117457	114916	115063	120715
neg_7	-	306.909	8.3195	neg	-	-	-	-	-	-	-	-	357077	345414	348790	351370	365521	360785	360336	362525	360626	380483	357171	350486	494702	471331	516711	532210	401263	354416	359700	354985	363992
neg_8	3-[3-(Sulfooxy)phenyl]propanoic acid	245.012	3.06172	neg	M-H, M+K-2H, M+Na-2H, 2M-H	C9H10O6S	-	50.1	-1.9702962696026696	-	HMDB0094710	-	1.48437e+06	2.50969e+06	995276	1.04026e+06	1.69364e+06	1.49913e+06	1.34648e+06	2.25077e+07	1.47719e+06	2.5917e+06	3.20273e+06	5.14816e+06	798376	953401	89918.8	219861	645155	3.08564e+06	3.06448e+06	3.04431e+06	3.03083e+06
neg_9	-	388.712	0.598433	neg	-	-	-	-	-	-	-	-	174758	150981	95983.7	208535	142996	192912	159230	100228	108514	128126	93660.8	114614	183828	97508.1	246071	240488	137835	57840.9	42621.8	57898.2	56696.7
neg_10	-	384.718	0.598433	neg	-	-	-	-	-	-	-	-	236195	208285	163083	263016	213544	231853	215372	147871	171703	191923	154298	189264	254569	171633	334565	307131	190311	93708.4	93191.9	93173.7	96506.7
neg_11	-	794.422	0.590783	neg	-	-	-	-	-	-	-	-	542023	443927	301280	633894	431374	510158	518129	278628	362887	359309	185978	329174	544390	306099	745496	745571	405026	214773	197909	197856	201816
neg_12	-	736.464	0.590783	neg	-	-	-	-	-	-	-	-	154661	146551	98366.7	198738	113565	157361	142276	81370.3	97901.8	90157.1	76045.4	99282	165249	88452.9	249989	250079	102206	35540.7	35075.3	35237.5	44203.5
neg_13	-	648.636	0.575483	neg	-	-	-	-	-	-	-	-	117565	88846.6	107520	99597.6	108799	109072	130225	82831.4	104605	94852.3	50626.7	132114	160931	180338	162467	172167	116343	85693.9	77295	77263.3	79338.1
neg_14	-	190.928	0.01065	neg	-	-	-	-	-	-	-	-	650424	546850	580844	598552	609765	582029	576815	554380	567491	657477	545052	595292	716966	702052	750395	799593	629674	553299	553283	556644	557573
neg_15	-	254.917	0.544767	neg	-	-	-	-	-	-	-	-	915216	1.11634e+06	1.13965e+06	903569	1.24653e+06	1.09175e+06	879674	1.10582e+06	1.06149e+06	1.26551e+06	1.05741e+06	887144	877542	1.20533e+06	1.18611e+06	1.3433e+06	1.01333e+06	1.00002e+06	1.00549e+06	1.01138e+06	1.00251e+06
neg_16	-	175.968	0.48255	neg	-	-	-	-	-	-	-	-	13505.8	22007	20488.6	20902	13577.1	22548.7	20364.5	22954.4	37521.1	15192.3	33576.6	29532.9	13857.1	34281.2	11527.3	7824.07	22576.1	22044.8	21318.1	21139.6	21612.6
neg_17	-	144.942	0.01065	neg	-	-	-	-	-	-	-	-	160175	135649	143735	147421	150000	142679	143207	137079	143115	161381	137334	146555	177099	174035	183181	196509	152142	134953	135146	134975	136620
neg_18	-	260.873	0.544767	neg	-	-	-	-	-	-	-	-	161277	374589	327151	142635	376494	245784	152754	319833	234568	327003	388269	169717	118070	294883	234675	289730	213911	248721	251573	256158	248781
neg_19	-	810.729	0.544767	neg	-	-	-	-	-	-	-	-	98922	197612	183382	73013.2	183887	129136	87059.6	152076	147118	163776	183998	88278.9	71858.4	150939	109751	132827	110337	139421	139739	140187	140521
neg_20	-	230.899	0.56015	neg	-	-	-	-	-	-	-	-	195185	148628	157702	212083	173766	190010	189827	159880	195528	174767	115923	176215	256970	213661	268975	269377	200854	155035	150944	155117	155108
neg_21	-	558.811	0.56015	neg	-	-	-	-	-	-	-	-	81692.8	64635.9	63406.9	92363.1	75475.7	87083.9	82592.9	61299.2	84526.2	69517.4	45299.1	58563.5	118749	83809	115812	113999	75314.6	66895.1	65875.6	65863.3	69250.2
neg_22	-	434.862	0.56015	neg	-	-	-	-	-	-	-	-	104843	79947.5	81754.2	115443	82880.9	98997.6	104775	73134.8	97991.3	86873.6	49350.4	79310.2	135493	104844	154805	143294	98456.1	80052	79506.1	85680.4	79749.8
neg_23	-	306.919	0.56015	neg	-	-	-	-	-	-	-	-	581078	422417	416500	646043	452538	544459	587175	407117	539085	451410	215868	433357	773470	537881	770117	801190	541905	424778	419626	427778	427759
neg_24	-	298.887	0.56015	neg	-	-	-	-	-	-	-	-	238106	187887	198640	254076	224908	227992	227545	202384	221994	238290	211362	224050	306579	268227	312627	327192	253318	197252	194214	197265	199132
neg_25	-	652.812	0.55245	neg	-	-	-	-	-	-	-	-	85962.1	89321.9	87821.3	109619	99058.7	79020.2	90414.4	86568.9	79617	98587.8	67017.9	117490	88860.7	123039	116494	127691	95368.3	92649.5	86713.2	94952.9	94894.4
neg_26	-	570.836	0.55245	neg	-	-	-	-	-	-	-	-	94915.4	89143.2	93927.2	98406.5	104554	97819.1	100936	90233	84510.8	110483	65615.8	97535	100757	131975	131913	139158	98224.4	92511.5	89619.3	95496	93275.1
neg_27	-	502.849	0.55245	neg	-	-	-	-	-	-	-	-	111770	81273.1	77908.8	124479	82914.9	99896.7	118047	70971.1	101628	76699.5	27617.5	68446.9	139304	97633.7	149349	140967	88161.9	81058	80358.8	80985.9	78740.7
neg_28	-	164.956	0.55245	neg	-	-	-	-	-	-	-	-	21508.5	37951.1	41901.3	15256.4	62387.2	25034.4	7990.33	69596.8	4876.86	86297	235611	76893.7	7097.67	74249	2160.25	22253.9	39095.9	40555.2	40563.1	42185.4	41031.9
neg_29	-	686.754	0.56015	neg	-	-	-	-	-	-	-	-	49659.5	61798	55385.9	65160.6	57239.7	81793.1	87555.5	44446.5	88446.9	50579.7	11628.5	46575.5	62655.6	78040	102416	107872	75036.9	63482.5	63424.8	52882.1	63325.7
neg_30	-	744.451	0.590783	neg	-	-	-	-	-	-	-	-	117168	63581.4	22162.9	117204	55581.5	73843.3	60144.6	15349.5	34707	34612.4	24966.4	39093.4	106707	18477	139636	177629	53795.7	2208.31	2748.57	275.101	5263.24
neg_31	-	192.988	0.62885	neg	-	-	-	-	-	-	-	-	106578	125772	125388	109456	182602	85478.5	228266	218500	169607	277963	274570	208732	287279	305985	191899	261272	156807	119692	123789	123752	123743
neg_32	-	283.952	0.62885	neg	-	-	-	-	-	-	-	-	8058.86	15001.5	19701	9403.88	22788.3	12833.6	11601	24723.9	9021.91	31217.3	54030.9	19064.9	10852.2	79473.4	7742.72	12703.7	19156.8	3994.66	2854.32	2939.86	3676.56
neg_33	-	199.019	0.62885	neg	-	-	-	-	-	-	-	-	106358	87892.7	99094.1	111826	103000	126812	127207	123378	110157	151079	219213	79167.8	68102.6	65114.6	71062.1	63708.3	73454.3	105851	107581	107545	99467.5
neg_34	-	754.741	0.56015	neg	-	-	-	-	-	-	-	-	0	29402.9	24357.1	0	16679.8	21657.9	26377.3	17878.8	7290.66	2269.77	7865.34	21028.8	0	37124.2	36495.8	24755.3	5502.83	23135.9	24752.2	23225	24573
neg_35	-	228.965	0.644083	neg	-	-	-	-	-	-	-	-	3527.82	5781.42	5141.96	6936.25	19524.7	5281.26	25809.4	25131.7	14299.6	28077	21632.7	15223	31878.7	33209.3	9156.64	21055.2	13431.3	7046.15	6951.04	5007.13	7062.99
neg_36	-	784.61	0.567817	neg	-	-	-	-	-	-	-	-	37838.9	18861.6	25459.3	51655.7	30472.7	31181.1	45601.5	20902.7	34661.9	26375.1	6344.18	16763.8	45797.1	26772.4	59173	46621.8	35534.7	23415	20047.2	20840.9	16614.8
neg_37	-	648.526	0.590783	neg	-	-	-	-	-	-	-	-	189651	151325	72326.1	218000	116775	143490	133819	66622.8	91157.9	92739.3	85349.8	98193.3	175693	67871.1	237692	209418	105714	35328.4	31552.5	30582.7	33015.2
neg_38	-	347.098	1.56392	neg	-	-	-	-	-	-	-	-	117166	56722.6	55840	12121	92707.5	53045.2	61852.6	98390.5	149608	234201	1867.54	0	21281.4	54464.7	8097.93	3112.84	0	103786	103855	102026	96218.1
neg_39	-	277.086	1.69642	neg	-	-	-	-	-	-	-	-	65876.2	72682.3	161190	79734	83119.2	214439	147022	225958	528817	143413	39779.2	107603	187210	199561	124676	63532.3	149868	145666	147303	144223	144182
neg_40	-	562.587	0.590783	neg	-	-	-	-	-	-	-	-	569699	491283	369494	682558	426300	550269	518802	334702	391662	404249	228823	391783	597569	371135	800145	811723	435597	292746	290653	290712	296133
neg_41	-	560.59	0.590783	neg	-	-	-	-	-	-	-	-	678230	591978	444510	787380	554341	676342	630757	412177	463216	490738	292076	481870	730154	460462	1.00005e+06	1.01322e+06	519635	356645	344068	365303	364564
neg_42	-	306.905	1.86875	neg	-	-	-	-	-	-	-	-	37897.9	37866.7	20989.5	24081.2	15398.2	29215.8	20161.7	66505.7	25142.1	30299.4	754835	62959.7	2422.82	10640.3	2267.37	4182.65	47007.9	93096.3	93118.8	92208.6	89552.5
neg_43	-	316.151	1.8531	neg	-	-	-	-	-	-	-	-	8086.14	22048.4	230796	2709.89	1081.2	7584.9	3507.93	7125.2	0	0	0	8358.81	0	9445.57	0	0	4730.17	32850.2	31779.1	32142.3	31558.4
neg_44	-	558.593	0.590783	neg	-	-	-	-	-	-	-	-	532205	447551	325946	590009	394312	478924	476140	293649	367223	375295	223709	386327	562161	340877	760585	744325	393026	271098	262200	275446	275147
neg_45	-	403.183	2.02532	neg	-	-	-	-	-	-	-	-	153024	284035	491562	43461.2	100245	158915	91510.4	139121	8452.13	30534.6	22048.3	237117	50050.5	194632	9766.1	57407.1	136201	110334	110860	109751	109423
neg_46	-	442.676	0.590783	neg	-	-	-	-	-	-	-	-	402674	345061	268555	468220	317911	379035	371233	240028	286120	288246	172855	295178	429949	269315	586456	567109	311643	169124	161808	169359	169123
neg_47	-	324.762	0.590783	neg	-	-	-	-	-	-	-	-	343621	301834	252715	367283	276785	322646	313655	220731	254687	262960	214511	305720	373142	284057	464115	475279	281759	197159	194653	194670	197166
neg_48	-	824.508	0.575483	neg	-	-	-	-	-	-	-	-	134381	130162	149143	184668	138162	211169	190348	109154	121876	110770	14832.9	106286	165283	152898	291693	231345	144396	106567	107476	104729	101859
neg_49	-	217.082	0.7203	neg	-	-	-	-	-	-	-	-	47512.8	62397.2	143874	133937	150760	229651	184014	171849	228329	123800	10675.7	150370	172184	184484	97292.2	73249.9	124085	107768	106950	108314	108317
neg_50	2-[3-(sulfooxy)phenyl]acetic acid	230.996	2.34632	neg	M-H, M+K-2H, M+Na-2H	C8H8O6S	-	58.1	-2.38667822354556	-	HMDB0125163	-	4.89178e+06	3.8776e+06	1.4116e+06	2.61227e+06	3.10258e+06	1.32734e+06	2.72206e+06	1.78486e+06	859709	2.20215e+06	1.90945e+07	1.67693e+06	868427	943131	180650	530731	919292	2.61653e+06	2.56599e+06	2.58187e+06	2.56572e+06
neg_51	-	133.013	0.735583	neg	-	-	-	-	-	-	-	-	739370	1.5536e+06	4.123e+06	1.26717e+06	1.50104e+06	2.16339e+06	1.29624e+06	4.48875e+06	4.68169e+06	1.44807e+06	1.30206e+06	4.39173e+06	1.82878e+06	6.1684e+06	443061	503444	3.44918e+06	2.14742e+06	2.18314e+06	2.15578e+06	2.14749e+06
neg_52	-	140.964	6.70077	neg	-	-	-	-	-	-	-	-	5414.79	6086.78	6991.72	7535.95	6838.12	8481.66	9715.48	8136.47	8420.5	7774.56	8307.39	10580.2	6815.16	6534.25	8256.92	9750.07	8455.14	8170.63	7957.43	7301.75	8183.75
neg_53	-	150.886	0.583133	neg	-	-	-	-	-	-	-	-	1.02933e+06	946938	897114	1.26302e+06	952578	1.14245e+06	1.10275e+06	819223	914809	921919	567262	951535	1.31797e+06	1.07902e+06	1.52997e+06	1.51571e+06	997785	792429	787883	787939	794644
neg_54	-	316.947	7.15193	neg	-	-	-	-	-	-	-	-	345440	174198	2178.7	383217	360678	429780	203479	254892	395544	277009	931661	14960.3	225024	294524	402039	371671	339262	1624.84	1552.16	1631.74	661.216
neg_55	-	520.692	0.575483	neg	-	-	-	-	-	-	-	-	97143.4	115776	120976	112677	121095	142462	136972	106015	107544	105671	65212.2	116925	102132	123924	181377	170473	118004	98442.7	97765.1	98629.8	97963.5
neg_56	-	316.947	8.14162	neg	-	-	-	-	-	-	-	-	7.46908e+06	5.84428e+06	3.72003e+06	7.9966e+06	7.77463e+06	8.286e+06	7.18707e+06	6.67366e+06	7.90343e+06	8.23394e+06	9.10953e+06	5.32461e+06	8.50244e+06	8.84083e+06	9.76078e+06	9.86736e+06	8.12021e+06	3.17553e+06	3.17451e+06	3.17592e+06	3.08282e+06
neg_57	-	304.914	8.34262	neg	-	-	-	-	-	-	-	-	391255	324427	346017	406194	406966	388763	395438	360374	409052	416355	383425	359596	477766	466660	475481	520122	410068	341774	355427	335708	344165
neg_58	-	134.894	8.39657	neg	-	-	-	-	-	-	-	-	731369	690528	728833	729074	722832	714802	727731	720640	725165	776672	696539	718910	919827	884411	949870	980435	727358	713808	714065	722525	728751
neg_59	-	227.795	8.43508	neg	-	-	-	-	-	-	-	-	258864	268759	270240	269881	263682	261439	267379	265424	267683	306545	283150	270125	360558	354049	376279	399407	278791	272320	274483	272731	282274
neg_60	-	126.88	8.39657	neg	-	-	-	-	-	-	-	-	230805	200592	215441	233039	225283	222966	232112	207830	222944	241336	200551	215635	266786	267160	279849	291470	221586	205390	205404	209079	206722
neg_61	-	322.886	8.33488	neg	-	-	-	-	-	-	-	-	329876	274670	302357	328847	346882	324149	334060	308717	347755	351856	331701	303711	427300	406098	439300	451500	356650	302618	304778	302653	312934
neg_62	-	146.923	8.31183	neg	-	-	-	-	-	-	-	-	739870	714689	722393	760529	744340	743844	742032	715769	756475	830050	712909	727675	1.02797e+06	994830	1.05303e+06	1.0823e+06	835515	715649	736563	735987	735844
neg_63	-	224.023	0.766133	neg	-	-	-	-	-	-	-	-	46936.6	90951.5	99744.7	138577	58711.1	93920.5	120825	78794.1	45517.8	55747.9	2.85838e+06	327304	72055.8	129730	72522.8	148765	168748	154670	157564	157565	157567
neg_64	-	259.13	2.56395	neg	-	-	-	-	-	-	-	-	139490	339156	394755	746961	605155	1.09585e+06	559667	1.28459e+06	1.97561e+06	571143	397433	1.06082e+06	615707	797129	517938	413455	1.24286e+06	679344	672861	673637	672843
neg_65	-	582.645	0.575483	neg	-	-	-	-	-	-	-	-	95252.1	123507	117783	117419	112545	125188	128348	96676.7	106103	106161	57681.9	124241	103727	113382	184420	180808	119061	96107.4	92683.6	95379.4	96115.9
neg_66	Glutamylphenylalanine	293.114	2.75075	neg	M-H, M+Na-2H, M-H2O-H	C14H18N2O5	59.7	-	-0.846589427889886	-	HMDB0029156	20556-22-3	133151	170155	417350	253424	297782	387885	252747	423304	478745	235926	101964	307245	381015	489778	312503	236511	338452	255710	259101	256620	255701
neg_67	-	578.651	0.575483	neg	-	-	-	-	-	-	-	-	130280	149208	143144	156104	140467	154525	165988	109626	129791	126029	69411.2	133520	158967	135417	214866	202234	138032	115780	115348	111911	114208
neg_68	-	232.95	2.91483	neg	-	-	-	-	-	-	-	-	31032.1	34682.4	39272.2	36158.7	41759.4	35727.8	43368.9	36394.8	41843.2	34162.9	4780.29	39050.9	57272.2	51335.1	47603	37452.3	42004.4	30687	33613.9	33601.7	33597.1
neg_69	-	717.731	2.9226	neg	-	-	-	-	-	-	-	-	22162.2	144570	65697.9	12397.8	61191.2	5157.23	32104.6	11719.7	36708.4	9928.21	0	32563.8	35525	24837.3	10011.9	679.649	30811.9	20301.5	19922.4	19924.8	21487.5
neg_70	-	367.772	2.9459	neg	-	-	-	-	-	-	-	-	672917	829031	796467	656780	830249	632816	806819	666995	812559	671107	0	778847	949840	888046	738968	569095	847682	643646	650636	658866	658644
neg_71	-	467.781	2.9226	neg	-	-	-	-	-	-	-	-	97617.5	219297	166109	83912.7	159154	65572.4	119932	76878.4	125558	81664.8	0	115179	135760	121527	76789.5	39781.6	118952	86178.8	86159	87364.9	88102.6
neg_72	-	242.908	2.9226	neg	-	-	-	-	-	-	-	-	272542	604742	397147	219823	388674	193788	299831	223486	305758	235366	0	301074	306432	283756	192760	124412	275769	237902	232660	240619	240541
neg_73	-	287.125	3.25692	neg	-	-	-	-	-	-	-	-	46440.5	99181.5	30448	107062	60231.7	227682	79860.8	145200	89688.6	59246.1	45670	14274.7	19303.2	20893.7	10255.7	5272.83	9739.01	83421.6	83422.5	83409.8	82279.9
neg_74	-	352.908	3.35078	neg	-	-	-	-	-	-	-	-	442188	250123	115356	60214.2	108987	23644.3	48200.8	38474.3	10566.6	139925	1.29985e+06	23769.7	8268.77	63632.4	4392.12	19244.8	23296.5	196508	194645	190688	190643
neg_75	-	318.923	3.40543	neg	-	-	-	-	-	-	-	-	17892.4	35932.2	10943.4	16116.5	9048.48	14408.8	10858.7	8525.83	44090.4	14631.5	19914.6	114667	47759.2	17868.3	24024.2	9627.96	80792.6	34628.1	34849	34231.1	33316.9
neg_76	-	701.815	3.45175	neg	-	-	-	-	-	-	-	-	58242.1	75516.2	98414.4	668122	545197	715089	933650	617520	108443	187035	0	213340	464565	237472	757508	1.32151e+06	157739	322997	323278	317021	308330
neg_77	-	324.946	3.45175	neg	-	-	-	-	-	-	-	-	5.58082e+06	6.74326e+06	9.39531e+06	2.49472e+07	2.05026e+07	2.73883e+07	3.40316e+07	2.58756e+07	7.10716e+06	9.5523e+06	2508.23	1.14606e+07	1.86173e+07	1.29081e+07	2.73356e+07	4.62707e+07	9.63841e+06	1.45716e+07	1.4361e+07	1.42013e+07	1.41958e+07
neg_78	-	322.949	3.45175	neg	-	-	-	-	-	-	-	-	6.29979e+06	7.59616e+06	1.0583e+07	2.81758e+07	2.31183e+07	3.08884e+07	3.8256e+07	2.9127e+07	7.9901e+06	1.07439e+07	1979.39	1.28788e+07	2.11047e+07	1.47188e+07	3.10844e+07	5.27373e+07	1.09795e+07	1.65437e+07	1.59967e+07	1.6172e+07	1.59903e+07
neg_79	-	318.923	3.63843	neg	-	-	-	-	-	-	-	-	22679.6	154605	106023	48269.3	30315.1	49951.5	33574.3	26018.2	120213	17887.9	524.024	418704	146261	57233.6	63274.7	26849.4	284285	125742	119325	119632	119173
neg_80	-	438.051	3.34303	neg	-	-	-	-	-	-	-	-	34058.6	6909.7	0	341.209	428.015	0	0	0	0	2702.96	268086	0	0	0	0	0	0	7881.75	7355.94	7071.6	7078.14
neg_81	P-Cresol glucuronide	283.082	3.78693	neg	M-H, 2M-H, M-H2O-H	C13H16O7	-	76.2	-1.3773603762744902	-	HMDB0011686	-	4.20981e+06	1.96716e+06	1.5245e+06	1.05583e+06	2.39772e+06	205488	1.5409e+06	345690	72988.5	1.13129e+06	2.03608e+07	1.20785e+06	160121	689235	298302	813601	863571	1.7019e+06	1.69573e+06	1.67102e+06	1.67035e+06
neg_82	-	352.908	3.9041	neg	-	-	-	-	-	-	-	-	38380.4	104434	132482	12958.2	11198.4	11302.1	11917.8	6720.53	19742.6	10596.4	0	130711	67621.4	25949.9	30905.6	7953.37	66085.9	44594.4	44654.5	43326.5	40795.6
neg_83	-	240.911	2.9226	neg	-	-	-	-	-	-	-	-	220487	502690	334680	187846	327056	164350	254739	189271	257840	206586	783.637	260026	263937	245811	169202	114468	232846	200365	200370	202599	202563
neg_84	-	332.939	4.26468	neg	-	-	-	-	-	-	-	-	3926.15	2903.76	8696.55	3883.62	0	0	5219.24	3830.65	1188.64	13209	1.29933e+06	34767	0	1956.67	2110.96	6313.53	19080.1	53921.2	49785.6	49680.9	49432.1
neg_85	-	367.184	4.25685	neg	-	-	-	-	-	-	-	-	0	0	0	0	0	0	0	0	0	0	1.37521e+06	2156.88	0	0	0	0	742.325	7559.38	6215.82	6200.12	6200.9
neg_86	2,8-Dihydroxyquinoline-beta-D-glucuronide	336.072	2.84457	neg	M-H, 2M-H, M+Na-2H	C15H15NO8	-	72.1	-1.16437577424675	-	HMDB0011658	-	1.35518e+06	987585	371821	581791	1.01249e+06	512891	141481	126561	694496	277852	305768	125511	64210.1	60695.6	48020.8	54169	11519.2	787154	787221	781637	773806
neg_87	-	335.049	0.7891	neg	-	-	-	-	-	-	-	-	1.23773e+06	1.36836e+06	2.2224e+06	1.2005e+06	704736	1.61101e+06	1.81525e+06	1.46118e+06	607585	378905	330897	3.05993e+06	562784	1.01898e+06	318334	398661	1.56787e+06	1.39937e+06	1.33089e+06	1.33089e+06	1.33092e+06
neg_88	-	570.619	0.575483	neg	-	-	-	-	-	-	-	-	157659	208473	176864	200950	186278	208932	209487	142398	141734	151084	82948.6	168789	175531	170773	288014	280346	156148	143760	145260	143920	151429
neg_89	-	388.865	5.01922	neg	-	-	-	-	-	-	-	-	362349	486816	365551	87941.7	98792.4	80462	100466	32466.3	74384.9	102734	8029.15	575313	706610	91007	504342	136849	297197	266280	266480	266676	238776
neg_90	-	386.869	5.01142	neg	-	-	-	-	-	-	-	-	300699	405508	307137	72730.3	82934.3	67562.7	82437.1	27263.4	63119.2	86812.2	5442.51	475570	587168	81221.6	420607	110861	240049	219942	219711	220392	199952
neg_91	-	530.721	0.575483	neg	-	-	-	-	-	-	-	-	123310	109178	116342	136087	126146	124094	136760	111297	110065	114577	62609.4	141295	172007	170052	186601	204962	139718	95071.2	95071.7	90695	95026.5
neg_92	Uridine	243.062	0.811867	neg	M-H, M+FA-H, M+Cl	C9H12N2O6	89.0	-	-2.14124305970687	C00299	HMDB0000296	58-96-8	118232	112501	91115.5	45792.3	19997.4	78184.1	183953	112124	112262	89141.5	128706	430667	105750	97889.4	86258.1	76339.4	306335	158005	157539	157222	157694
neg_93	-	336.788	0.575483	neg	-	-	-	-	-	-	-	-	120237	122036	122598	142416	119390	132567	128878	97392.6	104342	109532	70424.3	119655	148636	125417	192913	187387	120479	99563.1	98789.6	97919.9	99558
neg_94	-	716.623	0.567817	neg	-	-	-	-	-	-	-	-	89221.4	61457.1	67915.5	123436	85671.5	114529	106069	73618.1	72797.4	88704	8735.98	53775.1	133438	80433	150987	130146	85873.2	62631.9	62623.8	62630.8	60490.6
neg_95	-	382.721	0.567817	neg	-	-	-	-	-	-	-	-	93896.5	98049.7	89577.3	100194	114227	92267.8	71234.6	103916	55686.4	120145	196721	115669	89376.2	119535	106968	132603	99052.6	57912.1	56451.3	56569	60299
neg_96	-	358.842	0.567817	neg	-	-	-	-	-	-	-	-	20429.6	40627.7	34545.5	21300.4	25799	23728.6	24994.5	49234.7	21172.9	26292.7	54036.2	29224.3	30443.3	32184	33458.4	36172.7	22440.8	26609.7	28524	30178.3	26929.9
neg_97	-	348.814	0.567817	neg	-	-	-	-	-	-	-	-	46641.6	47943.4	52810	52974.3	50829.4	56203.6	56529.3	53352.7	46152.1	44482.6	35121.2	48978.9	56795.7	53560.4	84961.5	79027.3	50357.8	40649.1	42696.2	42688.7	42696.7
neg_98	-	717.852	5.99563	neg	-	-	-	-	-	-	-	-	0	18093.4	29987.9	0	15273.4	0	0	0	14926.2	993.044	0	5925.61	93402.2	3208.96	125960	0	23376.9	34957.1	33301.2	34871.2	31226.1
neg_99	-	183.102	6.01103	neg	-	-	-	-	-	-	-	-	65037.9	60436.5	49502	40334.3	43162.8	69848.6	55626.1	96837.1	132867	56608.6	42229.7	26022.7	77702.3	77018.3	27701.6	23354.6	21236.4	62185.5	58539.6	58489.9	58408.4
neg_100	-	358.085	6.03415	neg	-	-	-	-	-	-	-	-	40181.2	75501.8	90562.7	136204	86548.4	129587	128417	99070.5	91916.9	56974.6	9831.88	210099	105576	166502	57411.2	322991	144191	110279	104144	103349	100282
neg_101	-	407.28	6.08087	neg	-	-	-	-	-	-	-	-	903960	1.01931e+06	5.06233e+06	562760	400390	307456	163969	127261	65175.1	122943	37663.2	190444	43288.9	25882.4	30538.1	23994.2	94186.2	672445	672693	672796	641342
neg_102	-	618.549	0.598433	neg	-	-	-	-	-	-	-	-	350132	276009	223168	436349	280214	370840	331965	193483	245374	232506	95544.2	201868	363359	211139	509172	469311	272224	132866	129556	129572	133758
neg_104	Cholic acid	407.28	6.16637	neg	M-H, 2M-H, M+Cl	C24H40O5	77.4	-	-1.51951025077323	C00695	LMST04010001;HMDB0000619	81-25-4	764603	1.63493e+06	5.14623e+06	1.23236e+06	482848	568920	53890.9	89153.8	73992.9	50302.7	54692	166164	14076.4	11700.6	11883.5	5356.52	281683	831224	816303	821166	799962
neg_105	-	682.498	0.598433	neg	-	-	-	-	-	-	-	-	117445	84029.4	33483.8	137893	67068.7	94557	72699.2	34877	49159.2	45394.8	20255	49586.3	96981.7	18610.8	133592	161746	48209.4	13144.1	8294.67	13404.1	13117
neg_106	-	500.635	0.598433	neg	-	-	-	-	-	-	-	-	443833	392431	299171	525643	356410	440763	426795	259272	308884	331036	204590	328550	471261	302344	642581	658063	352371	210462	205968	206090	210422
neg_107	-	676.725	0.56015	neg	-	-	-	-	-	-	-	-	66614.5	57220.6	62821	77980.7	56480.5	64537	102860	59825.7	77421.3	61775.1	14200.7	65232.5	101984	104276	143738	99488.7	85734.9	58475.3	62931.5	60266.7	64497.4
neg_108	-	248.054	1.05013	neg	-	-	-	-	-	-	-	-	13818.1	16010.3	33035.5	19156.6	17015.5	26481.4	31343.4	26481.4	36068.6	14379.2	8790.36	18454.2	29294.4	36106.2	25400.1	29876.3	20757.8	28749.1	25576.5	24586.2	24528
neg_109	-	628.795	0.56015	neg	-	-	-	-	-	-	-	-	56837.9	58498.1	55146.6	72348.6	51625.4	53753	59101.1	47204.8	46674	55163.4	28295	46007.7	75299.2	53924.8	59048.7	75346.5	54186	51721.4	50885.6	51707.3	50878.3
neg_110	-	800.413	0.590783	neg	-	-	-	-	-	-	-	-	130902	144660	77107.6	197395	124337	157015	155397	58901.6	80344.5	77328.3	24125.5	67464.4	131906	53053.8	274416	289522	108273	31022.9	31254.2	27815.9	31056.4
neg_111	-	105.935	0.01065	neg	-	-	-	-	-	-	-	-	47602.1	43125	42722.1	45281.1	47679.6	44314.2	46378.2	44492.8	48041	51870.8	44046.7	45508.4	58453.7	55479.7	61394.2	68467.8	51057.1	43343.9	43358.2	43952.6	44300.8
neg_112	-	146.938	0.01065	neg	-	-	-	-	-	-	-	-	1.10102e+06	930965	1.02791e+06	1.06242e+06	1.06577e+06	1.04769e+06	1.03949e+06	984289	1.04413e+06	1.14785e+06	972221	1.05642e+06	1.26631e+06	1.21509e+06	1.31489e+06	1.36985e+06	1.05282e+06	932162	932235	935967	948197
neg_113	-	134.914	0.01065	neg	-	-	-	-	-	-	-	-	7102.91	6913.34	6929.24	7239.32	7521.67	7153.96	7249.43	6827.57	7814.34	7997.44	6456.12	7705.37	9689.89	9409.34	10459.2	11073.5	7827.15	6494.99	6498.51	6706.51	6614.14
neg_114	-	188.932	0.01065	neg	-	-	-	-	-	-	-	-	38941.3	34596.6	34883.6	35208.5	37126.3	33727.3	33648.1	33077.5	32402.3	36664.1	31693.8	35301.4	43192.1	42107.7	43479.5	47450.6	38178.8	32719.4	32345.5	32749.1	32809.3
neg_115	-	305.86	0.01065	neg	-	-	-	-	-	-	-	-	6725.59	5926.89	5738.62	6567.41	6521.09	6179.73	6082.18	5607.93	5875.8	7362.65	5925.31	6757.6	7641.27	7786.31	8247.43	8669.66	7625.48	6347.41	6196.79	6436.78	6448.31
neg_116	-	340.835	0.01065	neg	-	-	-	-	-	-	-	-	20254.5	17104	17300.1	18567.7	18162.8	17860.6	18470.7	15763.6	16699.2	19651.6	17567.2	19204.9	23384.3	20927.3	23063.9	25919.7	19721.8	16297	15386.9	16290.6	16214.8
neg_117	-	482.789	0.01065	neg	-	-	-	-	-	-	-	-	23504.3	21301	19875	23569	23294.6	22409.7	23462.4	20433.2	18958.3	27474.8	19901.1	22284	28362.8	28919.7	33714.7	32907.8	26970	21760.5	20157.6	21590	21762.2
neg_118	-	554.718	0.01065	neg	-	-	-	-	-	-	-	-	33023.7	27601.4	26826.8	28815	27997	26670.5	28716.8	24156.4	24032.2	31353	26535.5	28887.4	37047.9	34141.8	38925.1	35822.9	32476	26414	26089	26091.2	26653.7
neg_119	-	138.906	0.0146333	neg	-	-	-	-	-	-	-	-	40251.5	33503.2	35713.5	35311.1	38900.1	34830.7	34605.5	33348	35333.3	38228.8	34029.2	35984.4	42720.1	43131.5	44116.7	49573.2	36222.6	33118.4	33152.6	33374.4	33395
neg_120	-	174.863	0.0584	neg	-	-	-	-	-	-	-	-	18435.6	16149.7	16061.4	17678.1	17785.8	16072.5	16465.7	16609.2	15846.1	18898.9	15295.4	16210.9	21393.1	20023.8	20838.4	22614.5	16971.7	15746.6	15669.3	15859.7	15859.6
neg_121	-	178.92	0.0146333	neg	-	-	-	-	-	-	-	-	67331	53426.8	67081.6	71837.8	78915.9	73412.4	75818	68783.4	76547.6	81093.2	70889.7	75832.2	99417.4	92393.6	104373	104288	68765.2	55813.1	58631	58566.6	58578.8
neg_122	-	161.933	0.01065	neg	-	-	-	-	-	-	-	-	4727.59	4228.67	3798.79	4453.3	4685.45	3791.67	4100.08	4314.29	4335.63	4510.6	4039.9	4408.64	5349.53	5323.81	5445.8	6593.67	4553.7	4114.69	4114.44	4144.78	4167.7
neg_123	-	195.905	0.0146333	neg	-	-	-	-	-	-	-	-	209006	173248	193391	190811	198338	184707	187705	178186	186009	201792	172272	193655	214289	207780	224700	246309	183597	171647	172422	171649	174081
neg_124	-	262.858	0.0146333	neg	-	-	-	-	-	-	-	-	26600.6	20538.5	22722.5	19074.6	25822.5	16272.5	24308.7	16641.3	16793.6	27171.5	17093.5	20170.1	22441.4	22617.7	23700.7	24238	18849.4	19362	19387.3	19397.4	20373
neg_125	-	334.879	0.0146333	neg	-	-	-	-	-	-	-	-	17165	18321.5	17725	19582.4	19061.7	22105.2	23943.3	18992.9	24813.7	27456.4	19760.2	24853.6	38264.3	34743.7	39216.7	41883	21334.9	16759.5	17316.3	18586.6	16965.9
neg_126	-	170.883	0.0186667	neg	-	-	-	-	-	-	-	-	100924	81068	92360.3	89114.2	95320.1	87471.8	87620.2	83649.7	89408.8	94298.7	82043.6	91018.7	101304	97474.8	106698	116086	81941	80007.6	78935.6	79596.6	79999.6
neg_127	-	143.864	0.0227	neg	-	-	-	-	-	-	-	-	151463	124604	144911	147222	151492	139920	145343	131625	143289	151159	130931	143287	157748	151516	163360	175819	124276	121760	120579	121550	121758
neg_128	-	130.983	0.48255	neg	-	-	-	-	-	-	-	-	36669.3	55881.2	55835	54945.5	36890	58302.6	55486.8	59346.9	97449.7	41672.5	82301.5	80311.2	40563.3	87553	33186.1	25506.2	56583.6	56489	54775.3	54753.3	55727.9
neg_129	-	148.949	0.48255	neg	-	-	-	-	-	-	-	-	9392.32	13609.6	17612.9	17269.4	11640.4	21819.9	17908.8	21304.1	30877.5	12826.6	27334.4	26151.6	14205.5	30129.8	11530.9	7996.9	16798.4	15770.4	15097.4	15759.9	15771.7
neg_130	-	272.959	0.48255	neg	-	-	-	-	-	-	-	-	9515	22906.5	22115.1	16852.8	8705.24	21257.5	18333.5	22211.9	47343.5	14129.6	36624.4	56661.8	6074.67	31316.3	4793.48	4010.41	10464.3	25184.6	22805.3	23106.3	22801.6
neg_131	-	225.099	0.490483	neg	-	-	-	-	-	-	-	-	932.12	1416.14	3140.78	3372.36	4119.56	5360.4	9637.94	4826.93	3460.89	5464.52	4182.4	3020.69	12759.7	19944	4319.01	9752.62	1194.31	3218.85	3218.82	3143.5	3197.92
neg_132	-	164.934	0.48255	neg	-	-	-	-	-	-	-	-	3734.68	6046.85	7025.61	5895.88	3850.31	7446.96	5939.94	6856.45	10491.2	4412.54	9373.82	8997.13	3784.92	9404.34	3319.62	2425.63	5954.82	5707.08	5434.71	5430.29	5599.66
neg_133	-	226.965	0.506283	neg	-	-	-	-	-	-	-	-	32679.8	48280.6	50078.4	45857.6	28348.9	57211.9	50155.3	48483.2	79475.2	35217	65583.7	85419.7	34034.2	73682.9	31015.5	23172.4	40004.6	52816.2	50940.1	52220.5	52818.6
neg_134	-	394.89	0.506283	neg	-	-	-	-	-	-	-	-	18555.4	15699	15927.4	20478.4	17259.6	18905.9	18568.2	14156.1	15717.3	21015	17738.3	17411.1	20554.3	17852.5	23833.3	26300	18285.2	16334.4	16490.5	16651.1	16712.4
neg_135	-	365.887	0.506283	neg	-	-	-	-	-	-	-	-	19648.5	24605.8	26669.6	29345.1	21575.9	33686.1	29189.5	25259	33394.1	23626.3	33408.4	33054.8	25685.5	34486.2	23396.2	25227.4	26995.7	26129	26602.9	23429.3	26878.8
neg_136	-	469.913	0.51405	neg	-	-	-	-	-	-	-	-	35051.6	29670.6	27277.1	32747.2	31455	33420.1	33683.7	25126.3	25855.6	33558.3	27204	28301.3	40795.8	31685.2	44711.7	46392.3	35480.6	28455.3	28447.5	28456.6	29608.4
neg_137	-	566.902	0.51405	neg	-	-	-	-	-	-	-	-	11007.2	20422.1	18492.5	19757.7	12670.1	21379.8	21508.9	16417.8	31732.9	14329.5	26772	29100.9	15518.7	26055	14545.6	12573.7	19679	21479.9	20516.3	20498.5	21527.4
neg_138	-	362.94	0.506283	neg	-	-	-	-	-	-	-	-	28690.6	47316.4	48953.6	53219.5	29332.5	68014.2	55995.1	53858.6	87005.9	30152.3	76396.6	77669.2	37715.9	73884.9	27959.2	19669.2	48166.8	49931.7	47766.3	47745.6	49337.3
neg_139	-	184.915	0.506283	neg	-	-	-	-	-	-	-	-	8760.23	7458.67	7699.13	8544.6	8442.13	8669.63	8853.34	7009.11	8359.43	9196	8025.92	7260.21	10181.2	9327.32	10671	11268.9	8463.17	7834.72	8202.61	7807.46	7911.21
neg_140	-	656.884	0.521733	neg	-	-	-	-	-	-	-	-	1.67207e+06	1.20879e+06	1.31988e+06	1.93391e+06	1.38738e+06	1.59557e+06	1.78841e+06	1.24634e+06	1.5215e+06	1.43782e+06	1.07938e+06	1.46252e+06	2.23977e+06	1.6073e+06	2.11098e+06	2.20934e+06	1.63691e+06	1.3485e+06	1.34855e+06	1.3568e+06	1.39439e+06
neg_141	-	621.009	0.521733	neg	-	-	-	-	-	-	-	-	50681.5	47034	72959.5	45213.3	53078.6	51235.9	49285.8	73975.4	67837.2	65105.4	10154.3	47009.8	88060.6	149300	59134.9	102694	60138.1	50574.9	52510.5	52509.9	52232.9
neg_142	-	129.935	0.48255	neg	-	-	-	-	-	-	-	-	20039.7	17935.7	19644.9	18533.7	17372.5	18162.5	17690.3	17851.1	19244.9	19321.2	18146.2	20728.2	19789.4	20912.4	19234.4	21191.8	17514	18034.6	17430.5	18036.2	17900.1
neg_143	-	944.807	0.521733	neg	-	-	-	-	-	-	-	-	110782	76333.2	72978.6	88819.7	78506.7	68063.5	92522.3	66403.8	79412.4	85640.2	154079	121578	116186	91336.4	101398	124915	102509	87507.7	82167.1	89111.4	89039.6
neg_144	-	892.958	0.521733	neg	-	-	-	-	-	-	-	-	38918.9	32427.8	40960.3	36117.8	44347	38961.6	37348.2	62552.8	47619.2	45258.9	13810.1	32542.6	56395.5	93244.4	43294.9	74150.7	43860.5	33522.6	37391.3	32429	34169.5
neg_145	-	141.867	0.0227	neg	-	-	-	-	-	-	-	-	241266	194736	225738	230838	235800	224287	230127	208904	229753	240037	208297	227174	247957	237807	256308	275477	195382	193133	192332	190117	193125
neg_146	-	168.886	0.0186667	neg	-	-	-	-	-	-	-	-	381891	306920	354547	354035	365316	346639	348623	323633	347488	368497	317868	350664	384286	368455	398773	431901	313064	302357	299358	299993	303618
neg_147	-	132.867	0.0425	neg	-	-	-	-	-	-	-	-	210966	166179	195645	203417	203553	201101	202657	187761	200473	217293	187546	211445	216821	209115	226005	224861	162382	161785	161203	161801	159711
neg_148	-	321.872	0.0146333	neg	-	-	-	-	-	-	-	-	25381	22249.8	22368.4	24391	26166.2	23230.5	24231.4	23673.7	20977.8	22960.2	22435.6	22656	31013.9	29326.6	28290.6	34191.7	24911.8	22930	22528.7	23212.5	22861.3
neg_149	-	935.792	0.537083	neg	-	-	-	-	-	-	-	-	58600.1	53138.8	54271.1	70196.3	64761	75096.6	79662.6	52735.4	70305.9	67335.8	14918.1	49379.4	65064.1	61627.2	85731.8	99962.8	58749.9	65806.4	64721.1	57955.4	63965.6
neg_150	-	838.766	0.537083	neg	-	-	-	-	-	-	-	-	36151.3	75595	76395.3	33291	74224.3	61925.6	45644.5	69873	51869.9	50158.4	31739.7	45974.5	23210.9	38374.4	67464.9	61351.3	43059.2	56909.4	54634.8	57936.2	57940.4
neg_151	-	322.904	0.544767	neg	-	-	-	-	-	-	-	-	656880	778338	806302	669025	882659	778981	643429	764693	766893	847070	748981	659672	650847	871876	885076	987280	723775	718560	718598	725648	737665
neg_152	-	458.878	0.544767	neg	-	-	-	-	-	-	-	-	535345	585834	628107	547488	657351	617818	554449	574627	630729	626978	510809	489582	542556	651827	700163	760568	571595	561097	553593	562642	562593
neg_153	-	594.853	0.544767	neg	-	-	-	-	-	-	-	-	584552	570374	636922	618882	670829	665809	597481	586391	683366	676761	495383	549311	631214	690765	794076	853433	622556	588734	588715	595331	595369
neg_154	-	616.783	0.544767	neg	-	-	-	-	-	-	-	-	57527.9	75662.2	60192.6	51400.1	84607.4	52893.5	24186.2	53547.4	70874.7	81713.8	104582	31715	63041.9	51379.9	43245.4	57983.1	62401.8	57368.1	54349.9	53482.3	53449.3
neg_155	-	674.754	0.544767	neg	-	-	-	-	-	-	-	-	90131.5	161231	146340	80125.4	185568	128466	49957.5	120466	130813	160948	206957	69630.3	93393.6	112276	90991.9	116564	111682	107441	102249	104821	103764
neg_156	-	731.83	0.544767	neg	-	-	-	-	-	-	-	-	113484	124325	129014	112224	123561	126200	110051	87903.2	116967	109385	68982.7	107509	100476	125522	150073	171707	122483	111071	111321	114543	113213
neg_157	-	737.786	0.544767	neg	-	-	-	-	-	-	-	-	28162.6	72500.4	63118.2	29535.5	73040.3	58009.6	30228	48455.7	43194.2	54248.1	34218.6	31668.1	19300.8	40860	47757.6	69608.1	35239.3	47609	46196.6	45341.9	40953.9
neg_158	-	752.759	0.544767	neg	-	-	-	-	-	-	-	-	69202.5	94471.4	95819.2	59391	118269	101281	36802	80612.3	110770	103413	124523	60111.4	85479	81088.6	69314.7	93761.9	78493.1	82547.9	67746.4	73786.5	77556.9
neg_159	-	738.46	0.590783	neg	-	-	-	-	-	-	-	-	60485.5	48093.7	28985	99105.6	50721.8	77314.2	71204	25958.6	38232.6	37062.4	2926.4	31204.5	63003.6	22379	115957	92344.1	52132.1	15867.7	14514.9	14483.4	14714.8
neg_160	-	707.484	0.590783	neg	-	-	-	-	-	-	-	-	41079.2	17209.3	7101.89	46117.9	8684.98	40849.1	23357.4	4304.68	5964.33	6993.41	4845.39	1994	36773	3470.99	50636.9	56935.3	14157.8	601.335	712.968	0	691.472
neg_161	-	680.502	0.590783	neg	-	-	-	-	-	-	-	-	157407	117562	78465.1	188963	111779	161401	135091	67433.2	82122.3	91813.1	28466.3	79571.1	137903	67101.5	207691	190358	107109	38764.9	35065.1	37982.5	36338.9
neg_162	-	778.761	0.56015	neg	-	-	-	-	-	-	-	-	27346.1	54647.9	45016.7	28249.9	44602.3	42123.7	39136.4	34924.3	34219.3	36232.6	21801.5	33440	15929.7	43591.8	58574	62252.5	33162.3	41135.1	42493.5	42540.1	39274.7
neg_163	-	650.633	0.575483	neg	-	-	-	-	-	-	-	-	64518.3	65622.7	60527.1	83641	66293.1	89096.7	84673.7	51658.8	60465.9	58514.4	12033.2	55180.8	82085.8	81136.1	102116	112338	70382.9	45212.6	41674.9	41670.9	42008.9
neg_164	-	387.114	0.583133	neg	-	-	-	-	-	-	-	-	0	0	0	0	0	0	0	0	0	0	0	0	0	0	0	0	0	224745	276496	275992	264551
neg_165	-	454.702	0.583133	neg	-	-	-	-	-	-	-	-	179640	210691	183295	238197	199050	245307	230810	151981	148273	161203	63150.4	149792	214955	191278	328850	314801	177740	147137	146812	139337	144963
neg_166	-	804.449	0.583133	neg	-	-	-	-	-	-	-	-	95707	105029	91426.4	146548	98933.6	118967	118252	62734.5	71697.6	85843.5	25795.4	76432	116108	72071.2	135745	144307	76505	68006.5	64734	62843.4	62884.7
neg_167	-	802.451	0.583133	neg	-	-	-	-	-	-	-	-	72118.4	76753.2	61040.7	113452	73211.4	105610	91527.2	52790.9	50589.4	60925.9	11740.4	46792.2	71499.2	49882.3	106218	106979	55510.5	47643.7	46837	46233.4	47642.4
neg_168	-	266.804	0.590783	neg	-	-	-	-	-	-	-	-	1.66298e+06	1.47088e+06	1.32959e+06	2.04189e+06	1.46861e+06	1.81478e+06	1.70662e+06	1.17437e+06	1.34805e+06	1.36262e+06	743488	1.37745e+06	2.00303e+06	1.43924e+06	2.39075e+06	2.33557e+06	1.464e+06	1.07242e+06	1.0608e+06	1.06079e+06	1.07245e+06
neg_169	-	270.798	0.590783	neg	-	-	-	-	-	-	-	-	1.25817e+06	1.09699e+06	962438	1.49908e+06	1.07903e+06	1.31238e+06	1.24626e+06	871471	992681	998925	576025	1.01727e+06	1.49914e+06	1.06144e+06	1.77551e+06	1.77586e+06	1.08268e+06	742796	733695	733653	742844
neg_170	-	572.616	0.583133	neg	-	-	-	-	-	-	-	-	122662	154534	123444	186109	133036	182671	171252	95620	111642	114828	32183.3	100478	149375	118392	233687	214897	122756	99231.7	94153	94151.4	94224.3
neg_171	-	626.581	0.583133	neg	-	-	-	-	-	-	-	-	26138.9	38819.8	30200	30831.7	30070.7	44266.9	36349.7	24972.6	24790.6	24241.2	21416.7	25115.9	26189.3	21032.9	47257	48481.4	26463.2	19674.9	18106.1	19672.6	19678
neg_172	-	566.625	0.583133	neg	-	-	-	-	-	-	-	-	47629.7	55874.4	49665.9	56816.3	51371.7	72093.3	57877.6	43688.1	41686.9	41587.7	6752.24	34225	48940.4	48086.8	81423.1	81667.6	46787.5	40602.8	40593.7	40597	37065.7
neg_173	-	516.655	0.583133	neg	-	-	-	-	-	-	-	-	22326.9	36145	33487.5	31316.9	31646.4	39246.5	36714.5	24649.4	23749.1	16492	7213.33	21714.6	20639.2	24874.1	49681.7	42544	22296.9	21495.5	21495	20285	21497.3
neg_174	-	514.658	0.583133	neg	-	-	-	-	-	-	-	-	74412	85015.4	75114.8	89999.7	79800.4	100471	92900.4	58849.3	56410.2	64356	23111.7	59502.5	75647.2	70673.8	125488	127024	68251.8	58847.7	58181.3	57773.1	58864.7
neg_175	-	512.66	0.583133	neg	-	-	-	-	-	-	-	-	199156	219138	188506	268404	203485	262876	236727	154306	163770	175758	48727.6	151367	243535	184193	323287	315605	188486	148061	148084	143414	146872
neg_176	-	508.666	0.583133	neg	-	-	-	-	-	-	-	-	47653.7	63263	61032.9	60470.8	63655.6	65209.7	59851.9	45809.5	45101.4	47192.2	30587.2	58284	53079.2	58646.3	77917.6	89195.8	48952.2	44231.8	43813.6	43811.6	44952.3
neg_177	-	450.708	0.583133	neg	-	-	-	-	-	-	-	-	44511.3	58940.6	52123.1	61617.6	52656.2	63363	57459	41310.9	40424.9	41890.6	21651.9	46981.9	56712.2	47567.5	87067.1	83860.7	49969.3	40695.1	38655.7	39752.9	39097.8
neg_178	-	402.778	0.583133	neg	-	-	-	-	-	-	-	-	41727.1	52342	51578.1	54996.9	54508.1	63685.8	61607.1	42950.2	43938.6	44329.1	19226.4	44182.1	45817.8	51224.2	90525.3	81432.8	49548.4	40517.4	40150.3	40147.5	41304.2
neg_179	-	92.927	0.583133	neg	-	-	-	-	-	-	-	-	2.96564e+06	2.64741e+06	2.64287e+06	3.57401e+06	2.8225e+06	3.26795e+06	3.18962e+06	2.51783e+06	2.73462e+06	2.8047e+06	1.76483e+06	2.81728e+06	3.98357e+06	3.31939e+06	4.43312e+06	4.45345e+06	2.96099e+06	2.32183e+06	2.31696e+06	2.33917e+06	2.42377e+06
neg_180	-	145.061	0.583133	neg	-	-	-	-	-	-	-	-	101128	106562	154872	140246	140245	102560	141963	137314	159239	146165	74854.4	275719	349696	411961	186317	207955	263648	112131	110631	110635	112120
neg_181	-	814.479	0.575483	neg	-	-	-	-	-	-	-	-	82306.1	85346.8	89087.6	105365	87881.7	127938	101425	57392.6	73953	82138	11240.1	53314.1	100986	72032.4	153147	129780	64781	71978.6	62002.6	63477.5	65332.9
neg_182	-	808.44	0.575483	neg	-	-	-	-	-	-	-	-	44288.7	49616	41696.8	52571.5	39668.8	60419.9	63567.5	24539.6	34267.5	32181.3	13753.7	32809.9	51624.5	39780.8	73932.9	68148	44184.3	36964.1	30617.2	30640	30683.1
neg_183	-	764.552	0.575483	neg	-	-	-	-	-	-	-	-	32667.5	28673.8	24178	50716.1	31765.9	53582.7	46299.9	21744.7	33775.3	33099.5	1580.85	26645	46786.6	31907.8	49757.9	56171.8	31054.3	19172.3	18238.7	17589.1	19134
neg_184	-	754.523	0.575483	neg	-	-	-	-	-	-	-	-	27807.3	37581.1	39291.3	42214.9	28945.7	39481.9	42338	31302.8	31084.5	20770.3	17900.9	37003.1	34502.6	30324.8	58550.1	44738.7	27472.8	28485.4	28265	25145.2	28424.1
neg_185	-	706.594	0.575483	neg	-	-	-	-	-	-	-	-	88508	89148.8	81492.8	114638	99604.8	138098	121227	72786.2	92358	87100.8	23984.8	83989.9	157309	122321	146682	169389	110316	52753.3	52786.1	48263.9	52688.2
neg_186	-	696.565	0.575483	neg	-	-	-	-	-	-	-	-	57540.2	88857.5	76215.3	96721.4	72899.5	110733	97279.2	55806.8	48004.9	51493.4	15531	50276.3	66868.2	49512	131427	102284	60019.9	53817.1	52666.5	50985.4	53866.3
neg_187	-	588.68	0.575483	neg	-	-	-	-	-	-	-	-	197749	158824	161453	222966	188394	217111	221013	141769	181218	181247	54894.3	189809	291211	260004	283171	328135	199220	134000	132606	129965	133973
neg_188	-	646.639	0.575483	neg	-	-	-	-	-	-	-	-	95520.7	77366.2	75260.7	109869	79040.8	86195.3	104320	57547.5	84580.2	78840.1	34434.6	97984.3	126841	128415	132136	140196	101455	62458.1	58321.6	57103.7	57108.4
neg_189	-	590.677	0.575483	neg	-	-	-	-	-	-	-	-	133702	122804	120816	160022	132633	152854	159459	98002.1	122245	116607	38220.4	135796	203360	183503	220210	237707	146843	94974.8	96080.9	92030.9	96032
neg_190	-	586.683	0.575483	neg	-	-	-	-	-	-	-	-	64192.6	68669.5	65223.7	83888.4	70603.6	87411.8	88824.8	57786.3	67433.6	60772.5	13840.9	59785.3	84354.5	82586.9	128151	116176	74532.4	57240.9	55637.7	54555.3	56470.2
neg_191	-	836.715	0.56015	neg	-	-	-	-	-	-	-	-	0	15524.1	16810.4	0	14728.2	15967.7	2966.24	12432.1	4261.13	2813.22	6941.89	0	0	7041.68	510.477	18361.1	0	11721.4	11038.3	11733.3	10401.6
neg_192	-	580.648	0.575483	neg	-	-	-	-	-	-	-	-	129751	138647	135299	175802	142413	171047	170854	110221	120426	121455	39383.2	112789	164605	134335	219788	199978	138185	113379	110773	109671	109715
neg_193	-	162.977	0.6593	neg	-	-	-	-	-	-	-	-	20660.4	14158.6	12103.3	18396.8	11966.1	18872.5	8992.77	8464.26	8264.08	14251.4	10656.5	25737.2	29147.4	33928	20038.2	27340.3	24788.6	11231.2	11231.2	11323.2	11322
neg_194	-	842.568	0.567817	neg	-	-	-	-	-	-	-	-	37550.5	30380.8	27810.4	40764.6	43669	58945.8	65097.1	33502.3	32710.7	33048.8	5540.71	22995.7	59062.5	35327.5	81945	66232.3	42450.1	32280.8	27924.1	26402.8	26795.5
neg_195	-	204.974	0.6593	neg	-	-	-	-	-	-	-	-	0	0	0	0	383.017	0	0	1691.56	437.261	0	7329.22	0	3691.9	0	3808.22	8393.49	0	0	525.267	610.339	608.318
neg_196	-	203.798	0.6593	neg	-	-	-	-	-	-	-	-	255365	208133	246571	308478	217653	236746	280423	156041	192574	209245	98703.4	223702	346775	242690	360808	383538	244540	196793	200396	196980	206884
neg_197	-	156.895	0.666933	neg	-	-	-	-	-	-	-	-	22946.6	12954.9	13459.7	26656.4	16011.2	22971.7	27345.6	13991.4	20116.8	17012.8	5115.28	22250.1	30147.8	16991.6	36208.2	32829.2	17206.1	16528.3	17554.5	17820.4	18341.5
neg_198	-	201.801	0.666933	neg	-	-	-	-	-	-	-	-	1.73867e+06	1.39354e+06	1.54649e+06	2.00605e+06	1.43328e+06	1.61947e+06	1.76992e+06	1.13994e+06	1.37491e+06	1.40654e+06	778967	1.40971e+06	2.50201e+06	1.7493e+06	2.68344e+06	2.74302e+06	1.42273e+06	1.45584e+06	1.45611e+06	1.46044e+06	1.48545e+06
neg_199	-	177.844	0.666933	neg	-	-	-	-	-	-	-	-	162194	134038	124535	180270	135777	155523	164317	104546	138855	133801	72511.1	127466	209813	157802	244157	247647	146503	135398	135403	136221	136219
neg_200	-	480.794	0.567817	neg	-	-	-	-	-	-	-	-	86239.6	69349.8	72818	97748.2	82638.8	94304.4	100867	71190.9	94613.4	83098.8	33156.3	72322.3	106959	102409	143342	132111	102041	69431.2	70671.1	70727.1	73038.3
neg_201	-	528.724	0.575483	neg	-	-	-	-	-	-	-	-	41656	52692.2	56073.5	36130.3	52452.4	54752.8	62510.1	46783.2	46371.3	44526.9	31738.2	70168.9	46746.5	78107.9	83310.4	93467.3	56996.5	44031.5	45529.6	44633.5	45124.8
neg_202	-	522.689	0.575483	neg	-	-	-	-	-	-	-	-	103930	105645	108066	131882	112741	138019	125891	94710.4	102968	94146.5	35885.4	89826.2	120444	107526	170549	165190	101575	89359.7	87838.4	87574.3	87573.2
neg_203	-	267.011	0.674567	neg	-	-	-	-	-	-	-	-	3224.69	1178.08	0	0	1361.3	0	3473.66	4094.23	4400.43	10313.7	0	6013.97	20789.3	16804.5	16561	2439.67	3480.77	2041.36	1801.13	2214.76	2218.95
neg_204	-	408.015	0.674567	neg	-	-	-	-	-	-	-	-	315744	733751	1.43823e+06	332188	739829	765428	477668	773388	585086	324223	20818.4	1.53246e+06	182000	556612	225587	275625	773935	523099	520871	520879	529082
neg_205	-	150.022	0.682167	neg	-	-	-	-	-	-	-	-	1827.29	1883.34	8346.05	185.96	2235.3	0	1263.59	597.952	2306.87	0	15534.9	2203.53	5193.39	10366.1	4289.61	2468.41	843.828	2856.11	3038.73	3094.28	1728.1
neg_206	Adenosine monophosphate	346.055	0.674567	neg	M-H, 2M-H	C10H14N5O7P	81.7	-	-1.56824922655363	C00946;C01367;C00020	HMDB0000045	61-19-8	0	81.7694	50.6917	8.52792	0	0	0	0	0	0	8519.27	527.699	6134.54	3.25594e+06	6582.93	3187.57	0	82474.7	81700.5	83162.3	83644
neg_207	-	234.859	0.682167	neg	-	-	-	-	-	-	-	-	246556	235340	193704	264937	262896	272887	258065	195231	210287	255498	74260.9	127814	240061	177550	392036	392893	183641	167818	167093	167098	170315
neg_208	-	570.067	0.682167	neg	-	-	-	-	-	-	-	-	8537.23	34916.2	176428	6690.7	57351.8	40610.7	29002.1	82850.9	44119.1	13822.7	0	66378.1	0	0	6342.24	0	23515.9	22957.6	21042.8	22644.8	21929.6
neg_209	-	354.77	0.682167	neg	-	-	-	-	-	-	-	-	8806.47	12352.7	6356.46	24245.8	12399.6	24761	23001.6	6034.92	8261.15	9358.96	0	757.559	12135.5	0	36693.6	28397.5	4009.23	4181.82	3840.55	4544.84	5219.81
neg_210	-	216.918	0.682167	neg	-	-	-	-	-	-	-	-	13732.2	22308.6	17739.7	3977.5	38367.2	2365.76	258.747	35393.4	1801.11	76372.7	190560	27412.8	3337.93	50668.4	2571.75	14514.9	30000.2	21049.4	21183.6	21055	21860.4
neg_211	-	466.004	0.689783	neg	-	-	-	-	-	-	-	-	0	0	0	0	0	0	0	0	0	0	81.4339	0	0	515058	0	0	0	3141.79	1604.67	3537.2	2868.49
neg_212	-	168.013	0.697433	neg	-	-	-	-	-	-	-	-	34428.3	40249.8	37464.3	58389.1	29623.1	38977.2	33623.4	42195.8	24190.6	38303	359067	51729.4	16701.4	23361.5	13339.1	17070.6	43014.1	46860.2	47880.1	47667.9	47879.9
neg_213	-	352.773	0.689783	neg	-	-	-	-	-	-	-	-	28344.5	33857.7	23331.5	49147.9	36293.6	52394.3	50872	31153	27097.4	26492.5	0	9858.81	41438.4	17868.9	76310.9	65241.2	18291.7	20803.1	22044.7	21423.4	21618.4
neg_214	-	275.088	0.689783	neg	-	-	-	-	-	-	-	-	6279.76	16938.3	51374.9	23963.7	43853.7	46239.9	33955.3	29722.3	21632.5	34700.4	42001.1	51439.3	26887.3	37412	18780.7	5662.49	74355.8	21681.4	20494.7	21675.8	21677.3
neg_215	-	129.066	0.70505	neg	-	-	-	-	-	-	-	-	43496.6	31576.8	46711.7	10274.4	13004.1	7849.84	17020	9926.91	23008.9	30964.5	7211.46	75288	61640.2	15046.2	31014.3	9673.42	44348.6	22518.9	22990.9	22347	22315.4
neg_216	-	173.056	0.70505	neg	-	-	-	-	-	-	-	-	605016	483817	660337	188288	229113	162194	282702	201967	370738	466650	256033	1.04179e+06	929012	261171	483037	204322	653819	355201	360966	360943	360305
neg_217	-	233.012	0.70505	neg	-	-	-	-	-	-	-	-	19164.5	15512.6	22492.7	6978.65	4682.84	3983.1	9303.41	2356.73	7037.67	8961.09	0	37682.5	47845.9	6514.34	23160.5	4453.07	19910.9	10568.7	10613.7	10435.1	10487.6
neg_218	-	372.946	0.70505	neg	-	-	-	-	-	-	-	-	15976.7	14447.9	26733.3	2403.21	6263.56	1469.6	5530.05	0	7181.93	11000.2	0	16225.9	36230.9	3193.89	24445.2	4003.63	14441	5343.38	6624.21	6648.54	6268.69
neg_219	-	118.941	0.712667	neg	-	-	-	-	-	-	-	-	54672.2	47955.8	35266.6	43301	54276.7	40593.7	43642	42204.7	41939.5	63918.6	30654	39612.2	56959	44694.3	69280.3	79202.6	54650.4	42755.6	42994.9	43346.4	43824.4
neg_220	-	196.028	0.712667	neg	-	-	-	-	-	-	-	-	26302.6	36576.7	32935.3	33747.8	37822.8	41349.2	51172.6	64168.3	32274.5	44437.9	157650	28128.7	46687.1	62666	35168.8	61173.3	22492.1	246535	266653	277230	279460
neg_221	-	337.032	0.7203	neg	-	-	-	-	-	-	-	-	8043.44	16009.8	48148.1	24989.6	46924	55262.2	43859.2	47459.3	59759.6	34869.1	0	23713.1	37681.4	44227.2	22261.6	18283	26126.3	26284.4	27133.8	27461.8	26831.4
neg_222	-	111.019	0.72795	neg	-	-	-	-	-	-	-	-	170705	193303	100345	141896	176759	149697	140268	131961	150249	121613	163403	108867	63695.2	86965.2	63397.9	70971.5	93069	361140	346119	336267	335028
neg_223	-	240.936	0.72795	neg	-	-	-	-	-	-	-	-	5355.94	6010.26	0	9336.14	7056.98	9548.7	7117.09	4717.82	14586.5	1286.02	0	4451.21	7797.73	4527.33	7829.56	9477.77	10033	13841.6	14954	14296.2	13200.5
neg_224	-	146.045	0.735583	neg	-	-	-	-	-	-	-	-	97175.8	86112.7	69464.6	102554	83082.3	98964.9	97062.9	107307	100055	83441.6	302142	69695.6	65780.1	56964.8	64648.8	74576	70807.9	87314.8	87322.1	89955.3	87318.9
neg_225	-	173.008	0.735583	neg	-	-	-	-	-	-	-	-	47187.6	77930.4	77460.6	32160	91172.2	52593.3	33868.6	110219	40620.7	91396.3	292927	95620.9	22649	92051.1	14705	36276.5	88462.3	61205.3	61624.3	61992.5	61419.8
neg_226	-	252.963	0.735583	neg	-	-	-	-	-	-	-	-	112786	225599	537367	130534	213423	204897	141518	298372	214451	172391	88369.3	330253	288134	633552	88868.5	93895.8	265940	206151	206167	208011	211663
neg_227	-	310.999	0.735583	neg	-	-	-	-	-	-	-	-	0	931.29	38937.8	815.28	0	5841.61	5697.3	8061.84	2031.42	0	0	27048	15506.6	51075.5	0	0	10607.1	2238.64	2248.25	2421.48	2421.67
neg_228	-	363.011	0.735583	neg	-	-	-	-	-	-	-	-	44580.1	50690.9	22567.7	35380.3	36073.8	29623.8	32748.3	21582.2	10354.6	34235.1	203022	11862.5	11327.6	5440.26	18791	26128.4	22703.1	35670	35397.8	35970.8	34332.7
neg_229	-	192.969	0.74325	neg	-	-	-	-	-	-	-	-	5360.03	8669.76	27299.2	11065.9	6850.67	17390.5	13906	12741.1	11879.3	5762.77	0	24019.8	23759.6	27707.1	4902.84	3248.82	14004.2	14189.6	14008.7	14190.2	14190.3
neg_230	-	259.876	0.74325	neg	-	-	-	-	-	-	-	-	13856.4	23198.4	54348.9	21016.5	24322.5	36769.3	22340.9	53102.5	49724.3	20504	13187.5	57182.9	40349.3	77401	7012.62	7582.69	48272.9	33098.3	34638.2	35038.9	35045.6
neg_231	-	372.912	0.74325	neg	-	-	-	-	-	-	-	-	12845.9	34335.5	84616.2	8195.55	30941	21105.7	15831.1	31810.4	24904.6	15775.5	0	29211	41287.4	83031.6	9929.65	9669.57	30843.3	25699.7	25699.8	25699.7	25606.7
neg_232	-	336.083	0.74325	neg	-	-	-	-	-	-	-	-	0	10616.2	22041.8	42694.1	20586.6	60265.9	49376	53423.6	83965.3	1916.81	233.896	21129.6	7637.74	0	20704.7	2752.49	19769.2	29019.4	29019.6	29473.3	29116.2
neg_233	-	331.947	0.74325	neg	-	-	-	-	-	-	-	-	70829.8	188279	415020	48860.9	241600	136788	55154.3	485401	492134	268677	99307.3	265996	114005	601119	5743.61	25646.3	317558	180735	181298	184291	196508
neg_234	-	281.054	0.758483	neg	-	-	-	-	-	-	-	-	47299.5	45659.6	21273.3	47091.4	34564.1	35021.7	43619.5	19252.5	16328.6	30421.7	146124	22219.8	16685.9	12601	19360.7	23366.8	24349.5	40239.1	38970	38627.3	38614.5
neg_235	-	257.879	0.74325	neg	-	-	-	-	-	-	-	-	28090.9	51035.6	123651	46462.9	50873.9	75607.7	51424.5	110408	100831	46447.1	29207.3	112967	83902.4	156019	20741.6	21293.7	99518.2	71227.1	71240.7	73721	71666.9
neg_236	-	163.06	0.74325	neg	-	-	-	-	-	-	-	-	29805.2	35230.9	19143.9	41957.6	30070.7	48657.3	24090.2	35616.8	33876.1	16414.4	17935.2	4763.24	14120	7399.09	8588.14	8337.83	1065.74	26329.5	26219.2	24713.4	25473.1
neg_237	-	289.017	0.735583	neg	-	-	-	-	-	-	-	-	4725.78	22061.2	164538	11575.6	17375.2	23414.8	14476.7	58391.3	37622.4	8112.43	1791.16	132680	43925.6	255828	903.394	0	57948.5	26294.4	25822.1	26084	26831.5
neg_238	-	125.071	0.773833	neg	-	-	-	-	-	-	-	-	818.356	528.693	1031.88	3731.55	3038.14	2354.89	3842.33	3610.33	3781.98	2729.71	52326.4	5944.48	7426.28	6418.68	5317.4	6160.19	5887.16	5255.08	5406.83	5174.9	5175.67
neg_239	Nalpha-Acetyl-L-glutamine	187.072	0.773833	neg	M-H2O-H, M-H	C7H12N2O4	86.8	-	-4.23382562225213	-	-	-	50287.7	53325.4	67524.6	129900	92439.2	84972.5	143435	138390	126412	101910	1.12676e+06	216501	235150	188857	194580	187780	190930	155516	155516	156714	155516
neg_240	-	181.017	0.773833	neg	-	-	-	-	-	-	-	-	0	0	814.648	9734.87	486.771	5827.4	597.063	1777.97	1598.16	1319.63	116080	13348.4	0	0	0	496.25	26421.9	4317.37	4439.31	4285.69	4424.3
neg_241	-	96.959	0.781467	neg	-	-	-	-	-	-	-	-	2.9114e+07	3.15171e+07	2.73308e+07	2.46696e+07	3.53974e+07	2.67539e+07	2.40234e+07	3.16559e+07	3.28865e+07	4.29032e+07	4.01196e+07	2.136e+07	2.83692e+07	3.63724e+07	3.51587e+07	4.0316e+07	3.05612e+07	2.68395e+07	2.73264e+07	2.74902e+07	2.74887e+07
neg_242	-	291.887	0.781467	neg	-	-	-	-	-	-	-	-	8401.18	7677.58	17945.7	14927	8346.19	16206.7	18731.5	20570.2	11763.3	10521.2	31970.2	20633.5	10826.4	13327.3	6569.42	14176.5	21051.9	17309.1	18204.1	17888.2	18240.4
neg_243	-	340.896	0.773833	neg	-	-	-	-	-	-	-	-	13236.6	10730.1	11120.7	6848.7	16664.4	18454.6	18147.1	23655.1	22864.2	34350.6	0	8649.44	2457.72	22338.6	5455.37	1154.9	3734.42	9967.95	9986.59	10673.3	10340.8
neg_244	-	166.98	0.7891	neg	-	-	-	-	-	-	-	-	32231.5	34861.1	38736.1	31238.5	23624.2	27135.9	39960.6	31308.6	23494.3	20059.1	17680.7	43247.6	25321.6	33274	18333.7	19083.3	33030.6	30073.7	29676.7	29662	31387
neg_245	-	167.02	0.7891	neg	-	-	-	-	-	-	-	-	7.2685e+06	7.62488e+06	1.0222e+07	7.32384e+06	5.42983e+06	8.35361e+06	9.25962e+06	8.31549e+06	5.29987e+06	4.20822e+06	4.1977e+06	1.2683e+07	5.20553e+06	7.29931e+06	4.00222e+06	4.59421e+06	8.94455e+06	7.58816e+06	7.47742e+06	7.48847e+06	7.47758e+06
neg_246	-	286.97	0.7891	neg	-	-	-	-	-	-	-	-	1.12561e+06	1.35055e+06	1.47168e+06	938558	1.00601e+06	1.14431e+06	1.12437e+06	1.31009e+06	860184	858834	732677	1.13962e+06	693485	1.11103e+06	643727	785055	1.23377e+06	1.12854e+06	1.11247e+06	1.12997e+06	1.12998e+06
neg_247	-	74.0237	0.7967	neg	-	-	-	-	-	-	-	-	11290.1	11532.3	13058.7	48166.2	13065.7	14786	18841.5	17820.4	13957.4	17611.2	594419	80010.6	11776.6	11260.8	17009	29949.2	109314	47403.7	47584.3	47853	47403.5
neg_248	-	476.98	0.7891	neg	-	-	-	-	-	-	-	-	43022.8	33207.8	76517.8	48512.8	36813.1	69298.1	75639.3	57164.6	24824	17576.3	5044.38	42888	23853.1	40760.7	14766.4	19921.4	46714.3	59082.6	57797.7	56505.8	56464.7
neg_249	-	335.025	0.7967	neg	-	-	-	-	-	-	-	-	7966.2	9070.45	105452	23073.3	10819.6	31580.5	34627.9	30814.2	28574.7	6309.33	0	39399.5	43567.4	57175.3	7441.86	2153.28	26299.6	30736.2	26459.8	24227.3	27191
neg_250	-	203.997	0.804283	neg	-	-	-	-	-	-	-	-	31422.2	39262	37125.6	12446	44707.5	7027.76	11224.9	9401.05	14292.5	9991.69	59545.4	3111.79	7145.04	7183.81	0	0	1144.98	13583.2	13443.9	13852.3	13198.3
neg_251	-	254.981	0.804283	neg	-	-	-	-	-	-	-	-	1.32843e+06	1.51939e+06	504736	1.35624e+06	1.10035e+06	1.45994e+06	931640	1.31626e+06	814290	902785	1.02372e+07	1.99427e+06	529532	695171	250328	554780	1.7606e+06	1.40835e+06	1.42534e+06	1.42534e+06	1.42108e+06
neg_252	-	467.09	0.804283	neg	-	-	-	-	-	-	-	-	30949	13368.7	2228.12	26162.3	107850	68804.2	82407.7	135028	41330.8	70718.3	121515	47219.9	113885	171000	92955.9	202973	36726.2	36717.1	40130.8	38928.1	41362.5
neg_253	-	89.0233	0.811867	neg	-	-	-	-	-	-	-	-	2.18645e+07	3.05648e+07	3.59578e+07	3.06157e+07	3.899e+07	3.45818e+07	2.39269e+07	3.96945e+07	3.04583e+07	3.32172e+07	2.44299e+07	2.62701e+07	2.37765e+07	4.63609e+07	1.5681e+07	1.51819e+07	2.1342e+07	2.77912e+07	2.83374e+07	2.83386e+07	2.827e+07
neg_254	-	129.038	0.811867	neg	-	-	-	-	-	-	-	-	42223.9	32723.8	42091.4	41078.8	52906.6	41724.5	53779	29137.9	38621.4	43781.3	15261.9	35546.2	65224.5	44679.5	43591.1	39314.1	37038.5	33128.4	33130.2	32961.9	32391.4
neg_255	2,5-Furandicarboxylic acid	154.998	0.811867	neg	M-H, M+Cl	C6H4O5	-	68.0	-6.13563641223861	C20450	HMDB0004812	3238-40-2	15040.8	17525	28439.3	8858.93	25364.9	23531.3	12120.2	26915.5	20114.5	21882.1	90797.7	39662.1	10613.8	40748.6	5142.28	17502.4	26229.4	25275.9	25946.7	25554.1	25278.5
neg_256	L-Ascorbic acid	175.024	0.811867	neg	M-H2O-H, M-H	C6H8O6	58.3	-	-5.09888904442788	C00072;C01041	-	-	142245	280022	544498	206377	230900	325038	149763	376084	265169	152603	817283	206044	94035.3	207779	37400.2	60387.4	227181	228009	227861	227623	227624
neg_257	Citric acid	191.019	0.811867	neg	M-H2O-H, M-H	C6H8O7	66.9	-	-4.364719996473831	C00158	HMDB0000094	77-92-9	5.3208e+06	7.52722e+06	9.25627e+06	3.81629e+06	8.75609e+06	7.58636e+06	3.90099e+06	9.70987e+06	6.13961e+06	8.11465e+06	1.79939e+07	1.36228e+07	4.15839e+06	1.21508e+07	2.19624e+06	5.79219e+06	8.92981e+06	7.81159e+06	7.90556e+06	7.71406e+06	7.77124e+06
neg_258	-	278.124	0.811867	neg	-	-	-	-	-	-	-	-	40243.8	49762.4	78031	156003	84608.3	158271	174950	245838	552352	91916.2	938.449	83176.8	55110.2	15198.2	174893	63431.1	110547	114982	122063	118759	118154
neg_259	-	341.898	0.811867	neg	-	-	-	-	-	-	-	-	52292.8	55292.1	67446.6	23553.8	78853.4	53653	24802.7	38647.8	21358.1	82744.6	62528.3	57687.2	33233	93221.2	15845.6	74056.8	60095	61399.1	61379.9	57632.2	60280
neg_260	-	435.957	0.811867	neg	-	-	-	-	-	-	-	-	21081.3	33006.1	46482.6	5689.68	25845.1	23598.6	5825.22	17197.9	0	25368.9	70200.8	103316	6925.27	58005.6	0	12408.3	32252.4	35261	35374.6	33234.4	30754.1
neg_261	-	137.035	0.819433	neg	-	-	-	-	-	-	-	-	6869.25	5636.32	1183.52	5962.2	2901.87	3130.44	6651.22	424.735	5559.85	4261.6	8340.11	0	233.865	0	2123.24	1132.25	1585.19	4384.06	4637.71	4587.66	3827.54
neg_262	N-Acetyl-L-glutamic acid	188.056	0.819433	neg	M-H2O-H, M-H	C7H11NO5	72.2	-	-4.86058217077939	C00624	-	-	42372.8	34192.2	81445.7	67407.5	99574.8	103700	103317	338127	464339	127215	456806	205578	166865	212008	117722	125619	173813	130119	130146	132099	132644
neg_263	-	194.012	0.819433	neg	-	-	-	-	-	-	-	-	4615.65	52448.8	47767.7	49995.5	76123	76860.8	75519.6	49322.6	71055.3	15623.7	12052	89658.8	41222.5	209433	26109.3	49333.6	60814.6	70286.8	70282.5	70034.9	69164.4
neg_264	-	218.066	0.819433	neg	-	-	-	-	-	-	-	-	8880.61	7179.97	5974.96	18303.4	11179.5	12063.2	17398.4	2676.94	7486.33	10577.9	126026	26598.7	20428.8	5787.27	12891.8	22068.8	20944.1	15764.8	14891.6	15569.7	15765.3
neg_265	-	247.984	0.819433	neg	-	-	-	-	-	-	-	-	30053.3	24307.4	17430.7	24526.3	38780.6	23514.6	41740.6	12010.4	17900.8	36445.1	26172.7	6757.11	36404.9	15203.1	36848.5	33529.4	18465.4	20861.3	20876.8	20487.8	17744.1
neg_266	-	263.044	0.819433	neg	-	-	-	-	-	-	-	-	19707.8	7119.4	14515	16345.1	1586.91	12455.2	14716.3	1392.68	8428.63	5123.86	5967.83	7503.32	12606	1318.82	20572.1	13485.8	14652	5030.18	7238.25	7189.33	7204.69
neg_267	-	303.083	0.819433	neg	-	-	-	-	-	-	-	-	0	4165.96	8204.56	12196.6	2278.53	10358.5	14813.9	14642.2	2831.91	11132.1	36011.6	12537.9	11117.8	13207.3	9252.84	8106.59	12122.3	4168.91	3982.83	4702.36	3998.33
neg_268	-	381.049	0.819433	neg	-	-	-	-	-	-	-	-	39406.9	21317.4	0	0	0	0	0	0	0	0	12479.5	0	0	0	0	0	0	0	1509.38	1033.81	0
neg_269	-	653.154	0.819433	neg	-	-	-	-	-	-	-	-	1161.59	0	0	0	23645.1	7875.98	3508.58	19737.5	0	1300.3	0	11679.2	8645.61	40080.1	4774.64	45582.7	19916.2	1687.32	0	1032.66	1624.84
neg_270	-	333.094	0.819433	neg	-	-	-	-	-	-	-	-	21430.3	35895.7	21026.2	25264.4	10844.8	24232.3	33875.4	30851.5	21202.9	21542.9	26234.9	89379.3	14387.3	19670.9	12429	14807.6	56899	35994.8	34344	34854.5	34337.5
neg_271	-	173.962	0.819433	neg	-	-	-	-	-	-	-	-	131731	102817	103430	140351	136511	128779	117397	131165	160807	177115	95244.8	111446	129764	140358	91391.9	96464.9	96092.4	118561	118593	118600	110347
neg_272	-	414.028	0.811867	neg	-	-	-	-	-	-	-	-	48155	82744.2	139333	0	10783.9	2343.33	6293.03	0	21890.1	19860.1	2941.31	124929	7713.41	0	8273.92	1650.84	29947.8	17013	17286.2	16578.2	16579.1
neg_273	-	405.028	0.811867	neg	-	-	-	-	-	-	-	-	72172.2	99754.8	166853	42988	113052	109831	30641.5	82994.5	16062.3	84222.3	148606	328031	37933.5	158739	6557.14	69640.3	91341.8	123055	123263	118064	118072
neg_274	-	171.896	0.84965	neg	-	-	-	-	-	-	-	-	42081	34053.6	28737.5	50936.6	36945.4	52080.4	43535.6	24117.6	26994.6	38373	6751.33	18440.4	54156.8	32231.6	49213.1	49515.6	25055	35126.8	34637.3	38386.5	34636.5
neg_276	-	310.969	0.811867	neg	-	-	-	-	-	-	-	-	206899	254243	344631	144708	276990	220646	129720	211464	143020	276736	287578	296722	190297	379377	105188	234084	221246	259869	243408	243178	244797
neg_277	-	367.788	0.857283	neg	-	-	-	-	-	-	-	-	201779	242662	148579	108983	282735	145984	104450	207400	295374	424858	302368	77725.7	167388	312719	260038	342591	256613	156899	168029	162717	171806
neg_278	-	185.845	0.864983	neg	-	-	-	-	-	-	-	-	171417	68199.7	66774.9	150570	76365.1	69447.6	280480	34881.8	20028.7	166731	43311.2	46618.6	348342	70515.2	488142	540181	46537.9	53001.4	54978.6	56835.1	56834
neg_279	-	243.82	0.864983	neg	-	-	-	-	-	-	-	-	242357	113396	100247	197707	127560	97430.1	330103	66802	40789.7	242653	87339.4	61772.4	409039	111451	571492	623421	73444.6	88886.7	91721.3	94496.7	94503.7
neg_280	-	330.841	0.864983	neg	-	-	-	-	-	-	-	-	81267.3	72890.2	49539.6	40394	88796.2	33931.8	64209.7	50918.9	78620.3	149130	117504	30290.9	92437.4	83798	154025	210031	60079.3	45055.3	45144	45421.9	49829.7
neg_281	-	179.882	0.87265	neg	-	-	-	-	-	-	-	-	27452.4	23898.7	17540	20972.2	28137.5	16345.5	31559.6	21586.5	30832	40643.3	35022.7	14670.6	37039.3	25825.9	50230.1	56867.8	21881.6	16249.2	17750.4	17745.7	17744.2
neg_282	-	272.829	0.87265	neg	-	-	-	-	-	-	-	-	75347.8	61773.8	52151.8	54260.6	75933.2	51362.3	66879.7	49888.8	63910.9	104167	66878.3	33584.1	113075	86947.8	147933	166017	77261.1	51035.2	51531.8	52941.5	53648.5
neg_283	-	307.794	0.8803	neg	-	-	-	-	-	-	-	-	70520.3	50828.3	35244.3	44536.9	58307.4	34760.9	49177.7	28946.5	25801.2	68973.9	26211.3	14898.3	83177.3	49555.6	108262	115123	35389.3	36545.1	36604.2	37516.2	37515.5
neg_284	-	254.856	0.887983	neg	-	-	-	-	-	-	-	-	15325.5	10374.6	7299.97	15308.2	15341	9293.82	13913.5	8232.92	21030.8	17635.7	3420.63	9719.77	27560.5	13419.2	34532.9	38105.2	18635.8	10842.6	9436.86	11403.5	10551.2
neg_285	-	400.915	0.911033	neg	-	-	-	-	-	-	-	-	17010.8	37586.8	27862.2	47375.8	40835.4	63242.8	34774.8	101856	178394	61322.8	22147.7	69327.8	54078.3	121740	47452.5	54803.6	133250	39804.7	45878.4	43047.5	51753.8
neg_286	-	310.969	0.918667	neg	-	-	-	-	-	-	-	-	75242	121795	125018	41465.5	112685	93330.9	41338.3	86538	26585.7	91692.4	211471	127689	41788	135968	20396.1	68772.3	90289.5	116286	110845	107026	107109
neg_287	-	363.88	0.918667	neg	-	-	-	-	-	-	-	-	26575.2	36051.9	39838.4	12277.8	39501.7	28790.4	10847.5	35359.8	15806.3	34804.5	78525.2	45631.2	5722	44096.8	2579.63	20708.6	34247	35296.5	31930.4	31922.9	31898.6
neg_288	-	186.855	0.926333	neg	-	-	-	-	-	-	-	-	94512.4	87466.9	78745.2	97996.2	93746.2	96501.8	108909	86897	104872	114579	50012.4	67723.7	117438	98029.8	144235	128478	84550.9	80360.1	83848.4	83839.6	83834.4
neg_289	-	175.024	0.918667	neg	-	-	-	-	-	-	-	-	188306	264596	177493	101435	183205	120119	140699	194339	127501	114886	281987	446186	50142	76662.6	34051.8	28094.5	262709	122820	135015	139628	139515
neg_290	-	231.098	0.811867	neg	-	-	-	-	-	-	-	-	5515.63	3228.64	1379.9	9998.84	5027.06	3938.27	12176.1	2439.05	8012.21	6579.58	185661	19225.2	19951.3	33078.2	16674.7	5311.58	25434.8	22594.5	23476.5	22301	22299.3
neg_291	-	243.062	0.980233	neg	-	-	-	-	-	-	-	-	69880.8	90803.6	85415.4	19995.7	12539	47306.1	90863.5	95922.8	60519.1	48341.5	96496.5	323910	38478.7	58877.2	26684.3	24958.3	193960	123963	124509	120667	117975
neg_292	-	320.903	0.980233	neg	-	-	-	-	-	-	-	-	0	0	0	0	0	0	0	0	0	0	61418	0	0	0	0	0	0	1576.1	1667.74	1907.49	1577.79
neg_293	-	230.843	0.987933	neg	-	-	-	-	-	-	-	-	25946.5	12876.4	11046.4	22399.3	16459.7	13612.1	36422	6848.98	9185.84	29904	4334.57	10944.5	53261.7	21254.6	77248.2	80194.9	23681.4	12651.2	11765.4	12612.2	14069
neg_294	-	204.087	0.811867	neg	-	-	-	-	-	-	-	-	19530.8	21023.5	7326.63	31494.3	11028.3	30910.3	13654	16294.4	22329.1	3509.45	47919	733.489	12662.9	0	4021.26	5213.74	2629.1	12220.1	12523.6	13070.8	12782.7
neg_295	-	146.045	0.811867	neg	-	-	-	-	-	-	-	-	28605.3	18437.4	31332.7	17444.4	26339.2	24589.3	22366	29678.2	50947.1	31673.5	31186.2	41841.2	52751.6	27405.9	33950.1	20658.6	33324.5	26711.8	26716.5	27575.6	26948.2
neg_296	-	188.056	1.04245	neg	-	-	-	-	-	-	-	-	38530	41678.1	83029.9	48078.9	83917.5	82107.3	65414.3	296404	292063	98514.9	588399	171118	99261.2	171135	59450	64527.1	117934	126886	127033	123656	123518
neg_297	-	111.008	0.811867	neg	-	-	-	-	-	-	-	-	936291	1.26594e+06	1.48241e+06	772642	1.38088e+06	1.28633e+06	738324	1.5538e+06	1.11678e+06	1.2539e+06	2.6977e+06	2.09977e+06	767352	1.95167e+06	446611	970901	1.45656e+06	1.26636e+06	1.26633e+06	1.26019e+06	1.25821e+06
neg_298	-	87.0078	0.811867	neg	-	-	-	-	-	-	-	-	402543	471285	739511	468454	605042	661072	401544	697094	630088	638054	811642	450376	388131	725487	231778	262818	419843	517789	519750	524850	508815
neg_299	-	709.111	0.804283	neg	-	-	-	-	-	-	-	-	56481.6	350590	15080.5	30645.4	268659	129777	46630.7	270966	41339.3	106731	251290	80702.7	63691.9	398371	27955.4	93916	209247	102019	99192.6	97694.2	101946
neg_300	Glutathione	611.144	0.804283	neg	M-H, M+Na-2H	C20H32N6O12S2	73.8	-	-1.7264509270770902	C00051;C02471	HMDB0000125	70-18-8	123904	575747	94268.2	149963	484520	338989	183267	531922	84968.4	177138	278395	417777	231030	807286	99748.4	210871	437140	230659	226192	226176	237251
neg_301	-	117.018	1.14278	neg	-	-	-	-	-	-	-	-	653671	1.32419e+06	2.67328e+06	894877	795516	1.88911e+06	845796	3.32563e+06	1.44328e+06	932988	3.92789e+06	6.06185e+06	707961	3.12199e+06	319715	316712	2.66608e+06	1.85325e+06	1.88482e+06	1.86037e+06	1.85327e+06
neg_302	-	175.024	1.14278	neg	-	-	-	-	-	-	-	-	316467	464560	261320	143525	248923	143675	200071	304315	178897	197395	207956	599764	28810.4	76503.7	21095.2	16031.8	398225	326850	314535	304026	293419
neg_303	-	216.944	1.15047	neg	-	-	-	-	-	-	-	-	27577.9	52269.5	96423.3	40519	29824.8	84026.1	37397.7	156471	78206.3	42646.4	96304	194100	29119	137758	8195.11	8766.88	94719.4	84695.2	84735.1	83277.1	80423.4
neg_304	-	279.857	1.1351	neg	-	-	-	-	-	-	-	-	129523	110112	245655	71282	87166.1	113838	97448.1	65089.9	22061.3	93703.9	138441	148645	112258	184866	39318.8	35270.4	107957	78098.5	85411.4	91357.6	92274.8
neg_305	-	259.962	1.16593	neg	-	-	-	-	-	-	-	-	29045.2	25291.2	33645.9	24766.6	28430.4	27078	27904.7	31929.6	20536.1	32967.1	94419.9	52103.3	20981.4	39910.6	15137.8	18194	35122.1	28034.6	29785.4	28678.1	28017.9
neg_306	-	227.067	1.17365	neg	-	-	-	-	-	-	-	-	52813.1	30218.2	47505.9	41832.7	24310.7	40933	34519.5	16539.4	27561.8	23819.6	30698.2	27771.1	27978.4	19756.1	36460.1	24927.3	38949	36620.6	34635.1	32802.6	33422.9
neg_307	-	215.073	1.18247	neg	-	-	-	-	-	-	-	-	30207.5	38862.5	41043.3	94854.9	42028.1	49018	29412.4	51703.6	72578.1	29247.5	430888	391422	20142.2	22692.1	16721.7	28571.9	368762	105909	105900	104539	101727
neg_308	-	283.974	1.18247	neg	-	-	-	-	-	-	-	-	7515.44	10906.2	9585.73	14176.9	11335.1	11393.7	10394.2	17400.4	21914.8	15355.7	29462.3	28130.9	10643.9	17085.5	8599.11	10947.2	31383.7	16746	17100.5	16087.7	16916.8
neg_309	-	287.046	1.19022	neg	-	-	-	-	-	-	-	-	33495.5	80284.7	67914	232571	74095	134582	69591.7	133455	263538	67895.7	91251	271434	41575.8	67874.4	26726.4	60550.5	343854	198885	198831	196613	196570
neg_310	-	172.061	1.20572	neg	-	-	-	-	-	-	-	-	8362.31	8684.94	6822.6	8146.07	7766.44	8729.37	7172.4	12784.4	7431.2	6489.61	62985.2	5659	3865.72	6446.65	2070.03	3843.5	4686.55	9685.05	9687.91	9431.87	9431.07
neg_311	-	290.929	1.20572	neg	-	-	-	-	-	-	-	-	6764.15	17126.9	16505.5	42918.5	13486.7	33310.9	24171.4	29671	32750.5	20418.8	1611.91	29423.5	13284.8	33213.1	6998.87	10994.5	30767.8	30397.4	31136.2	31094.5	30583.3
neg_312	-	220.064	1.22898	neg	-	-	-	-	-	-	-	-	178.857	593.605	405.025	2369.53	0	513.248	2320.39	980.782	820.112	1703.28	94156.5	6525.61	166.012	636.218	0	145.559	5212.64	3412.68	3416.87	3279.61	2834.71
neg_313	-	247.962	1.21348	neg	-	-	-	-	-	-	-	-	385614	430875	438811	874108	499981	554490	378584	472394	597309	374622	1.33875e+06	1.50261e+06	416377	390622	371757	651810	1.78203e+06	686590	719431	722740	722418
neg_314	-	343.053	0.804283	neg	-	-	-	-	-	-	-	-	0	9684.89	79187.8	4071.89	10736.5	17776.3	6393.83	28677.6	14549.9	4124.4	18847.6	0	2318.87	18523.1	0	0	2131.25	11735.3	9809.06	11291.4	11733.7
neg_315	-	114.019	0.804283	neg	-	-	-	-	-	-	-	-	1602.75	1409.93	5945.12	1771.69	1923.56	1096.2	1891.08	1333.25	4362.24	1464.17	7041.88	2840.14	4144.15	5531.85	1950.7	1674.1	3267.28	1874.39	1945.1	1778.65	2107.98
neg_316	-	406.919	0.7891	neg	-	-	-	-	-	-	-	-	56909.1	50450.4	55310.4	68519.4	62155.3	71288.5	68737.5	60830.2	54099.1	62540.4	18739	21141.7	50438.5	45642.7	59589.1	66406.7	45431.5	62855.1	62856.8	62860.7	64188.4
neg_317	-	266.946	0.7891	neg	-	-	-	-	-	-	-	-	228260	195805	239182	224704	157959	244393	278561	222056	164555	139803	83568.2	303994	179325	197972	154564	169734	234890	205830	205844	205845	198728
neg_318	-	343.972	0.766133	neg	-	-	-	-	-	-	-	-	3645.07	14015.1	9130.91	21047.6	6514.91	12904.8	12823.1	8212.36	4996.23	9081.89	404685	36598.2	9758.65	10660.4	12397.2	32288	20044.9	21775.7	19996.4	21503.5	22320.3
neg_319	Guanidylic acid (guanosine monophosphate)	362.05	0.7203	neg	M-H, M+Na-2H	C10H14N5O8P	89.5	-	-1.28442056457465	-	-	-	1058.95	0	3741.85	0	3304.91	3267.82	0	14773.1	18494.1	19359.1	24627.8	4090.11	23421.8	443958	15503.3	20601.5	2836.96	15030.2	15365.8	15605.1	15021.8
neg_320	-	144.029	0.7203	neg	-	-	-	-	-	-	-	-	153069	133376	146600	85189.8	114055	98724.1	62712.3	57774.7	68292.5	80896.6	155176	36671.2	31428.8	28341.7	22694.3	26846.9	46575	81896.5	82081.3	84863.5	81895.8
neg_321	A-L-threo-4-Hex-4-enopyranuronosyl-D-galacturonic acid	351.056	0.712667	neg	M-H, M+Na-2H	C12H16O12	-	86.8	-1.3845379007866	-	HMDB0039720	-	220442	239880	130075	329230	183629	257467	243072	248733	148542	266638	3.48194e+06	446836	305423	346324	297699	465742	408366	281550	289575	289567	289563
neg_322	-	471.005	0.70505	neg	-	-	-	-	-	-	-	-	0	6047.98	0	6708.43	1530.11	0	2644.96	0	0	4752.92	229147	8331.04	4944.65	5470.78	7001.67	21659.1	7271.31	1590.39	1737.65	2225.03	1590.93
neg_323	-	320.828	0.70505	neg	-	-	-	-	-	-	-	-	29600.5	34403.1	17316.4	35993.8	33902.4	39609.2	37245	24284.6	26133.9	25205.9	763.741	3359.87	34561.5	13464.2	80092.4	81769.8	17733.3	16584.8	16866.4	16871.7	17770.4
neg_324	-	187.977	1.47787	neg	-	-	-	-	-	-	-	-	57703.5	67179.8	81294.5	145805	86166.9	107248	67899	123962	160115	57113.3	154895	193150	27509.4	52040.4	22803.8	80642	135892	88026.9	87199.4	89064.5	85603.2
neg_325	-	171.027	1.48567	neg	-	-	-	-	-	-	-	-	53457.5	52917.6	60535.5	97576.7	60841	73736.4	53814.3	66175.3	77409.8	45506.5	77997.4	116102	35555.8	44033.8	34630.4	75629.4	102889	65476.9	65207.4	65665.8	65544.4
neg_326	-	119.034	0.70505	neg	-	-	-	-	-	-	-	-	642266	676291	391564	766147	587494	572336	719094	508867	480549	619014	1.56936e+06	484463	386180	359550	430194	395036	486381	667089	642639	633246	632759
neg_327	-	145.05	1.51688	neg	-	-	-	-	-	-	-	-	73214.4	62568.3	71215.5	90240.6	79636.2	83497.4	61669	94282.2	83859.3	67787.5	371057	136829	46187	85399.7	38237.8	66414.8	216661	85933.6	83615.6	82244.3	82023.1
neg_328	-	303.131	0.674567	neg	-	-	-	-	-	-	-	-	35537	46238.6	57331.4	64081.3	25480.4	69437.7	55170.2	63255.9	116233	40970.6	11186.9	88640.3	52922.6	51044.3	45384.7	27022.9	109021	52438.9	49739.6	52433.8	52434.8
neg_329	-	383.146	1.53258	neg	-	-	-	-	-	-	-	-	26849.8	7329.81	93670.9	0	7561.14	16318.4	30838.4	39451.2	4865.4	0	0	6352.29	2576.04	3788.11	4066.27	1773.72	4403.68	20340.1	18361.8	18344.9	18334.1
neg_330	-	310.096	1.54825	neg	-	-	-	-	-	-	-	-	29685	32335.7	68793.9	20223.5	67602.5	109197	39611	133002	278326	41215.9	152020	9410.14	5731.02	7607.09	5581.01	6337.21	7635.88	72718.1	70909.1	70842.2	70037.4
neg_331	-	427.954	1.56392	neg	-	-	-	-	-	-	-	-	10495.3	5134.54	5044.2	0	9397.25	4561.34	6556.66	12998.4	15021.6	24693.6	0	0	0	2726.16	0	0	0	14834.6	14846.5	14460.5	14486.3
neg_332	-	323.978	1.57175	neg	-	-	-	-	-	-	-	-	65215.5	39772.2	51161.3	57128.6	57254.7	67564.7	80549.9	83599.4	69267.8	77493	26746.9	23744.9	21866.9	17184.3	52573.1	26477.8	31403.7	53353.9	53456.4	53354.3	53652.6
neg_333	N-(1-Deoxy-1-fructosyl)leucine	292.14	1.57958	neg	M-H, 2M-H	C12H23NO7	-	54.7	-1.06450626947327	-	HMDB0037840	34393-18-5	171739	336750	470904	567834	443103	611946	672453	1.19715e+06	1.82723e+06	333017	27193.7	606585	174711	135691	427747	227358	601374	562835	562904	557428	548796
neg_334	-	355.135	1.57958	neg	-	-	-	-	-	-	-	-	3844.83	6197.05	8941.19	15561.1	10562.3	17674.4	22614.8	32019.9	50724.5	8340.76	143.033	12736	985.734	1436.82	9365.89	3975.43	12865.7	17779.3	16587.4	16428.4	16378.4
neg_335	-	248.15	1.57958	neg	-	-	-	-	-	-	-	-	34393.1	58438.1	82156.8	101996	81037	107479	123586	210598	341287	66542.2	0	111040	29779.3	20617.2	77432.2	36454.1	107070	101144	99965.4	101165	96569.9
neg_336	-	156.066	1.60293	neg	-	-	-	-	-	-	-	-	11382.8	13772.6	9516.05	15281.5	13629	11299.5	16318.3	13014.8	9828.12	16531.8	110643	15984.2	10348.9	12474.4	10187.7	13071.5	14078.9	13663.6	15126.2	15125.2	15118.6
neg_337	-	172.097	1.57958	neg	-	-	-	-	-	-	-	-	74685	111038	146187	179987	144179	190710	218523	345099	546010	126247	66261.6	212838	75323.3	58287	160449	89878.1	200285	178538	179503	179504	177051
neg_338	-	200.056	1.61067	neg	-	-	-	-	-	-	-	-	28550.5	37478.9	14122	45967.7	30197.7	22962.1	45522.6	26981.3	7531.25	42096.4	345059	19336.2	4979.6	8025.7	6012.25	9701.68	25386	29650.8	29716.1	30254.4	29882.7
neg_339	-	235.936	1.61067	neg	-	-	-	-	-	-	-	-	165128	1.67158e+06	6.6017e+06	317331	1.18863e+06	332653	62188.4	27799.5	1.40276e+06	694814	18.2286	1.74446e+06	2.63787e+06	2.2955e+06	1.71583e+06	38490.6	1.59197e+06	1.92509e+06	1.8987e+06	1.92659e+06	1.8514e+06
neg_340	-	293.873	1.6184	neg	-	-	-	-	-	-	-	-	13457.1	27766.9	53613	12193.9	12427	17182.6	10539.3	37344.5	44269.8	11978.7	19409.6	89747.2	15951.6	31862.5	12834.7	9860.26	52424.2	35438.9	35226.1	35439.5	34405.9
neg_341	-	255.899	1.62618	neg	-	-	-	-	-	-	-	-	19105.6	36190.3	70457.8	19207.3	17533.9	23764.2	17032.4	47478.6	58894.1	15842.3	24330.7	115895	21830.8	43009.8	18679	15067.9	67710.9	45454.8	45454.7	45454.5	45262.3
neg_342	-	245.114	1.64173	neg	-	-	-	-	-	-	-	-	39400.3	96514.7	91178	201217	141192	278170	155185	323178	404825	157110	190910	273812	181599	194993	134399	130484	308299	170186	168645	170184	170096
neg_343	-	214.987	1.6184	neg	-	-	-	-	-	-	-	-	1424.25	4161.87	6126.98	1003.25	808.902	2437.28	1294.41	7576.08	8129.73	797.987	3320.72	16049.2	1721.08	5762.14	1892.05	1779.93	9610.82	5618.7	5483.79	5720.55	5720
neg_344	-	386.005	1.69642	neg	-	-	-	-	-	-	-	-	39128.8	26661.1	37616.8	32224.9	15264.9	30156.7	35828.8	20790	20775.8	26980.6	5239.4	14310.8	21585.2	17243.9	31086.2	26123.3	21409.8	23777.7	23602.2	24717.6	23598.9
neg_345	-	403.921	1.69642	neg	-	-	-	-	-	-	-	-	72326.7	55012.8	81190.2	62734.2	34802.5	60552.6	66743.1	44415.8	50609.4	51145.4	17244.3	33878	43927.5	35083.7	63284.3	47267.6	44152.7	52350.5	52281.1	52348.2	50825.7
neg_346	-	312.957	1.70425	neg	-	-	-	-	-	-	-	-	33.5256	191.944	17.869	37.9213	27.7814	62.5997	55.1547	73.2713	34.107	84.7571	109707	1281.98	0.0215601	152.896	10.5472	5.71222	1523.43	3030.93	2829.77	2831.03	2830.48
neg_347	-	287.009	1.70425	neg	-	-	-	-	-	-	-	-	0	0	0	385.431	0	0	0	0	0	223.377	75205.3	1561.24	151.93	0	0	0	1311	5353.42	5310.54	5353.73	5246.65
neg_348	-	240.978	1.71993	neg	-	-	-	-	-	-	-	-	65468.8	104017	269614	50973.8	90221	50305.3	31614.3	72148.3	109459	56388.5	310777	54923.4	66735	65671.9	42512.2	23459.1	57662	95377	92669.9	92938.1	92647.9
neg_349	-	220.976	1.71993	neg	-	-	-	-	-	-	-	-	6087.7	4855.84	1205.35	5508.67	3922.7	2656.2	4352.78	2297.19	2523.34	3530.23	13106.8	13259.3	359.447	831.03	0	338.375	11399.6	5660.34	5990.03	5723.23	5660.82
neg_350	-	132.899	1.7356	neg	-	-	-	-	-	-	-	-	5546.5	6063.15	7891.55	5611.43	4938.2	6245.53	5929.62	7984.83	7774.31	6398.33	16388.1	8929.57	6400.5	9965.15	4490.06	5088.39	7717.92	7582.1	7112.44	7584.19	7583.54
neg_351	-	175.039	1.7356	neg	-	-	-	-	-	-	-	-	38175.4	34748.9	38069	41348.2	37068.2	45950.7	40967.1	50863	45819	41123.8	25662.5	32406.4	24327.4	22639.5	27100.7	26175.4	26486.2	35854	35058.9	36204.4	30814.4
neg_352	-	210.038	1.7356	neg	-	-	-	-	-	-	-	-	3296.8	1966.82	1931.9	3709.08	1175.29	1260.27	1490.8	2923.79	921.652	3204.12	95397.7	21841.5	734.32	811.42	532.656	289.88	13119.5	22932.2	22116.6	22116.2	22161.7
neg_353	-	294.029	1.7356	neg	-	-	-	-	-	-	-	-	48743.8	44259.1	55496.2	50104.3	39386.3	50227.3	50264.1	58698.1	66789.4	48808.9	8507.89	62569.5	57158.3	78468.3	45039.5	51536.6	53124.4	46071.4	45542.5	46380.7	45877
neg_354	-	175.024	1.7356	neg	-	-	-	-	-	-	-	-	13016.7	13195.9	8679.12	10108.4	12756.5	9265.83	7900.67	9666.13	7989.7	8176.84	410445	14769.9	5827.47	5695.24	4831.95	5730.8	9287.63	16829.3	16835.4	16837.7	14976.3
neg_355	-	142.05	1.74343	neg	-	-	-	-	-	-	-	-	87552.6	55257.1	66709.3	82333.5	42491.1	37565.4	41476.8	72242.9	51508.8	78866.7	8.17089e+06	481552	32542.8	52739.9	22060	39867.7	303498	476988	464717	468124	464672
neg_356	-	123.945	1.74343	neg	-	-	-	-	-	-	-	-	32328.9	29358.8	32844.8	38097.9	34283.6	38489.4	36031	36504.4	40248.9	36803.4	15245.9	36982.4	43104.7	45817	42979.7	47701.8	40052.6	30108.3	31918.3	31923.2	31921.8
neg_357	-	147.044	1.7356	neg	-	-	-	-	-	-	-	-	15283.6	18030.9	25471.2	19035.7	18079.1	20891	20344.9	29481.3	30428.8	16029.1	9134.62	19722.4	18168.1	22371.9	14071	15037.3	16568.6	20244.5	20248.2	19964	19315.9
neg_358	-	224.973	1.75913	neg	-	-	-	-	-	-	-	-	0	0	0	113.671	0	0	0	0	0	0	47829.2	1621.82	0	0	0	0	937.519	2041.92	1954.88	1999.16	2040.24
neg_359	-	324.913	1.75913	neg	-	-	-	-	-	-	-	-	36616.8	34183.7	32281.3	44225.7	38204.3	40911.2	43039.7	37602.8	42372.1	43335.9	1241.42	38790.9	52644.4	50106.2	38736.7	47343.1	42228.4	35075	34986.3	35384	35382.3
neg_360	-	302.892	1.77482	neg	-	-	-	-	-	-	-	-	1027.24	172.482	0	395.944	0	0	0	0	48.4137	454.463	201985	5465.34	0	0	0	163.941	4494.82	6859.49	6853.92	6875.56	7791.53
neg_361	-	365.947	1.69642	neg	-	-	-	-	-	-	-	-	81214.2	61601.6	90250.9	73791.5	40831.7	67648.4	76807	52260.7	56593.8	61765.8	17306.9	40925.7	56698.6	41991.9	77488.8	59889.8	52368.3	59179.6	59183	58747.5	58662.7
neg_362	-	331.103	1.69642	neg	-	-	-	-	-	-	-	-	173.61	421.418	593.704	356.208	8575.12	1333.47	227.691	230.269	11329.8	2200.32	96.6259	110.223	152.861	3902.05	64.6185	32.2093	308.97	3411.25	3095.05	2746.89	2698.06
neg_363	-	470.883	1.61067	neg	-	-	-	-	-	-	-	-	0	17541.9	231998	0	6300.86	0	0	0	8799.52	855.289	0	15649.9	35854.8	25634.1	13431.8	0	12490.5	23944.7	21810.2	22836.2	21437.7
neg_364	-	241.083	1.69642	neg	-	-	-	-	-	-	-	-	259802	208292	318027	212032	130095	207177	223875	176306	197535	191338	191995	165274	159020	165417	188313	159986	195164	188818	187007	186093	183259
neg_365	-	264.016	1.86093	neg	-	-	-	-	-	-	-	-	2133.63	2749.74	101.036	283.142	155.558	1099.96	198.765	2948.39	141.745	1045.7	46580.6	3208.05	0	118.131	0	0	2304.81	5264.64	4330.44	5263.64	5263.49
neg_366	-	309.109	1.86875	neg	-	-	-	-	-	-	-	-	45102.5	74711.3	229585	104160	144122	169510	121070	177485	182780	70052.3	101240	134539	171184	183594	149878	138534	148678	112923	112366	113125	110965
neg_367	-	342.051	1.86875	neg	-	-	-	-	-	-	-	-	0	0	0	0	0	0	0	0	0	0	238978	535.775	0	0	0	0	0	2267.74	2223.25	2261.28	1515.76
neg_368	-	213.967	1.88445	neg	-	-	-	-	-	-	-	-	5397.85	42814.3	385063	14719.1	70459	22065.7	6072.76	8086.7	107082	30653.2	514.047	55829.3	91964.9	48514	86181.5	2212.13	69940.3	80883.2	79877.2	80910.5	75310
neg_369	-	311.122	1.86875	neg	-	-	-	-	-	-	-	-	698.312	578.069	452.651	0	74.0837	84.273	0	2266.72	306.655	77.8479	492496	2411.71	63.4354	119.714	63.9677	91.7142	1093.5	6908.29	6924.15	6921.42	6222.33
neg_370	-	226.989	1.86875	neg	-	-	-	-	-	-	-	-	1292.96	1251.68	495.619	779.286	110.91	429.8	383.304	2129.26	256.689	691.075	69391.3	2332.67	0	0	0	0	1884.57	4259.22	4012.33	4012.7	4109.8
neg_371	-	256.991	1.93145	neg	-	-	-	-	-	-	-	-	31460.8	234727	1.36067e+06	74116.4	265832	60026.7	20354.2	15102.4	266728	140455	2394.12	355209	648320	211242	477559	6910.49	430633	322698	322807	320333	314104
neg_372	-	304.908	1.86875	neg	-	-	-	-	-	-	-	-	51289.2	50973.8	34187.5	37438.5	31202.2	45867	36874.1	90749.5	42365.2	47667.8	816871	77764	6058.15	16427.5	10006.5	8786.13	61665.5	112250	108839	110037	108802
neg_373	-	214.072	1.93925	neg	-	-	-	-	-	-	-	-	5130.27	10358.6	10587.3	31765.1	14239.3	20490.7	45750	23596.7	4718.47	27043.7	375544	31790.2	10272.6	13285	8449.6	21009.7	22605.7	25601.6	25494.9	25601.9	25277
neg_374	-	212.053	1.86875	neg	-	-	-	-	-	-	-	-	19880.1	15685.2	6319.09	13201	6539.31	14118.1	10147.2	22257.1	10117.8	14464.9	150386	29043.6	1598.5	5600.07	1758.26	4819.59	22574.9	36188.4	35914.9	36190.5	35914.9
neg_375	-	306.991	1.94705	neg	-	-	-	-	-	-	-	-	155728	192341	176426	128855	209751	149192	95309.7	173133	120868	101860	133647	144879	36868.2	45398.1	20846.7	10918	157412	145493	144076	145331	142724
neg_376	-	227.103	1.95485	neg	-	-	-	-	-	-	-	-	6467.8	11987.7	3290.95	7796.43	4419.83	6511.47	1827.02	5175.39	1816.45	1028.14	21233.9	2551.43	138.133	154.947	0	0	3828.72	5830.76	5678.92	5793.06	5830.8
neg_377	-	293.088	1.95485	neg	-	-	-	-	-	-	-	-	6016.31	2273.59	3313.44	450.365	4552.01	1423.8	2896.59	1957.29	5011.06	7193.94	257728	0	3413.2	13999.8	1581.5	2030.12	0	4862.39	4202	4305.12	4197.72
neg_378	-	246.098	1.97043	neg	-	-	-	-	-	-	-	-	3293.02	4684.45	4589.78	13664.2	3130.24	2656.2	7542.44	6810.8	2469.63	6469.68	683980	62158.7	2039.22	3462.14	2942.69	6931.12	43471.1	24075.4	24076.2	24761.6	24205.7
neg_379	-	156.066	1.97043	neg	-	-	-	-	-	-	-	-	9403.67	5628.8	5238.38	4320.65	6000.4	5731.8	5002.33	6502.54	6214.63	7431.94	8904.7	5148.85	6857.09	5278.72	7041.4	6837.3	3781.97	5552.95	5755.44	5750.58	5755.77
neg_380	-	257.897	1.97827	neg	-	-	-	-	-	-	-	-	26850.3	48642.7	23527.6	11332.5	14301.9	13916.8	11459.8	13090.5	10085.8	11149.6	34068.2	17261.7	6282.29	9508.16	6383.74	6782.06	10246.5	22269.1	21192	21376	21192.1
neg_381	-	215.103	1.9861	neg	-	-	-	-	-	-	-	-	3618.22	16512.1	13244.1	8033.43	4505.91	7212.21	6492.26	6981.64	6973.85	4698.91	39860.3	44379.9	23176.4	7211.5	13038.5	6425.69	23656.7	13545.8	13545.8	13396.1	13395.8
neg_382	-	255.899	1.97827	neg	-	-	-	-	-	-	-	-	39128.7	65024.7	32548.8	14703.1	19478.6	19338.5	15787.9	18308.8	15635.1	17175.5	43097.3	23646.8	10403.1	14282.8	10533.5	11068.6	13897.3	30259.5	29309.3	29307.6	29366
neg_383	-	380.941	1.94705	neg	-	-	-	-	-	-	-	-	102236	144850	129483	78990.4	147980	102133	56495.3	127248	79111.3	64370.7	112985	97620.6	19480.3	24102.4	8012.63	2169.12	104241	101582	101610	99985	95912.1
neg_384	-	357.082	2.00182	neg	-	-	-	-	-	-	-	-	44791.5	92221.1	74949.5	83647.3	184594	499780	90837.1	490488	293348	205796	79928.4	7855.37	136271	126071	85564.5	79909.6	2744.09	140934	140935	140489	140488
neg_385	-	468.886	1.60293	neg	-	-	-	-	-	-	-	-	0	11311.7	163363	0	3869.9	0	0	0	2505.12	0	0	8856.68	23188.8	17654.4	7658.88	0	7175.26	16533.4	15007.7	14610.8	14551.9
neg_386	-	152.107	1.57958	neg	-	-	-	-	-	-	-	-	8664.43	14623.4	20050.8	24302.7	18679.7	26618.9	30957.8	49176.4	80265.7	15358.8	421.708	24456.2	6204.9	3614.77	15756.5	7347.59	20406	24788.9	24540.3	24784.2	23889.4
neg_387	-	425.957	1.56392	neg	-	-	-	-	-	-	-	-	17521.1	9214.02	10558.3	303.173	14924.3	8968.68	11327.8	20026.2	25267.5	41265.9	0	0	377.557	5034.8	0	0	0	24286.7	22789	21908.9	21788.1
neg_388	-	147.98	2.07233	neg	-	-	-	-	-	-	-	-	7009.92	42027.6	282965	13994.8	65129.3	16996.5	2737.57	2926.59	82670	27187	164.32	73900.5	109838	42350.2	105772	2744.73	85189.3	71833	71244.3	71848.2	70180.9
neg_389	-	185.954	2.07233	neg	-	-	-	-	-	-	-	-	5110.43	37940.9	265099	10873.5	57513.4	13790.2	633.27	880.486	73471.8	21634.8	0	65562.9	99879	37279.1	95259.5	594.096	76760.5	64886.9	64903	64156.2	63326.5
neg_390	-	346.795	2.07233	neg	-	-	-	-	-	-	-	-	4560.67	50130.2	326948	10611.4	70193.5	14563.4	624.054	746.453	90977.4	24361.6	0	76868.3	95662	39353.6	91060.8	1499.76	88254.7	83724	83297.5	83095.3	81361.4
neg_391	-	344.799	2.07233	neg	-	-	-	-	-	-	-	-	1743.29	32718.3	218012	6178.17	45342.2	9611.13	0	0	56574.1	17155.9	0	50661.8	61064.1	25190.7	60119.2	0	59702.2	54388.9	54404.5	54159.5	51610.7
neg_392	-	93.0084	1.55608	neg	-	-	-	-	-	-	-	-	2033.3	5876.93	26614.7	3084.1	5068.49	2724.71	1836.78	2034.02	5945.07	3447.16	1179.61	4150.86	13274.5	5879.1	17185.5	2426.9	5277.27	5147.36	4927.18	5312.25	5111.27
neg_393	Gamma-Glutamylthreonine	247.093	0.674567	neg	M-H, M+Na-2H	C9H16N2O6	-	59.3	-1.91807198419854	-	HMDB0029159	5652-48-2	10765	9019.01	29668.5	23077.2	46873.6	61179.8	34630.2	69729.6	83715	29240.6	12799.8	30099.4	64573.1	57872.7	43941.8	36019.2	37770.9	27902.5	28155.5	28495.7	27903.6
neg_394	-	404.775	0.575483	neg	-	-	-	-	-	-	-	-	86400.1	90924.3	92423.2	103483	99308.1	117169	111681	83796.3	85223.8	85064.8	34826.2	85628.1	99377.1	97757.7	163648	137732	100004	79466.7	80348.7	75753.8	80343.9
neg_395	-	464.731	0.575483	neg	-	-	-	-	-	-	-	-	65333.2	82227.9	83188	79652.2	82002	98521.5	99939.3	69527.9	74142.7	67434.2	27789.3	69667.1	71320.9	79619.8	131266	127393	82341.1	67457.5	68890.9	67100.4	67101.3
neg_396	-	242.012	2.12718	neg	-	-	-	-	-	-	-	-	102426	151319	28858.4	59839	82500.9	26873.2	15371.9	17223.7	11641.8	22194.7	69992.9	5200	5105.26	1875.07	2194.24	2623.56	5676.91	37115.4	33852.3	34039	33816.6
neg_397	-	462.734	0.575483	neg	-	-	-	-	-	-	-	-	98313	123008	118697	110048	123356	150064	141745	104716	104717	98449.2	45861.5	110076	102557	126632	207211	185148	116453	99554	99764.1	99698.5	99805.4
neg_398	-	396.743	0.575483	neg	-	-	-	-	-	-	-	-	52597.1	60008.9	58555	65241.3	59377.5	73552.1	66690.3	51387.1	49762.2	52278.8	23323.3	52505.6	59241.3	61167.4	103009	97347.8	57351.7	43740.7	43740.6	42067	43283.8
neg_399	-	157.014	2.16635	neg	-	-	-	-	-	-	-	-	4376.58	5608.04	2554.04	3392.22	3764.06	3602.32	2936.86	2573.27	2419.46	2656.68	2929.63	2459.3	2290.98	3495.65	1827.08	2125.82	2231.03	3408.99	3116.84	3159.16	3115.71
neg_400	-	338.785	0.575483	neg	-	-	-	-	-	-	-	-	100157	120444	109572	127230	117078	136760	131392	97439.1	96939.8	98477.9	45974.9	98614.2	117517	122606	190234	183206	107507	88935.2	88245.4	88233.8	89705.6
neg_401	-	308.078	2.18203	neg	-	-	-	-	-	-	-	-	302139	384170	63015.7	126218	422278	47069.1	65798.4	77144.1	17231.4	81669.2	133010	10863.8	63057.3	22953.8	18705.2	87258	11332.3	95363.2	91313.6	90160.8	87926.6
neg_402	-	280.826	0.575483	neg	-	-	-	-	-	-	-	-	233589	240166	241674	285636	246486	283372	270329	205196	216481	220397	112386	221239	294517	257405	375685	365071	243316	199359	196951	196958	199370
neg_403	-	334.791	0.575483	neg	-	-	-	-	-	-	-	-	84346.9	86772.7	89163.4	98082.7	83050.2	93189	88365	74673.9	76539.9	81345.5	57783.3	90504.2	99572	96102.7	126907	140371	90154.8	73852.7	74169.9	73157.7	74379.4
neg_404	-	278.829	0.575483	neg	-	-	-	-	-	-	-	-	482784	475810	469090	585854	495773	559480	525415	412201	442699	456419	242160	466820	611536	529715	747372	725766	494521	401568	394339	393592	393662
neg_405	-	276.832	0.575483	neg	-	-	-	-	-	-	-	-	333662	330142	322679	407873	338344	382065	359368	285576	309145	315488	175565	318637	438767	362294	509109	499839	340972	276466	274883	274890	276468
neg_406	-	774.581	0.567817	neg	-	-	-	-	-	-	-	-	32953.8	35334.4	36325.7	42540	51945.2	58058.7	54915	24465.9	37993.7	39676.5	10653.1	18847.8	39982.3	23435.7	73034.2	54113.6	32842.3	23431.4	23536.1	16443.1	23542.1
neg_407	-	734.683	0.567817	neg	-	-	-	-	-	-	-	-	30901.1	27042.8	29256.8	38369.5	27460.1	41214.1	75920.4	36088.1	49392.3	39097.3	1534.61	30325.2	43742.1	47775.2	85902.7	70474	60754.1	32377.3	32497.3	32530.3	36835.3
neg_408	-	668.693	0.567817	neg	-	-	-	-	-	-	-	-	51503.5	43903.1	49009.8	69676	53608.4	47908.5	64579.8	48729.3	65654.9	61831.3	8311.18	72711.7	84456.3	69308	97685.8	82571.8	81944.7	34623.1	34647.5	35783.3	34916.4
neg_409	-	666.696	0.567817	neg	-	-	-	-	-	-	-	-	80138.1	56202	64635.1	90814	72780.5	81464.9	96489.7	61613.4	92664.2	75629.3	21142.4	72427.1	134043	92605.6	135194	132340	105864	53592.2	54843.2	60285.8	54854.8
neg_410	-	261.007	2.28385	neg	-	-	-	-	-	-	-	-	571710	719087	531755	424062	605430	1.0779e+06	387342	1.43563e+06	645467	556737	1.54861e+06	141617	412072	395510	116369	199101	104563	594138	592288	587846	582853
neg_411	-	152.011	2.29953	neg	-	-	-	-	-	-	-	-	2379.43	3523.22	1783.26	921.577	2612.96	1860.14	366.13	3674.76	2120.93	1075.72	9829.91	80.8482	1325.26	3520.04	120.028	0	53.3412	2332.3	2328.95	2444.74	2368.96
neg_412	-	333.04	2.29953	neg	-	-	-	-	-	-	-	-	18364.2	12612.1	35048.5	19327.9	8062.69	13783.5	15144	12272.7	26976.5	22010.5	10647.3	23212.3	27380	29350.2	24614.4	16887.8	28597.2	23176.3	23386.4	23800.9	22685.6
neg_413	L-Tryptophan	203.082	2.30737	neg	M-H, M+Na-2H	C11H12N2O2	89.6	-	-3.09880347357262	C00078	HMDB0000929	73-22-3	217201	249705	789403	448356	196612	450156	402605	344521	479901	299880	159353	541595	541268	654345	433831	282074	590230	428948	425049	418869	413094
neg_414	-	271.07	2.30737	neg	-	-	-	-	-	-	-	-	59775.2	45988	138219	71187.6	31610	60310.7	55949.8	48010.7	92763	74357.7	37725.7	87193.7	104854	118268	93172.7	63751.3	109032	90562.2	90569.6	90564.6	89199.4
neg_415	-	600.706	0.567817	neg	-	-	-	-	-	-	-	-	62344	63859.5	74441.2	77116.7	78020.1	90003.8	115955	68308.6	73486.7	62286.5	16877	69984.8	75078.9	95836.2	145974	122629	77826.5	63413.2	63414.1	63406.3	67436.2
neg_416	-	598.709	0.567817	neg	-	-	-	-	-	-	-	-	113469	91444.1	105919	138903	104034	125984	132929	92841.1	111676	101504	26661.4	97080.7	148512	129751	188382	174389	125957	81758.3	81963.3	82999.6	82266.9
neg_417	-	592.674	0.567817	neg	-	-	-	-	-	-	-	-	91792.1	91326.4	89576.9	104067	95739.6	122372	133611	86268	93666.9	84825.9	25618.1	92045.7	120864	136404	176189	174955	100850	72306.3	72286.1	73180.2	75678
neg_418	-	540.75	0.567817	neg	-	-	-	-	-	-	-	-	94580.3	76353.6	88403.8	113968	86510.8	108801	122172	77654.2	98924.7	84408.1	30650.8	84422.2	135534	113806	163887	144561	107897	73125.5	73116.4	73109.2	75779.9
neg_419	-	474.76	0.567817	neg	-	-	-	-	-	-	-	-	62984.1	45437.7	49752.3	69688.7	57163.6	63532.6	69399.7	46351.5	56760	56463.5	20399.7	56281.7	66492.3	76989.5	91442	86923.7	69043.4	43873.7	42157	43088.9	43614.2
neg_420	-	470.765	0.567817	neg	-	-	-	-	-	-	-	-	101937	83170.1	84518.5	119252	98522.7	110747	121183	82675	101781	101967	42202.9	99051.2	131203	124827	159056	161118	114523	78503.4	77389.2	76668.4	77922.4
neg_421	-	816.686	0.544767	neg	-	-	-	-	-	-	-	-	10433.7	69926.8	48283.1	6664.84	67014.8	34208.8	8001.91	55998.7	28566.6	46419.5	79117.1	15695.3	1542.65	32608.9	20932.2	22223	18096.9	32475	35947.4	37059.3	37288.7
neg_422	N5-Acetyl-N2-gamma-L-glutamyl-L-ornithine	302.135	2.33858	neg	M-H2O-H, M-H	C12H21N3O6	-	53.2	-1.26293345689811	-	HMDB0039423	102148-92-5	45915.9	55297.4	60480.8	63351.7	87750.4	136366	94793.1	174973	117431	90437.7	34070.6	8601.57	52563.6	50528	32410.4	38315.6	9408.64	81977.4	81614.4	81977.6	81409.6
neg_423	-	356.846	0.567817	neg	-	-	-	-	-	-	-	-	98359.1	78471.8	84496.2	113621	93185.3	102121	112654	81480.7	103638	96564.3	42933.7	90935.3	146746	108537	147767	140471	107335	81033.7	81957.2	80492.5	83069.9
neg_424	-	681.988	2.34632	neg	-	-	-	-	-	-	-	-	128266	75331.7	13301.7	42741.2	60988.9	14419.3	51638.7	25140.7	11195.4	42581.1	304402	22864.9	9231.62	10302.6	0	5149.28	6924.08	56637.4	56648.1	55869.3	54785.2
neg_425	-	200.029	2.35408	neg	-	-	-	-	-	-	-	-	361951	301394	388537	355809	345489	367629	371339	388587	381096	344939	464937	323947	360212	368367	426185	418172	322440	396147	389847	389840	393802
neg_426	-	651.02	2.35408	neg	-	-	-	-	-	-	-	-	71298.3	30688.2	40730.8	35477.2	28844	36109.9	35623.4	28878.4	41168.1	52920.1	51427.1	29778.7	46423.9	47471.9	53625.1	66444.9	37300.9	55091.5	53723.5	54959.9	52067.9
neg_427	-	162.893	2.36183	neg	-	-	-	-	-	-	-	-	668705	748342	604067	1.04721e+06	1.02993e+06	1.12085e+06	1.1079e+06	1.01007e+06	773356	884526	47348.3	855513	1.11149e+06	1.12527e+06	1.10473e+06	1.27402e+06	845614	659907	650559	659908	658508
neg_428	-	198.032	2.36183	neg	-	-	-	-	-	-	-	-	1.16102e+06	963941	1.23148e+06	1.1516e+06	1.13244e+06	1.19396e+06	1.2119e+06	1.28032e+06	1.2183e+06	1.12897e+06	1.48958e+06	994337	1.10154e+06	1.17873e+06	1.35251e+06	1.31127e+06	990853	1.2636e+06	1.2342e+06	1.23418e+06	1.24291e+06
neg_429	-	268.017	2.36183	neg	-	-	-	-	-	-	-	-	31292.2	19826.5	24737.7	23855.9	20328.8	22472.1	23734.4	23764.2	27847.8	26421.7	34285.9	19301	29036	28759.3	32437.7	36403	22292.5	28242.2	28431.8	28245.7	28852
neg_430	-	495.989	2.36183	neg	-	-	-	-	-	-	-	-	140150	86501.8	113396	96293.9	96605.4	93951.5	104552	94120.7	111426	123322	139982	83708.5	129189	125578	149504	158855	98604.1	115741	115433	114637	115740
neg_431	-	812.925	2.36183	neg	-	-	-	-	-	-	-	-	125086	89600.3	72800.9	102755	111445	113830	115724	94139.9	108280	135923	0	92277.8	151030	141836	168843	204635	107627	105784	105812	104439	102483
neg_432	-	777.786	2.3696	neg	-	-	-	-	-	-	-	-	590010	490750	391025	819919	772967	852739	907121	699699	717656	824015	0	612897	973329	848541	1.1698e+06	1.33332e+06	662246	543692	524059	538457	540488
neg_433	-	775.789	2.3696	neg	-	-	-	-	-	-	-	-	459563	394558	304658	639059	605361	661801	708823	537052	559295	649403	0	480793	752427	672206	887933	1.02479e+06	526409	421106	405486	401533	407911
neg_434	-	613.884	2.3696	neg	-	-	-	-	-	-	-	-	63959.6	51356.4	45741.9	70152.9	70591	68313.7	71124.6	61913.3	64813.5	77968.9	0	59063.5	95488.6	84733.3	111764	125904	65026.7	55295.4	56188.5	55680.7	56179
neg_435	-	223.039	2.40065	neg	-	-	-	-	-	-	-	-	48.7448	10553.3	84582.6	56.237	1323.68	49.5811	115.806	32.7721	998.637	108.079	22.1815	76.4335	2511.91	16524	54.6835	48.3564	41.3622	3549.64	3541.09	3349.17	3635.81
neg_436	-	327.99	2.36183	neg	-	-	-	-	-	-	-	-	94668.2	61955.1	81103.1	71701.2	67857.3	66575.1	73003.1	61644.1	78273	88263	91082.7	68700.3	90717.2	86342	105846	104344	64825	76686.3	76689	77076.7	79180.8
neg_437	-	415.012	2.40842	neg	-	-	-	-	-	-	-	-	53542.8	33252	29731.7	56956.5	39594.5	54418.9	46012.9	32472.5	58002.8	38131	67516.1	46561.6	8397.89	12262.7	21572	19043.8	71184	53427	53425.6	52161	53428.9
neg_438	-	175.014	2.41613	neg	-	-	-	-	-	-	-	-	61223.7	45059.7	35515.3	70631.1	50106.2	67606.1	55733.7	39229.7	60723.7	47656.4	46497.5	62654.2	20493.6	22328	33039.5	31041.6	86212	58917	58716.2	58716.2	59334.9
neg_439	-	276.055	2.41613	neg	-	-	-	-	-	-	-	-	479.621	816.293	2946.08	479.095	133.497	615.384	1160.12	826.118	1001.48	1009.05	381659	21256	7736.88	11484.6	7223.13	12970.6	11177.3	12039.5	12039.2	11504.4	11921
neg_440	-	202.083	2.42388	neg	-	-	-	-	-	-	-	-	92349.4	189461	278746	83002.2	145097	108012	89759.8	151824	205977	83100.8	6278.97	292816	92934.2	136563	60732.2	29622.6	151603	161161	157827	160896	155180
neg_441	-	117.055	2.41613	neg	-	-	-	-	-	-	-	-	3.71858e+06	3.06556e+06	2.1157e+06	4.62738e+06	3.27504e+06	4.36458e+06	3.39478e+06	2.84627e+06	3.84737e+06	2.87352e+06	7.40195e+06	4.43274e+06	1.28934e+06	1.59255e+06	1.7369e+06	1.74783e+06	5.52891e+06	3.69987e+06	3.69985e+06	3.68429e+06	3.62678e+06
neg_442	Hydroxyphenyllactic acid	181.05	2.4316	neg	M-H2O-H, M-H	C9H10O4	81.1	-	-4.77550278225856	C03672	HMDB0000755	306-23-0	473026	459568	607355	542987	369465	528510	299621	659989	481767	253005	980489	638898	236392	647593	176978	384565	551588	487856	476332	482542	475076
neg_443	-	740.65	2.43937	neg	-	-	-	-	-	-	-	-	207515	210389	143991	376289	411599	424191	493908	357097	254138	341109	0	168953	296219	239422	429089	372843	201348	163086	154595	156445	154601
neg_444	-	228.087	2.44712	neg	-	-	-	-	-	-	-	-	45701.9	46099.2	37863.4	65646.6	45535.9	65538	77867	66242.9	40519.8	67326.8	653476	89225	31069.9	41952.9	26113.4	39521.4	47570.1	58484.6	58407.9	58276.5	58136.8
neg_445	-	156.066	2.44712	neg	-	-	-	-	-	-	-	-	125330	123449	65663.2	239500	185281	161563	129116	574521	360390	226840	7.14279e+06	735570	162560	677689	71574.7	188257	824303	503352	503396	500619	497080
neg_446	Pyrocatechol sulfate	188.986	2.46263	neg	M-H, M+Na-2H	C6H6O5S	-	59.1	-3.91810970430263	-	HMDB0059724	4918-96-1	1.70346e+06	2.22858e+06	984927	1.59547e+06	2.21956e+06	937752	733811	1.0162e+06	720860	1.09947e+06	457778	160639	276563	123521	80906.5	99073.6	83100	654858	643464	656386	652110
neg_447	-	156.894	8.00233	neg	-	-	-	-	-	-	-	-	132906	110596	140009	129550	121085	122916	114882	108705	117315	125954	116928	109970	140518	138684	148958	157319	129385	90421.7	90862.4	91139.6	90425.2
neg_448	-	520.909	8.14162	neg	-	-	-	-	-	-	-	-	3.19486e+06	2.46858e+06	1.476e+06	3.42405e+06	3.3651e+06	3.56603e+06	3.03936e+06	2.82916e+06	3.38055e+06	3.51797e+06	3.955e+06	2.26467e+06	3.69005e+06	3.85396e+06	4.28562e+06	4.36034e+06	3.55315e+06	1.31235e+06	1.31239e+06	1.31238e+06	1.27674e+06
neg_449	-	180.972	8.12615	neg	-	-	-	-	-	-	-	-	2.29704e+06	1.86262e+06	1.3574e+06	2.45305e+06	2.36605e+06	2.47654e+06	2.24394e+06	2.10303e+06	2.41618e+06	2.52615e+06	2.58843e+06	1.7548e+06	2.68281e+06	2.74724e+06	2.99603e+06	3.06231e+06	2.48753e+06	1.153e+06	1.14645e+06	1.15299e+06	1.13646e+06
neg_450	-	299.919	8.25	neg	-	-	-	-	-	-	-	-	94714.6	90615.2	75817.1	112062	105761	110413	107614	103173	115032	122910	112607	100376	145037	140026	152068	153774	125469	81392.5	83152.1	82650.5	84161.7
neg_451	-	452.922	8.11842	neg	-	-	-	-	-	-	-	-	3.11692e+06	2.41898e+06	1.54937e+06	3.32906e+06	3.26352e+06	3.44271e+06	2.98655e+06	2.78628e+06	3.29193e+06	3.4508e+06	3.80326e+06	2.21219e+06	3.54483e+06	3.70916e+06	4.0538e+06	4.11548e+06	3.36454e+06	1.31354e+06	1.30772e+06	1.31372e+06	1.28513e+06
neg_452	-	384.935	8.11842	neg	-	-	-	-	-	-	-	-	2.79386e+06	2.18777e+06	1.4366e+06	2.99133e+06	2.92552e+06	3.09786e+06	2.67921e+06	2.50799e+06	2.9818e+06	3.07208e+06	3.35237e+06	2.01893e+06	3.18112e+06	3.30088e+06	3.65277e+06	3.68871e+06	3.01654e+06	1.20855e+06	1.20848e+06	1.20855e+06	1.18322e+06
neg_453	-	185.926	8.31183	neg	-	-	-	-	-	-	-	-	56980	52377.7	47349.6	55482.7	58309.6	55898	56041.3	54124.3	56493.7	62806.6	57085.9	56592.3	77650.1	73701	76310.7	81890.2	62155.9	50881.9	52445	52431.7	52429
neg_454	-	148.949	8.31183	neg	-	-	-	-	-	-	-	-	13078.4	12260.4	11242.7	14302.3	16842.8	15449.9	15982.6	15121	16134.1	17114.6	14816.8	14983.9	19148.1	18289.2	19240.2	17967	14696	12007.5	12291.8	12070.5	12677.5
neg_455	-	104.959	8.3195	neg	-	-	-	-	-	-	-	-	3052.26	3052.72	2819.14	3355.58	3889.63	3564.37	3477.56	3386.46	3861.57	3842.14	3146.81	3592.5	4611.6	3910.56	4229.23	4831.06	3842.77	2904.57	2904.54	3353.92	2906.5
neg_456	-	150.916	8.3195	neg	-	-	-	-	-	-	-	-	38827.6	38620.9	39662.9	38816.5	41518.1	39780.6	39908.7	39017	40430.7	44199.8	41098.7	40171.6	57700.7	54697.6	57960.9	57497.2	45236.5	38995.2	39844.4	39042.1	42197.2
neg_457	-	340.859	8.3195	neg	-	-	-	-	-	-	-	-	341965	325331	347343	353234	345162	342182	350081	356392	335545	348739	364851	342396	482961	461326	496125	514711	391277	347712	347836	356013	355836
neg_458	-	604.766	8.3195	neg	-	-	-	-	-	-	-	-	45219.2	40553.1	48020	43216.8	46896.7	43896.8	48535.3	51382.7	50479.6	49212.3	50704	44497.5	68481.9	65534.7	81060.4	74619.2	64842.1	50731	46645.7	49802.7	50611.8
neg_459	-	325.895	8.32717	neg	-	-	-	-	-	-	-	-	34378.9	29958.8	29885.2	32313	34078.4	31936.3	34538.1	32598.7	33269.8	33855.4	34910.4	33786.3	46949.4	44696.8	46480.6	47604.7	39703.1	31244	31018.4	31612.2	31604.1
neg_460	-	135.912	8.33488	neg	-	-	-	-	-	-	-	-	2940.41	2595.93	2205.87	3104.39	2794.29	2957.45	2389.24	2819.23	2518.35	2736.32	1915.73	3134.86	3246.24	3534.09	2893.69	2762.71	2729.87	2532.18	2571.1	2624.41	2611
neg_461	-	278.897	8.34262	neg	-	-	-	-	-	-	-	-	67270.6	57619.2	63992.8	66993.1	75090.8	63558.8	71050.9	59759.7	71162.1	76079	69819.1	62526	87172.3	83261	90901.2	94537.1	72473.1	63340.3	66408.1	65089	66014.8
neg_462	-	662.19	8.35037	neg	-	-	-	-	-	-	-	-	19722.8	211099	1.39009e+07	118270	19741.1	68461.2	0	49945	11911.1	70871.3	0	147919	0	0	0	0	2736.34	1.20831e+06	1.20785e+06	1.19603e+06	1.14416e+06
neg_463	-	544.267	8.35037	neg	-	-	-	-	-	-	-	-	12609.1	20178.2	21089.4	13227.1	14319.4	22389.4	29101.6	24571.7	9093.84	26643.2	18360.2	29491.1	7914.15	11018.2	10952.1	7999.74	11455.4	28181.8	31051.3	28174.1	28773.3
neg_464	-	200.88	8.3581	neg	-	-	-	-	-	-	-	-	26966.4	27317	21321.9	26488.8	24401.3	22316.9	26335.4	25466.5	26435.9	26571.7	24924.2	25392	33362.8	32596.2	33310.5	35948.6	26645.6	24208.9	24431.8	24820.2	24825.9
neg_465	-	278.877	8.34262	neg	-	-	-	-	-	-	-	-	22671.3	17800.5	20802.6	24082	25976.3	21091.8	25059.6	21629.3	23508.3	26954.2	24930.6	21526	28715.4	29505.9	33040.4	33869.3	25564.1	21524.8	21123	21103.9	22406.4
neg_466	-	220.891	8.34262	neg	-	-	-	-	-	-	-	-	13686.2	9978.4	14553.6	13067.5	14029.9	12373.4	12522.3	11277.6	13941.9	14397.7	14843.4	11957.3	16988.5	13826.7	17631.7	21083.5	13309.5	13210.9	13639.6	12659.3	13608.5
neg_467	-	225.926	8.37353	neg	-	-	-	-	-	-	-	-	19102.4	15279.9	16901.9	18258.6	18088.3	15379.3	16974.3	17427	17855.4	21484.6	17057.7	15974.7	22569.6	21481.5	23964	25988.2	18932.4	16702.2	16924.4	16111.2	16919.9
neg_468	-	201.925	8.39657	neg	-	-	-	-	-	-	-	-	52621.9	47647.1	46555.8	53787.5	51241.6	52205.7	52233.5	44971.3	52944	56182.3	47308.3	49156.5	61417.5	58808.2	64694.5	68584.1	49688.9	46567.4	47134.5	46585.7	48463.3
neg_469	-	197.807	8.41193	neg	-	-	-	-	-	-	-	-	1.71488e+06	1.59757e+06	1.65337e+06	1.75335e+06	1.73591e+06	1.73158e+06	1.80458e+06	1.66808e+06	1.77517e+06	1.89638e+06	1.62031e+06	1.7304e+06	2.19663e+06	2.11266e+06	2.30599e+06	2.45906e+06	1.8697e+06	1.59435e+06	1.60977e+06	1.59597e+06	1.63569e+06
neg_470	-	180.83	8.4196	neg	-	-	-	-	-	-	-	-	52527.5	46945.7	52250	53138.4	51612.5	51569.8	53254.7	49343.2	53270.4	57460.8	50422.1	51927.1	66137.7	64527.7	67822.4	72609.5	54444.1	48754.5	50296.1	49875.1	50966
neg_471	-	203.798	8.4196	neg	-	-	-	-	-	-	-	-	19004.4	16434.4	19944.4	19591.6	19207.4	21861.3	18700.8	19472.6	18836	22057.5	21268.4	21526.5	25450.3	25256.9	28377.2	30217.4	19672.2	19612.8	19979	19604	19973.2
neg_472	-	195.81	8.4196	neg	-	-	-	-	-	-	-	-	1.78376e+06	1.68409e+06	1.68277e+06	1.84117e+06	1.78174e+06	1.8062e+06	1.88956e+06	1.73405e+06	1.86306e+06	1.9891e+06	1.7095e+06	1.80941e+06	2.32586e+06	2.24403e+06	2.43254e+06	2.5701e+06	1.9588e+06	1.66998e+06	1.70696e+06	1.69202e+06	1.7066e+06
neg_473	-	225.798	8.43508	neg	-	-	-	-	-	-	-	-	280282	269063	280611	288231	269212	287085	291221	280054	288618	318078	278208	295126	355391	343164	370963	403031	282669	275981	288754	286181	288553
neg_474	-	176.836	8.4196	neg	-	-	-	-	-	-	-	-	277554	248722	266284	287393	277670	281263	283927	264913	284118	301713	262754	272875	336940	326270	347728	373590	280672	252514	259479	257176	260803
neg_475	-	199.85	8.4581	neg	-	-	-	-	-	-	-	-	327689	330423	338963	329511	328530	336675	336553	344883	339071	338764	345441	346950	435369	419164	445595	472285	338761	344712	347858	355634	355414
neg_476	-	433.706	8.4581	neg	-	-	-	-	-	-	-	-	34737.3	30407.5	37274.4	35264.3	32515.3	35323.9	34661.2	33120.5	29965.6	32788.4	33545.6	30214.1	46132.1	37616.7	42883.6	46759.1	36511.3	34266.4	36512.3	35395.6	36540.7
neg_477	-	246.886	8.4658	neg	-	-	-	-	-	-	-	-	24951.9	17929.6	22400.8	24301.2	24413.9	26394.1	22825.4	21767.3	24423	23802.5	22657.1	20245.7	28818.8	27456	27741.4	33091.2	23761.4	22567.6	22887.3	20758.8	22949.8
neg_478	-	173.925	8.48117	neg	-	-	-	-	-	-	-	-	36205.3	33892.2	39034.2	35141.7	37482.9	36192.1	35536.3	36397.1	35403.8	36715	38013.2	34737.5	48501.1	48125.4	49512.6	51090.8	36036.4	37227.8	37985.5	37627.3	38999.4
neg_479	-	233.93	8.50433	neg	-	-	-	-	-	-	-	-	79187.9	72530.2	82677.3	81778.6	78968.9	79872.5	81064.6	76190.7	80068.9	84265.3	78208.5	80476	102091	105084	106520	115983	85379.9	75381	79727.6	78225	81522.6
neg_480	-	87.9244	8.51208	neg	-	-	-	-	-	-	-	-	266158	250073	254754	279465	266550	271030	278395	260693	274173	306402	257751	264354	344580	330608	353427	371961	281119	255834	258321	261312	261264
neg_481	-	320.886	8.50433	neg	-	-	-	-	-	-	-	-	188133	146373	170329	186109	164903	173800	165920	149075	159203	176815	142124	145135	158948	153948	156612	160382	132863	153867	148034	145862	145724
neg_482	-	161.856	8.52775	neg	-	-	-	-	-	-	-	-	23717	20446.3	23006.8	23103	23538.4	23557.6	24331.6	23722.6	23501.1	26744.9	24405.1	23238.1	31696.9	30555.2	34339.4	37534.1	25272.3	23602.3	23959.8	23618.5	24392.5
neg_483	-	224.921	8.54342	neg	-	-	-	-	-	-	-	-	77365.1	75655.6	76836.9	77382.9	76967.4	75278.1	76456.4	76979.8	76523.5	83584.6	75534.3	76678.4	107472	102010	113834	118103	83785.9	78245.2	79910.4	78595.5	81146.5
neg_484	-	195.905	8.57478	neg	-	-	-	-	-	-	-	-	250452	215537	238429	258366	244651	240975	241837	228270	228790	264671	229904	239687	275674	272871	275935	288461	223558	236740	236762	238850	238869
neg_485	-	168.886	8.53558	neg	-	-	-	-	-	-	-	-	221837	200390	217768	236052	224861	224775	220744	201507	213682	238414	213606	213912	254192	262094	259926	268135	202885	203392	203424	212586	204079
neg_486	-	196.884	8.78818	neg	-	-	-	-	-	-	-	-	516632	521939	519094	530862	522134	518449	522472	531522	515885	568776	526579	515974	672797	662883	707841	737649	529572	510753	517325	515315	519737
neg_487	-	295.939	8.50433	neg	-	-	-	-	-	-	-	-	144760	113711	121969	128864	119717	119964	117790	107908	112108	120187	114942	114785	121968	119187	120424	130483	109941	120274	115039	113458	107428
neg_488	-	246.863	8.4658	neg	-	-	-	-	-	-	-	-	44992.6	42700.8	45610.5	43480.7	46568.6	45600.3	46509.9	46990.5	47934.2	46765.2	46814.8	46387.3	57519.6	55924.6	64873	68705.1	48744.1	44601.1	47907.5	46411.7	49434.3
neg_489	-	272.788	8.4581	neg	-	-	-	-	-	-	-	-	33129.7	34896.5	36631.1	32971.5	37129.1	38372.5	37772.2	39228.1	36527.8	36040.9	35345.4	37551	45734.1	47217.6	56507.7	50152.4	34551.1	36688.9	36879.1	37374.7	39474.3
neg_490	-	172.863	8.4196	neg	-	-	-	-	-	-	-	-	97912.6	90917.4	97023.5	99394.3	97354.3	97100.9	97590.8	93753.8	97150.7	100441	98630.9	97265.7	129510	129788	132256	137349	99623.4	92237.3	99620.2	97777.2	99545
neg_491	-	171.91	8.4196	neg	-	-	-	-	-	-	-	-	27333.6	27650.7	26521.9	28177.5	27665.1	26948.9	28235.5	28697.3	27808.9	30911.4	28633.2	27500.1	39019.1	39208.9	39391.1	41080.4	29900.5	28557.4	28577	29210.6	29189.2
neg_492	-	155.865	8.4196	neg	-	-	-	-	-	-	-	-	47087.6	44015.9	46743.7	48111.9	47869	43898	47581.6	44902.9	44612.1	46078.3	44985.1	45623.8	59307	59888.5	63467.5	64250.1	47560.1	45952.1	46957.3	46313	48678.4
neg_493	-	129.935	8.4196	neg	-	-	-	-	-	-	-	-	150198	143884	152253	152504	150398	145857	146411	147517	147760	159261	148657	155190	196207	194209	201038	208544	150973	152067	152833	155256	154411
neg_494	-	165.843	8.39657	neg	-	-	-	-	-	-	-	-	345951	314512	331110	342275	334459	334301	342483	329781	342218	371427	315586	331056	462311	445035	492357	517602	377176	328441	333422	328662	343250
neg_495	-	217.865	8.3812	neg	-	-	-	-	-	-	-	-	167312	171740	174264	177349	172831	179107	183143	167083	173696	190651	165741	172704	248511	243449	251722	255672	194521	169938	172678	171741	172534
neg_496	-	187.86	8.3812	neg	-	-	-	-	-	-	-	-	123295	118263	118503	128177	120562	119999	130452	122397	125271	134744	122444	120386	169266	162225	169343	179289	135077	119352	118567	121290	121288
neg_497	-	123.877	8.39657	neg	-	-	-	-	-	-	-	-	81500.5	75990.2	83937	83839.5	85098.4	83680.2	82925.5	83417.5	83600.9	90908.5	82453.8	81860.7	113360	109240	119959	125741	89450.3	79083.9	83396.9	82127.2	83344.9
neg_498	-	178.833	8.3812	neg	-	-	-	-	-	-	-	-	284757	262253	273229	293080	282515	286000	297096	267338	293916	320029	266462	280013	356138	341568	369846	385261	296469	264414	266090	266697	268254
neg_499	-	218.876	8.37353	neg	-	-	-	-	-	-	-	-	10943.3	9022.27	10351.8	9984.63	9696.71	9507.48	9454.56	9820.9	10634.8	11200.2	9287.25	10342.9	12299	9074.75	12136.4	13224.9	9332.14	10160.8	9641.75	9832.65	9760.34
neg_500	-	214.879	8.37353	neg	-	-	-	-	-	-	-	-	28671.5	26673.3	26706	28473.4	26457.6	24963.8	27754.9	27005.5	27673.1	30002.9	23823.8	27585.7	36063.1	38080.9	38336.3	39683.4	29523.3	26484.1	24491.5	26313	26464.6
neg_501	-	602.77	8.32717	neg	-	-	-	-	-	-	-	-	61209.4	64341.1	58198.2	60344.9	60029.3	58236.4	63733.4	64912.8	66328.9	64921	63433.3	65748.2	93142.2	91254	99749.3	102990	83954.8	68015	69091.5	71333.5	68183.7
neg_502	-	586.794	8.32717	neg	-	-	-	-	-	-	-	-	60320	50495.7	53332.9	55970.8	61055	59284.5	63614.2	56784.8	62343.9	62690.3	67451.6	51246.3	89055.4	72490.5	91365	88807.2	75518.3	57457.6	60402.3	60379.4	59780.4
neg_503	-	584.797	8.32717	neg	-	-	-	-	-	-	-	-	39896.4	38089.6	42235.7	45365.9	49225.2	45337.9	44894.1	42249.9	47514.5	41850.1	43458	46193.4	62958.1	61621.8	64560.7	68622.8	59077.9	44692.1	44703.5	44776.8	46806.6
neg_504	-	568.82	8.32717	neg	-	-	-	-	-	-	-	-	18380.6	15452.3	17879.3	16949.5	21242.8	18963.1	18369.7	19987.2	15245.1	19228.2	24426.8	15480.9	27460	23136.5	28707.6	30162.1	23963.5	19015.3	17635.3	17830.2	17636
neg_505	-	504.854	8.32717	neg	-	-	-	-	-	-	-	-	30558.2	20720.7	22391.4	29135.7	31890.6	27463.7	32472.7	27394.9	33514.1	34255.2	35547.1	26432.4	34524.7	35705.8	43574.8	44501.2	36350.8	24401.8	25231.1	25631.3	25631.1
neg_506	-	454.839	8.32717	neg	-	-	-	-	-	-	-	-	125677	112702	122539	126554	125064	126201	131764	128324	124081	134398	131898	124954	174268	166416	181302	187238	143051	124806	125249	124896	130486
neg_507	-	165.851	8.32717	neg	-	-	-	-	-	-	-	-	3215.72	3040	4609.21	3852.96	4740.16	3454.77	3682.69	3988.29	4037.23	4717.73	4237.27	3394.01	4867.21	4236.38	5718.4	6539.9	3811.67	3835.69	4333.39	4092.06	4205.3
neg_508	-	357.849	8.3195	neg	-	-	-	-	-	-	-	-	42674.9	39318.2	41708.8	46142.5	47127.9	41588	44261.3	39908.6	44901.5	48038	47010.4	43120.1	64197	57920.3	66458.3	72607.8	48218.8	43251.6	45983.7	44910.5	47850
neg_509	-	342.854	8.3195	neg	-	-	-	-	-	-	-	-	274100	248897	270275	269991	255294	262676	270682	267016	264443	269843	266057	263650	382340	373062	401100	409874	303390	273152	274337	279757	280317
neg_510	-	308.905	8.3195	neg	-	-	-	-	-	-	-	-	157665	156474	157547	166006	162716	164214	162770	154114	160378	184764	157739	152404	234609	218047	239195	243616	188594	158661	162312	164153	164169
neg_511	-	165.908	8.3195	neg	-	-	-	-	-	-	-	-	24394	22831.2	21869.1	24591.6	24868.2	22919	22707.4	23785.7	25030.7	25999.4	22435.6	23958.9	32572	29789.4	30298.7	32194.5	25383.7	22897.7	23957.8	23308.6	24863.2
neg_512	-	296.87	8.3195	neg	-	-	-	-	-	-	-	-	77427.7	67780.5	77814.8	75975	79959.4	77839.2	74938.6	74678	78718.1	77686.2	77187	75293.5	104338	101441	106621	112867	83525.3	76999.9	79691.2	77784.2	82981.7
neg_513	-	264.915	8.3195	neg	-	-	-	-	-	-	-	-	25495.9	24936.8	25724.5	25488.7	25511	26108.2	26420	27376.7	25935.2	28903	25217	25663.6	34915.7	35089	36483.6	37890.7	29678.4	25720.4	25728	26259.2	26256
neg_514	-	262.919	8.3195	neg	-	-	-	-	-	-	-	-	56923.6	56104.1	56259.2	59730.8	58071.3	60525.1	58293.9	56272.5	57908.5	64717.2	56483.1	56202.8	79675	72053.6	82211.3	82645	64516.4	56144.5	58524.2	59050.6	57644.1
neg_515	-	209.918	8.3195	neg	-	-	-	-	-	-	-	-	66788.8	65345.2	67827.6	65873.9	69137.1	68506.7	64935.6	67074.1	68954.1	72607.7	68277.6	68186	95570.8	88053.2	98554.5	99612	77248.9	64540.2	66602.2	66545.9	66537.2
neg_516	-	164.863	8.3195	neg	-	-	-	-	-	-	-	-	8782.32	6895.89	8520.17	8540.04	9204.52	8016.4	8005.78	8525.27	8847.19	8611.21	9402.05	7617.56	10672.1	9075.55	11032.9	13277.9	8186.97	8649.46	8906.65	8661.93	9277.15
neg_517	-	148.938	8.3195	neg	-	-	-	-	-	-	-	-	44950.8	42217.4	41854.7	44686	42793.3	44189.1	42980.4	43809.7	44377.2	47239.8	43096	45694.7	59676.1	57130.7	60663.8	62361.3	46631.1	42202	43439.4	42985.2	43396.3
neg_518	-	148.918	8.3195	neg	-	-	-	-	-	-	-	-	241604	233101	246509	248599	250821	241516	238782	244936	246733	266805	240485	251993	348344	332419	355152	358809	273478	245925	250727	246297	251993
neg_519	-	132.98	8.3195	neg	-	-	-	-	-	-	-	-	34413.1	31359.5	32364.5	33726.6	32371.5	32278.3	32855	34377.2	33015.7	37671.1	34392.2	33251.7	43930.3	42782.8	45420.4	47364.1	36133.8	32582.7	32580.3	32607.3	33988.9
neg_520	-	103.94	8.3195	neg	-	-	-	-	-	-	-	-	12955.4	12647.9	13365.9	15553.2	16662.5	17313.6	16222.8	13971.5	15903.1	17206	14648.2	12627.1	15712.2	14344.4	19789.4	18841.7	12635.2	11676.9	11891.9	11891.5	11686.6
neg_521	-	91.9404	8.3195	neg	-	-	-	-	-	-	-	-	6482.66	7353.19	6697.24	7679.35	7973.28	8181.29	8396.66	7142.1	8065.47	8672.84	7361.94	6288.38	9589.92	8804.19	9923.28	10570.8	8035.17	6801.22	7183.7	7056.96	7256.81
neg_522	-	90.9326	8.3195	neg	-	-	-	-	-	-	-	-	239171	231982	230183	243414	237545	236852	239537	235832	241187	263942	234653	239514	322398	320076	328314	342106	260993	235169	235215	238993	238947
neg_523	-	656.884	8.11067	neg	-	-	-	-	-	-	-	-	1.93465e+06	1.45488e+06	761148	2.07053e+06	1.97614e+06	2.16578e+06	1.82464e+06	1.65633e+06	2.05127e+06	2.12817e+06	2.44156e+06	1.30092e+06	2.21918e+06	2.33342e+06	2.59058e+06	2.60955e+06	2.16877e+06	724721	724823	724775	702789
neg_524	-	113.06	2.44712	neg	-	-	-	-	-	-	-	-	16141.5	15356.6	11228.7	8514.16	8625.92	7464.3	9036.98	7163.4	6647.41	12013.1	94706.3	12231.3	4332.71	4594.58	4832.5	4896.56	15371.7	10375.5	10322.5	10244.7	10142.8
neg_525	-	188.092	2.36183	neg	-	-	-	-	-	-	-	-	29237.4	18190.9	20421.1	13491.3	9014.6	4666.69	10627.8	18237	9541.38	25691.4	1.66252e+06	66658.4	2650.81	17158	2366.43	10713.7	40545.4	103980	101504	102323	99704.4
neg_526	-	156.936	2.50935	neg	-	-	-	-	-	-	-	-	50878.6	72160.9	42743.3	101765	116424	126219	60032	156128	61739	34295.9	0	58640	28765.9	70756.8	13196.5	89370.9	64826.1	43059.3	42581.7	42581.3	42581.1
neg_527	-	194.91	2.50935	neg	-	-	-	-	-	-	-	-	21169	29578.7	18675.2	40925.7	50953.1	53035.9	23890.6	66966.7	26422.4	14146.2	0	24323	12307.9	31221.8	4890.07	39212.4	25567.4	17483.6	17814.6	18061.9	17698.7
neg_528	-	508.671	2.51715	neg	-	-	-	-	-	-	-	-	45857	52667.7	26735.1	110595	92392	99114.5	115444	67954	51588.5	78699.4	0	93560.2	122418	111054	108381	138654	60361.6	34523.2	34516.1	36414.1	34520.1
neg_529	-	156.894	2.52495	neg	-	-	-	-	-	-	-	-	52451.3	52655.6	43676.1	85097.7	76491.7	80718.5	86020.6	65686.6	59064.9	70361.7	12158.4	64672.9	99229.1	87335.9	100121	114178	62667.3	47018.9	47019.1	47336.2	47334.1
neg_530	-	526.646	2.51715	neg	-	-	-	-	-	-	-	-	37006	50735.6	23632.6	109668	93574.2	109528	122992	73208.9	45952.8	69385.1	0	60762.1	116576	106188	109337	137361	62125.6	31406	29557	29549.6	30049.6
neg_531	-	649.024	2.34632	neg	-	-	-	-	-	-	-	-	51628.5	25477.7	34004.1	33528.6	28784	31525.7	31355.5	26068.1	32064.5	36957.3	54564.8	27759.5	41355.8	40107.4	46087	59146.8	30350.4	45808.9	44523.3	43897.7	43899.8
neg_532	-	449.662	2.52495	neg	-	-	-	-	-	-	-	-	810069	709010	462150	1.24382e+06	969804	1.03416e+06	1.22904e+06	714269	729442	1.00673e+06	0	893938	1.72863e+06	1.37711e+06	1.60201e+06	2.01776e+06	972577	661250	674456	681409	681015
neg_533	-	705.512	2.52495	neg	-	-	-	-	-	-	-	-	50989.6	70687.2	24509.3	163513	126852	141461	172152	82028.6	58346.9	92387.6	0	91885.3	211318	187640	196104	280220	109035	42496.7	44437.8	45143.6	45108.5
neg_534	-	354.849	0.567817	neg	-	-	-	-	-	-	-	-	79143.9	63519	68619.5	85483.7	75473.3	83791.5	86810.5	64306.6	79407	73672.8	29783.5	71966	119492	81928.6	127280	119418	94055.5	63800.1	65591.4	64713.1	67265.1
neg_535	-	218.874	0.567817	neg	-	-	-	-	-	-	-	-	168355	159825	162688	194970	171686	185237	175003	146057	163776	162004	103547	174918	223693	193014	261132	249297	182828	150933	144696	150955	150910
neg_536	-	147.98	2.55612	neg	-	-	-	-	-	-	-	-	1013.44	6283.19	55182.1	2683.64	15438.7	4842.9	1020.63	1163.04	26242.7	5615.69	0	9507.24	18197.5	9628.17	16575.3	1868.54	12285.8	15698	15577.5	15699	14793.8
neg_537	-	107.985	2.55612	neg	-	-	-	-	-	-	-	-	95.1922	2620.61	22218.4	560.239	5615.89	1447.43	0	29.8379	10807.2	1958.14	0	3420.6	7025.49	3187.75	6167.76	0	4673.42	6183.82	6043.89	6047.05	6042.66
neg_538	-	214.108	2.56395	neg	-	-	-	-	-	-	-	-	27222.9	36096.6	17216.6	18554.7	18145.5	20992.8	15343.4	16269.7	9807.26	21220.7	537632	11391.2	1651.78	1258.21	392.69	1142.96	10852.9	32460.3	31967.1	32180.7	31967.1
neg_539	-	346.817	0.567817	neg	-	-	-	-	-	-	-	-	86721.2	80248	85468.3	98816.5	86464.3	91337.4	90542	73761.4	81909.3	81792.9	43187.3	83258.7	110774	94425.4	135597	130314	94165	74147.4	73124.5	74059.7	74292.4
neg_540	-	344.82	0.567817	neg	-	-	-	-	-	-	-	-	72996.5	67218	73036.6	84896	76683.6	77017.2	75681.6	62374	72063.6	71059.6	49515.2	76739.2	94992.9	87453.7	118509	109951	79064.1	62788.5	62124.2	62124.5	63481.4
neg_541	-	710.773	0.56015	neg	-	-	-	-	-	-	-	-	37883.2	71199.7	52687.4	40678.2	56890.5	36580.6	31571.8	51375.2	42057.9	47118.9	40295.1	30511.9	36170.1	43443.2	52132	64361.2	38105.5	48066.3	42482.4	46948.7	48703.7
neg_542	-	704.818	0.56015	neg	-	-	-	-	-	-	-	-	164017	101410	98090.4	199231	94571.7	125131	154446	96722.7	121150	107268	43908.6	99892.6	181061	112562	217885	216325	128228	110205	107611	110082	96938.8
neg_543	-	303.004	2.62637	neg	-	-	-	-	-	-	-	-	32159.5	26090.8	9723.2	19152.4	13494.8	16933.4	19372.5	34238.4	27239.7	32509.8	192318	34309	6278.14	15504.1	3413.59	7213.36	41675.9	42985.9	42771.6	42698.5	42765.2
neg_544	-	339.153	2.62637	neg	-	-	-	-	-	-	-	-	2961.3	3178	0.244062	0	0	759.232	639.113	6073.23	1926.3	3011.37	591573	4273.48	0	13.1134	5.08483	0	4936.94	7423.87	7438.02	6678.57	7134
neg_545	-	370.083	2.63415	neg	-	-	-	-	-	-	-	-	521.833	0	0	0	0	0	0	366.872	0	340.094	179253	0	0	0	0	0	1453.13	1280.75	1379.73	1307.81	1326.37
neg_546	-	328.952	2.63415	neg	-	-	-	-	-	-	-	-	6196.2	5462.31	1770.45	1152.37	1417.37	988.812	1430.92	5195.51	4663.41	5441.89	105043	4350.73	581.847	1086.18	816.278	0	6434.54	9040.78	8812.9	8740.2	8620.44
neg_547	-	317.033	2.64975	neg	-	-	-	-	-	-	-	-	0	0	0	266.618	0	0	0	0	0	0	1.61832e+06	5010.52	0	0	0	0	4667.7	38681.9	38207.5	37597.1	37889.9
neg_548	-	226.069	2.62637	neg	-	-	-	-	-	-	-	-	38610.3	33959.1	12423.2	24619.7	21121.5	25894.7	26707.1	46283.7	34515.5	43058.9	207592	45420.9	7341.95	19304.6	4601.68	8488.44	50510.2	54590.3	53200.2	53195.9	53215
neg_549	-	872.759	0.544767	neg	-	-	-	-	-	-	-	-	197792	267737	260529	198268	288804	245730	161933	229799	233394	249345	177688	187034	155653	231160	246613	311159	206990	232251	221350	221352	221351
neg_550	-	646.856	0.56015	neg	-	-	-	-	-	-	-	-	166519	104587	108429	220578	100302	137036	201599	100428	145073	117314	42408.1	108043	206888	123863	243051	225669	135107	110621	110419	119777	113883
neg_551	-	608.738	0.56015	neg	-	-	-	-	-	-	-	-	75942.8	58203.9	65436.6	97691.3	73257	83337.5	106979	67850.1	91074.7	79613.7	22901.2	69909.5	138918	103150	129828	130960	109806	56389.2	57659	57137.4	58008.1
neg_552	-	174.986	2.70428	neg	-	-	-	-	-	-	-	-	856800	674525	261515	476475	538447	208423	344152	360288	106697	584757	955039	113967	42238.1	64751.4	21699.3	103847	208040	293580	288997	289003	290060
neg_553	-	574.797	0.56015	neg	-	-	-	-	-	-	-	-	17849.7	25727	17126.4	13658.2	15169.1	13281.4	13416.1	15435.3	9769.95	10930.7	4056.21	12049.7	11407.2	15757.1	31436.2	28741.8	12629.1	14278.2	16576.1	16592.1	16046.9
neg_554	-	189.113	2.71973	neg	-	-	-	-	-	-	-	-	2961.51	3626.36	2849.55	1728.86	3573.34	2745.36	2655.12	3931.87	2036.41	4126.93	28652	672.827	4564.36	1863.61	96.8388	967.038	231.205	4385.39	4604.52	4335.43	4272.73
neg_555	-	199.969	2.72747	neg	-	-	-	-	-	-	-	-	5713.92	61516.9	712282	17307.3	142427	30217.8	4537.44	3530.7	175484	44759.4	0	105761	179435	76520.4	129385	3536.74	83336.4	137951	137973	137985	133762
neg_556	-	360.811	2.72747	neg	-	-	-	-	-	-	-	-	9387.34	89811.1	623494	19373.6	180714	32004.3	2453.43	2050.66	206717	63945.5	0	112539	181927	68739.5	137434	337.886	104760	178450	177422	178708	172910
neg_557	-	358.814	2.72747	neg	-	-	-	-	-	-	-	-	5650.54	56494.1	398596	15209.8	112079	26691.4	3569.59	4003.02	132571	40429.7	0	79557.7	125729	53133.7	103583	12495.9	75197.9	116486	115766	114751	114158
neg_558	-	228.087	2.75075	neg	-	-	-	-	-	-	-	-	2819.5	5194.43	8120.37	10442.6	2753.23	3687.04	18737.6	13899.9	5124.03	18387.2	892538	56692.7	12675.5	6949.49	6562.43	10368.9	44965.9	33813.2	33814.1	33699.7	33434.5
neg_559	6-[4-(2-carboxy-2-oxoethyl)phenoxy]-3,4,5-trihydroxyoxane-2-carboxylic acid	337.054	2.75852	neg	M-H2O-H, M-H	C15H16O10	-	62.3	-7.957356438387821	-	HMDB0125407	-	21093.4	16685.5	9558.61	8396.42	13013.1	15893.3	11655.3	26212.3	22094.9	15049.1	80933.7	3043.63	11659.5	6592.31	6912	2225.15	4621.79	18347.1	17358.3	17354.6	17350.9
neg_560	Phenyl glucuronide	269.066	2.75852	neg	M-H, 2M-H	C12H14O7	60.4	-	-1.13143015625127	-	-	-	735877	621970	193123	355788	350544	139965	194663	443420	86270.8	308263	3.77312e+06	137900	29078.8	88319.9	32979.6	105797	217737	437566	437613	436394	428139
neg_561	-	115.003	2.76633	neg	-	-	-	-	-	-	-	-	4639.59	3554.26	3634.88	3948.92	4917.52	4497.19	3672.75	4192.35	2987.09	4249.2	13186	3764.11	4622.36	3737.02	3517.14	4481.69	2406.8	3445.86	3486.26	3486.65	3296.99
neg_562	-	197.972	2.72747	neg	-	-	-	-	-	-	-	-	13008.9	111460	1.2945e+06	29582	261620	55281.3	7132.59	6449.41	321635	84189.2	48.8524	190028	328664	140319	238455	4178.28	157378	253402	249111	245769	246422
neg_563	-	560.808	0.56015	neg	-	-	-	-	-	-	-	-	48124.5	59560.9	56859.9	71815.2	63787.4	78271.1	69196.1	49026	75403.5	51455.2	25649.3	52412.5	84195.8	76677	100827	103482	69320.7	59758.4	59757.2	57168	59759.8
neg_564	-	510.881	0.56015	neg	-	-	-	-	-	-	-	-	229111	132859	145097	257591	146362	187066	230018	128679	185623	150665	51695	141670	289200	174723	291419	304392	187866	150429	144699	152352	148268
neg_565	-	550.779	0.56015	neg	-	-	-	-	-	-	-	-	80104.6	69178.7	65522.4	90588.7	67369.2	84638.3	102193	62242.4	86942.3	79206.8	22719	70029.5	114299	99580	135943	124564	103825	59535.4	63707.8	62790.3	63690.9
neg_566	-	516.837	0.56015	neg	-	-	-	-	-	-	-	-	57657.3	48974.1	43823	72224.3	42523.7	60052.5	78357.6	45395.6	58224.7	55938	16737.8	47111.7	66120.9	54149.3	99986.5	91956.3	56045.3	48202.5	45833.3	50784.7	48138.6
neg_567	-	492.82	0.56015	neg	-	-	-	-	-	-	-	-	59927.6	58450	67722.3	64062.8	66610	73088.8	103194	63352.9	67427.4	60459	25251	74017.6	94564.9	103947	130619	116458	73944.1	65833.8	67937.1	69501.4	70352
neg_568	-	275.023	2.85235	neg	-	-	-	-	-	-	-	-	359654	562408	197828	234421	328124	528792	154860	611044	227147	198897	194065	41548.6	343766	402880	67468.9	314909	19823.4	587155	587703	582412	564957
neg_569	-	366.874	0.56015	neg	-	-	-	-	-	-	-	-	95442.6	75132.4	76663.6	110235	83139.4	105398	107104	74738.1	104547	84203.9	39775.2	78003.7	151988	105517	142330	142445	102579	79069.9	79314	78684.9	79888.5
neg_570	-	432.865	0.56015	neg	-	-	-	-	-	-	-	-	103510	69345.8	68356.2	118517	75491.7	91562	100164	67705.4	94022.4	72308.1	25295.8	69808.5	153394	96858	138508	138584	96237.2	73796.7	71722.7	74648.6	74651.4
neg_571	-	374.906	0.56015	neg	-	-	-	-	-	-	-	-	206943	136057	148710	236271	148100	191933	214725	135821	194605	150220	56586.3	149775	289989	194362	286379	284755	191699	150615	148639	152798	152178
neg_572	-	756.823	0.55245	neg	-	-	-	-	-	-	-	-	22594.3	30145.5	28699.6	12524.7	31502.4	19967.3	24476.2	21362.4	35811.9	35660.3	67346	40902.7	31951	26747.1	29265	30110.8	31221.7	31866.7	30427.1	27285.5	37120.8
neg_573	-	465.784	2.91483	neg	-	-	-	-	-	-	-	-	103552	242615	176681	86745.3	167650	67786	128888	83550.3	130977	87118.4	0	120583	146480	126149	80383.3	43789.8	126799	93575.1	92319.2	92413.5	96112.5
neg_574	-	169.886	2.93037	neg	-	-	-	-	-	-	-	-	12150.1	13573.3	14377	12270.5	14145.7	10501.9	15385.5	10705.9	15046.6	12253.2	268.843	13523.9	18406.1	16580.7	14553.8	12142.4	15629.9	10497.2	11509.4	11278.7	12014.3
neg_575	-	349.856	2.93037	neg	-	-	-	-	-	-	-	-	194474	193569	229036	206681	226430	188643	241448	182971	240492	204780	373.305	219090	312419	281995	246415	209921	237886	187294	195181	196211	196203
neg_576	-	341.825	2.93037	neg	-	-	-	-	-	-	-	-	77403.2	81442	97407	86051.2	93511.3	77554.7	105489	82183.9	103533	88527.7	404.355	92218.5	144521	129292	120957	111897	117483	81095.2	81115.4	82884.8	82846.2
neg_577	-	267.992	2.93815	neg	-	-	-	-	-	-	-	-	53863	52672.3	8275.3	15307.5	14401.4	4307.63	14786.4	677.442	0	8057.7	1260.61	17261	181.031	0	0	0	12263.8	27454.4	25878.2	26461	25798.6
neg_578	-	369.769	2.95365	neg	-	-	-	-	-	-	-	-	501220	640226	598411	496429	623773	472423	604520	490843	609487	500065	0	585453	697486	654545	538118	405504	617273	480699	484774	483397	487562
neg_579	-	252.085	2.93815	neg	-	-	-	-	-	-	-	-	454.207	776.667	529.619	538.684	218.727	147.528	311.189	3364.71	272.817	4709.14	72440.4	4593.36	145.268	0	0	145.736	4855.61	3341.18	3352.09	3351.6	3148.39
neg_580	-	273.007	2.9691	neg	-	-	-	-	-	-	-	-	150551	359112	226291	153297	239278	263875	97399	474579	426353	66088.9	1.26693e+06	179366	136423	309088	37880.7	53677.6	116917	339721	334265	333115	333037
neg_581	-	134.06	2.97678	neg	-	-	-	-	-	-	-	-	945009	829178	395014	360672	481223	370410	239355	166409	216157	456906	516631	111427	86922.4	74382.4	44908.9	46056.4	45580.2	467893	464605	458570	458478
neg_582	-	197.042	2.97678	neg	-	-	-	-	-	-	-	-	6542.3	9825.28	17795.6	31793	9896.21	23193.7	24819.8	31119.9	40920.3	18003.5	35713.2	34044.1	18544.1	32190.1	17227.7	22153.9	51234.6	22594.7	21825.6	22829.7	22408.2
neg_583	-	319.983	2.97678	neg	-	-	-	-	-	-	-	-	11514.7	7085.67	10039.4	22096.4	9030.43	17323.6	13139.1	15333	19881.4	13784.6	35298.2	13695.8	11069.3	15243	15352.1	24926.9	25089.5	17386.3	17686.3	18103.9	17455.4
neg_584	-	379.091	2.97678	neg	-	-	-	-	-	-	-	-	146751	114896	32855.7	21093.2	39851.2	25290.8	9114.04	994.558	4699.19	28757.7	43443.1	0	0	0	0	0	0	48347	46417.5	45790.1	45715.6
neg_585	-	340.889	2.98448	neg	-	-	-	-	-	-	-	-	527983	464683	179088	146419	240466	148992	96912.4	69860.6	71663.6	197258	451520	29688.3	19752.3	14082.2	10728	9772.2	9475.67	230555	226766	221272	220670
neg_586	-	368.978	2.97678	neg	-	-	-	-	-	-	-	-	62270.2	25910.4	21669.3	31016	30129.1	33542.4	15321.1	8074.63	13404.9	34594.6	52592.8	4113.19	5465.66	2639.27	2504.07	2728.87	906.118	38439.9	38808.9	38808.1	37960.9
neg_587	-	179.054	2.97678	neg	-	-	-	-	-	-	-	-	970486	872723	469768	430694	514446	441155	326096	292577	334641	500956	693031	206245	166281	164419	133596	126314	104526	526010	515649	519368	505614
neg_588	-	158.846	3.00762	neg	-	-	-	-	-	-	-	-	23361.4	20864.1	19017.5	21268.2	22464.5	18606.2	20422.7	21164.5	19012.3	22047.8	20111	18312	20849.7	19811.6	20237.9	22245.8	18700.7	19423.5	19091.7	19513.4	19337.7
neg_589	-	230.103	2.93815	neg	-	-	-	-	-	-	-	-	44382.7	48317.3	41322	40930.4	46202.8	44548	42107.6	56542.6	37397.2	56224.5	1.33006e+06	102454	15112.6	20371.2	10093.3	23833.4	102498	76857.8	76742.6	76858.3	76580
neg_590	-	719.728	2.9226	neg	-	-	-	-	-	-	-	-	29260.4	169027	71106.8	16223.2	67229.4	11804.9	42255.7	17868.2	42518.1	17094.7	0	38037.8	39544.5	30370	10638.5	1699.45	38029.9	24106.8	24010.5	24009.2	25504.4
neg_591	-	88.0223	2.9226	neg	-	-	-	-	-	-	-	-	22649.8	50124.4	33697.8	19749.8	32356.3	16853	27013.5	19481.8	25600.3	20787.5	1761.73	26596.5	27325.5	26150.9	17645.9	11011.6	24256.9	19690.1	20105.8	20838.6	20291.4
neg_592	-	297.806	3.02303	neg	-	-	-	-	-	-	-	-	61630.8	49967.1	54493.7	51262.1	48132.8	56300.4	67301.4	51317.1	85539.6	87571.8	756.042	78501.3	48302	96200.1	29409.9	26218.7	73395.8	38988.9	40010.5	39186	43453
neg_593	-	126.88	3.03077	neg	-	-	-	-	-	-	-	-	105028	80679.6	84726	106847	84993.3	102030	113927	81282.5	132361	140462	13488.3	111436	117537	150869	103527	101881	133857	79398.9	81145.9	81820.8	81759.3
neg_594	-	197.902	3.03077	neg	-	-	-	-	-	-	-	-	51707	43127.6	47544.3	50297.4	46181.9	49384.5	56022.2	47566.4	69549.7	74410	16059.3	61367.9	56157.5	78695.9	48481.9	52780.2	66188	39707.1	41070.1	39904.8	41981.9
neg_595	-	179.841	3.03847	neg	-	-	-	-	-	-	-	-	172613	129220	127169	176503	130504	158699	184070	109714	197010	224306	47783	170386	194999	243986	184599	189297	218936	120466	120507	123618	124113
neg_596	-	279.989	3.03847	neg	-	-	-	-	-	-	-	-	127927	109761	50813	86118.2	99307.7	40344.3	80309.9	56100.8	39428.2	107319	86721.8	26616.2	30531.6	13120.7	7527.42	26173.4	40093.5	54221.6	54977.3	55534.7	56294
neg_597	-	328.965	3.06172	neg	-	-	-	-	-	-	-	-	3383.71	13040.9	5616.28	2897.44	9933.57	8530.94	5409.49	151997	9609.53	17502	6725.36	45583.9	3336.28	4582.42	0	0	1908.43	21015.3	21016.1	20464.8	21015.4
neg_598	-	207.918	3.07722	neg	-	-	-	-	-	-	-	-	52873.4	40480	49767.4	53987.6	46183.5	57568.8	60711.4	44942	73013.1	72497.6	101.916	64613.7	64245.5	83559.9	50208.8	48828.7	70595.2	42105.8	45445.8	44074.8	45662.4
neg_599	-	215.092	3.08502	neg	-	-	-	-	-	-	-	-	17469.4	21283.3	16028.7	16918.6	17935.7	18201.6	22600.1	25387.7	19294.1	23717.1	130317	23420.9	11870.6	13338.5	7006.27	10990.2	9784.08	18932.4	18646	18294.2	18279.7
neg_600	-	159.065	3.10057	neg	-	-	-	-	-	-	-	-	200793	179877	150468	96385.9	132187	119646	106822	119637	101686	177148	733392	133316	67086	95602.9	44194.2	53636.2	84390.7	146992	147738	147914	145849
neg_601	-	173.081	3.03847	neg	-	-	-	-	-	-	-	-	8733.7	8181.87	8734.31	12122.5	8689.98	10009.4	9314.41	7504	10928.8	8297.49	37271.7	18646.1	8933.81	7571.68	8799.19	10306.1	27041.1	10685.9	10685.4	10542	9973.65
neg_602	-	289.774	3.03077	neg	-	-	-	-	-	-	-	-	156717	101137	116520	151321	111794	142911	163311	91122.5	193463	216094	0	153367	171236	221247	155611	148770	198648	103002	106034	103301	112410
neg_603	-	274.112	3.13962	neg	-	-	-	-	-	-	-	-	8720.58	11515.1	16126.7	20377.7	5684.81	4947.54	15668.1	11518.4	2336.33	23798	358540	41269.8	5733.69	7402.27	6676.09	17504.6	17466.4	20597.5	21989.6	20781.5	20596.2
neg_604	-	180.899	3.03077	neg	-	-	-	-	-	-	-	-	268972	210644	210678	264467	209769	248296	278384	192511	323809	345477	28003.2	271483	287602	365041	254012	247674	319065	196731	196858	197662	203053
neg_605	-	338.088	3.18652	neg	-	-	-	-	-	-	-	-	974118	1.98041e+06	234756	720051	987048	648800	153996	145498	254552	252319	354482	14119.8	10630.2	16360	10458.1	17435.3	7216.92	432127	429549	432185	423292
neg_606	-	463.787	2.9226	neg	-	-	-	-	-	-	-	-	51446.5	123454	90637.5	40428.8	81159.1	29875.3	59335.8	39489.4	66356	37416.2	0	60177.8	69538.7	60883.4	32410.8	15489.1	61045	46022.8	42706.2	45460.9	46007.6
neg_607	-	87.019	2.9226	neg	-	-	-	-	-	-	-	-	817233	1.78423e+06	1.15334e+06	677151	1.16768e+06	587656	923486	685713	902622	734259	71.113	908670	957129	890569	618173	410463	867128	711636	701547	725180	718796
neg_608	-	244.905	2.91483	neg	-	-	-	-	-	-	-	-	108413	250933	165750	88213.5	157111	76224	119036	87524.3	124954	92259.4	0	125726	124022	117979	75827.1	50216.4	111231	98466.4	97255.6	99464.7	99451.2
neg_609	-	354.976	3.22555	neg	-	-	-	-	-	-	-	-	34513.7	41305.8	37128.2	241682	265468	358564	267069	282249	52361.7	102609	0	34088.5	177150	237776	145769	458678	36679.3	97355.2	93641.1	96210.9	95418.1
neg_610	-	435.832	3.22555	neg	-	-	-	-	-	-	-	-	13696.7	21466.9	15601.3	122302	142496	195937	142844	159471	24562.6	50870.2	0	13182.9	71815.2	101625	53802.5	187342	17070.2	51428	50658.3	51456.2	49208.2
neg_611	-	433.835	3.22555	neg	-	-	-	-	-	-	-	-	6315.64	11651.9	9471.04	73161.7	81850.1	107805	85949.7	91263.8	12957.8	26693.7	0	6720.34	39333.6	57312.7	30632.6	108891	8966.86	29079.9	28659.8	29220.3	28795.1
neg_612	-	356.973	3.22555	neg	-	-	-	-	-	-	-	-	34421.9	42621.1	36113.7	242878	267563	358124	267332	276279	49782.8	103512	0	32640	178044	232635	145319	443698	37415.3	98107.5	94602.6	96201.8	95072.3
neg_613	-	437.829	3.21773	neg	-	-	-	-	-	-	-	-	7665.41	17008	11242.7	93080.4	103884	142692	107561	119850	18038.8	35091.6	0	7815.17	56930.5	78383.9	39462.5	146069	11567.9	36812.9	36216.2	36747.1	35506.3
neg_614	-	291.894	3.27257	neg	-	-	-	-	-	-	-	-	23278.5	30714.8	48170.2	71147.5	32445.1	60833.3	53737.6	91250.9	136957	54335.2	61101.9	76163.6	38626.1	69536.3	29749.5	44948.5	127668	68341.6	66370.5	66583.3	66353.2
neg_615	-	289.897	3.27257	neg	-	-	-	-	-	-	-	-	21505.1	30969.4	48750.6	70557.7	36413.4	60436.3	54319	92338.1	129625	55616.5	59652.9	71102.1	43117.9	70291.9	30311.8	50509.4	119833	65066.3	65092.4	64210.2	62334.1
neg_616	-	197.042	3.27257	neg	-	-	-	-	-	-	-	-	11659.6	14247.8	26326.1	34225.6	15849.6	30891.5	28837.8	44393.5	61033.8	26002.9	26484.8	39536	24178.1	40201.5	21014.8	27792.4	60446.1	30890.3	30437.8	30602.3	30279.9
neg_617	-	856.772	0.55245	neg	-	-	-	-	-	-	-	-	30686.1	29235.8	38028	35052.7	33875.5	39236.7	75325.3	39838.7	51030	45952.8	11194.9	56771.2	27133.3	63444.3	85114.8	53676.3	60382.7	37371.9	41731.9	39392.3	44768.9
neg_618	-	669.799	0.544767	neg	-	-	-	-	-	-	-	-	26606.4	82386	76448.7	33856	75364.3	58177.1	28214.9	62105	47218.5	40765.4	47553.2	26591	21530.7	45163.9	40651.6	53650.5	39018.2	50953.9	46688.3	46677	47414.4
neg_619	-	354.905	3.35078	neg	-	-	-	-	-	-	-	-	372131	206995	98061.5	49378	86451.6	17679.6	39009.5	30325.8	7276.38	116492	1.10616e+06	15064	5153.25	51718.7	2153.97	16764	16483.1	157488	156309	154501	154368
neg_620	-	260.054	3.35078	neg	-	-	-	-	-	-	-	-	196639	101939	44931.4	52515.6	69927.8	20463.4	42478.3	22473.7	8784.22	98075	364889	16122.4	9648.77	49444.8	7387.19	28567.6	18137.8	100923	101008	99961.4	99940.4
neg_621	-	336.989	3.35078	neg	-	-	-	-	-	-	-	-	151297	75369.8	36384.1	40165.9	50081	15734.9	32788.5	16807.3	6699.43	71345.7	237714	11115.1	7743.75	38865.9	6191.32	25702.6	13370.5	78035.2	77058.6	77058.4	77146.7
neg_622	-	192.066	3.35078	neg	-	-	-	-	-	-	-	-	3.2455e+06	1.83455e+06	842907	788879	1.08345e+06	337586	634885	391863	185029	1.52186e+06	1.33018e+07	305701	200587	792968	150499	436395	339256	1.67558e+06	1.63497e+06	1.65261e+06	1.62926e+06
neg_623	-	407.122	3.34303	neg	-	-	-	-	-	-	-	-	106946	35495.3	4524.37	3894.91	8211.04	0	1907.53	279.331	0	19641.2	1.06984e+06	0	0	1889.81	0	0	0	30727.6	29083.1	27996.7	27938.8
neg_624	-	348.087	3.34303	neg	-	-	-	-	-	-	-	-	505349	366669	189546	200271	329638	177649	166856	315225	37886.4	145665	677828	105181	43430	47646.6	44290	74601.5	120047	159302	155325	153962	154069
neg_625	-	361.776	3.41323	neg	-	-	-	-	-	-	-	-	19226.5	248865	259493	19357.3	68192.8	32867.4	18925.4	91131.6	103140	59280.8	0	38913.6	23545.4	88767	1374.6	0	37203.4	72998.1	69176.1	70378.3	69079.3
neg_626	-	359.78	3.41323	neg	-	-	-	-	-	-	-	-	27758.4	327326	357123	29805.6	96708.4	47944.4	26316.5	125639	133927	76056.1	0	54400.5	31871.5	121636	3634.29	0	51135.2	95113.1	95187.1	93262.6	93119.3
neg_627	-	274.989	3.34303	neg	-	-	-	-	-	-	-	-	13471.4	6224.32	3015.26	1105.37	788.941	652.871	1084.71	1397.25	3455.11	2466.31	96880.4	1019.45	0	1093.08	126.979	0	3218.16	4858.43	4845.21	3701.62	4861.38
neg_628	-	254.926	0.55245	neg	-	-	-	-	-	-	-	-	24080.7	54166.3	59065.1	17412.1	90491.8	22335.8	5988.86	109296	2637.03	112385	312817	129909	4102.76	129613	315.54	23976.4	54997	60584.9	63283.3	63669	62591
neg_629	-	326.943	3.45175	neg	-	-	-	-	-	-	-	-	1.75306e+06	2.11659e+06	2.94826e+06	7.79054e+06	6.41112e+06	8.54142e+06	1.06147e+07	8.11833e+06	2.23133e+06	3.01455e+06	2.4409	3.59413e+06	5.9461e+06	4.17455e+06	8.77613e+06	1.46124e+07	3.09989e+06	4.58045e+06	4.5676e+06	4.54739e+06	4.4742e+06
neg_630	-	703.812	3.45175	neg	-	-	-	-	-	-	-	-	38938.6	60501.9	93073.8	608993	463045	652059	880777	582354	80671.3	133618	0	151951	338613	188079	612233	1.21948e+06	114336	271711	251814	252796	251458
neg_631	-	390.937	3.45942	neg	-	-	-	-	-	-	-	-	163107	123787	154345	407859	335290	391491	430081	324062	181464	249795	0	241608	383452	267432	504901	606212	225095	270281	270282	271545	270282
neg_632	-	562.865	3.45942	neg	-	-	-	-	-	-	-	-	14041.2	160113	282767	116363	192420	170412	152556	309340	60746.7	39104.1	0	73271	77767.6	149311	61558.3	80255.9	56723.7	139682	139537	136303	129242
neg_633	-	946.703	0.544767	neg	-	-	-	-	-	-	-	-	21785.5	68113.1	56186.9	15621.7	74927.2	45738.6	29375.7	50898.5	52225.5	43438.7	56564.9	31505.8	8375.21	53159.8	45335.6	52806.2	41882.1	51275.2	50951	54604.3	51002.4
neg_634	-	652.897	3.45175	neg	-	-	-	-	-	-	-	-	137077	271306	507548	2.52977e+06	1.91638e+06	3.17951e+06	4.66907e+06	3.10417e+06	220980	362906	0	620376	1.27771e+06	734516	2.59262e+06	6.46586e+06	459959	1.10439e+06	1.08901e+06	1.06148e+06	1.05881e+06
neg_635	-	459.84	3.48248	neg	-	-	-	-	-	-	-	-	91887.8	47588.7	40247.2	141978	118297	114501	122059	76433.5	90124	121434	0	94309.1	151324	117708	201519	178414	109023	97856.2	99135.9	97879.1	105783
neg_636	-	392.934	3.48248	neg	-	-	-	-	-	-	-	-	188993	131490	155109	446521	359132	414969	446740	331668	199613	276244	0.0952409	271828	410882	283451	531779	642560	240698	292136	292584	292587	290585
neg_637	-	451.808	3.49788	neg	-	-	-	-	-	-	-	-	401987	214985	159083	630246	524429	536246	514270	322154	474464	652238	0	458580	690850	454377	821732	684662	450916	430715	439243	445321	446757
neg_638	-	449.811	3.49788	neg	-	-	-	-	-	-	-	-	632221	343810	250794	997230	819548	818955	799932	518502	713560	1.01273e+06	0	705782	1.05333e+06	691215	1.26411e+06	1.08307e+06	696482	681038	681116	688503	688506
neg_639	-	198.938	3.51335	neg	-	-	-	-	-	-	-	-	58627.2	364548	505812	86138.8	159029	116079	80340.7	222270	168355	96228.3	28789.7	106635	101473	215135	59583.6	53061.2	96611.4	145561	145243	143034	142985
neg_640	-	160.964	3.51335	neg	-	-	-	-	-	-	-	-	73102.3	864536	1.20828e+06	159640	352961	245413	154298	522622	353112	187382	1254.01	222862	183953	494426	44083.7	8902.79	197268	329836	326654	326713	319515
neg_641	-	521.751	3.52888	neg	-	-	-	-	-	-	-	-	0	216135	301822	411.731	23230.6	5348.19	380.514	48000.7	45008.3	3042.62	0	8029.46	1493.35	55410	0	0	6500.69	25080	25157.1	23996.9	23934.4
neg_642	-	361.776	3.53665	neg	-	-	-	-	-	-	-	-	82947	835081	795197	122230	303278	176691	95867.7	372794	452839	201093	0	223300	159400	464426	23871.7	998.871	218459	311127	311189	308653	306785
neg_643	-	359.78	3.53665	neg	-	-	-	-	-	-	-	-	123676	1.23909e+06	1.1818e+06	183253	464884	263480	143336	545326	678748	312360	0	334928	238529	696430	36618.1	2170.78	321027	458744	453433	449586	449567
neg_644	-	399.75	3.54443	neg	-	-	-	-	-	-	-	-	24344.2	271628	247803	36879.8	101064	54119.4	29563.3	118374	149448	62926.5	0	69183.2	47456.5	158669	4113.52	0	66467.5	99677.6	99687.7	98794.1	98793.4
neg_645	-	336.072	3.55225	neg	-	-	-	-	-	-	-	-	103847	82200.2	27657.3	45158.9	76591.6	24824	34829	36056.2	16102.7	48479.6	187145	12757.3	9403.13	12899.2	6474.48	8142.76	9520.8	55541.4	55557.5	54973	54203.9
neg_646	-	225.113	3.57578	neg	-	-	-	-	-	-	-	-	25087.6	19575.8	10563.5	8300.63	24678.2	10590.8	10888.4	10276.7	10654.5	22779.7	34214.4	2896.14	10393.5	47678.8	4178.48	5906.61	2548.19	22375	21985.6	21720.2	21681.6
neg_647	-	379.837	3.54443	neg	-	-	-	-	-	-	-	-	34234	315650	371268	58394.2	139833	89318.7	51560.8	168930	197268	94835.6	0	97165.2	89271.9	236356	9535.54	0	100313	138632	134633	135602	134623
neg_648	-	357.783	3.53665	neg	-	-	-	-	-	-	-	-	71946.2	734900	705095	104797	265766	153043	84363	321512	402870	180528	0	193837	139028	410980	18196.6	678.073	186101	270610	270667	268246	268239
neg_649	-	215.092	3.59932	neg	-	-	-	-	-	-	-	-	13079.8	15726	13382	18609.5	13111.5	12102.5	14761.6	14766.1	9883.08	15952.8	403221	45557.6	5218.06	6418.14	4206.35	6795.6	19358.2	21929.9	21559.8	21029.7	21012.8
neg_650	-	155.071	3.59932	neg	-	-	-	-	-	-	-	-	3291.01	2932.19	3149.38	3785.16	3227.42	3184	3441.02	3048.12	3318.1	3313.3	30119.8	5619.63	2427.66	2359.68	2586.85	2666.65	2995.48	3594.18	3418.27	3334.99	3330.65
neg_651	-	339.153	3.63843	neg	-	-	-	-	-	-	-	-	0	4247.34	1507.31	0	0	531.61	0	0	4591.93	0	0	60242.8	8879.9	284.729	2505.39	0	28025.2	4094.74	3742.6	3565.42	3562.02
neg_652	-	284.944	3.64625	neg	-	-	-	-	-	-	-	-	1223.21	16425.4	10059.5	3327.26	672.483	4045.23	2693.05	565.897	14729.7	378.327	1791.61	50062.5	19746.8	6201.35	8712.33	2236.46	36884	12551.4	12474.3	12281.3	12341.8
neg_653	-	199.058	3.66962	neg	-	-	-	-	-	-	-	-	51352.4	42116.2	20563.1	50252.4	34059.7	37634.7	25653	19118.5	20812.3	23461.4	51027.3	26618.1	12217.7	11845.7	12064.6	13286.7	39669.8	33291.9	32882.9	32519.4	32519.3
neg_654	-	255.936	3.66962	neg	-	-	-	-	-	-	-	-	65358.6	63785.5	25084.8	67391	47207.7	50932.6	27358.9	21466.3	20274.9	22656.9	96077.9	39874.4	8427.31	8744.56	8629.97	11939.9	60432.2	47642.9	47641.4	47003.2	46983.7
neg_655	-	131.07	3.67742	neg	-	-	-	-	-	-	-	-	2.92056e+06	2.65135e+06	1.50104e+06	3.12575e+06	2.06961e+06	2.53421e+06	1.39267e+06	1.38301e+06	1.59528e+06	1.22474e+06	3.6152e+06	2.25085e+06	499402	614008	479504	694271	2.99663e+06	2.26018e+06	2.26036e+06	2.26059e+06	2.20731e+06
neg_656	-	303.004	3.64625	neg	-	-	-	-	-	-	-	-	10978	38418.8	29491.9	21151.3	11046.9	19393.2	16559.2	8126	45042.4	9086.67	364.205	126820	79566	25966.4	48761.8	22393.7	101879	41513.5	39563.1	41099.5	41805.5
neg_657	-	277.902	3.6306	neg	-	-	-	-	-	-	-	-	20781.5	11519	6915.65	15174.1	14549.7	13383.9	12452.4	9774.13	9708.93	17580.1	25392.6	5700.31	6621.54	5400.49	5076.99	6963.05	3803.97	10893.3	10943.9	10337.8	10318.5
neg_658	-	259.015	3.63843	neg	-	-	-	-	-	-	-	-	433.195	4699.46	2775.04	969.295	0	1327.94	887.36	0	5666.89	171.468	0	21746.3	9422.27	1959.15	4507.66	1119.31	15578	4741.71	4604.09	4604.72	4987.84
neg_659	-	156.045	3.73997	neg	-	-	-	-	-	-	-	-	19974.6	21389.5	8193.38	8300.52	22421.3	8687.46	6339.02	7953.64	4034.65	11778.1	95080	2764.31	2030.56	2256.24	608.028	626.793	7131.92	13041.2	12534.9	12295.6	12329.3
neg_660	2-Hydroxy-2,6,6-trimethylcyclohexanone	201.113	3.74783	neg	M-H, M+FA-H	C9H16O2	-	71.4	-5.57670727096018	-	HMDB0037023	7500-42-7	55634.6	46458.3	87043.9	52651.7	57978.4	74598.4	74043.1	145261	174978	122694	1.14254e+06	123805	98469.9	138452	46725.9	56426.5	81281.6	135149	133153	131905	131892
neg_661	-	297.928	3.74783	neg	-	-	-	-	-	-	-	-	159.896	326.327	519.041	56.8485	463.296	22.0336	82.1581	24.6444	66.9528	253.444	50910.9	2226.25	33.3208	60.576	87.6865	38.0522	129.248	484.392	401.376	401.381	399.319
neg_662	-	295.931	3.74783	neg	-	-	-	-	-	-	-	-	2392.27	2166.01	2913.5	1882.11	1750.27	1617.14	1793.97	1395.2	1334.5	2552.79	60468.7	4032.11	940.019	920.885	847.507	1039.08	1495.89	2853.79	2530.77	2522.49	2527.38
neg_663	-	368.059	3.78693	neg	-	-	-	-	-	-	-	-	75723.2	29899.8	24864.4	18674.3	45246.6	1284.97	26132.6	3999.66	0	19211.8	270422	20455.4	477.688	9021.04	3207.45	11924	14861.3	31271	31273.5	31275.8	29987.5
neg_664	-	409.943	3.78693	neg	-	-	-	-	-	-	-	-	63982.2	23449.5	16423.8	6613.14	25498.8	0	12975.4	845.5	0	7215.28	540975	8009.26	0	893.377	0	2200.84	5915.55	17590.8	15782.9	15197.6	15172.7
neg_665	-	175.024	3.79475	neg	-	-	-	-	-	-	-	-	78910	39669.9	32393.4	25546	48423.3	11366.4	35904.1	12660	7672.49	25947.6	357648	28699.1	11027.4	17045.1	11966.8	21739.1	19027.8	35692.4	35366.7	34932.5	34766.8
neg_666	-	130.086	3.81813	neg	-	-	-	-	-	-	-	-	43778.2	85187.8	59723	167449	98108.6	198833	97180.9	310979	336357	117098	927116	325737	75772.7	170562	50321.2	74683.6	233455	197344	191858	191528	191492
neg_667	-	332.939	3.81813	neg	-	-	-	-	-	-	-	-	14279.5	28690	15685.1	44128	27840.8	44761.4	20515.1	92823.8	83354.8	26249.4	240189	91708.3	7494.69	31861.1	4554.18	9326.63	58564.3	57995.8	58027.5	58042.4	54423.3
neg_668	-	317.02	3.81813	neg	-	-	-	-	-	-	-	-	2122.5	4889.35	3390.73	15812.5	7191.33	17771.2	7777.22	33151.2	32771.1	9569.19	46728.5	27534.4	6663.98	16825.2	3123.65	7525.05	22863	18118.3	18765.6	18122.1	18262.5
neg_669	-	407.947	3.78693	neg	-	-	-	-	-	-	-	-	125645	51040.5	37753.5	19707.5	60940.6	325.642	33163.5	3937.34	0	19669.7	734538	21684.9	318.914	9760.24	1727.18	10595.5	14948.7	40336.9	40344.5	39518.5	39011.7
neg_670	-	290.001	3.74783	neg	-	-	-	-	-	-	-	-	1792.63	1893.09	4862.86	1085.27	2687.99	2343.3	2522.82	7713.87	9395.6	4180.24	73911.1	5599.14	3509.1	5699.7	813.877	1237.29	4072.43	9032.27	8228.29	8226.3	8226.54
neg_671	-	127.075	3.74783	neg	-	-	-	-	-	-	-	-	39217.1	42512.6	39678.3	29484.9	34045.8	24027.8	28853.3	31156.3	21191.5	65473.9	632124	80218	13655.9	15507.9	10420	14731	43231.9	51312.4	51314.8	51307	50638.4
neg_672	-	260.054	3.9041	neg	-	-	-	-	-	-	-	-	16134.4	30648.5	41522.4	7713.28	4657.76	6951.48	7670.97	4233.79	13154.3	7247.87	0	57093.3	43766	17032.7	23620.5	8947.49	34953.8	22143.6	21659.2	21372.6	21376.5
neg_673	-	159.065	3.92753	neg	-	-	-	-	-	-	-	-	80809.3	82758.8	59189.8	43035.4	54038.1	54171.7	38986.6	41444.9	51516.2	46753	46680.3	34833.2	31251.2	26991.4	27347.5	27289.9	25046.2	45295	45321.8	44397	42845.1
neg_674	-	336.989	3.88847	neg	-	-	-	-	-	-	-	-	12294.2	30639.5	34743.2	5953.44	6035.09	7599.61	7446.56	3560.97	12599.4	6602.75	24915.4	45508.6	40823.7	15899	23314.1	8681.12	34083.8	20916.1	21648.6	19553.9	20629.1
neg_675	-	157.086	4.01382	neg	-	-	-	-	-	-	-	-	3532.6	4965.84	5259.2	4104.06	3860.59	3481.68	3496.54	2945.92	2960.43	3107.76	120259	13234.9	2675.78	1802.53	1570.83	2088.07	10288	6990.26	6989.68	6904.53	6904.52
neg_676	-	305.996	4.01382	neg	-	-	-	-	-	-	-	-	4172.93	4154.59	208.995	2197.9	3242.27	1519.53	738.212	930.464	11.4054	405.816	60947.7	3407.98	7.0802	0	0	6.79449	2746.62	2490.55	2391.11	1723.55	2492.33
neg_677	-	299.065	3.73997	neg	-	-	-	-	-	-	-	-	26120.6	32910.5	11576.8	13411.5	19749.2	7954.48	12084	14629.3	4425.54	17575.7	51157.9	333.666	1611.26	2816.53	0	0	956.733	18608.5	18327	17117.4	17833.4
neg_678	-	226.069	3.63843	neg	-	-	-	-	-	-	-	-	9703.29	31949.9	23563.2	16284.3	8525.48	15533.4	13626.3	6446.67	37348.3	6757.46	31.2111	110260	60118.1	19426.9	36690.5	17182.3	77671	33869.4	32993.5	32055.4	32618.6
neg_679	-	650.9	3.45175	neg	-	-	-	-	-	-	-	-	308305	519787	1.00765e+06	4.79283e+06	3.57265e+06	5.8776e+06	8.62134e+06	5.8011e+06	451761	740355	0	1.22913e+06	2.40573e+06	1.40408e+06	4.80767e+06	1.19254e+07	886077	2.08855e+06	2.05349e+06	2.00109e+06	1.99755e+06
neg_680	-	648.903	3.45175	neg	-	-	-	-	-	-	-	-	362021	641125	1.21709e+06	5.83018e+06	4.37295e+06	7.14893e+06	1.04426e+07	7.02838e+06	560145	921439	0	1.49063e+06	3.02877e+06	1.75875e+06	5.80501e+06	1.46194e+07	1.08655e+06	2.56782e+06	2.55969e+06	2.48916e+06	2.41426e+06
neg_681	Atrolactic acid	165.055	4.08435	neg	M-H2O-H, M-H	C9H10O3	55.8	-	-5.4698859432447815	C05584	-	-	830530	458664	484298	446314	377601	545107	270648	462890	384111	328635	324251	301523	154149	203615	125713	171960	263109	405265	387810	387331	386867
neg_682	-	646.906	3.45175	neg	-	-	-	-	-	-	-	-	183916	321198	616345	3.03863e+06	2.25699e+06	3.69574e+06	5.45283e+06	3.64619e+06	285496	469272	0	757080	1.51289e+06	890621	3.06417e+06	7.71226e+06	564483	1.33051e+06	1.29861e+06	1.26765e+06	1.25803e+06
neg_683	-	175.024	3.45175	neg	-	-	-	-	-	-	-	-	191997	223660	295472	782807	631655	852673	1.02658e+06	800587	231010	305689	52240.3	361797	577105	410768	832549	1.40385e+06	305595	460646	460778	455440	442168
neg_684	-	940.746	0.544767	neg	-	-	-	-	-	-	-	-	180288	179231	159402	161452	219407	181106	174573	152591	190880	179233	129152	169062	157523	189742	234917	249365	176377	180847	176584	181568	179783
neg_685	-	548.796	0.544767	neg	-	-	-	-	-	-	-	-	53135.4	49584.2	40466.5	45977.9	52393.2	38602.8	13009.2	32970	56452.9	66656.9	78910.7	26280.8	62145	32613.3	22833.6	40649.1	49506.6	34694.1	32384.3	34677.8	33906.8
neg_686	-	542.84	0.544767	neg	-	-	-	-	-	-	-	-	73113.4	74775.6	85345.7	52852.1	80223	54603.3	61660.9	75071.7	82123.1	97749.2	148609	98513.2	57447.9	102996	71669.4	87600.2	77291	74929.5	78255.8	79889.8	79917.2
neg_687	-	402.803	0.544767	neg	-	-	-	-	-	-	-	-	22112.6	124286	98892	20580.7	110945	64206.7	30922.2	95935.5	52493.8	73770.9	105975	32308.2	9102.97	66671.3	56135.5	72716.4	42514.6	65746.4	70983.4	70922.7	69317.9
neg_688	-	172.097	4.26468	neg	-	-	-	-	-	-	-	-	243135	174584	312416	294691	75107.9	128677	325128	246355	146855	606619	2.7343e+07	1.09472e+06	81213.4	210922	226795	511220	811246	1.48735e+06	1.45119e+06	1.47282e+06	1.41483e+06
neg_689	-	398.114	4.27252	neg	-	-	-	-	-	-	-	-	0	0	0	0	0	0	0	0	0	0	319887	0	0	0	0	0	0	588.394	590.263	497.257	495.169
neg_690	-	334.936	4.27252	neg	-	-	-	-	-	-	-	-	2358.46	3177.33	6367.98	3558.68	0	212.599	4148.04	4192.62	242.062	9470.07	1.09608e+06	27153.1	0	1721.98	1223.84	4627.09	15061.2	40879.3	41008.6	40207.1	36175.5
neg_691	-	187.097	4.296	neg	-	-	-	-	-	-	-	-	18996.9	15961.5	16767.1	19506.2	16047.5	18936.1	18355.1	17651.6	19878.1	20417.5	208763	27048.9	19503.3	18292.2	18847.4	20286.2	32826.5	21675	21029	20713.5	20532.7
neg_692	-	390.891	0.544767	neg	-	-	-	-	-	-	-	-	486943	545869	590997	490818	609032	569030	496261	516011	588249	591147	497025	450258	479678	611901	636539	697219	520391	513245	512879	518601	516767
neg_693	-	289.999	4.31167	neg	-	-	-	-	-	-	-	-	15428.4	130863	1.1357e+06	26666	121564	34532.3	5919.07	3229.68	214202	37078	46137.7	144908	218486	101733	246815	1782.89	166755	196970	196537	192929	189776
neg_694	-	291.996	4.31167	neg	-	-	-	-	-	-	-	-	6212.97	87118.8	812192	15218.3	84022.3	20025.1	1883.21	1549.21	148215	21099.4	855.089	98907.4	155885	68232.8	173711	0	112086	135621	132977	130540	130433
neg_695	-	272.054	4.31167	neg	-	-	-	-	-	-	-	-	78286.9	54827.3	40354.7	53214.8	42631.4	44599.4	39418.6	44258.7	33753.4	46970.6	19860.2	52197.9	11420.1	15504.9	7633.88	22755.4	53356.6	48291.1	46128.2	46109.9	46104.8
neg_696	Indolelactic acid	204.066	4.31167	neg	M-H2O-H, M-H	C11H11NO3	96.5	-	-3.59212609171317	C02043	HMDB0000671	1821-52-9	2.27347e+06	1.56344e+06	1.33198e+06	1.55623e+06	1.34822e+06	1.33219e+06	1.24781e+06	1.36857e+06	1.00352e+06	1.3988e+06	1.15732e+06	1.58784e+06	369769	516565	293587	668998	1.47518e+06	1.4293e+06	1.43013e+06	1.40649e+06	1.38106e+06
neg_697	-	98.9549	0.544767	neg	-	-	-	-	-	-	-	-	96564.4	106526	111596	97726.5	121389	108498	95341.3	109777	106176	126575	117666	99377.1	103964	125365	127535	134953	103608	95248.4	95272.9	96537.4	96242.1
neg_698	-	188.925	0.544767	neg	-	-	-	-	-	-	-	-	20250.6	35128.6	34869.2	21432.6	37307.1	31478.5	26025	34139.3	29176.5	31181	32969.8	25411.9	17035.5	35594.4	35220.8	38939.7	27149.1	29847.7	29916.1	30085.9	29848
neg_699	-	186.929	0.544767	neg	-	-	-	-	-	-	-	-	678302	994029	965982	663200	1.08835e+06	878308	661236	943437	857731	1.03307e+06	956462	669617	621467	982093	917043	1.02889e+06	796330	819072	828265	832560	832596
neg_700	-	112.985	0.544767	neg	-	-	-	-	-	-	-	-	2.92547e+06	2.33829e+06	2.53048e+06	3.11678e+06	2.69409e+06	2.89409e+06	2.96441e+06	2.53704e+06	2.90291e+06	2.9636e+06	2.33459e+06	2.73217e+06	3.62686e+06	3.28927e+06	3.62683e+06	3.85469e+06	2.95057e+06	2.49284e+06	2.5436e+06	2.56441e+06	2.56426e+06
neg_701	-	823.401	0.590783	neg	-	-	-	-	-	-	-	-	17385.8	26773.9	4577.43	25048.8	15225.1	21513.5	22183.3	1970.38	9691.95	9615.65	15490.6	21420	19177.7	5782.88	55437.5	62746.1	15685.1	5827.83	6652.2	5236.16	6755.65
neg_702	-	285.02	4.5398	neg	-	-	-	-	-	-	-	-	1296.63	3117.76	119356	0	3045.86	678.184	146.085	0	5266.86	0	0	7182.98	22071.8	24321.2	7981.69	0	15178.4	4319.03	4168	4287.5	4043.85
neg_705	-	323.943	4.61862	neg	-	-	-	-	-	-	-	-	0	0	941.654	0	0	223.113	757.858	353.125	0	0	61627.3	1597.85	0	0	0	831.151	527.113	119.935	0	0	98.5398
neg_706	-	321.946	4.61862	neg	-	-	-	-	-	-	-	-	21.9272	268.802	1515.86	756.14	0	0	306.02	0	0	0	96480.2	2674.22	0	0	0	1014.72	1921.48	560.869	627.035	710.214	574.492
neg_707	-	153.091	4.61862	neg	-	-	-	-	-	-	-	-	7543.53	9316.97	14955.4	10328.7	4291.41	5091.35	6721.34	3088.12	2942.23	6827.95	168712	24414.3	983.094	766.526	684.022	2000.78	16821.2	10425.1	10615.5	10226.3	10339.5
neg_708	-	272.054	4.65003	neg	-	-	-	-	-	-	-	-	8731.4	17020.1	17486.4	14527.7	13310	8283.46	7897.85	13296.9	11113.9	17791.9	140111	33278.4	3936.71	5304.63	1035.29	860.39	5603.58	24549.1	23334.1	22802.4	22777.6
neg_709	Equol 4'-O-glucuronide	417.119	4.68143	neg	M-H, M+Na-2H	C21H22O9	-	76.2	-1.365638580045	-	HMDB0041731	-	645468	571994	120490	263377	502076	157683	91678.4	402971	183056	170054	138788	72353.3	93419.9	59745.6	47472	47081.4	13007	415208	415529	407431	402836
neg_710	-	259.973	4.68928	neg	-	-	-	-	-	-	-	-	4949.22	61346.3	598691	14102.8	143828	50776.1	1525.9	2895.94	359127	47137.3	0	45159	160535	52620	127330	104.032	68002.2	185087	183587	180340	180237
neg_711	-	420.814	4.68928	neg	-	-	-	-	-	-	-	-	286.94	19070.3	209458	799.669	41842.8	10445.6	0	0	93748.7	7218.5	0	8489.25	34686.8	5978.08	20346.5	0	11788.3	52481.6	50629.6	49093.3	48977.6
neg_712	-	221.999	4.68928	neg	-	-	-	-	-	-	-	-	1925.14	25801.8	255077	5728.74	56557.1	20795	865.847	2622.32	148202	19222.3	187.309	19099.2	63478.8	19757.6	50475.2	740.65	26175.2	76202	72636.4	72462.5	72423.1
neg_713	-	96.9591	0.544767	neg	-	-	-	-	-	-	-	-	743822	1.1135e+06	1.05432e+06	686546	1.19317e+06	926564	695798	1.07366e+06	907559	1.17357e+06	1.25874e+06	763269	661191	1.10345e+06	996047	1.0956e+06	888361	900413	913848	927285	904687
neg_714	-	506.626	0.598433	neg	-	-	-	-	-	-	-	-	131888	126645	93302.5	168483	116376	156881	146283	82855	97212.7	100167	35404.8	85032.1	158303	87504.2	213606	208620	112791	66880.8	66173.1	64154.8	66908.4
neg_715	-	116.906	4.87027	neg	-	-	-	-	-	-	-	-	4893.13	41452.5	64730.5	8177.5	16758.6	7805.87	6463.69	17216.5	16301.5	9887.99	23.7512	22329.5	11224.2	36333.1	6323.67	1659.79	15651.4	22720	22336.6	22563.6	21891
neg_716	-	272.91	4.87027	neg	-	-	-	-	-	-	-	-	16327.9	106994	148649	28041.9	55536.6	27609.1	21173.7	56671.6	55199.3	35011.3	720.008	70570.9	39760.4	107645	24203.4	2011.52	55031.4	72800.6	72817.5	72370.6	70429.5
neg_717	-	333.782	4.87027	neg	-	-	-	-	-	-	-	-	137919	948985	1.20949e+06	207803	452771	195266	155603	464933	424351	247220	0	544360	267945	807689	136610	13337.6	393227	594871	585150	576382	576205
neg_718	-	436.829	4.87027	neg	-	-	-	-	-	-	-	-	0	124410	269588	1128.43	14217.4	386.299	257.637	16690	15411.2	2864.6	0	26250.1	3301.58	64525.8	657.157	0	12189.7	36459.2	36525.1	35092.9	34999
neg_719	-	465.761	4.87027	neg	-	-	-	-	-	-	-	-	0	156288	290571	1868.23	18059.3	2211.04	379.267	23371.4	18885.3	2186.63	0	39915.8	3699.32	90208.7	0	0	20389.4	50985.9	51052.6	51164.6	46683.8
neg_720	-	438.826	4.8781	neg	-	-	-	-	-	-	-	-	0	41973.8	90054.9	0	4086.14	0	0	5138.96	3606.53	307.383	0	9294.15	297.306	23354.7	0	0	3443.5	13991.8	12548.7	12505.8	12472.7
neg_721	-	315.041	4.92513	neg	-	-	-	-	-	-	-	-	0	0	0	0	0	0	0	0	0	0	73227.7	1719.21	0	0	0	0	196.001	1545.18	1418.24	1418.93	1471.12
neg_722	-	216.124	4.933	neg	-	-	-	-	-	-	-	-	17773.4	9154.23	21856.1	10926.9	4976.88	2498.9	8740.77	13342.5	6891.91	19628.1	1.8272e+06	90957.7	2317.05	18675.4	5062	26817.6	44535.1	85509.7	85570.1	83967.3	83961.7
neg_723	-	434.832	4.87027	neg	-	-	-	-	-	-	-	-	348.182	157412	335106	2344.77	20561.9	1692.86	313.206	22527.8	20218.5	3153.59	0	38901	4720.44	83409.1	309.298	0	17680	46420.2	44930	46681.7	43791.4
neg_724	-	228.001	4.988	neg	-	-	-	-	-	-	-	-	10295	249805	859715	96830.7	208381	92892	6912.31	11772.2	761096	116273	0	414329	466657	127831	485339	3958.38	467893	464741	453027	458964	451634
neg_725	-	226.004	4.988	neg	-	-	-	-	-	-	-	-	26155	427387	1.45387e+06	169275	361135	165637	16859.6	25643	1.28611e+06	204538	6688.72	681565	789136	223302	863412	12990.2	819290	793143	793533	783148	767108
neg_726	-	477.04	5.01142	neg	-	-	-	-	-	-	-	-	25104.5	47075.7	27427.7	820.497	1458.69	976.226	2911.48	0	631.101	2750.06	0	64997.2	86926.5	984.849	50249.4	6276.38	25320.2	19377.9	19465.1	18542.3	12995.9
neg_727	-	579.923	5.01142	neg	-	-	-	-	-	-	-	-	4797.57	24672.2	19013.8	0	0	0	0	0	323.561	0	0	32152.8	41294.7	0	22160.5	0	8355.29	8639.26	7120.67	6189.26	6246.23
neg_728	-	475.043	5.01922	neg	-	-	-	-	-	-	-	-	44973.6	81787.4	53979.3	2998.75	4100.01	3548.13	6205.94	307.206	1599.15	8276.72	0	118229	150368	6749.56	82832.7	12942.1	44085.3	34652.1	33611.6	31820.4	31629
neg_729	-	296.012	5.01922	neg	-	-	-	-	-	-	-	-	57008.3	62999.1	55652.2	24924.9	25449.3	24208.9	28081.7	10835.2	21138.5	30026.2	214.635	73935.3	98695.5	27114.3	81962.5	42519.6	54337	43840.7	43842	43332	43147.1
neg_730	-	370.949	5.01922	neg	-	-	-	-	-	-	-	-	93743.1	101242	88410.9	35918.7	39873.9	36668	45381.6	14451.7	35395.7	44855.5	854.481	124654	170230	46143.7	147510	70166.7	97650.2	77506.8	78247.6	77767.8	77179.2
neg_731	-	228.024	5.01922	neg	-	-	-	-	-	-	-	-	1.51632e+06	1.83145e+06	1.63571e+06	625668	642229	584504	684092	297562	604577	721548	59834.8	2.32991e+06	2.86022e+06	703971	2.26342e+06	989889	1.46437e+06	1.23162e+06	1.23218e+06	1.21301e+06	1.19822e+06
neg_732	-	432.835	4.87027	neg	-	-	-	-	-	-	-	-	0	71683.9	164703	565.017	9022.35	0	310.333	9100.67	8336.8	1222.29	0	14860.5	1528.26	38969.8	0	0	6925.89	23872.8	22473.7	23526.7	19401
neg_733	-	182.037	5.01142	neg	-	-	-	-	-	-	-	-	14676.8	19162.7	17237.4	5645.34	4852.86	4859.64	5978.02	1751.03	5054.58	6412.34	405.09	25023.4	29494	5605.13	22520.7	8898.07	13716.2	12809.4	11766.6	12042.3	11663.5
neg_734	[4-(7-hydroxy-3,4-dihydro-2H-1-benzopyran-3-yl)phenyl]oxidanesulfonic acid	321.043	5.19203	neg	M-H, M+Na-2H	C15H14O6S	-	80.9	-1.5669192913970802	-	HMDB0141213	-	904158	875646	463118	678141	590389	332474	365899	664683	953794	528954	291304	427624	513821	122449	259385	91980.8	142096	295073	294979	299119	307482
neg_735	-	162.055	5.01142	neg	-	-	-	-	-	-	-	-	4647.93	5474.19	5413.44	2169.33	1698.72	1271.04	2259.2	257.661	1824.8	1585.41	339.687	6625.07	8162.35	2534.07	6541.92	3372.9	4685.39	4363.5	3698.91	3936.78	3851.93
neg_736	-	351.842	4.87027	neg	-	-	-	-	-	-	-	-	29262.4	156959	203944	46658.1	84367.9	43730.6	37752.4	84721.2	92027.1	51309.1	37.1619	106329	66603.9	163863	40090	3067.9	87671.6	115614	112611	112605	112601
neg_737	Azelaic acid	187.097	5.2787	neg	M-H, M+Na-2H	C9H16O4	52.9	-	-3.98844258519582	C08261	HMDB0000784;LMFA01170054	123-99-9	553014	603396	502531	274972	518909	457370	436669	465042	464662	611118	1.71771e+06	468650	453285	544037	224360	229752	368431	541065	541089	539594	539651
neg_738	-	169.086	5.28657	neg	-	-	-	-	-	-	-	-	5434.19	4556.52	5078.45	3884.53	4850.63	3850.76	4610.23	4224.25	3462.21	7300.89	18592.1	4080.09	5440.91	3946.5	2508.94	2762.62	2978.69	5369.88	5227.89	5322.13	5033.72
neg_739	-	349.845	4.87027	neg	-	-	-	-	-	-	-	-	28657.1	172027	226440	46908.4	90789.8	43442.5	39284.1	93931.9	95347.3	54402.4	66.4498	109437	69668.8	171954	38453.2	2898.67	95606.1	120711	118966	118961	119751
neg_740	-	343.81	4.87027	neg	-	-	-	-	-	-	-	-	5233	34448.2	42715.7	9444.98	17608.8	8505.69	7313.23	17310.9	18661.5	9694.88	0	24894	13881.8	34038.2	5770.11	0	16944.7	23359	22630.3	22936.1	22623.4
neg_741	-	254.101	5.39703	neg	-	-	-	-	-	-	-	-	722.199	241.707	715.351	429.106	0	152.932	1987.87	2238.86	377.583	4041.67	129906	6209.6	0	731.153	0	160.475	4445.51	7492.24	7502.17	7016.45	7260.35
neg_742	-	335.779	4.87027	neg	-	-	-	-	-	-	-	-	44223.4	316063	406711	67059.3	153007	64851.9	51978.5	155845	140876	82134.6	0	186359	86958.5	278485	43686.9	1454.49	133261	204023	204123	200976	195799
neg_743	-	243.123	5.42858	neg	-	-	-	-	-	-	-	-	7101.71	12024.5	24063.3	4601.8	9331.31	8689.68	7556.28	19413	15960.1	10453.3	64647.8	15490.5	5527.92	9030.99	4901.9	5253.59	7546.41	12578.1	12578.3	12578.4	12342.1
neg_744	-	331.785	4.87027	neg	-	-	-	-	-	-	-	-	215567	1.4349e+06	1.82387e+06	313721	691290	298078	244964	705956	647465	375964	0	832895	421040	1.25829e+06	219550	22250.3	602927	918738	909458	896998	896754
neg_745	-	329.788	4.87027	neg	-	-	-	-	-	-	-	-	132221	899878	1.138e+06	196403	420680	188604	152334	439032	403278	230942	0	528802	261257	787177	134050	13659.4	380447	576166	576424	568415	568292
neg_746	-	208.917	4.87027	neg	-	-	-	-	-	-	-	-	37061	347326	544753	60433	126026	57759.7	45843.7	130878	125879	71935.2	1683.31	171526	83030.4	269118	45944.8	7604.23	117988	179678	179140	178185	175556
neg_747	-	118.903	4.87027	neg	-	-	-	-	-	-	-	-	8907.72	53735.7	80207.2	13416.1	23257.2	12741.8	11589.9	23948	23478.5	14984.3	2836.61	30840.4	18272.9	47002.6	11916.1	6997.3	22555.1	30490.9	30463.2	30141.1	30135.3
neg_748	-	245.048	5.58675	neg	-	-	-	-	-	-	-	-	117654	165289	48125.2	75115.8	146778	51230.3	85173.6	43095.5	37290.4	65341.1	2138.36	158.783	7709.48	1106.36	902.3	3671.25	105.57	33028.5	32160.7	32840.3	33029.2
neg_749	-	564.585	0.598433	neg	-	-	-	-	-	-	-	-	246978	218276	162278	319269	206190	287026	248306	145433	179631	174695	65112.3	152521	283436	164850	386728	371538	201827	128262	128567	122038	128259
neg_750	-	295.118	5.64235	neg	-	-	-	-	-	-	-	-	55443.2	40347.6	15503.8	20185.3	21276.4	11188.4	12375.4	6695.48	2598.49	14491.2	4375.93	23374.5	2403.54	348.774	949.523	2327.17	8237.72	15021.7	15021.9	15019.2	14088
neg_751	-	453.176	5.63443	neg	-	-	-	-	-	-	-	-	266578	193252	56433.1	32252.1	23351.4	25777.4	4157.44	7988.69	5468.81	3427.63	495806	49068.5	0	0	0	0	39079.6	52673.2	52671.1	52673.5	49986.1
neg_752	-	806.403	0.598433	neg	-	-	-	-	-	-	-	-	74112	73107.8	40035.5	100891	37408.6	67843.9	69632.6	38943.2	39948.4	42510.9	28599.4	46865.8	41735.6	31341	131136	122730	52276.8	17252.3	17547.7	9645.58	17269.7
neg_754	-	676.507	0.598433	neg	-	-	-	-	-	-	-	-	163088	118368	74766.3	218396	115978	180433	153140	68588.3	99153.5	104442	33000.3	75023.3	162307	67827.3	236777	224084	93012.1	45556.9	42729.6	47521.1	48733.5
neg_755	-	616.552	0.598433	neg	-	-	-	-	-	-	-	-	154268	115226	76423.7	168699	98657.5	147965	137927	71135.6	86192	97209.5	48087.7	91482.6	138181	68440.3	214150	192482	112478	38196.2	35177.6	36540.6	35391.1
neg_756	-	577.85	0.606033	neg	-	-	-	-	-	-	-	-	24141.6	45651.8	61308.6	31473.5	40375.6	35961.2	49902.9	58333.6	42954.9	56380.5	0	26872.5	11708.6	32063.8	36282.1	10289.1	23006.4	17345.2	17313.3	17358.6	19452.9
neg_758	-	141.091	5.81722	neg	-	-	-	-	-	-	-	-	3206.32	3049.21	2756.9	1961.92	1996.79	1964.03	2321.15	1678.63	1349.58	3649.53	6564.6	1652.98	2391.68	1093.07	980.253	1248.09	1380.38	2595.63	2747.84	2596.93	2631
neg_759	-	269.139	5.81722	neg	-	-	-	-	-	-	-	-	41753.8	28010.6	12152.2	10321.2	9353.21	9008.96	10020.9	8846.42	4911.95	11622	18310.3	9366.26	6398.85	2617.22	3170.08	3480.83	5933.46	12509.2	12618.5	12673.4	12495.3
neg_760	-	201.113	5.81722	neg	-	-	-	-	-	-	-	-	493495	424900	510802	283961	283617	334605	494916	400815	233171	786270	1.50634e+06	412252	723601	173888	98530.4	190228	300104	655183	655786	652954	653947
neg_761	-	171.065	5.81722	neg	-	-	-	-	-	-	-	-	20420.8	21629.3	33943	19034.9	19991.5	26692.5	19516.1	33545.1	25779.9	20012.6	43290.5	19802.9	15808.6	17220.7	16172	16893.1	14254.6	23160.2	23200.8	22480.6	20758.1
neg_762	-	294.134	5.80928	neg	-	-	-	-	-	-	-	-	2604.95	12018.4	11350.9	26810.9	9609.54	36272.3	16051.7	29371	44736.9	9936.65	1700.46	91632.4	23208.8	45255.4	14458.8	56137.5	54135.2	25114.5	25115.4	24161.4	24923.8
neg_763	-	216.904	5.85643	neg	-	-	-	-	-	-	-	-	0	14705.9	75627.8	163.463	5392.56	484.409	0	0	4532.79	0	0	1738.19	13121.3	8489.02	2773.44	0	1977.44	4604.2	4191.93	4160.01	4170.36
neg_764	-	229.044	5.86417	neg	-	-	-	-	-	-	-	-	5269.46	4376.36	18825	14384.5	14337.1	21547.6	6463.92	26097	23974.2	33923.9	2076.87	15466.7	9859.38	22005	6693.95	3872.72	25862.9	11286.4	11287	11199.2	11033.3
neg_765	-	277.038	5.86417	neg	-	-	-	-	-	-	-	-	0	9817.95	135687	3169.49	7694.3	2373.75	0	1.27073	13954.6	3543.72	0	18082.5	60927.6	7657.66	55772.6	0	25145.5	19467.7	19017.8	19367.4	18546.6
neg_766	-	242.017	5.87193	neg	-	-	-	-	-	-	-	-	42047.7	552356	1.77109e+06	231211	464856	215734	31503	29586.6	1.68894e+06	280683	0.00510168	1.14273e+06	1.07666e+06	382866	1.0509e+06	23242	1.26551e+06	1.09812e+06	1.0985e+06	1.08412e+06	1.05462e+06
neg_767	-	204.043	5.87193	neg	-	-	-	-	-	-	-	-	29175.1	212386	636581	94434.4	179811	85131.1	25374.9	24755.2	615420	111985	13294.8	422083	378909	143149	369486	18255.2	439901	395503	389439	395831	376889
neg_768	-	483.044	5.87193	neg	-	-	-	-	-	-	-	-	0	30763.1	183347	3536.98	21333.7	3470.35	0	0	193871	7072.41	0	112719	96994.6	11960.2	84585.3	0	130942	104207	101830	98035	97847.1
neg_769	-	481.046	5.87193	neg	-	-	-	-	-	-	-	-	0	24508.5	135888	2818.04	14388.8	1423.76	0	0	140709	3141.94	0	76964.5	67133	8404.86	67001	0	95395.8	73812.9	73894.3	71650.5	71552.3
neg_770	-	473.755	0.606033	neg	-	-	-	-	-	-	-	-	54904.8	48641.9	45037.7	45828.2	40645	51989.9	60533.2	33452.4	46214.6	43307.4	20907.9	62521.1	87565.9	136534	62001.4	111070	53792.9	22642.6	21476	21515.7	22203.3
neg_771	2,2'-(3-methylcyclohexane-1,1-diyl)diacetic acid	213.113	5.89522	neg	M-H, M+Na-2H	C11H18O4	72.7	-	-2.97376723387416	-	-	-	68140.4	60239.7	60544.9	42413.4	30799.6	42599.4	64463.6	37025.6	24661.7	111232	232597	94203.6	99281	27146.8	17283.3	29159	78775	75160.9	75293	75354	75146.6
neg_772	-	238.027	5.90297	neg	-	-	-	-	-	-	-	-	30322.2	195134	704847	58782	131799	62261.1	30325.7	40085.5	231886	98753.8	5517.12	208793	266869	109107	238633	12930	198870	224400	221374	217567	217440
neg_773	-	276.001	5.90297	neg	-	-	-	-	-	-	-	-	44518.6	425316	2.00286e+06	94354.8	290400	88713.8	13936.3	12134.7	502009	172524	0	470563	705029	255544	640292	10563.3	492976	552546	549166	541934	533037
neg_774	-	551.012	5.90297	neg	-	-	-	-	-	-	-	-	0	11111.3	138797	0	3744.76	0	0	0	10758.4	2114.8	0	15157.2	29363.4	1633.93	24397.5	0	13606.2	16935.1	16940.1	16973.6	14354.9
neg_775	-	140.025	5.91077	neg	-	-	-	-	-	-	-	-	7703.37	7228.57	3774.45	8442.05	7605.74	7287.65	8404.91	7592.2	7653.92	8429.46	7247.31	7384.87	9595.13	10040.8	10340.3	10703.6	8198.01	7371	7373.17	7681.97	7374.77
neg_776	-	556.596	0.598433	neg	-	-	-	-	-	-	-	-	102654	95113.6	72389.5	133209	92720.8	108184	110412	63121.3	73684.7	78128.9	37465	74652.9	111514	72515.4	177865	163060	88117.4	61320.2	62917	54799.5	62765
neg_777	-	504.629	0.598433	neg	-	-	-	-	-	-	-	-	303850	257383	193390	371337	249449	315443	294813	177846	204039	218192	96252.5	197515	329483	201198	454759	436342	245077	138931	134993	141281	142532
neg_778	-	381.145	5.91855	neg	-	-	-	-	-	-	-	-	41.2862	603.138	0	5996.79	601.921	5727.77	5016.66	817.849	2166.71	0	32.4673	17449.5	10373.1	4852.45	2851.07	10834	10417.9	3288.91	3286.31	3283.59	2319.77
neg_779	-	261.044	5.93407	neg	-	-	-	-	-	-	-	-	228758	197954	130726	167198	121958	163222	91958.8	118760	102236	62477.9	41261	147554	57101.6	47295.3	48122.4	42014.6	89704	197333	189775	184534	184218
neg_780	-	304.122	5.93407	neg	-	-	-	-	-	-	-	-	25194	62564.4	3755.15	19364.2	14487.2	6705.49	8678.37	7837.48	2848.63	8250.98	424350	63859.8	4078.73	4963.85	2843.66	7395.88	29850	27796.5	27815.5	27092.4	25969.4
neg_781	-	498.638	0.598433	neg	-	-	-	-	-	-	-	-	99232.1	99618.1	75539.1	127643	85256.8	114514	105425	65550	76036.9	75212.2	39907.8	74530.2	118432	74941.4	173906	169776	85496.7	53885.2	52320.4	47655.2	51044.4
neg_782	-	446.179	5.94177	neg	-	-	-	-	-	-	-	-	0	311.5	0	0	0	0	353.667	0	0	0	89204.1	19507.3	0	0	0	0	851.577	2970.62	2532.08	3065.01	2883.67
neg_783	-	181.086	5.94945	neg	-	-	-	-	-	-	-	-	22570.4	23405.7	7812.55	16041.8	13624.9	15754.8	14570.7	14359.3	9918.63	14401.8	45085.1	17062.1	7134.72	6479.59	5407.52	5726.82	11837.4	20865	20874.1	20393.1	20386.1
neg_784	-	494.81	0.598433	neg	-	-	-	-	-	-	-	-	4928.32	15302.4	21621.4	18893.4	16247.6	11516.4	22491.4	22273.3	15868.5	9247.12	2118.92	27694.9	43381.1	32113.7	34947.7	31837.7	36574.1	6951.27	6599.53	8554.95	7312.44
neg_785	-	582.271	5.95715	neg	-	-	-	-	-	-	-	-	496907	448609	3.30115e+06	473284	144956	250942	42641.7	205618	120291	242341	16419.4	465252	12702.2	76858.4	6920.06	34998.6	141175	1.11356e+06	1.07183e+06	1.08487e+06	1.06881e+06
neg_786	-	225.986	0.613617	neg	-	-	-	-	-	-	-	-	9841.29	14190	49289.7	15669.3	21252.1	21051	20678.2	17635.9	14387.6	21174.6	17333	25716.9	21277.8	18315.9	30778.7	17545	27303.5	7827.41	7811.46	8800.27	8082.03
neg_787	-	225.113	5.96487	neg	-	-	-	-	-	-	-	-	84201.2	74244.2	35789.3	46543.7	42045.4	34979	74135.1	34909.4	22412.8	90325	250761	100391	35953.7	16123.7	12132.9	16537.5	79420.9	59290.7	59616	59617.3	57112.5
neg_788	-	239.924	0.613617	neg	-	-	-	-	-	-	-	-	46553.9	42756.5	35118.9	38327.2	37876.9	44928.4	41683.8	36512.3	45753.1	56064.2	30668.8	40976	53339.1	89406.9	32370.4	53225.9	43582.6	26550.6	28122.8	28122.7	27724.7
neg_789	-	307.114	0.613617	neg	-	-	-	-	-	-	-	-	133674	142259	359687	158305	263247	154169	259721	396466	362075	268506	26248.8	210150	134523	125151	210130	97131.1	223327	192491	198970	200157	200154
neg_790	-	410.741	0.613617	neg	-	-	-	-	-	-	-	-	17274.5	31635.5	17414	7443.24	46484.2	12170.3	0	39623.5	0	56946.2	118036	46055.3	1532.05	34822.2	293.861	10841.8	25529.1	4986.09	4119.99	3953.32	4626.92
neg_791	-	461.932	0.613617	neg	-	-	-	-	-	-	-	-	59330.5	111267	149948	68196.1	110122	92024.9	122322	144694	119105	123908	0	68503.2	35486.8	84253.5	87978.2	40698	63290.6	62514.1	62494.1	64041.6	66407.4
neg_792	-	519.891	0.613617	neg	-	-	-	-	-	-	-	-	43143.4	69884.6	99134.8	44411.2	65948.2	62814	83724.9	94764.5	79325.2	83446.1	0	41804.7	12771.5	48885.2	62829.5	30302.5	44992.3	39317.9	37750.9	31127.8	42404.2
neg_794	-	210.013	5.99563	neg	-	-	-	-	-	-	-	-	3582.15	31710.1	92108.1	7481.86	28139.1	6169.89	679.298	239.921	27738.7	11338.7	0	24163.9	58838.7	11684	71676	134.698	28368.5	40441	40248.6	39438.1	39391.4
neg_795	-	342.134	5.99563	neg	-	-	-	-	-	-	-	-	12928.5	31368.4	11224.3	29167.9	14957.4	28039.7	20507.7	28153.1	27926.5	11018.7	54194.8	77261.6	24070.5	49377.7	5591.04	34810.5	43795.2	31793.4	30936.1	31249.3	30925.1
neg_796	-	392.885	5.99563	neg	-	-	-	-	-	-	-	-	2300.9	21819.2	134239	5196.56	19123.5	3245.59	313.003	409.775	20625.6	7935.76	0	15796.1	46559.7	8647.84	56313	1691.41	21873.5	41712.5	38891.9	39848.6	38975.9
neg_797	-	375.952	5.99563	neg	-	-	-	-	-	-	-	-	22349.3	125689	96171	46894.6	146994	42479.5	6885.97	2745.22	147002	75892.3	0	107497	291462	81478	358119	6934.79	151895	151526	146601	148327	146578
neg_798	-	847.235	5.99563	neg	-	-	-	-	-	-	-	-	0	25714.9	328626	2182.18	0	0	0	0	0	1619.01	0	9405.93	0	0	0	0	997.05	104653	101259	104704	93790.2
neg_799	Traumatic Acid	227.128	6.01103	neg	M-H, M+Na-2H	C12H20O4	79.0	-	-2.33772733437544	C16308	HMDB0000933;LMFA01170002	6402-36-4	138974	125416	114039	73659.3	72432.4	85938.9	115212	88886.7	71865.7	143064	181596	155446	114055	45447.2	33052.9	43008.3	103196	118782	118793	118454	115199
neg_800	-	745.796	5.99563	neg	-	-	-	-	-	-	-	-	0	953.36	427825	0	0	0	0	0	0	0	0	0	5767.23	0	10997.1	0	1022.84	21383.6	18000.6	19453.6	17643.2
neg_801	-	580.256	6.00332	neg	-	-	-	-	-	-	-	-	132752	83056	755760	79370.2	46071.1	38732.8	36826.8	47589.1	13013.2	42156.2	33635	66715.2	6727.3	17265.5	5244.85	23213.9	24381.7	257034	247469	250472	247374
neg_802	-	328.122	6.01875	neg	-	-	-	-	-	-	-	-	20317.6	13351.7	5580.63	26978.9	17900.4	15717.1	50276	26373.2	11372.4	38689.7	12478.8	14325.2	33666.2	34432.5	33717.8	47824.7	4084.83	36061.5	36066.8	35768.8	34465.1
neg_803	-	169.086	6.01875	neg	-	-	-	-	-	-	-	-	11263.2	7163.52	8193.43	9190.22	10927.9	9566.37	15155.5	13770.9	7132.39	11458.6	11914.7	6210.68	10740.3	9994.38	10598.3	13213.7	6219.97	11770.8	11567.8	11742.2	11110.5
neg_804	-	221.081	6.02645	neg	-	-	-	-	-	-	-	-	23116.7	19320.6	11338.3	14507.9	14265.6	12359.2	13649.8	15902.9	12114.1	15482	22194.6	16193.3	7837.28	7340.55	7661.34	10120	14164	13983.4	15095.1	13765.9	13762.7
neg_805	-	663.81	6.01875	neg	-	-	-	-	-	-	-	-	15231.6	423776	141541	20288.8	137180	13507.9	839.519	0	119008	19290	0	209968	196296	44929.5	77690.7	0	121784	54327.3	52291	55879.7	57486.5
neg_806	-	661.813	6.01875	neg	-	-	-	-	-	-	-	-	7343.12	254776	67654.3	9767.96	78687.3	6882.93	808.47	0	71076.2	9459.16	0	141817	119915	25009.8	51396.3	0	82835.6	31962.2	30525.5	33084.9	34537.1
neg_807	-	701.857	5.99563	neg	-	-	-	-	-	-	-	-	0	5773.72	45416.2	0	5651.67	0	0	0	0	0	0	3059.56	23556.1	0	34640.2	0	5226.08	11229.2	12144.3	10736	10665.6
neg_808	-	329.233	6.03415	neg	-	-	-	-	-	-	-	-	177287	204998	397866	85870.4	108369	116102	116354	103144	137776	78221.3	103854	122631	47017.2	69296	45340.9	58896	76820.9	131697	130663	128994	128656
neg_809	-	443.155	6.04192	neg	-	-	-	-	-	-	-	-	113432	109577	23294.7	113924	94794.1	89370.1	81622.2	70205.5	63562.7	58386	29837.2	92423.3	56500.5	54617.3	48404.5	40633.3	75813.3	69571.5	68337	68732.9	67059.6
neg_810	-	281.248	6.04967	neg	-	-	-	-	-	-	-	-	6829.32	20142.5	30971.5	34735.7	4462.75	22622.9	19182.6	9080.2	7448.59	12298.6	22810.2	133057	5646.06	6224.52	10184.3	16393.4	30986.1	33652.4	33802.4	34611.3	37692
neg_811	-	631.24	6.04967	neg	-	-	-	-	-	-	-	-	19208	7757.88	24188.4	17204.6	4411.55	10029.9	17035	9452.21	4234.55	10405.8	0	14948	10507.8	9357.29	9493.64	26427.4	12022	14027.2	14027.9	13678.5	13796.3
neg_812	Dodecanedioic acid	229.144	6.04967	neg	M-H, M+Na-2H	C12H22O4	-	61.1	-2.32304857260357	C02678;C16308	HMDB0000623;LMFA01170009	693-23-2	186016	221512	238261	132803	108425	191223	175082	268541	183915	153593	154599	255471	67932.9	84480.4	52912.5	58660.5	127749	179481	176053	177426	175872
neg_813	-	345.155	6.06522	neg	-	-	-	-	-	-	-	-	67582.9	108741	66215.1	70817.2	35422.2	39657	6491.58	18517	21034.6	11142.3	148226	29258.5	9373.58	9382.67	7839.7	3184.08	26580	72587.4	112811	64997.1	65857.7
neg_814	-	207.102	6.06522	neg	-	-	-	-	-	-	-	-	33353.3	38039.3	77538.1	28723.5	33161	40733.5	23740.8	49776.9	66813.4	26943	22196.8	27682.3	29074.7	27167.1	29153	28321.2	23393.8	35516.5	36334.9	34734.7	35364.3
neg_815	-	423.275	6.04192	neg	-	-	-	-	-	-	-	-	10147.1	15510.8	154271	3395	1107.45	427.572	0	0	317.144	0	0	0	0	0	0	0	0	12202.5	11796.5	11669.9	11660.7
neg_816	-	465.32	6.08087	neg	-	-	-	-	-	-	-	-	16774.3	19385.2	137224	14452.8	4752.87	2498.75	166.565	5008.26	1866.01	1982.59	143.767	6663.4	0	2551.19	162.656	0	942.161	20477.2	15160.1	16533.9	14970.8
neg_817	C75	253.144	6.08087	neg	M-H, M+Na-2H	C14H22O4	68.7	-	-1.5789578556581298	-	-	-	244720	176130	232199	138546	104210	142896	166786	122357	110889	132313	167144	262554	102718	51928.4	49526	52849.7	177796	150293	148324	146893	146855
neg_818	-	241.144	6.08867	neg	-	-	-	-	-	-	-	-	104451	76765.4	60289.9	59407	55690.1	60633.1	74355.7	46193	39831.9	52218.6	89257	87978.2	25240.6	23999.5	17644.9	19688.2	59364.1	59995.7	60010.6	59313.6	58627.6
neg_819	-	204.946	6.08867	neg	-	-	-	-	-	-	-	-	139.258	5933.37	3505.41	9393.22	2346.11	2566.41	3492.93	4466.54	18942.7	971.128	70.5537	124334	5957.62	8574.32	6374.66	10203.7	93157.8	2656.32	2658.73	2901.06	2789.57
neg_820	-	158.984	6.09647	neg	-	-	-	-	-	-	-	-	323.065	22987.6	20760.4	43458.1	15266	13457.1	17052.6	21480.8	81111.9	9908.12	133.534	471338	28935.9	35096.3	30450.7	47991	354402	14272	14328.9	14361.3	15714.6
neg_821	-	232.935	6.09647	neg	-	-	-	-	-	-	-	-	2190.94	21601.7	18241.9	39173	15974.9	16410.3	17267.3	20684.4	71963.1	13563.5	2545.18	435909	29484.7	36545.1	34123	45561.3	335969	13226.4	13224.5	13818.5	14135.7
neg_822	-	242.92	6.09647	neg	-	-	-	-	-	-	-	-	109.809	4552.4	3382.08	7066.82	2377.18	1852.63	2376.26	3710.07	12855.5	1504.73	226.243	80850.8	4603.7	5420.1	5372.12	7821.46	60866.2	2794.42	1671.86	2550.96	2732.63
neg_823	-	352.846	6.09647	neg	-	-	-	-	-	-	-	-	21548.7	42671	39007.4	75411.3	32490.7	32439.1	34233.7	41336	132563	40810.4	16724.4	816684	60529.3	67270.2	62467.2	86453.6	620663	30494.1	30525.9	35068.3	31712.4
neg_824	-	463.306	6.09647	neg	-	-	-	-	-	-	-	-	7702.48	21689.3	258692	7930.05	3628.88	3607.65	472.149	7059.87	2907.36	4593.58	0	18536.3	0	4877.5	1290.83	1757.88	3419.38	25536.6	23192.8	24014	23151.9
neg_825	-	226.144	6.10425	neg	-	-	-	-	-	-	-	-	54516.4	80989.3	209238	90300	54363	83013.4	83605.9	107742	86375.7	88591.6	67053.3	137404	239703	158195	67553.5	69821.5	76719.6	123916	121548	118941	115930
neg_826	-	451.27	6.09647	neg	-	-	-	-	-	-	-	-	202958	122934	518042	60110.4	47599.7	27608.8	11170.3	5910.33	1592.61	5828.23	0	7078.53	386.392	2938.86	5670.13	1515.24	1422.89	91094.1	91121.4	89957.1	89928.3
neg_827	-	487.306	6.10425	neg	-	-	-	-	-	-	-	-	15685.9	42507.3	213285	10181.2	25507.8	11231.3	8072.17	26363.4	13002.3	7935.19	416.749	23892.9	544.018	0	1640.77	0	5752.42	29785.6	29424.9	29072	29045.5
neg_828	-	312.876	6.09647	neg	-	-	-	-	-	-	-	-	224.486	29593.5	27901.9	50821.8	18372.4	19065.3	19903.8	24557	97209.2	11553.5	0	599647	34649.7	44023.3	39768.4	58677.8	459753	16801.9	17157.9	17522.7	17716.7
neg_829	Prostaglandin lactone-diol	267.16	6.1198	neg	M-H, M+Na-2H	C15H24O4	-	77.4	-1.14101601628099	-	HMDB0240213	26054-67-1	156000	109322	310566	79769.2	57962.4	100220	63925.2	57203.5	61554.8	73759.2	51752.3	107214	123361	26993.6	31054.7	23954.3	79978.3	99174.6	97644.5	100405	94911.1
neg_830	10-hydroxy-2E-decenoic acid	185.118	6.09647	neg	M-H2O-H, M-H	C10H18O3	68.5	-	-4.55590422345666	-	LMFA01050157	-	79517.5	97169.4	334272	89017.2	60166.4	199081	163537	344828	572504	135880	26740.7	79737.4	205978	186480	96931.6	87609.2	51113.3	178604	178732	174886	168274
neg_831	-	207.138	6.13533	neg	-	-	-	-	-	-	-	-	49263.2	39886.9	45756.5	45452.4	41687.5	43516.4	51294.9	44627.9	45236.8	48331.4	45057.7	51215.4	47417.8	41928.6	45085.8	44964.3	43248.9	40973.3	41081.7	41242.2	41241.3
neg_832	-	293.139	6.13533	neg	-	-	-	-	-	-	-	-	16182.1	14967.2	12157.8	11228.1	6693.97	11088.8	4024	2743.23	3528.15	2235.11	2478.63	7016.2	990.814	1309.28	808.492	1061.57	8401.83	6423.18	5630.34	6467.44	6235.39
neg_833	-	277.143	6.13533	neg	-	-	-	-	-	-	-	-	146947	110386	110279	84799.6	72566	85911.5	82647.3	50643	49212	69199.8	94994.2	193603	27525.7	23785.7	23341.5	23477.1	135594	69599	68790	69610.2	67574
neg_834	-	239.128	6.13533	neg	-	-	-	-	-	-	-	-	128255	113182	117781	107045	104675	114885	204171	197207	193721	141003	108365	140586	103152	95312.9	102159	108540	100523	110637	109778	110649	108248
neg_835	(3b,6b,8a,12a)-8,12-Epoxy-7(11)-eremophilene-6,8,12-trimethoxy-3-ol	371.207	6.1431	neg	M-H, M+FA-H	C18H30O5	-	72.7	-1.2684328419004298	-	HMDB0031963	-	17883.1	13585.7	25200.7	7471.08	8439.32	10344.3	15542.5	9402.21	10025.9	31976.2	14485.4	12404.1	255010	25894.6	45937	25302.9	4864.22	32915.3	30567.4	30232.3	30186.4
neg_836	Tetradecanedioic acid	257.175	6.15085	neg	M-H, M+Na-2H	C14H26O4	86.3	-	-1.43203495396139	C11002	LMFA01170018;HMDB0000872	821-38-5	377852	302311	500712	232522	173032	286253	195531	213371	243100	162556	324564	512925	112862	94890.2	76058.7	71933.4	274500	269916	264749	267891	259668
neg_837	-	235.17	6.13533	neg	-	-	-	-	-	-	-	-	20157.3	16897.4	25207	14236.5	9933.36	18016.8	9697.06	12146.3	17187	7883.37	9380.73	16289.3	7682.35	5320.93	5352.02	5577.2	13041.1	14577.7	14702.6	14702.8	14265.7
neg_838	-	223.17	6.13533	neg	-	-	-	-	-	-	-	-	125484	85038.1	110237	57470.5	36925	82006.4	24001.1	32180.2	47122.5	23560.8	18973.2	35346.8	26041.6	12718.8	10892	11194.6	35232.4	56548	54575.6	54063	54037.3
neg_839	-	331.19	6.16637	neg	-	-	-	-	-	-	-	-	54675.8	67566.7	193776	67445.5	43847.7	72337.6	57368.2	40238.6	45682.2	50477.8	43297.1	96853.8	7099.95	6745.41	5020.01	5993.27	76541.3	59532.4	56915.5	57695.8	56769.9
neg_840	-	622.928	5.99563	neg	-	-	-	-	-	-	-	-	0	70327.8	444683	702.827	44607.3	649.615	0	0	44320.6	6429.61	0	40679.6	183992	2478.35	278587	0	57094.2	134041	129568	129729	123603
neg_841	-	618.934	5.99563	neg	-	-	-	-	-	-	-	-	1257.05	201170	1.09654e+06	9410.98	141917	7160.52	0	0	140019	29939.5	0	117475	464496	25720.2	686210	0	157774	360082	340953	352819	327985
neg_842	-	311.959	5.99563	neg	-	-	-	-	-	-	-	-	127948	898829	3.09095e+06	255841	810160	214306	38922.7	18987.8	844798	391844	0	735338	1.72462e+06	405343	2.17894e+06	38373.7	886390	1.24213e+06	1.20558e+06	1.22741e+06	1.18003e+06
neg_843	-	611.242	6.18957	neg	-	-	-	-	-	-	-	-	39209.8	94824.5	134546	80635.2	30046	36595.4	1748.08	920.115	0	878.847	921.985	858.568	0	0	0	0	16838.1	56075	54912.5	56939.2	51990.8
neg_844	-	180.972	6.205	neg	-	-	-	-	-	-	-	-	73038.1	63906.8	28264.8	72239.2	94152.3	72759.3	92508.2	76239.6	95132.7	106895	103767	79654.2	137179	134065	140208	155245	100631	64031.6	64044.3	65368.6	65345.1
neg_845	-	475.267	6.18957	neg	-	-	-	-	-	-	-	-	245296	487699	1.00654e+06	414934	174258	189378	23502	29342.4	28838.2	16142.3	22624.8	50903.8	3651.89	1882.46	3550.93	2631.87	96828.5	277936	273173	280406	265362
neg_846	-	295.191	6.205	neg	-	-	-	-	-	-	-	-	116725	92921.9	156912	64554.2	38391.7	100313	35146.9	36627.4	50063.9	29716.4	27871.3	64599	10375.6	7414.95	7766.5	7077.03	56399.7	63963.1	63972.3	63901.6	61908.8
neg_847	-	99.9248	6.21275	neg	-	-	-	-	-	-	-	-	1.79714e+06	1.4401e+06	1.44879e+06	1.79251e+06	1.77517e+06	1.71277e+06	1.75582e+06	1.67458e+06	1.79687e+06	1.86302e+06	1.80624e+06	1.50952e+06	2.115e+06	2.18225e+06	2.07708e+06	2.32922e+06	1.71074e+06	1.41863e+06	1.45311e+06	1.47053e+06	1.47038e+06
neg_848	-	273.985	5.99563	neg	-	-	-	-	-	-	-	-	47441.8	353513	1.14843e+06	96731.3	312594	79306.4	12446.2	5791.49	320067	143555	0	288947	675474	148408	846122	10716.3	339904	485499	472180	476045	465546
neg_849	-	271.988	5.99563	neg	-	-	-	-	-	-	-	-	78453.4	567549	1.80325e+06	157740	495080	131479	22341.7	11851.8	507558	235923	0	457794	1.06697e+06	239416	1.3495e+06	22911.4	538044	765322	765850	750097	727298
neg_850	-	192.021	5.99563	neg	-	-	-	-	-	-	-	-	1461.19	8611.64	20145.7	2326.82	7171.23	2589.12	1318	709.507	6990.73	3748.93	1321.73	6267.44	15771.1	3553.93	20342.1	2092.25	8451.04	12053.6	12053.9	11835.7	11223
neg_851	-	146.045	0.62125	neg	-	-	-	-	-	-	-	-	30930.6	40323.2	118365	39804.1	57489.6	50320.2	50328.5	49938	44972.2	56193.9	74140.1	71666.2	54810.9	66467.8	60960	48018.4	68281.3	37758.5	37745.7	37758.4	40246.7
neg_852	-	403.974	0.613617	neg	-	-	-	-	-	-	-	-	49278.3	77413.7	131183	57079.2	93385.8	73654.8	98128.6	134888	123528	98767.8	0	58301.1	32987.6	74474	60993.3	35336.3	48001.5	55517.8	52962.5	56590.9	56582.4
neg_853	-	182.056	0.62125	neg	-	-	-	-	-	-	-	-	20490.1	17843.8	23837.9	8035.56	7048.83	8069.24	12719.9	8872.84	10265.5	12914	243.097	23032.4	26898.5	19102.5	21427.8	14073.3	14624.9	11128.4	10392.2	10926.9	10798.2
neg_854	-	217.019	0.62125	neg	-	-	-	-	-	-	-	-	5133.41	6613.3	12615.2	6371.87	12022.5	16807.5	10808.3	16847.8	19310.9	8781.92	6537.98	9324.53	16937.8	73241.7	11654.1	14549.4	7970.09	9138.81	8461.27	8421.55	8920.5
neg_855	-	385.199	6.22817	neg	-	-	-	-	-	-	-	-	7402.67	12632.2	27409.3	9758.76	9450.07	11421.7	12629.9	14775.2	16758.3	4640.05	44799.1	40018.1	0	1360.76	0	0	27554.2	15163.7	15158.2	14855.2	14855.7
neg_856	Hexadecanedioic acid	285.207	6.22817	neg	M-H, M+Na-2H	C16H30O4	85.5	-	-1.30164291864623	C19615;C08260	HMDB0000672;LMFA01170022	505-54-4	210609	232728	652047	170166	94491.1	188527	148845	204603	222943	104643	295022	569784	73344	82757.5	64870.7	70520.3	353435	229169	226858	225406	224616
neg_857	-	339.217	6.2359	neg	-	-	-	-	-	-	-	-	19224.8	18494	28196.2	6898.31	408.913	15058.3	1304.3	5317.3	10544.1	787.097	6479.74	6764.7	1619.39	313.716	89.77	1904.4	12601.9	12009	11282.8	12047	11887.7
neg_858	-	242.079	0.62125	neg	-	-	-	-	-	-	-	-	13420.2	8884.78	29355.4	13100.6	28518.2	23649.4	33500.4	48261.6	39499.7	29228.4	34732.6	11601.4	22713.8	27577.3	31645.4	22185.3	11256.9	32257.5	32176.8	30687.2	31813.5
neg_859	-	214.974	0.62125	neg	-	-	-	-	-	-	-	-	45487	29283.8	44626.4	49568.1	41728.4	47633.2	47147.3	46144.2	48518.7	59683	38670.8	42821.6	37660.2	42975.5	34668.7	34255.2	53240.7	33204.6	34735.8	34237.3	34941.3
neg_860	-	343.227	6.25135	neg	-	-	-	-	-	-	-	-	24995.4	63574.4	109371	61645.3	47151.4	70639.4	111980	48731.9	62027.3	41042.7	160634	112071	2690.87	7278.04	2877.69	11954.5	124490	99737.4	99770.7	97833.6	93827
neg_861	-	748.305	6.25135	neg	-	-	-	-	-	-	-	-	83038.8	133015	89971.6	194483	97733.2	183175	164332	128155	91557.4	212684	87590	198452	165257	145664	211063	191627	188222	142455	147306	144188	145853
neg_862	-	680.317	6.25135	neg	-	-	-	-	-	-	-	-	161113	261175	177112	388713	174231	357299	326474	261468	173988	409698	161620	371917	287975	258868	371361	320889	341131	275856	279961	275930	281655
neg_863	-	475.306	6.26682	neg	-	-	-	-	-	-	-	-	8633.22	8564.74	38203.8	5803.68	5407.3	3564.37	12317.7	3185.6	5869.34	7380.6	1837.88	8292.64	8960.04	9630.2	7078.05	6056.2	11214.4	8331.91	7381.71	7992.7	7337.09
neg_864	Sambutoxin	474.262	6.26682	neg	M-H, M+Na-2H	C28H39NO4	-	61.5	-6.2756703652024814	-	HMDB0041085	160047-56-3	42086.7	57384.4	79828.7	84926.4	84721.5	116411	59667.9	143999	104280	105198	13928.6	41038.1	49069.9	53164.6	52689.5	53873	27412	118092	120661	118189	120642
neg_865	LysoPC(22:6(4Z,7Z,10Z,13Z,16Z,19Z))	612.33	6.25135	neg	M+Cl, M+FA-H	C30H50NO7P	-	87.8	-0.9465780634073128	C04230	HMDB0010404	-	845648	1.51161e+06	1.26327e+06	2.55545e+06	974165	2.49434e+06	2.00823e+06	1.63964e+06	954625	2.51923e+06	784015	2.48408e+06	1.47467e+06	1.32829e+06	1.88144e+06	1.72164e+06	1.93056e+06	1.86564e+06	1.95055e+06	1.92831e+06	1.95101e+06
neg_866	LysoPC(20:4(5Z,8Z,11Z,14Z))	588.33	6.27457	neg	M+Cl, M+FA-H	C28H50NO7P	-	94.1	-1.6519206613085902	C04230	HMDB0010395	-	1.8749e+06	1.95933e+06	2.44209e+06	2.84414e+06	2.07638e+06	2.82487e+06	2.34962e+06	2.19307e+06	1.7987e+06	2.78249e+06	1.55838e+06	2.92879e+06	2.41563e+06	2.40683e+06	2.7049e+06	2.79454e+06	2.81649e+06	2.42529e+06	2.44315e+06	2.39986e+06	2.46752e+06
neg_867	-	459.272	6.27457	neg	-	-	-	-	-	-	-	-	355380	144941	84333.8	22631.1	22050.4	5239.06	15416.7	4997.94	8028.21	3165.99	56912.9	66198.1	1220.11	27.3583	723.85	717.917	14082.5	21379.5	21418.4	20586.1	18967.8
neg_868	12(R)-HETE	319.227	6.28228	neg	M-H2O-H, M-H	C20H32O3	73.4	-	-1.38042935989175	C14822	-	-	688523	533385	1.78815e+06	247144	638315	512647	862182	565497	225830	310535	1.44426e+06	356292	68319.9	241207	43793.4	153752	658675	766497	766586	755130	755039
neg_869	-	305.934	0.62125	neg	-	-	-	-	-	-	-	-	14137.8	25282.1	27573.5	24134.8	24001.1	35456.1	30186.3	23194.7	18819.3	23167.1	1350.6	16383.7	31202.5	79465.8	23033.2	34024	25081.2	7353.38	4536.53	4016.68	5456.42
neg_870	-	346.015	0.62125	neg	-	-	-	-	-	-	-	-	151428	217016	349236	158285	240081	196380	271928	342924	304178	331552	1815.77	187082	90693.2	257324	178786	108903	157830	190451	191756	193794	193779
neg_871	LPC(18:2)	564.33	6.30545	neg	M+Cl, M+FA-H	C26H50NO7P	87.7	-	0.540349946082513	-	-	-	6.78556e+06	6.24899e+06	6.04237e+06	7.48775e+06	6.32084e+06	8.10173e+06	7.02144e+06	7.42136e+06	7.77051e+06	8.54435e+06	3.39271e+06	5.90853e+06	8.21786e+06	7.85748e+06	9.33703e+06	8.58463e+06	4.67724e+06	7.23435e+06	7.24694e+06	7.14893e+06	7.24652e+06
neg_872	-	217.029	0.613617	neg	-	-	-	-	-	-	-	-	6.2625e+06	4.1085e+06	4.98959e+06	5.79717e+06	6.05595e+06	6.53862e+06	6.66239e+06	6.69504e+06	6.81309e+06	8.28365e+06	5.70435e+06	4.06878e+06	3.9166e+06	3.72195e+06	4.00121e+06	3.55536e+06	4.93875e+06	5.11633e+06	5.05332e+06	5.16235e+06	5.14233e+06
neg_873	-	379.082	0.62125	neg	-	-	-	-	-	-	-	-	81557.4	56788.8	38678.2	56355.5	78333.1	166994	156854	132928	159720	120511	232601	81752.1	29345.9	11700.7	13037.3	12079.6	69787.3	9.26135e+06	9.61484e+06	9.60359e+06	8.85568e+06
neg_874	-	463.343	6.32862	neg	-	-	-	-	-	-	-	-	27360.5	36095.6	236938	70180.6	44810.4	62129	71480.3	49717.9	34575	48787.8	13353.5	59297.2	17669	17842.7	15113.4	14198.4	55424.8	68675.1	67758.9	65842.7	65772
neg_875	-	632.317	6.32862	neg	-	-	-	-	-	-	-	-	795714	609125	568466	608696	711904	470452	634544	540920	789029	668483	608695	477484	1.01889e+06	1.01853e+06	1.03776e+06	1.04094e+06	633230	432596	415602	416620	420708
neg_876	-	590.346	6.3363	neg	-	-	-	-	-	-	-	-	228253	258294	439562	377822	337426	369557	336851	235647	161532	282291	119075	372830	290778	273753	379119	351500	216482	305899	305922	305837	323019
neg_877	-	446.228	6.344	neg	-	-	-	-	-	-	-	-	43611.8	47509.6	37197	23751.9	45129.1	13848.7	23328.1	20510.7	25329.4	32030.2	20055.4	53274.4	23647.6	33133.5	21291.8	33205.9	36245.8	11900	11582.2	11581.8	11769.4
neg_878	-	235.082	6.35173	neg	-	-	-	-	-	-	-	-	240586	206649	233330	256771	245416	251773	249372	240075	258526	278675	228561	244078	278390	258190	273661	290753	219441	209331	219732	214120	209777
neg_879	-	530.324	6.3363	neg	-	-	-	-	-	-	-	-	68486.4	77948.5	121205	128605	95751.7	107826	109352	75014.6	59758.4	92304.1	40385.1	120402	98575.6	78570.6	117712	102855	78010.2	101841	101495	102184	105086
neg_880	-	377.085	0.62125	neg	-	-	-	-	-	-	-	-	271749	196435	161925	203140	271214	513451	479627	447581	515612	403751	771314	277600	105357	116809	67730.3	61293.8	234744	2.60861e+07	2.70447e+07	2.74561e+07	2.61017e+07
neg_881	LPC(16:0)	540.33	6.36725	neg	M+Cl, M+FA-H	C24H50NO7P	82.8	-	-2.07898294643718	C04230	LMGP01050018	-	8.65155e+06	9.38149e+06	8.15478e+06	1.22965e+07	9.66243e+06	1.1636e+07	1.1742e+07	1.00991e+07	9.72252e+06	1.17481e+07	7.30304e+06	1.43765e+07	1.40085e+07	1.22551e+07	1.39424e+07	1.41402e+07	1.02586e+07	1.10933e+07	1.10389e+07	1.11395e+07	1.121e+07
neg_882	-	437.04	0.62125	neg	-	-	-	-	-	-	-	-	6114.14	0	1190.67	1722.17	0	14127.4	2897.1	4256.25	5724.7	0	22098	5393.01	0	1455.39	2286.96	1649.94	2912.17	1.11347e+06	1.14571e+06	1.17262e+06	1.11467e+06
neg_883	-	425.028	0.62125	neg	-	-	-	-	-	-	-	-	21260.8	28059.5	59142.4	35937.7	43162.6	18387.2	49528.1	67137.2	53292.6	35701.7	0	28586	22753.6	6516.29	53615.9	6581.19	45619.6	15467.3	17775.3	17117.8	17721.9
neg_885	-	423.031	0.62125	neg	-	-	-	-	-	-	-	-	37379.6	35477.2	96138.7	49207.4	70181.5	42526.4	80472.9	105605	99015.8	71991.8	0	61449	44454.6	23654.9	80826.6	18752.6	66965	67034.3	66782.1	71309.8	68471.6
neg_886	-	130.061	0.62885	neg	-	-	-	-	-	-	-	-	30052	36006.6	44497.8	32337.6	34392.2	37544.7	37503.2	39387.4	31942.1	41986.9	17240.3	47787	62123.2	185728	36591.5	64246.3	46412.3	28041.8	28037.3	28039.7	28914.4
neg_887	-	136.006	0.62885	neg	-	-	-	-	-	-	-	-	18399.1	27960.4	63025.2	14042.3	25353.9	18439.5	23690.5	32585.1	41443.6	35768.7	24266.2	38055.3	27603.3	42566.4	25542.4	20334.5	25843.7	31298.2	31087.6	32767.7	31090
neg_888	-	166.028	0.62885	neg	-	-	-	-	-	-	-	-	2092.41	1868.03	4549.54	689.591	5076.27	2193.65	3034.29	5426.66	5653.81	2595.83	1520.29	4065.93	957.967	3399.44	804.464	2274.62	4846.15	831.859	1819.77	657.204	1133.98
neg_889	-	393.301	6.45283	neg	-	-	-	-	-	-	-	-	32147.5	42969.1	203240	79550.2	49416.7	68708	69261.4	55051.4	41228.7	54157.6	15541.5	36759.4	20132.7	13007.5	11753.6	13348.9	77273.2	55276.2	55287.1	54140.7	53766.3
neg_890	-	193.035	0.62885	neg	-	-	-	-	-	-	-	-	82012.5	60364	39438.6	41521.9	52687.8	41602.1	38902.7	69062.9	41258.1	56485.7	362893	56910.1	67809.6	96955.7	33637.6	74535.5	43249.7	59475.4	58551.7	60850.4	60278.7
neg_891	-	180.972	6.46835	neg	-	-	-	-	-	-	-	-	64314.4	28228.2	34271.6	24267.3	49077.1	22367.8	32084.3	41390.8	70610.8	41195	98628.2	1745.23	58814.6	67722.5	61822.9	63399.6	65063.6	9183.41	8608.15	8910.05	8593.45
neg_892	-	419.316	6.47612	neg	-	-	-	-	-	-	-	-	42526.9	45922.5	224213	90744.8	69229.5	79689.7	91847.3	79754.1	56835.3	69333.8	17443.5	48454.7	60715.2	51698.9	47780.3	40230.1	83119.6	78843.5	73794.6	75955.2	72088.6
neg_893	-	135.029	0.62885	neg	-	-	-	-	-	-	-	-	1.76431e+06	1.87522e+06	1.39511e+06	1.46456e+06	1.89176e+06	1.49032e+06	1.83034e+06	1.92198e+06	1.6538e+06	2.06631e+06	2.83073e+06	1.93514e+06	1.55732e+06	1.97209e+06	1.34878e+06	1.6304e+06	1.76226e+06	1.67168e+06	1.67167e+06	1.70007e+06	1.67169e+06
neg_894	-	612.387	6.50722	neg	-	-	-	-	-	-	-	-	73267.9	117472	132320	168507	187481	212361	158008	159759	97304.4	175076	56609.4	164387	217153	271474	273736	230488	76698.6	158890	185143	186923	187073
neg_895	-	325.878	0.62885	neg	-	-	-	-	-	-	-	-	16669.3	28372.7	17257.2	1817.07	915.822	0	4223.78	0	2148.64	1562.79	0	39238.9	31751.4	22145.5	17152.7	6073.98	15767.5	3356.04	2759.01	2390.28	1866.63
neg_896	LysoPC(18:0)	568.361	6.52283	neg	M+Cl, M+FA-H	C26H54NO7P	-	87.3	-1.7900720295589	C04230	HMDB0010384	-	6.17629e+06	9.21098e+06	6.93475e+06	1.16338e+07	6.88677e+06	1.06095e+07	9.73231e+06	7.33283e+06	6.54547e+06	9.37989e+06	5.1857e+06	1.89546e+07	1.08438e+07	8.6338e+06	1.07845e+07	1.28084e+07	6.48471e+06	1.3498e+07	1.36606e+07	1.38192e+07	1.38171e+07
neg_897	-	311.259	6.54618	neg	-	-	-	-	-	-	-	-	756.351	3151.29	8953.89	5035.48	690.94	6207.1	17795.2	34581.8	11872.7	7390.88	363.049	119003	1611.47	3355.86	2602.11	1457.34	2061.87	12612	13334.6	13686.4	13661.9
neg_898	-	636.349	6.53838	neg	-	-	-	-	-	-	-	-	1.33921e+06	1.50014e+06	1.22904e+06	1.82789e+06	1.3676e+06	1.67064e+06	1.58556e+06	1.4025e+06	1.38124e+06	1.71941e+06	1.21177e+06	1.93037e+06	2.06356e+06	1.78856e+06	2.05169e+06	2.29062e+06	1.37965e+06	1.64935e+06	1.65077e+06	1.65815e+06	1.65812e+06
neg_899	-	467.373	6.56165	neg	-	-	-	-	-	-	-	-	28390.1	47027.6	206909	96499.7	55956.1	89597.7	95904	60337.1	43847.3	75680.1	30206.9	82096.9	5535.17	5260.14	10505	1973.71	111503	76277	76356	74464.8	71284.7
neg_900	-	425.08	0.62885	neg	-	-	-	-	-	-	-	-	19266.4	36954.8	6642.95	13201.3	63676.8	39258.1	50885.4	105680	36196.5	69995.2	112724	29517.8	51342.3	75074.3	42635.5	26551.5	43906.3	199456	202460	236497	199364
neg_901	-	303.937	0.62885	neg	-	-	-	-	-	-	-	-	17404.1	23006.1	24209	20201.3	20364.4	26552.4	28333.8	22560.9	18477.9	26637.4	1996.88	16226.4	30682.9	71231.4	18132.9	30329.6	20227	4451.52	4848.24	3008.23	5062.89
neg_902	-	97.0033	0.63645	neg	-	-	-	-	-	-	-	-	36218.2	49856.4	33072.5	58493.6	46155.1	38691.3	47041	52754.5	36753.5	37117.1	230666	41320.3	52102.5	72299.5	32580.8	65163.1	48393.6	41497.6	41472.7	41740.7	42247.1
neg_903	-	493.389	6.60818	neg	-	-	-	-	-	-	-	-	11354.6	11710.7	86577	42936.8	18670.1	33386	41562.3	24122	12017.5	34554.7	2005.89	25931.6	22937.1	21054.8	20612.9	17007.3	22499.2	39216.5	43172.7	40964.2	40345.5
neg_904	-	447.347	6.61593	neg	-	-	-	-	-	-	-	-	127069	137548	456342	326144	179390	247682	307728	214475	424177	255458	28341.9	206597	178165	153720	147462	126477	188924	296832	302632	293286	289247
neg_905	-	89.0346	0.63645	neg	-	-	-	-	-	-	-	-	1882.91	2132.12	484.986	2127.59	688.503	218.471	651.56	522.748	219.15	582.327	3778.81	326.882	375.818	631.171	441.468	1737.47	344.226	208.696	540.199	489.766	536.486
neg_906	-	593.478	6.65468	neg	-	-	-	-	-	-	-	-	226480	201000	609806	514153	223079	362476	781433	368492	231055	627806	23021	292106	69081.8	62438.1	51184.6	61136.1	255965	350689	358139	350712	353727
neg_907	-	130.014	0.63645	neg	-	-	-	-	-	-	-	-	1081.23	0	403.59	0	98.2988	0	0	0	166.785	167.212	24193.5	471.025	1401.61	1797.4	0	0	0	220.367	0	394.785	199.203
neg_908	-	299.259	6.6855	neg	-	-	-	-	-	-	-	-	103258	126161	71854.7	107811	35669.9	62860.7	86042.8	26432.5	44628.1	83494	27717.2	2.39032e+06	70007.8	18235	56025.8	90400.6	45061.4	179408	185304	179737	187679
neg_909	-	124.99	0.63645	neg	-	-	-	-	-	-	-	-	112576	116915	85329.2	112522	76478.6	87482.8	117845	90826.1	69453.9	120432	976968	150778	123085	140529	78878.3	94067.1	130032	112043	112632	112050	114473
neg_910	-	156.924	0.63645	neg	-	-	-	-	-	-	-	-	32744.1	41753.2	43048.6	20509.1	67955.6	26363.6	9409.15	71539.7	7559	99399.1	228607	73264.4	14077.9	85323	2709.65	36920	51386	35705.3	36147.5	35699.5	37479
neg_911	-	83.9297	6.70077	neg	-	-	-	-	-	-	-	-	14519.4	13253.7	16223.9	18023.8	19328.6	19848.6	21497.4	17553.8	19836.7	18868.5	18111.4	20968.3	17491	17996	19774.2	22837.3	18869.6	15256.3	16647.1	16412.5	16652.9
neg_912	-	142.98	6.70077	neg	-	-	-	-	-	-	-	-	27326.3	21944	28173.6	30282.2	33820.3	33448.9	38603.6	32442.5	32892.7	30784.8	29885.9	32598.9	30902.9	32470.1	36109.6	43145.4	34471.4	26628	27290.9	25900.7	26944.8
neg_913	Allantoin	157.036	0.63645	neg	M-H, M+Cl	C4H6N4O3	70.8	-	-5.60455966780859	C01551	HMDB0000462	97-59-6	417751	565714	386086	693802	498393	419793	521604	517041	350259	425679	2.3819e+06	424606	436788	661709	348026	726161	494753	440834	442103	440843	445607
neg_914	-	384.935	6.70077	neg	-	-	-	-	-	-	-	-	1.16526e+06	885089	367787	1.04616e+06	1.20284e+06	1.08578e+06	951617	1.03222e+06	1.32895e+06	1.16736e+06	1.66444e+06	535818	1.44081e+06	1.45587e+06	1.71193e+06	1.68779e+06	1.5203e+06	412429	410909	412750	393453
neg_915	-	185.021	0.63645	neg	-	-	-	-	-	-	-	-	15955.9	14699.6	16324.5	13050.3	14420.9	17079.8	16539.1	15549.2	8993.68	12430.4	18342.2	9360.77	6794.22	6347.17	6548.62	6726.73	12607.4	11596.6	12185.7	11619.4	11743.6
neg_916	-	211.957	0.63645	neg	-	-	-	-	-	-	-	-	62481.5	77532.2	63592.3	16183.1	17245.2	14524.3	30736.3	5035.19	23532.6	24868	0	117991	104824	82320	50487.3	27068.2	56581.9	30656.3	29309.3	30362.1	30657.4
neg_917	-	316.947	6.70848	neg	-	-	-	-	-	-	-	-	2.53455e+06	1.95293e+06	924756	2.34286e+06	2.56238e+06	2.43079e+06	2.20807e+06	2.26937e+06	2.84479e+06	2.60572e+06	3.32647e+06	1.46972e+06	3.02793e+06	3.07456e+06	3.45965e+06	3.52191e+06	3.13476e+06	1.10121e+06	1.10176e+06	1.1015e+06	1.05184e+06
neg_918	-	248.96	6.70848	neg	-	-	-	-	-	-	-	-	2.93806e+06	2.22321e+06	1.01583e+06	2.69023e+06	2.96869e+06	2.80758e+06	2.51073e+06	2.5905e+06	3.29753e+06	2.97258e+06	3.9853e+06	1.61003e+06	3.5703e+06	3.65689e+06	4.09821e+06	4.17831e+06	3.77623e+06	1.18714e+06	1.18793e+06	1.18647e+06	1.14105e+06
neg_919	-	437.363	6.73147	neg	-	-	-	-	-	-	-	-	100060	140927	381304	286485	153744	248296	280178	157554	116618	283626	35678.2	230230	12726.8	9326.16	8653.57	5685.46	157193	228469	237432	231567	228596
neg_920	-	577.483	6.73915	neg	-	-	-	-	-	-	-	-	73661.1	81844.6	256382	236299	115796	158541	346441	176550	101268	257590	759.887	145570	48648.4	29068	29274.9	23290.3	61659.2	193311	204707	206869	207364
neg_921	-	451.379	6.76233	neg	-	-	-	-	-	-	-	-	105504	137786	464216	299482	170335	259458	385588	187474	110855	327669	20625.4	298304	26248.9	26541.7	17416.4	11980.5	165533	277240	283771	277309	280886
neg_922	-	209.96	0.63645	neg	-	-	-	-	-	-	-	-	267747	333588	268542	76347.3	91325.9	69092.4	131251	44965.2	127060	154410	10154.6	499439	401080	369419	190049	124456	249874	154100	154228	153438	154610
neg_923	-	253.094	0.63645	neg	-	-	-	-	-	-	-	-	4927.53	8462.77	6626.41	2996.66	9729.07	2889.16	8543.08	7410.28	6662.57	3965.61	9572.21	9623.44	26687.9	30040.3	7363.55	4273.25	1016.33	5906.77	5892.32	6629.5	5906.19
neg_924	-	182.043	0.63645	neg	-	-	-	-	-	-	-	-	4688.57	7103.93	17462.6	8787.86	18493.4	19875.8	6404.98	13470.2	16206.4	5039.71	12387.1	21854.8	47083.3	35989.1	41173.5	31607.3	13097.5	12472.6	13326.4	13090.7	13307.3
neg_925	-	308.098	0.63645	neg	-	-	-	-	-	-	-	-	42390.2	65843.4	105213	41541.5	51127.5	39457	64563.1	45001.2	32463.4	39513.4	183031	41997.2	24589.7	23933.4	44894.8	24573.1	37835.3	48312.8	48316.7	48170.5	46343.4
neg_926	-	317.064	0.63645	neg	-	-	-	-	-	-	-	-	0	6957.27	0	3370.16	506.247	0	299.05	134.638	401.509	370.503	412.675	718.585	0	0	0	290.023	119.728	30561.1	32173.4	32848.6	30738.1
neg_927	-	277.033	0.63645	neg	-	-	-	-	-	-	-	-	15363.4	13716.7	11785.5	11815.4	33313.9	14810.7	6500.23	46461.8	6282.52	84338.2	261610	25792.3	950.302	18069.6	39.8349	1161.08	25023.2	17644	18974.2	18661	18966.5
neg_928	-	398.017	0.63645	neg	-	-	-	-	-	-	-	-	1156.41	2223.04	29784.3	4082	32510.6	30654.5	11477.5	69007.9	68561.3	15098.4	0	5196.8	0	1307.86	12608.2	1379.62	5725.61	6493.76	3714.88	6515.63	6270.58
neg_929	-	396.02	0.63645	neg	-	-	-	-	-	-	-	-	16118.2	14668.1	56558	25766.1	66027.9	61200.7	40708.2	129570	150741	43396.4	0	20199.3	3465.65	10542.1	32508.3	1980.38	27602.3	27064.6	27655.6	27919.2	27909.2
neg_930	-	154.927	0.63645	neg	-	-	-	-	-	-	-	-	112753	136168	137704	78952	223303	93310.6	42148.8	221615	31196.8	316887	694664	231522	60169.9	261950	16106.4	130314	163198	119049	119080	120713	124974
neg_931	Norophthalmic acid	274.104	0.62885	neg	M-H, M+Na-2H	C10H17N3O6	-	72.3	-0.9405840191694672	-	HMDB0005766	1116-21-8	91579.9	91692.3	163897	152704	107151	109915	232356	135286	274985	223913	59636.3	216100	382341	321968	210322	128754	309387	119173	122277	121466	122274
neg_932	-	569.21	6.96292	neg	-	-	-	-	-	-	-	-	181903	176072	0	94461	103411	175050	53917.1	105304	42517.9	115561	5571.39	59328.5	4445.46	2039.04	7260.11	18856.4	53034.3	67518	60705	61538.2	60493.4
neg_933	-	444.673	0.598433	neg	-	-	-	-	-	-	-	-	333233	275642	218042	416089	269213	336624	326368	191985	230594	236057	129958	226073	369893	217044	497843	487511	270094	143761	136021	136046	136258
neg_934	-	440.679	0.598433	neg	-	-	-	-	-	-	-	-	118606	101452	83521.8	140149	98411.7	123070	113859	74092	81402	83204.4	41753.3	84164.3	126857	84555.7	186737	186426	100564	49276.9	49203.3	49208.4	53484.6
neg_935	-	812.393	0.590783	neg	-	-	-	-	-	-	-	-	179890	139772	95553.6	197259	124006	131647	147412	75590.6	106771	110566	71582.1	113115	168542	88677.2	224860	223568	111214	53168.9	50269.1	50253.9	51100.9
neg_936	-	243.027	0.644083	neg	-	-	-	-	-	-	-	-	6014.53	8336.03	7868.51	5582.73	3397.2	4152.46	5401.81	4621.04	4996.81	6868.53	10606.9	16698.3	14071.2	31516	1408.17	2369.3	3935.6	4748.36	4719.23	4527.31	3930.46
neg_937	-	258.075	0.644083	neg	-	-	-	-	-	-	-	-	5332.87	10176.8	5400.27	10290.2	10102.7	6618.91	9271.52	17008.8	5328.41	8067.99	52337.4	6338.6	0	9617.07	0	0	6308.58	8144.55	8362.23	8049.67	8047.66
neg_938	-	241.999	0.644083	neg	-	-	-	-	-	-	-	-	0	0	2006.93	0	4688.52	8060.25	801.721	1623.84	2107.06	0	0	3018.34	15918.8	6835.73	14349.3	12004.3	2636.75	743.287	512.917	0	644.165
neg_939	-	326.091	0.644083	neg	-	-	-	-	-	-	-	-	2191.35	10052.1	18796.8	1525.53	19540.6	12690.3	6520.3	50860.7	46181.2	15080.6	0	0	0	1974.86	5861.8	0	0	11478.2	12202.9	12251.7	11867.9
neg_940	-	132.029	0.651683	neg	-	-	-	-	-	-	-	-	62959.1	59759.7	68495.1	30468.3	46957.3	32235.6	35593.7	28226	40010	43045.4	37378.2	54182.6	46700.6	34034.6	32854.3	22405.1	42440.8	36669.4	36736.3	36617.8	36548.5
neg_941	-	155.865	0.651683	neg	-	-	-	-	-	-	-	-	113171	134752	113664	113880	106497	88210.5	93087.7	101444	125436	106804	124845	117202	153440	119618	164117	188728	108279	103182	108372	103338	110667
neg_942	-	143.045	0.651683	neg	-	-	-	-	-	-	-	-	1197.58	1938.79	3409.22	3791.65	3282.56	4315.31	13111.9	5526.07	4116.78	8209.19	20494.9	2839.37	3463.63	2543.06	2440.02	1490.7	4520.9	5157.99	5332.76	5331.3	5332.23
neg_943	-	662.19	7.26912	neg	-	-	-	-	-	-	-	-	0	25774.1	2.76496e+06	0	0	0	0	0	0	0	0	21856.9	0	0	0	0	0	28784.2	25429.8	24570.9	24115.9
neg_944	PE(15:0/22:2(13Z,16Z))	802.559	7.29892	neg	M+Cl, M+FA-H	C42H80NO8P	-	85.0	-2.02336998735132	-	LMGP02010471;HMDB0008909	-	2.53792e+06	3.64553e+06	1.30603e+06	3.63377e+06	4.29686e+06	3.62987e+06	6.03489e+06	6.21133e+06	6.03376e+06	6.40769e+06	1.67214e+06	6.10731e+06	7.91823e+06	6.50215e+06	6.86445e+06	6.99344e+06	3.11235e+06	7.39593e+06	7.28675e+06	7.43866e+06	7.43817e+06
neg_945	-	796.419	0.590783	neg	-	-	-	-	-	-	-	-	379000	311899	221763	488628	286679	445631	373774	209775	243153	238129	79122.7	188794	418184	197613	591250	553335	291197	151266	147275	147314	151231
neg_946	-	221.951	0.644083	neg	-	-	-	-	-	-	-	-	30402.9	33644.7	157549	23768.4	62560.5	48947	60206.5	76109.2	134958	57291.1	0	113317	33173.2	82388.8	79259.4	53052	62892.9	46501.8	46498.3	46963.5	46963
neg_947	Glutamylserine	269.054	0.651683	neg	M-H, M+Cl	C8H14N2O6	-	73.8	-2.31588493132878	-	HMDB0028828	5875-38-7	8445.46	9682.64	15689.3	17106.7	18747	22282.9	75361.8	29387	18479.5	46348	102922	10793.7	13398.7	11650.4	10118.6	11033.3	15014.1	29901.7	29902.7	29902.9	29112.5
neg_948	-	718.246	7.438	neg	-	-	-	-	-	-	-	-	1.33278e+06	940022	3.62121e+06	617814	188577	664981	9774.8	168285	122745	249970	56752.8	502252	0	0	0	0	498077	113649	100259	94155.7	87387.8
neg_949	-	582.271	7.46152	neg	-	-	-	-	-	-	-	-	4.60703e+06	3.59205e+06	1.93256e+07	2.35274e+06	842296	2.31556e+06	125844	850260	599656	1.11795e+06	331201	2.74685e+06	3160.9	76696.2	0	8983.19	1.84525e+06	1.32509e+06	1.26191e+06	1.33829e+06	1.07344e+06
neg_950	-	89.0136	7.50503	neg	-	-	-	-	-	-	-	-	142857	126278	126248	151883	145560	150432	152249	145158	155834	166584	138245	145110	173716	167602	178717	185701	144696	124102	124129	128852	124539
neg_951	-	231.051	0.651683	neg	-	-	-	-	-	-	-	-	9592.75	8351.65	9366.64	3350.57	3294.58	3660.89	4315.56	3776.37	4919.76	1210.07	6259.63	11466.7	29091.1	12188.7	20465.3	12305.2	7438.57	4592.53	4839.25	3272.14	5082.98
neg_952	-	339.876	8.34262	neg	-	-	-	-	-	-	-	-	35646.5	31212	30253.2	35074.4	38406.5	38147	39444.3	31819.4	39380.8	40112.8	37112.9	34330.4	47315.7	45151.1	47238.7	49470	39944.5	33679.3	32762.1	33453.9	34438.4
neg_953	-	90.9325	0.05045	neg	-	-	-	-	-	-	-	-	28416.2	27053.9	27694.8	29358.8	28101.2	27954.9	29001.3	27821.9	28267.2	32394.2	27794.1	26552.8	35408.1	34880	37507.5	39762	31120.3	26853.1	26864.5	27222.4	27217.4
neg_954	-	209.833	8.4196	neg	-	-	-	-	-	-	-	-	181876	181500	183810	190054	180454	181707	190578	186829	187556	212415	190824	185949	247864	253399	266889	277784	202582	183299	184443	184589	187205
neg_955	-	249.879	8.4196	neg	-	-	-	-	-	-	-	-	20822	20815.3	22688.8	20611.7	22430	23084.9	21408	20279.8	23014.7	22194.9	23237.9	21210.4	28671.7	29022.3	29637.2	31539.7	22633.2	21381.8	21836.1	21402.8	23189.4
neg_956	-	249.848	8.4196	neg	-	-	-	-	-	-	-	-	143162	137735	141097	139848	140900	144766	145436	143885	141989	150892	148102	142638	201440	196202	208587	220305	158870	141414	144980	143448	146902
neg_957	-	243.79	8.42725	neg	-	-	-	-	-	-	-	-	79106.2	71122.9	78596.2	81134.5	84533.9	81193.9	80810.7	78631.8	79470.4	86799	77210.9	79852.2	101167	95206.2	104813	110155	84446.6	78016.5	79264.6	78076.4	83980.9
neg_958	-	115.897	8.44277	neg	-	-	-	-	-	-	-	-	3779.91	3426.65	3897.82	3084.02	4042.77	3966.25	4044.29	3408.32	4107.18	4029.38	4104.56	3809.43	5267.79	4844.83	4602.52	4787.52	4323.87	3699.94	4201.32	4209.2	4205.31
neg_959	-	278.841	8.44277	neg	-	-	-	-	-	-	-	-	46085.2	42064.8	48789.1	44081.8	45911.9	47142	46819.6	45650.1	49131.8	46628.2	49660	45628.4	58843.7	60411.1	63588.6	72171	43844.4	43763.4	43787.3	44955.5	46833.6
neg_960	-	214.859	8.45045	neg	-	-	-	-	-	-	-	-	63189.7	60289.7	64540	65086	63791	65971.6	63361.4	64384.6	62944	65402.8	66741.1	63778.6	81995.4	82436.2	84576.2	91533.7	63949.3	63663.5	64447.8	63768.3	66277.2
neg_961	-	101.94	8.45045	neg	-	-	-	-	-	-	-	-	31376.1	29744.2	32712.1	33872.4	33704.7	34384.7	33414.3	30790	33172.4	33727.5	30031.3	32716.6	40633.1	38882.1	41798.4	43113.7	31307.1	29288.2	32040.6	31855.2	32032.5
neg_962	-	122.893	8.51208	neg	-	-	-	-	-	-	-	-	350876	315550	341241	360694	346551	350030	355701	338723	345243	405606	337355	338959	433054	414986	436658	464041	361006	335333	335382	338128	340792
neg_963	-	147.938	8.51208	neg	-	-	-	-	-	-	-	-	49716.2	45408.7	49275.6	48064.4	46922.9	48515.2	48600.5	48778.3	47917.3	48660.1	47776.7	47053.1	59859.7	57384.2	64048.2	66915.2	47887.5	46364.3	48717.3	48100.3	48639.9
neg_964	-	247.982	8.51208	neg	-	-	-	-	-	-	-	-	20245.2	18658	19106.2	19416.9	19218.1	19188.2	20421.8	18487.5	20693.7	20170.6	19610.4	19468.1	25200.3	22620.2	27066.6	31223.9	20596.7	19164.7	21101.1	18728.1	20852.7
neg_965	-	235.926	8.51208	neg	-	-	-	-	-	-	-	-	1.58824e+06	1.50646e+06	1.6061e+06	1.64688e+06	1.60665e+06	1.63353e+06	1.61863e+06	1.62328e+06	1.61368e+06	1.74282e+06	1.59309e+06	1.59415e+06	2.17472e+06	2.1015e+06	2.25701e+06	2.36141e+06	1.68871e+06	1.55745e+06	1.58546e+06	1.60177e+06	1.60132e+06
neg_966	-	257.915	8.54342	neg	-	-	-	-	-	-	-	-	199089	149350	161200	169606	154099	152764	148185	145502	140435	145655	147314	136880	154251	140898	148891	150102	143857	161470	148363	153554	133272
neg_967	-	188.948	8.58265	neg	-	-	-	-	-	-	-	-	108172	115661	129085	114026	123913	133492	120273	138842	136967	147972	121468	119866	169225	194314	163485	148798	114538	107476	108245	118234	112441
neg_968	-	170.883	8.6152	neg	-	-	-	-	-	-	-	-	161020	145293	160740	169650	162987	162031	153826	151893	155089	174399	161600	162468	174687	175847	177332	178181	138308	148246	148262	152095	148265
neg_969	-	102.948	0.01065	neg	-	-	-	-	-	-	-	-	365417	310306	338286	349282	349940	337301	340046	314688	345472	372415	318152	345697	402099	392887	416580	442192	341387	309849	310145	309879	314659
neg_970	-	92.919	0.01065	neg	-	-	-	-	-	-	-	-	19598.8	16619.9	18639.3	17997.1	19897.5	17323.4	17756.3	16649	17341.8	19181.1	17007.6	18412.3	22329.3	21642.6	22842.2	25232.9	18009.1	16176.2	16762.7	16907.8	16904.8
neg_971	-	126.88	0.01065	neg	-	-	-	-	-	-	-	-	25533.2	21887.3	23717.1	23122.1	25099.1	22512	22593.1	21605.7	22858.5	25315	21413.2	22632.4	27167.9	26555	27790.3	30635.5	22975.1	21094.7	20091.3	21333.3	21331.8
neg_972	-	150.899	0.01065	neg	-	-	-	-	-	-	-	-	8272.4	7036.45	8092.74	7732.88	7828.61	7521.73	7345.24	7081.38	7757.24	7683.42	7476.94	9765.74	9402.17	8864.7	9021.91	9297	7288.78	6426.16	6637.41	6432.22	6510.06
neg_973	-	154.89	0.01065	neg	-	-	-	-	-	-	-	-	712.273	136.563	370.644	588.946	246.292	0	148.361	130.945	75.0104	687.145	568.785	472.829	450.745	524.053	441.141	284.533	653.939	89.1782	307.938	349.332	348.233
neg_974	-	207.918	0.01065	neg	-	-	-	-	-	-	-	-	85435.8	72103.5	76963	76673.6	79580.6	74350.8	75498.8	71944.4	73247.8	82695.1	72020.1	75436.8	93218.4	90630.2	97187.9	105048	80190.7	72642.8	72328.4	72347.2	73693.1
neg_975	-	349.866	0.01065	neg	-	-	-	-	-	-	-	-	8756	7032.53	7473.03	8601.66	8123.66	7154.58	7139.73	6960.53	7379.17	7839.18	7275.58	8382.92	9353.97	9586.03	10274.3	10025.9	8539.14	7078.01	7077.75	7414.16	7149.66
neg_976	-	408.788	0.01065	neg	-	-	-	-	-	-	-	-	17913.9	14202.6	14862.2	14228.8	15462.1	13826.2	15068.4	13780.8	13243.6	15869	14897.3	15523	17540.3	17551.5	19352.1	20271.9	16212.4	13982.9	12606.9	14025.1	14024.6
neg_977	-	91.9202	0.0146333	neg	-	-	-	-	-	-	-	-	796.577	919.857	643.12	741.4	1044.62	782.917	831.063	894.862	910.651	849.864	931.259	1024.89	1229.16	1112.02	1234.56	1244.25	843.109	855.445	866.701	915.596	801.334
neg_978	-	99.9481	0.0146333	neg	-	-	-	-	-	-	-	-	1754.22	1761.14	1729.39	1674.62	1874.78	1772.55	1668.19	1702.02	1786.88	1758.29	1781.48	1817.96	2072.71	1964.81	2388.46	2651.46	1950.78	1542.83	1634.88	1633.4	1632.63
neg_979	-	143.938	0.0146333	neg	-	-	-	-	-	-	-	-	10374.8	9994.19	10513.8	10589.4	10901.4	10991.4	10283.1	10610.7	10587.7	12367.4	10354.3	10898	13128.6	12852.9	14113.8	15224.9	12438.4	9443.05	10219.4	10026.2	10248.5
neg_980	-	164.904	0.0146333	neg	-	-	-	-	-	-	-	-	42061.2	34115.7	39207.9	39730.6	40460	37650.4	37853.8	35097.6	37393.8	40728.4	34952.6	36832.4	40680.8	40926.5	41733.5	45873	33450.1	33861.8	33646.5	33515.4	33481.7
neg_981	-	187.928	0.0146333	neg	-	-	-	-	-	-	-	-	4449.91	3294.71	4231.61	3116.24	3771.74	3645.35	4126.75	3519.72	3288.31	4516.11	3133.79	3650.44	4235.77	3767.77	4693.63	4307.13	4247.36	2871.86	3528.34	3333.91	3450.3
neg_982	-	188.912	0.0146333	neg	-	-	-	-	-	-	-	-	3988.57	2799.7	3384.02	2979.27	4238.18	2219.83	3721.96	2640.46	2798.29	4054.19	2566.07	2667.17	3651.34	3628.41	3540.05	3841.62	2550.36	3002.38	2924.83	3073.69	3069.52
neg_983	-	224.908	0.0146333	neg	-	-	-	-	-	-	-	-	27085.5	23221.7	24313.7	24289.7	25276.4	23953.9	24289.4	23624	24484.5	26665.8	23498.2	25609.3	31108.8	30894	32888.1	34634.9	26313.6	24100.2	24100.5	24102.6	24617.6
neg_984	-	154.946	0.0227	neg	-	-	-	-	-	-	-	-	6075.34	5554.93	5870.92	5645.84	6617.5	5186.31	5493.41	5688.33	5657.09	5816.55	5219.58	5873.77	6772.29	6450.31	6593.93	8381.66	5176.25	5412.74	5393.11	5306.85	5412.54
neg_985	-	178.883	0.0227	neg	-	-	-	-	-	-	-	-	10533.9	8996.45	9981.12	10015.1	10044.8	9413.2	10216	9373.88	9635.46	10143	9334.25	10218.1	11230.6	11850.8	12062.8	14044.7	9337.39	8937.56	8950.81	8939.97	9097.35
neg_986	-	187.86	0.0227	neg	-	-	-	-	-	-	-	-	107328	86004.5	100082	91511.8	111050	90169.2	90393.7	92775.2	97476.2	99359.7	92049.6	98163.5	115745	109673	117884	136869	86266.3	87970.5	87970.2	87972.4	89065.5
neg_987	-	191.854	0.02655	neg	-	-	-	-	-	-	-	-	9153.44	7197.32	8724.64	7052.84	9354.69	7137.58	7607.07	7739.7	7641.39	7987.54	7535.87	7674.94	9373.9	8922.36	9947.8	12217.3	7145.57	7423.28	7033.09	7423.09	7422.32
neg_988	-	232.932	0.02655	neg	-	-	-	-	-	-	-	-	10019.8	7449.11	10170.6	9347.9	9833.72	9862.71	8598.86	8709.11	7515.33	8699.15	8556.95	9666.71	11556.9	10001	10503.3	12280.9	9115.13	8797.07	8740.21	9038.12	9306.81
neg_989	-	134.864	0.0425	neg	-	-	-	-	-	-	-	-	145068	116490	132588	136374	137275	135583	134974	125983	135461	145602	126691	147195	144151	138246	147741	143408	108407	109039	108107	106756	105852
neg_990	-	188.853	0.0425	neg	-	-	-	-	-	-	-	-	5396.32	4327.25	5776.41	4865.71	5478.28	5145.6	5607.77	4547.32	5462.45	5777.07	4324.74	5741.12	6615.52	6726.04	6099.37	7547.56	5256.41	4787.05	4554.65	4894.48	4889.82
neg_991	-	234.856	0.0425	neg	-	-	-	-	-	-	-	-	2222.72	2567	1941.32	1926.75	2236.03	2290.5	1869.91	2374.96	2140.93	2099.21	2251.9	1799.36	3182.74	3013.27	2817.99	3511.06	2746.52	2446.38	2547.58	2550.66	2550.57
neg_992	-	124.894	0.05045	neg	-	-	-	-	-	-	-	-	8401.21	7157.59	7511.32	8405.54	7790.51	8214.34	8851.87	7639.98	8982.68	9878.49	7737.76	7677.07	10239.3	10044.3	10556	11284.5	8745.16	7407.8	7408.88	7457.11	7595.63
neg_993	-	216.853	0.05045	neg	-	-	-	-	-	-	-	-	3186.15	2767.41	2799.91	2563.41	3219.1	3157.26	2878.66	2963.13	3404.84	3523.07	2898.12	2922.03	4146.84	4047.53	4197.3	4076.17	3105.99	2925.88	2942.37	2967.8	2921.85
neg_994	-	257.915	0.05045	neg	-	-	-	-	-	-	-	-	8525.41	7924.37	7029.78	6510.45	7841.98	6740.65	6777.54	8362.72	6444.13	6817.88	7053.15	6835.96	6837.77	9113.07	6772.17	8705.29	6705.33	9002.81	7776.22	8575.13	7593.44
neg_995	-	225.897	0.0584	neg	-	-	-	-	-	-	-	-	17944.2	17497.3	17985.8	16563.4	19670.5	18205.8	15903.9	19891.2	17596.1	20413.1	18298.2	18898.7	24552.2	25508.8	26140.1	31368.9	21171.8	18244.7	19526.1	19618	19620.6
neg_996	-	156.89	0.0903	neg	-	-	-	-	-	-	-	-	439.244	493.347	770.485	483.92	183.069	360.203	352.385	238.511	565.642	297.609	178.309	1004.49	2.10516	257.694	438.006	552.268	645.18	4.88385	291.172	449.782	363.729
neg_997	-	157.942	0.1154	neg	-	-	-	-	-	-	-	-	1898.28	1558.53	2017.42	2191.3	1794.95	1902.33	1887.74	2051.39	1887.83	2143.02	1649.33	2099.6	1894.39	2114.19	1816.58	2744.92	2146.21	1904.18	1887.8	1807.02	1904.34
neg_998	-	225.076	0.1314	neg	-	-	-	-	-	-	-	-	21554.2	17399.5	17545.2	19402.4	18129.9	17117.4	16827.4	16804	16409.4	17599.1	16559	16021.6	16068.4	15588.1	15808.3	14972.4	16392.1	17753.5	15878.6	17463.2	14731.9
neg_999	-	105.92	0.155433	neg	-	-	-	-	-	-	-	-	1133.47	978.322	891.318	724.897	917.225	994.436	1017.27	839.806	704.213	896.661	874.441	1010.32	1043.15	967.285	1581.61	1209.44	998.428	1183.24	939.378	1188	1143.05
neg_1000	-	245.894	0.163417	neg	-	-	-	-	-	-	-	-	90647	74551.8	85541.8	91100.4	86617.5	87548.8	87779	82674.3	85531.1	93044.7	77014.2	85944.1	95063.8	89481.7	98473	102226	76048	73513.5	74059.5	73138.6	73133
neg_1001	-	199.886	0.195383	neg	-	-	-	-	-	-	-	-	4548.55	3958.32	4414.13	4805.02	4541.68	4456.68	3813.37	4469.89	4804.47	5156.18	4038.18	4012.51	4574.16	4915.85	5327.79	5478.61	4314.6	3857.79	3716.82	3959.47	3982.63
neg_1002	-	257.915	0.227283	neg	-	-	-	-	-	-	-	-	17124.6	13989.5	13584.2	13571.1	13445.4	12242.3	12552.9	12111.3	11690.4	12305	12295.6	11400.4	11515.9	11290.1	12028.4	11887	11445.2	12702.7	12287.7	11948.1	11217.9
neg_1003	-	123.877	0.26825	neg	-	-	-	-	-	-	-	-	6605.46	5046.33	6252.68	7893.15	6582.39	7316.16	6509.69	6297.51	6674.88	8113.44	5987.46	5684.74	7240.08	7023.2	7716.76	8782.61	6708.51	6126.55	6112.93	6157.49	6162.65
neg_1004	-	163.913	0.3159	neg	-	-	-	-	-	-	-	-	10694.8	8576.98	9193.47	10322.3	9562.74	9897.04	9559.55	8660.19	9799.55	10898.7	8960.77	8999.46	10813.2	10653.9	11641.3	12504.7	9562.89	8785.65	8786.14	8785.43	9137.37
neg_1005	-	191.946	0.33185	neg	-	-	-	-	-	-	-	-	101815	87061.6	90343	100119	96038.3	92656	96525.8	87746.5	94212.2	105405	87979.6	87879.4	108687	108293	111654	125899	94115.7	88564.1	88562.1	88621.3	89860
neg_1006	-	137.898	0.363583	neg	-	-	-	-	-	-	-	-	9449.06	8184.19	8523.04	9496.16	9022.03	8544.14	8824.95	8551.48	8338.25	9848.7	8591.26	8466.98	11224.2	10984.4	11255	11694.8	9491.08	8453.77	8313.37	8460.4	8459.93
neg_1007	-	184.889	0.3954	neg	-	-	-	-	-	-	-	-	17386.8	16294.1	16119.7	17053.1	17437.4	17171.9	18257	17135	17239.9	19672.1	15645.7	15242.8	22325.6	23703.7	22928.6	26235.2	19903.9	17067	17399.9	17082	18575.2
neg_1008	-	162.893	0.411217	neg	-	-	-	-	-	-	-	-	73009.5	66381.7	66807.6	71824.7	69010.2	67585.5	71601.8	67454	68690.3	80532.2	64170.5	63043.8	84324.3	87436.3	88026.7	96886.2	75216	68207.4	68219.9	68580.6	69646.3
neg_1009	-	143.898	0.41915	neg	-	-	-	-	-	-	-	-	19594.2	19757	19325.4	19616.7	19661.5	18952.1	19327.4	20219.3	19123.8	21547.3	18385.8	17270.5	25218.5	25527.7	25954.5	28452.5	21629.7	20087.5	19604.4	20416.7	20357.5
neg_1010	-	229.874	0.427067	neg	-	-	-	-	-	-	-	-	6368.67	5812.56	6328.2	6686.81	6315.7	6121.44	6299.85	6367.46	6810.87	6610.26	6337.99	5878.63	8459.27	8188.62	8153.38	8968.35	7526.25	6103.86	6123.84	6102.08	6517.84
neg_1011	-	187.888	0.434983	neg	-	-	-	-	-	-	-	-	28553.8	27470.6	27605.4	27485	28844.7	27422	26973	28312.9	27532.2	33026	28884.8	25257.3	35800.7	36487.7	37261.5	41826.9	31468.8	28433.9	29504.2	29063.8	29561.7
neg_1012	-	305.968	0.434983	neg	-	-	-	-	-	-	-	-	49985.4	39342.9	41186.5	43169.2	41737.7	40340.4	39127.5	37772	38382.1	39529.9	37742.3	36617.9	43065.4	40292.6	42521.4	44641	39807.3	43086.9	38059.3	42103.1	35000.7
neg_1013	-	215.868	0.442917	neg	-	-	-	-	-	-	-	-	155111	147767	151035	153023	150467	151411	153727	150284	153576	177394	156261	150852	203039	198161	210724	224913	178385	151686	151757	154047	155670
neg_1014	-	224.826	0.442917	neg	-	-	-	-	-	-	-	-	94996.8	86326.3	91674.7	96244.8	96144.6	94656.2	98344.4	89028.4	95371.1	105619	86964	92121	112157	108711	114397	124745	97294.7	85020.5	86983.6	86422.7	86972.7
neg_1015	-	239.903	0.442917	neg	-	-	-	-	-	-	-	-	79503.9	66658.1	69874.7	77099.3	75859.4	74509.6	73859.5	70184.5	74714	82485.7	68665.4	70610.1	89213.1	86392.8	93150.1	100461	77458.3	69280.6	69494.8	70150.9	70358.8
neg_1016	-	261.851	0.442917	neg	-	-	-	-	-	-	-	-	27800.8	25068.4	27614.8	26396.1	26684.2	25865.5	27459.2	25580	25669	29810.2	26560.7	26324.2	36927.8	34273.3	37218.2	40049.6	30216.1	26157.2	26715.6	26925.7	26925
neg_1017	-	91.9202	0.458783	neg	-	-	-	-	-	-	-	-	4636.48	3878.7	4458.97	4661.11	4579.74	5157.16	4762.65	4284.91	4771.76	5256.62	4490.96	4498.66	5542.97	5421.81	5673.72	6483.53	4930.42	4474.54	4510.38	4475.49	4604.07
neg_1018	-	101.94	0.466717	neg	-	-	-	-	-	-	-	-	3074.24	2782.64	3061.08	2672.22	2965.32	2883.03	2779.73	2930.6	2847.65	2942.24	2575.02	3048.89	3574.56	3291.21	3098.86	3428.5	2762.7	2695.51	2762.39	2790.89	2738.61
neg_1019	-	197.902	0.466717	neg	-	-	-	-	-	-	-	-	5410.01	6790.51	6189.62	5487.19	5800.81	5758.82	6077.51	6620.32	5621.89	5814.41	5549.77	7175.72	8001.29	6551.62	8674.2	8575.26	5959.3	6311.34	6831.35	6825.29	6698.84
neg_1020	-	118.932	0.474617	neg	-	-	-	-	-	-	-	-	9961.01	8611.93	9357.27	10110.1	9446.45	9830.79	9382.9	8857.67	9527.42	10572.7	9007.97	9657.78	11701.5	11060.9	11563.5	12558.8	9598.78	8594.55	8595.23	8787.05	8602.99
neg_1021	-	147.92	0.474617	neg	-	-	-	-	-	-	-	-	1791.16	1574.61	1683.23	1728.26	1689.6	1652.45	1599.54	1910.05	1872.17	1747.73	1738.47	1599.89	2553.82	1288.14	2508.92	2550.04	1817.31	1633.18	1718.94	1661.11	1642.59
neg_1022	-	181.924	0.474617	neg	-	-	-	-	-	-	-	-	891.563	1769.63	1582.68	1473.63	1002.78	1899.64	1819.44	1638.1	2435.62	1204.87	2159.76	1632.87	1104.89	2412.57	1183.49	840.641	1975.91	1511.18	1379.01	1473.32	1385.52
neg_1023	-	88.9872	0.48255	neg	-	-	-	-	-	-	-	-	14183.2	12080.7	13588.3	14776.6	13619.4	13554.4	13936.5	12948.6	13587.7	14941.5	12563.1	13613.4	16705.5	16158.1	17216	17272.8	13654.5	12506.2	12506.5	12596.9	12525.6
neg_1024	-	91.9305	0.48255	neg	-	-	-	-	-	-	-	-	2098.24	2515.99	2364.27	2182.82	2248.16	2266.98	2485.09	2701.81	2315.3	2462.56	2056.08	2414.71	3373	2616.69	3395.95	3608.22	2482.46	2349.1	2570.46	2569.14	2525.06
neg_1025	-	131.986	0.48255	neg	-	-	-	-	-	-	-	-	107.85	344.788	375.408	347.312	167.145	321.512	318.141	336.525	936.622	0	522.677	650.433	80.1911	611.389	0	0	338.784	398.629	362.65	287.394	401.385
neg_1026	-	142.983	0.48255	neg	-	-	-	-	-	-	-	-	2181.01	3679.5	3654.02	4082.48	2207.2	3571.43	4047.18	3856.64	6052.88	2444.86	5209.87	5020.94	2086.77	4936.01	1539.64	1166.4	3218.25	3702.51	3398.76	2957.72	3161.77
neg_1027	-	150.953	0.48255	neg	-	-	-	-	-	-	-	-	493.883	690.9	571.11	324.621	157.887	289.657	494.49	471.9	747.243	1035.47	447.229	1484.82	180.728	580.802	210.554	288.805	110.659	891.78	895.73	1074.75	932.839
neg_1028	-	156.962	0.48255	neg	-	-	-	-	-	-	-	-	849.538	1075.33	1655.72	1369.38	842.461	1440.14	1387.67	1648.4	2202.58	1113.48	1637.66	2228.11	1436.41	1814.09	1176.55	891.575	1214.04	1275.84	1597.82	1210.33	1303.05
neg_1029	-	166.932	0.48255	neg	-	-	-	-	-	-	-	-	265.43	592.199	692.993	587.776	227.06	606.106	545.28	557.981	971.611	305.27	931.86	974.79	294.126	1029.77	64.9296	0	693.105	556.13	557.87	512.394	538.501
neg_1030	-	192.958	0.48255	neg	-	-	-	-	-	-	-	-	4497.84	6698.64	8239.56	6056.19	4951.53	8240.38	6604.4	9050.16	10709.6	4468.58	10067	7794.55	5291.45	11804.8	3382.31	3258.58	6197.28	6814.29	6446.53	6439.56	6454.04
neg_1031	-	275.906	0.48255	neg	-	-	-	-	-	-	-	-	11866	18469.9	20392.8	18081.1	12045.2	20362.7	17862.8	21606.1	31359.9	13275.2	27909.4	27386.9	13217.1	28072.6	9837.69	8276.04	18533.4	19601.6	19174.1	19114.5	19619.3
neg_1032	-	292.896	0.48255	neg	-	-	-	-	-	-	-	-	1544.71	3504.46	4085.07	2547.82	2098.85	3146.16	3443.23	3631.86	4176.32	1616.43	3824.58	4469.93	2870.48	4469.78	2163.08	1624.02	2833.01	3335.48	3119.59	3369.44	3292.93
neg_1033	-	239.115	0.490483	neg	-	-	-	-	-	-	-	-	1477.71	2417.21	4381.41	4339.68	5526.22	10204.4	11830.7	7084.68	4860.67	6593.36	5114.4	3104.51	13435.6	25693.8	5379.77	13579.1	1267.81	4384.48	4657.37	4657.85	4603.71
neg_1034	-	159.986	0.498417	neg	-	-	-	-	-	-	-	-	173.023	398.041	299.796	141.158	305.638	273.25	333.377	327.523	358.626	195.38	270.862	260.583	414.809	219.583	605.247	572.001	241.077	226.256	226.73	213.304	182.128
neg_1035	-	173.092	0.498417	neg	-	-	-	-	-	-	-	-	4024.3	5622.05	17414.8	2977.56	7149.84	4237.98	3266.29	7310.11	6673.54	5973.71	0	3234.91	2639.85	2497.44	4373.12	2489.75	3175.78	3801.93	3941.64	3894.89	3969.04
neg_1036	-	192.928	0.498417	neg	-	-	-	-	-	-	-	-	6777.86	6304.67	5737.96	6461.28	6703.76	6647.74	6305.54	6511.29	6098.32	6090.11	6696.5	6113.48	8827.64	6564.87	8929.96	9566.28	6651.35	6475.6	6559.62	6475.23	6677.6
neg_1037	-	243.956	0.498417	neg	-	-	-	-	-	-	-	-	513.841	1333.71	955.99	1141.82	396.881	1465.4	1012.77	791.637	1463.58	255.486	1827.53	1353.22	352.604	1167.24	380.373	336.67	1323.74	1083.23	1263.08	975.911	990.184
neg_1038	-	260.916	0.498417	neg	-	-	-	-	-	-	-	-	2280.09	1578.18	1868.2	1979.76	1836.02	2115.09	2053.34	1404.63	1163.54	1629.47	2396.8	1442.59	1784.38	1591.83	3182.19	2988.81	1988.07	1560.4	1563.06	1671.99	1598.58
neg_1039	-	129.975	0.506283	neg	-	-	-	-	-	-	-	-	35941.4	31779.1	32462.9	36951.6	35841.1	35101.3	35154.8	31737.9	33740.4	38764.1	30980.2	32759.3	43584	41186.8	43952.7	49098.8	35441.5	31865.7	32012.2	32209	32207.3
neg_1040	-	274.885	0.506283	neg	-	-	-	-	-	-	-	-	8931.6	7446.87	7928.82	8942.93	8240.56	8268.08	9520.61	6095.68	7000.35	8561.85	7656.53	7518.53	11047.8	8987.53	11531.5	10915	8456.21	7401.08	7289.77	6886.18	7396.93
neg_1041	-	328.903	0.506283	neg	-	-	-	-	-	-	-	-	4950.6	4040.07	3661.64	4477.41	4516.86	4119.24	5124.48	3546.32	3222.9	4761.96	5710.19	3374.26	5826.83	4092.09	5307.98	6073.58	4735.77	3771.12	3935.63	3399.06	3915.54
neg_1042	-	396.89	0.506283	neg	-	-	-	-	-	-	-	-	9519.09	8619.61	7774.53	10656.7	8141.69	7381.82	9817.3	8119.26	8350.03	9071.24	9684.76	8828.35	10535.7	7918.43	11357.7	13949.8	10918	8309.78	8897.31	8312.8	8445.03
neg_1043	-	439.888	0.506283	neg	-	-	-	-	-	-	-	-	11948	12169.1	10058.2	13172.4	11240.8	14946	12790.3	8900.81	11839.6	13260.4	12218.2	10288.6	17757.4	13019.2	16942.3	17253.2	13977.8	11263.2	12141.2	12357.1	12354.3
neg_1044	-	478.847	0.506283	neg	-	-	-	-	-	-	-	-	4915.35	7286.52	6779.8	5696.31	8061.11	8086.7	7273.57	6241.92	4625.88	5424.62	5241.08	7933.2	3977.48	5841.78	11036.2	9351.39	6537.87	6287.16	6299.86	6302.3	7144.23
neg_1045	-	145.097	0.51405	neg	-	-	-	-	-	-	-	-	14257.4	12829.2	23994.2	12616.1	19650.7	16339	17333.9	35544.3	26006.9	22146.1	5337.52	14011.2	23094.4	58454.5	19464.7	28149	15958.5	14725.5	16659.1	16660.3	16652.7
neg_1046	-	197.963	0.51405	neg	-	-	-	-	-	-	-	-	14967.7	11711.1	12159	15828.6	13889.6	14350.9	13901	12168.4	13042.8	15511.5	12302.5	12872.2	18648.6	16439.2	18512	19549.8	15112.2	12748.1	12956	11994.5	13008.2
neg_1047	-	265.95	0.51405	neg	-	-	-	-	-	-	-	-	25670.4	19597.3	19866.7	26304.6	23500.6	22830.9	24802.4	19318.8	22075.7	24261.1	20348.4	21842.6	29544.4	23031.8	30270.9	31366.1	24275.7	20943.3	21055.7	20156	21055.3
neg_1048	-	349.06	0.51405	neg	-	-	-	-	-	-	-	-	11254.8	7795.84	13863.5	9898.42	10919.2	9965.21	10215.2	16989.4	15459.2	13323.9	2103.41	6884.83	16991.5	36739.5	12952.6	23188.7	12460.8	9570.03	10038.5	9739.54	10911.7
neg_1049	-	417.048	0.51405	neg	-	-	-	-	-	-	-	-	16371.6	11920.4	17924.2	13882.8	19942.5	16913.6	17235.8	27833.9	25136.5	23207.9	4199.19	14957.6	24543.2	53212.5	18691	34136.6	17004.5	16264.5	16262.7	14363.6	15989.3
neg_1050	-	511.113	0.51405	neg	-	-	-	-	-	-	-	-	9817.54	11078.1	22536.8	8824.46	19559.8	9444.02	20207.2	33058.1	25914.6	15322.9	0	6506.87	10622.7	6949.4	25494.5	15906.1	9830.92	12472.6	11688.1	12475.5	12474.6
neg_1051	-	553.022	0.51405	neg	-	-	-	-	-	-	-	-	26388.5	17810.2	28292.9	21720.9	25030.9	22507.6	26136.8	36290.2	32092.3	31620.6	6178.23	18811.6	40660.2	80398.6	29294.9	45148.6	22343.1	23287.2	23655.1	24423.2	23279.8
neg_1052	-	582.88	0.51405	neg	-	-	-	-	-	-	-	-	6375.62	10780	7771.11	5095.64	4199.26	5585.9	6980.23	6640.85	9996.21	9328	8032.7	29037.5	0	9846.53	2711.61	538.381	1672.46	11111.8	12865.8	12858.4	12869.4
neg_1053	-	632.923	0.51405	neg	-	-	-	-	-	-	-	-	16539	20527.4	22088.3	26253.8	23147.4	29344	28834	23460.8	35381.4	31082	16616.1	25760.8	51810.5	41029	53730.3	43854.6	23928.9	17664.7	17911	19587.4	18670.4
neg_1054	-	783.062	0.51405	neg	-	-	-	-	-	-	-	-	8638.54	7512.47	23902.2	9065.35	18825.2	11627.2	21924.7	29963.6	22103.6	12201.4	0	5385.74	8362.83	411.295	25124	13845.2	4543.03	9219.02	10697.4	9446.87	9210.98
neg_1055	-	855.832	0.51405	neg	-	-	-	-	-	-	-	-	8417.67	10862.6	7494.34	14671.5	9223.79	16971.4	13974.9	6297.35	5803.07	5814.2	5862.53	6211.14	26559.2	5974.18	11680.4	14032.5	9574.33	9426.34	7814.2	9855.39	9081.93
neg_1056	-	199.069	0.521733	neg	-	-	-	-	-	-	-	-	2915.72	2738.67	6546.21	438.1	2223.41	2844.62	125.953	2487.05	2915.3	2638.93	0	2016.25	4003.74	6615.91	1210.95	2877.8	2879.7	2159.62	2176.72	2057.12	2176.78
neg_1057	-	292.986	0.521733	neg	-	-	-	-	-	-	-	-	18726.7	13962.8	19910.1	30737.9	24441.1	30746.8	33993.7	24024.4	34786.7	32901.6	23427.3	27810.2	51177.6	36623.1	47941.3	39082.8	27095.5	16640.8	19123.8	19653.6	18697.2
neg_1058	-	346.958	0.521733	neg	-	-	-	-	-	-	-	-	14225.5	9168.91	9044.1	15823.1	11111.6	15078	14391.4	9005.99	14471.9	13977.3	10235.7	11834.4	15237.1	10649.9	14110.1	15799.6	11289.6	11245.5	10459.8	8614.66	10120
neg_1059	-	378.918	0.521733	neg	-	-	-	-	-	-	-	-	2205.7	6674.85	5425.14	2211.15	1412.12	2320.09	3624.75	4744.22	4284.84	3045.73	2792.28	17365.8	0	5539.35	658.615	1344.2	0	3862.81	6112.81	6770.89	6569.84
neg_1060	-	428.961	0.521733	neg	-	-	-	-	-	-	-	-	11025.7	15329	15460.1	18897.2	18745.3	23352	28743	15887.5	24092.7	16688.2	14633.4	24015	37738.9	32579.1	44112.7	35825.5	20220.6	11801.4	15413.5	15381.2	15369.5
neg_1061	-	588.897	0.521733	neg	-	-	-	-	-	-	-	-	2.1305e+06	1.54993e+06	1.67624e+06	2.51501e+06	1.76839e+06	2.10766e+06	2.29876e+06	1.61781e+06	1.9199e+06	1.83184e+06	1.21268e+06	1.81698e+06	2.82058e+06	1.96769e+06	2.63086e+06	2.74271e+06	2.01366e+06	1.67512e+06	1.67514e+06	1.67526e+06	1.71944e+06
neg_1062	-	690.878	0.521733	neg	-	-	-	-	-	-	-	-	54019.2	43236.9	41930.4	60033.2	51672.3	58610.7	55037.9	41344.5	45284.7	38470.9	27116.4	31548.9	82345.5	40236.7	65144.5	70250.2	55545.5	39745.2	39674.3	40794.9	42423.1
neg_1063	-	726.876	0.521733	neg	-	-	-	-	-	-	-	-	51132.7	35912	29879.9	63396.8	38534.7	43353.8	61518.5	31866.8	45202.4	38645.8	22937.9	42890.7	75462	44249.8	55784.2	62512.8	47344	34626.5	32696.7	36738.7	34161.5
neg_1064	-	756.984	0.521733	neg	-	-	-	-	-	-	-	-	51413.9	34127.4	48399.2	43085.7	51219.1	48325.2	49914.2	73496.9	58843.1	57918	8904.7	35915.2	76250.3	132219	54222.8	88793.8	54403.4	39169	39185.4	39169.9	41482
neg_1065	-	774.839	0.521733	neg	-	-	-	-	-	-	-	-	6338	5919.97	9117.56	6132.48	8690.7	5194.65	8500.36	13577.2	8593.61	9136.65	34734.1	20515.8	9174.08	7987.99	4937.81	11131.2	9670.68	9259.95	6674.15	9250.78	9223.38
neg_1066	-	794.863	0.521733	neg	-	-	-	-	-	-	-	-	40500.4	29492.4	24418	43906	30306.6	33739.5	39941.5	30177.6	25658.7	30625.1	19207.6	32712	55847.2	36074.8	50364.8	44584.1	32691.9	25407.4	26904.5	26725.1	26909.6
neg_1067	-	809.843	0.521733	neg	-	-	-	-	-	-	-	-	36028.1	20632.9	20322.8	32226	27547.7	31025.6	27767.2	21730	24470.5	32786	40273.4	37052.5	36921.6	24773.1	36097.5	35533.6	31051.9	22420.6	24998.8	25488.7	25502.7
neg_1068	-	826.853	0.521733	neg	-	-	-	-	-	-	-	-	336382	237384	235294	433441	270188	346113	396902	224118	260889	272406	142618	239328	490203	231105	413103	441182	305300	248480	251760	248420	257641
neg_1069	-	842.908	0.521733	neg	-	-	-	-	-	-	-	-	14413.5	7513.93	16036.1	9500.58	18129	18563.9	17175.6	20262	21246.8	19658.8	0	9806.03	22937.7	44582	25625.4	39984.4	17197.3	13307.5	12703.6	13398.5	13627.4
neg_1070	-	862.35	0.521733	neg	-	-	-	-	-	-	-	-	4540.59	3003.5	1335.27	6807.06	4288.91	2951.77	2079.35	0	2210.49	0	0	0	6527.75	0	0	3129.9	4311.39	3698.72	3719.41	3392.42	2416.51
neg_1071	-	894.84	0.521733	neg	-	-	-	-	-	-	-	-	310825	209944	218780	419842	256837	332621	365774	212809	239636	235751	114935	213377	454174	201221	398779	433035	297888	226191	222842	222012	229810
neg_1072	-	910.814	0.521733	neg	-	-	-	-	-	-	-	-	20690.4	16972.3	13091.9	15041.4	12239.5	4860.06	11307.3	10974.3	21681.6	30969.5	88674	37124	19927.1	16618.5	19127.4	26276.3	28959.3	18794.9	23963.1	19480.8	23833.8
neg_1073	-	928.834	0.521733	neg	-	-	-	-	-	-	-	-	535607	415446	425058	689937	464750	598494	614089	416801	448436	445212	246097	390903	789833	413222	715418	708165	534994	425936	418796	418844	435163
neg_1074	-	970.813	0.521733	neg	-	-	-	-	-	-	-	-	101035	76994.7	75792.8	105558	72399.5	63258.1	99674.9	64558.9	70989.7	80691.1	88561.1	100241	114622	65331.5	98055	128406	102665	77233.3	77199.9	79188.8	82389.3
neg_1075	-	996.82	0.521733	neg	-	-	-	-	-	-	-	-	204563	154912	143564	252028	178729	221542	220782	141692	159620	173875	84535.3	132113	299991	155522	261311	261629	209081	164523	158294	155054	160843
neg_1076	-	112.907	0.529417	neg	-	-	-	-	-	-	-	-	2662.28	1120.62	1108.52	2652.16	858.372	1564.49	1733.13	1450.01	1441.11	1817.41	1210.73	937.976	3887.27	1236.88	1020.09	1940.25	2017.67	1052.47	1075.55	1166.81	1374.97
neg_1077	-	157.011	0.529417	neg	-	-	-	-	-	-	-	-	42650.5	45067.3	39607.7	52204.8	47005.5	59630.2	64374.3	48619.4	72053.1	75447.7	53424.3	60937.1	112838	89880	111633	96760.2	50169.3	40943.9	42744	46543.7	43535.2
neg_1078	-	248.96	0.529417	neg	-	-	-	-	-	-	-	-	2.50987e+06	1.84025e+06	2.06112e+06	2.7158e+06	2.09325e+06	2.36172e+06	2.58378e+06	1.98245e+06	2.33734e+06	2.30129e+06	1.67279e+06	2.20207e+06	3.23775e+06	2.60237e+06	3.13081e+06	3.30892e+06	2.48202e+06	2.00512e+06	2.06523e+06	2.08661e+06	2.08603e+06
neg_1079	-	332.921	0.529417	neg	-	-	-	-	-	-	-	-	47784.7	35563.7	40850.6	41937.4	38172	30436.7	43554.1	35566.3	51122.1	45138.4	74148.3	68632.6	49307.4	60686.7	54218.6	61487.3	48108.7	44367.2	43536.2	45036.6	45466
neg_1080	-	400.909	0.529417	neg	-	-	-	-	-	-	-	-	59246.7	40148	53150	48925.5	46858.3	41843.1	56215.7	46748.9	65418.7	55182.7	89478.3	80903.5	66254.5	67160.6	62162	76216.8	57062.2	54479.6	54499.4	54837.6	55998.4
neg_1081	-	468.896	0.529417	neg	-	-	-	-	-	-	-	-	126030	73633.9	94785.9	99835	89286	73073.6	99794.6	84151.6	111313	107508	165031	149875	134106	129902	116275	143264	111071	98402.7	98411.8	99421.4	99902.7
neg_1082	-	536.883	0.529417	neg	-	-	-	-	-	-	-	-	176405	122475	140875	152495	130577	105047	148911	126061	171447	151261	241334	219950	195629	192187	189173	223641	173058	149259	149274	149306	154757
neg_1083	-	688.834	0.529417	neg	-	-	-	-	-	-	-	-	14973.6	7345.9	5476.25	2001.37	4762.4	2655.18	9195.51	5489.01	11384.5	10513.8	40380	22935.3	16208.5	14524.2	13372.2	13367.3	9301.29	8109.73	8210.47	8907.09	9663.62
neg_1084	-	740.846	0.529417	neg	-	-	-	-	-	-	-	-	218872	155968	184551	201840	168711	140932	193687	162010	190280	184862	285582	279583	236735	216444	216802	256697	203122	181189	181221	184228	186867
neg_1085	-	808.833	0.529417	neg	-	-	-	-	-	-	-	-	173441	109044	119491	140340	111029	103917	145954	111969	146013	143507	229216	202640	191051	156916	167829	185926	153504	132391	134033	132031	136971
neg_1086	-	876.821	0.529417	neg	-	-	-	-	-	-	-	-	153110	96415.3	103450	137761	124081	97703.3	131189	105857	143653	128928	218471	188173	190996	133652	150409	173051	151204	122223	122202	123473	124997
neg_1087	-	264.934	0.537083	neg	-	-	-	-	-	-	-	-	23263.6	16031	19793	18041.7	17578.7	12548	18061.7	17251.6	23345.3	19688.6	34688.7	31381.4	23512.9	27241.4	22833.9	28872	21569.4	20895.5	19658	20771.9	20889.5
neg_1088	-	727.849	0.537083	neg	-	-	-	-	-	-	-	-	50242.4	31244.7	42956.9	68186.3	38014.4	52875.6	63747.6	37142.2	63808	43072.5	8703.25	34075.6	74084.9	45410.4	78480.8	80548.6	54469.3	43467	42313.6	37266.6	43431.5
neg_1089	-	761.843	0.537083	neg	-	-	-	-	-	-	-	-	90550.3	48207.1	64616.6	120916	60878.8	93886	97164.8	63565.3	89775.4	69083.3	24925.4	67158.7	148226	76005.6	120591	137776	96840.7	71080.3	63861.4	69562.9	71058.9
neg_1090	-	795.837	0.537083	neg	-	-	-	-	-	-	-	-	125186	61863.9	79920.5	139449	78877	112483	125755	57222.7	104685	81751	30272.4	86172	141180	77783.3	154040	154569	105064	74111.5	78315	79628	79589.5
neg_1091	-	815.791	0.537083	neg	-	-	-	-	-	-	-	-	34962.1	10463.6	24142.3	35109.5	19762.7	12459.3	25782.3	16923.3	35062	22132.2	33516.6	29269.8	21621.7	14071.9	43655.6	44133.8	15479.1	16781.6	9247.13	17687.6	15096.9
neg_1092	-	863.824	0.537083	neg	-	-	-	-	-	-	-	-	123247	78924.9	76905.1	169370	86816.8	140171	143250	74333.4	112262	92734.2	27983.5	96373.4	190646	106687	187002	194541	132487	93149.7	92791	98135.2	94115.6
neg_1093	-	874.791	0.537083	neg	-	-	-	-	-	-	-	-	58185.9	27095.8	37344.1	33151.1	30554.4	20931.8	33016.1	34810.5	44969.6	41448.4	40393.5	47343.4	30881.6	35544.3	70616.9	82139.8	35393.8	30212.3	39733.9	42045	42045.2
neg_1094	-	905.806	0.537083	neg	-	-	-	-	-	-	-	-	49639.4	29788.5	30755.2	54580.4	23925.3	30146.4	54564.9	25571.3	48090	35413.8	34692.4	43304.6	77288.6	42444.3	58647.8	63438.7	55540.2	33545.9	33530.5	33614.7	37917.3
neg_1095	-	945.756	0.537083	neg	-	-	-	-	-	-	-	-	9318.05	8417.92	7668.99	7805.76	12065.1	9506.69	14333.8	15729.1	25510.6	5448	16620.7	15430.9	0	14020.4	20565.4	14220	21670.8	11966.8	11293.1	11296	11295.4
neg_1096	-	968.783	0.537083	neg	-	-	-	-	-	-	-	-	42195	35129.9	36386.4	57205.6	29120.4	72418.8	49976.7	32877.1	47672.6	23611	4629.02	22198	68143	28715	73715.9	85026.1	34589.4	32214.4	31374.5	32209.1	31709.6
neg_1097	-	999.798	0.537083	neg	-	-	-	-	-	-	-	-	27335.8	7987.28	9842.64	39718.1	7039.6	21118	41277.2	7359.48	16238.4	22931.8	0	12829.8	31587	10011.4	43489.7	44651.5	24394.3	12999.6	13411.9	14705.6	12975.9
neg_1098	-	95.9512	0.544767	neg	-	-	-	-	-	-	-	-	1234.76	2157.21	1602.26	1155.47	1837.48	1699.04	1598.47	1833.01	1713.62	1846.52	1551.77	1341.13	937.878	2203.33	2001.77	1971.06	1521.95	1569.78	1711.29	1711.12	1692.54
neg_1099	-	96.8979	0.544767	neg	-	-	-	-	-	-	-	-	671.327	1590.24	1515.59	734.922	0	688.442	1211.18	1803.76	828.253	1281.81	1760.12	720.162	385.789	1038.65	1217.3	1417.42	343.763	1205.46	966.9	1013.98	1806.86
neg_1100	-	97.2227	0.544767	neg	-	-	-	-	-	-	-	-	758.819	2079.44	1211.23	534.608	2285.38	643.271	1051.84	1110.13	627.996	1300.29	1681.67	1286.83	501.988	872.166	818.014	1242.55	723.954	1110.66	1169.76	1168.51	1109.93
neg_1101	-	213.085	0.544767	neg	-	-	-	-	-	-	-	-	18656.1	15379.1	26594.1	13847.5	21614.5	18644.9	17939.4	38479.8	27671.6	25666.9	6098.22	14783.3	27200.7	81530.1	20783	33930	20174.7	17952.7	20012.3	20019.7	19614.8
neg_1102	-	464.835	0.544767	neg	-	-	-	-	-	-	-	-	131672	266618	240714	127349	271001	198081	136232	227082	187432	223149	222332	125534	104322	195777	190157	225901	162059	187931	187443	190946	187447
neg_1103	-	470.791	0.544767	neg	-	-	-	-	-	-	-	-	20727.4	72390.8	61005.7	21145.9	71060.9	42820.3	20380.3	56624.1	39250.9	57173.1	58476.8	21881.7	14215.4	41000.9	36651	46819.4	33671.2	42435.2	41228.8	45297.5	41174.8
neg_1104	-	597.832	0.544767	neg	-	-	-	-	-	-	-	-	12659.4	42879.3	36759.1	18572.8	43058.2	31378.9	15836.3	28745.7	22103.1	35905.6	10273.9	15870.5	9877.47	22264.6	28403.7	33051.4	22074.3	22896.4	22897.8	23977.5	23282.2
neg_1105	-	628.847	0.544767	neg	-	-	-	-	-	-	-	-	37800.1	53529.5	49886.1	51558	63763.6	66189	44925	53150.7	48948.3	49566.6	12599.6	31838.4	45646.4	46717.6	75582.1	75230	43475.5	46734	48189.1	51767.9	43024.4
neg_1106	-	637.782	0.544767	neg	-	-	-	-	-	-	-	-	1740.82	12735.6	8637.85	0	13451.6	5907.66	0	9984.65	2751.06	9365.39	11189.3	1481.14	0	2367.2	3039.37	4007.35	3393.54	3545.68	4159.38	4574.9	5009.6
neg_1107	-	662.84	0.544767	neg	-	-	-	-	-	-	-	-	464336	438389	503661	515910	506181	543838	485927	428351	514142	475621	272550	401046	488480	508411	620896	678605	494810	447197	447218	450134	450130
neg_1108	-	665.819	0.544767	neg	-	-	-	-	-	-	-	-	36277.2	79477.6	75956.7	33970.5	90500.3	71803.1	48227	69679.8	61567.7	68978	39495.8	34942.7	26169.9	54073.7	66390.2	77134.4	47088.8	65539	64949.5	65433.1	64556.4
neg_1109	-	671.774	0.544767	neg	-	-	-	-	-	-	-	-	1852.1	15839.7	5402.65	0	11842.6	8182.14	0	7554.26	3897.02	14701.4	7452.01	0	0	4451.17	4071.11	0	3659.96	5147.38	6130.86	6057.11	5831.98
neg_1110	-	678.815	0.544767	neg	-	-	-	-	-	-	-	-	100382	89437.8	110869	67554.5	105361	68549.1	72380	82161.4	114587	88852.4	149764	118455	82963.5	118906	104016	118614	87116.2	83194.4	83179.1	96336.3	85874.4
neg_1111	-	699.812	0.544767	neg	-	-	-	-	-	-	-	-	52012	100077	77207.6	53646.4	93532.9	92866.1	54228.2	75071.1	77039.9	73862.7	55141.5	49934.6	29095.9	69776.6	73349.1	94612.9	62385.2	73282.9	73278.3	73727	77932
neg_1112	-	705.324	0.544767	neg	-	-	-	-	-	-	-	-	0	0	4488.32	0	4716.03	4153.17	4640.5	3213.15	1917.47	5056.34	4232.83	7185.3	3054.31	2540.42	0	9244.94	4156.69	4494.77	4207.65	4116.68	4123.18
neg_1113	-	738.812	0.544767	neg	-	-	-	-	-	-	-	-	55517.3	38033.7	47477.7	39069.8	41914.5	40031.2	37476	36244.7	43014.8	36567.3	42014.8	57198.6	38453.6	45350	48937	68682.1	50685.4	48745.2	46159	48752.1	48186.3
neg_1114	-	741.794	0.544767	neg	-	-	-	-	-	-	-	-	30593.3	40997.9	40069.9	20676.3	53002.8	20632.9	18475.8	41011.6	27902.4	49408.4	46662.1	45478	9992.51	44451.5	40696.9	43754.4	37542.8	37909.3	28528.8	37788.2	37921.8
neg_1115	-	744.766	0.544767	neg	-	-	-	-	-	-	-	-	13742	32656.1	19679.2	8070.31	22429.8	23009.4	7368.86	25257.6	10935.5	33305.9	20712.3	16787.9	9309.4	15290.3	19421.7	20907.1	24986.1	20445.3	15744.1	21604.1	21853.5
neg_1116	-	767.8	0.544767	neg	-	-	-	-	-	-	-	-	68507.5	92455.4	94791.4	57093.7	103247	111952	63304.3	83250.7	75185.9	93389.3	45956.2	58118.1	42379.1	84164.4	93056.6	112187	80209.4	76732.6	75737.3	75768.6	82629.9
neg_1117	-	772.806	0.544767	neg	-	-	-	-	-	-	-	-	80096.1	68369.1	64717.7	77847.9	62309.5	59698.9	62269.5	41906.9	69504	54816	44031.6	59115.1	74911.8	50737.6	91402.2	101120	61027.7	58558.1	56815	60315.3	53358.7
neg_1118	-	775.787	0.544767	neg	-	-	-	-	-	-	-	-	32997	60879.1	39927.2	27061	45367.1	23888.3	12787.9	28468.4	37480.2	37220.9	42998.7	33607	9202.86	28124.3	32056.5	48839.4	30520.8	35672.9	35602.3	36752	41668.5
neg_1119	-	801.793	0.544767	neg	-	-	-	-	-	-	-	-	58763.1	97863	82749.7	67875.5	88632.5	84332.9	63972.7	87056.4	73243.4	64269.8	28274.7	41288.4	44739.8	62782.3	88142.9	98576.2	59897.9	81286.2	72631.8	72633.5	72621.6
neg_1120	-	805.273	0.544767	neg	-	-	-	-	-	-	-	-	0	0	7809.3	2298.6	5111.89	7776.5	0	0	6156.14	5843	0	0	0	0	3284.84	3847.02	5675.06	2912.48	2673.62	3015.57	3106.41
neg_1121	-	807.751	0.544767	neg	-	-	-	-	-	-	-	-	1843.9	12122.4	18179.1	331.794	15193.4	10555.1	67.6062	8793.83	3161.68	1629.14	6688.79	1.53259	0	7113.56	1740.37	307.033	0	8928.47	8928.06	9952.35	9585.09
neg_1122	-	835.787	0.544767	neg	-	-	-	-	-	-	-	-	70990.8	86192.6	93513.9	76870.5	101435	85232.2	53307.2	86131.4	82428.6	68764.3	36490.7	50683.4	55534.5	78633.1	87666.1	114880	80944	75854.1	78611.1	73404.3	77083
neg_1123	-	840.794	0.544767	neg	-	-	-	-	-	-	-	-	78863.7	44574.5	57139.1	75552.1	52025.2	47420.2	65180.9	46805.8	57588.7	44797.5	30763.8	60988.6	59813.2	55430.5	80239.9	118928	58390.2	50496.8	50305.3	57477.6	50488.5
neg_1124	-	843.773	0.544767	neg	-	-	-	-	-	-	-	-	14798.7	32861.5	46893.1	15407.7	35731.8	22124.4	22903.3	27778.4	30537.5	18643.9	31346.7	19427.5	11632.4	28609	40073.9	46702.3	23763.1	30995.6	24834.1	31025	29682.8
neg_1125	-	875.74	0.544767	neg	-	-	-	-	-	-	-	-	156.1	28669.3	16045.6	3432.83	13951.9	15012.3	206.445	17429.8	4467.39	11263.2	3194.43	424.142	63.2485	1524.35	8417.59	5656.93	4988.68	7821.98	7753.3	7855.26	9844.46
neg_1126	-	878.716	0.544767	neg	-	-	-	-	-	-	-	-	26644.4	76017.3	76522.4	27155.2	96473	61656.3	29200.8	66924.5	48041.1	82207.2	59267.3	36201.9	12741.8	58350.2	58318.3	63242.6	49412.2	58693.8	53744.9	58684.6	58700.3
neg_1127	-	882.776	0.544767	neg	-	-	-	-	-	-	-	-	140189	82776.8	106861	118425	106988	79837.7	119005	94306.9	143462	113289	138130	148935	117150	137023	153947	147709	124816	118095	108485	118068	118070
neg_1128	-	903.775	0.544767	neg	-	-	-	-	-	-	-	-	46599.9	71214.9	76819.2	62080.4	82306.9	93787.1	46795.2	51921.4	72567.4	48554.6	11116.8	27688.1	36422.3	66882.3	77382.5	104965	53095.7	62240.3	59464	63808.2	63788.5
neg_1129	-	908.782	0.544767	neg	-	-	-	-	-	-	-	-	74235.9	32763.3	36348.2	60875.4	29808.7	50551.1	63742.2	28654	51443.7	31719.8	29948.9	45953.3	62913	52425	78036.7	94499.7	51134.5	44073.1	36501.3	43318.5	44093.2
neg_1130	-	911.761	0.544767	neg	-	-	-	-	-	-	-	-	14978.3	34299.2	28514.3	13338.9	23291.7	18387.7	17956.9	23712.5	30484.2	32777.5	19340.4	15030.5	4284.33	22766.8	27164.9	42413.1	22983.5	21872	20904.2	20869.8	24408.5
neg_1131	-	942.779	0.544767	neg	-	-	-	-	-	-	-	-	26975.3	11867	21246.7	18114.4	5130.52	16081.9	25041.2	15045	20777.8	6629.19	14991.5	26547.9	33385.3	20195.5	31996.6	28736.8	31439.4	10949.8	14452.1	16295.1	15516.8
neg_1132	-	78.958	0.55245	neg	-	-	-	-	-	-	-	-	25521.8	33599.2	34921.8	18516.2	49228.5	23968.1	14016.9	50112.8	14624	75048.4	176143	59712.1	19466.1	77368.7	10815.5	27733.5	36636.5	32590.8	32935.4	33169.8	33164.6
neg_1133	-	112.936	0.55245	neg	-	-	-	-	-	-	-	-	7227.12	15111.9	10046.2	870.752	10802.6	4235.86	3838.23	10869.2	9647.94	2316.67	136.891	6236.06	365.604	4349.04	1493.32	1513.24	1791.22	5531.26	5919.07	5918.6	5919.31
neg_1134	-	608.828	0.55245	neg	-	-	-	-	-	-	-	-	1000.54	9083.13	6722.01	0	14803.8	3942.07	0	10156.5	0	3606.76	9687.96	6690.43	0	6457.35	0	3875.26	2204.2	5568.98	5035.27	6449.24	3698.56
neg_1135	-	684.831	0.55245	neg	-	-	-	-	-	-	-	-	4136.92	14045.1	16110.4	6028.4	18754	13373.8	2819.43	23196	3084.51	24761.5	23079.5	36878	0	34005.7	3103.79	10854.4	14740.1	16280.6	16689.7	15670.9	17706.6
neg_1136	-	720.798	0.55245	neg	-	-	-	-	-	-	-	-	37164.4	31086.2	30332.1	49513.6	27116.3	39744.1	51155.4	29504.1	51778.7	49862.3	17350.7	28478.1	43068.6	43243.6	64694.2	58252.5	54889.9	32166.9	34949.4	37098.1	36275.3
neg_1137	-	782.83	0.55245	neg	-	-	-	-	-	-	-	-	36095.4	7809.97	13458.4	54389.4	17415.5	21153.8	70171.2	18599.6	35266.2	22594.3	0	24958.5	43701.5	15481.8	77625.2	46144	39765.6	20545.8	20598.4	22207.5	21847.6
neg_1138	-	790.822	0.55245	neg	-	-	-	-	-	-	-	-	1367.05	960.535	3779.38	1739.9	2370.03	6113.53	11950.1	2571.2	11924.9	4189.73	0	1991.06	13870.7	4383.31	14011.4	2759.94	7150	1791.95	4725.37	4011.6	4582.24
neg_1139	-	825.815	0.55245	neg	-	-	-	-	-	-	-	-	0	724.176	662.914	908.667	513.509	1804.01	3755.37	0	3330.16	2563.83	5357.78	0	2955.72	3265.54	4603.86	0	2932.45	0	709.129	694.37	1656.24
neg_1140	-	898.75	0.55245	neg	-	-	-	-	-	-	-	-	19322.3	10944.2	13726	25065.4	4661.14	13036.5	13062.7	10807.6	14710.2	298.084	6673.46	14718.4	26117.9	15252.6	13159.5	26788.1	9242.91	10026.2	10200.9	11237.8	11579.1
neg_1141	-	102.953	0.56015	neg	-	-	-	-	-	-	-	-	406.374	183.727	500.008	358.399	296.469	236.636	455.237	0	0	520.216	172.738	92.1639	571.183	0	251.267	0	473.59	133.075	0	238.067	173.22
neg_1142	-	742.716	0.56015	neg	-	-	-	-	-	-	-	-	5381.08	4313.92	3892.17	6079.76	6176.54	8772.8	15271.1	4648.47	13453.1	8071.28	0	4009.08	5136.59	12839.4	18930.3	6427.04	10641.3	2158.13	5782.19	5192.61	5755.39
neg_1143	-	812.699	0.56015	neg	-	-	-	-	-	-	-	-	4068.95	7639.31	6368.86	9602.19	4870.5	12526.2	10219.3	3402	11975.8	7794.9	0	3186.98	3518.16	6402.2	14294.7	12390.9	9869.53	5389.34	4961.83	5011.55	5633.64
neg_1144	-	102.956	0.567817	neg	-	-	-	-	-	-	-	-	374653	332472	344826	401878	376583	394023	367808	331944	374228	379357	299099	381425	472571	442087	512489	515294	395324	324360	318210	326574	326537
neg_1145	-	94.924	0.583133	neg	-	-	-	-	-	-	-	-	2.15293e+06	1.94688e+06	1.92814e+06	2.58716e+06	2.05266e+06	2.39499e+06	2.32279e+06	1.81583e+06	1.98932e+06	2.02229e+06	1.29585e+06	2.07402e+06	2.86968e+06	2.43851e+06	3.22198e+06	3.24492e+06	2.1684e+06	1.71768e+06	1.71763e+06	1.71766e+06	1.76358e+06
neg_1146	-	118.05	0.583133	neg	-	-	-	-	-	-	-	-	6849.49	6873.52	12640.2	7929.09	16344	15213.3	8555.6	17371.1	26304.7	8950.21	3334.33	15937.3	14756.9	31828.6	10779.8	12352	13257.4	10055.2	10150.6	9410.29	10150.2
neg_1147	-	92.9434	0.590783	neg	-	-	-	-	-	-	-	-	6176.46	6759.92	6014.74	6914.71	7809.65	7977.74	7399.23	5703.1	5928.39	5884.64	4083.59	7506.56	9516.57	8924.5	11811.9	12186	6851.16	5771.29	5849.58	5382.69	5848.33
neg_1148	-	94.941	0.590783	neg	-	-	-	-	-	-	-	-	3525.65	3419.88	3366.36	3265.32	4275.86	4431.12	3954.95	3067.52	2465.92	3071.62	2451.98	4536.87	5924.27	5360.71	6284.21	6360.44	4032.95	3060.18	3061.09	2530.77	2989.26
neg_1149	-	110.898	0.590783	neg	-	-	-	-	-	-	-	-	35255.7	28499.3	30561.2	31417.6	29255.6	23149.5	28506.7	28169.7	31740.4	33297.1	45648.2	44082.3	37022	40307.4	39419.1	44108.2	33291.8	29448.9	29453.6	29453.9	30406.4
neg_1150	-	154.88	0.590783	neg	-	-	-	-	-	-	-	-	203374	185041	171493	253907	184099	222094	214763	154915	173753	172691	103454	181234	262900	203186	300231	299042	191134	155925	145905	153614	152363
neg_1151	-	203.02	0.590783	neg	-	-	-	-	-	-	-	-	36625.8	41168	62582.2	52521.8	52426.4	41510.8	57922.8	53961.2	62298.1	52789.8	24359	98610.3	132565	140488	77862.3	78563.2	96263.6	34665.8	34379	33033.4	34656.5
neg_1152	-	92.8693	0.598433	neg	-	-	-	-	-	-	-	-	3041.01	3081.12	3464.43	4069.9	3022.49	3796.47	3787.34	2642	2875.13	1823.56	2231.5	3236.65	5307.97	5957.66	8530.47	7885.77	2630.18	3240.32	3390.21	3368.62	3314.83
neg_1153	-	274.988	0.598433	neg	-	-	-	-	-	-	-	-	12011.8	9991.19	8778.34	11850.2	12385.5	13883	12867.9	9720.95	11757.6	12035	6127.67	8263.76	9464.85	8950.45	10850.8	10979.2	10366.5	3142.63	2888.89	0	3156.63
neg_1154	-	320.934	0.598433	neg	-	-	-	-	-	-	-	-	2890.27	2955.39	5268.85	4421.1	4382.34	3238.2	4788.53	3217.29	2329.91	3176.74	672.909	6885.3	8593.07	10107.7	7397.77	9395.35	9211.32	1552.37	1512.88	1593.01	1646.73
neg_1155	-	328.756	0.598433	neg	-	-	-	-	-	-	-	-	317514	270641	233980	390764	271097	348432	327786	201169	234753	247454	120946	235775	369147	244729	470344	452338	273285	174612	170039	170054	170159
neg_1156	-	816.387	0.598433	neg	-	-	-	-	-	-	-	-	23557.1	32861.5	11268.1	21182.7	23826.5	23969.4	22482.9	9956.65	15899.7	15270.9	17872.2	18456.8	10729.7	11270.5	27401.2	48413.1	18984.1	9512.26	10060.4	9736.04	10111.1
neg_1157	-	883.459	0.598433	neg	-	-	-	-	-	-	-	-	13724.2	17545.7	16996.5	21691.8	20093.3	16951.2	24920.7	6961.14	13896.1	14681.4	1121.53	14273.1	32248.3	37898.2	25463.5	36452.8	16933.5	4577.11	4222.08	0	3034.2
neg_1158	-	166.86	0.606033	neg	-	-	-	-	-	-	-	-	13816.9	11379.4	12146.4	12261.7	11232.4	9280.54	10466.6	9735.36	11474.5	11941.7	17890.7	16376.4	13346.6	12528.7	13970.5	17289.5	11093	10558.3	10052	10490.8	10403.9
neg_1159	-	182.949	0.606033	neg	-	-	-	-	-	-	-	-	4186.89	6063.98	3991.2	10168.3	2560.57	3998.58	9222.34	2699.89	786.495	1554.88	31775.8	7525.38	6315.49	4739.11	3426.84	8649.32	8071.28	3698.52	4246.06	3691.76	3825.33
neg_1160	-	359.835	0.606033	neg	-	-	-	-	-	-	-	-	44805.9	38356.1	32916.3	36289.3	29954	35115.9	40556.4	25516.4	37084.6	34890.6	19532.4	46692.8	70883.6	114504	43790.8	77325.5	43311.8	27468.7	27073.7	27245.7	27468.6
neg_1161	-	376.896	0.606033	neg	-	-	-	-	-	-	-	-	2957.54	4699.94	6413	3697.35	3593	2352.13	8077.02	9393.65	7101.7	4361.05	862.053	7290.75	11505.8	10835.1	11482.5	5943.36	11304.8	2157.39	1616.6	2150.64	2150.78
neg_1163	-	791.629	0.606033	neg	-	-	-	-	-	-	-	-	28665.3	37930.5	41907.1	36475.5	42949.8	55940.4	47705.3	51663.1	36023.1	50099.2	28222	23345.2	22594.2	13294.5	32522.2	24392.3	32898.1	14897.5	14916.7	5829.82	14954.8
neg_1164	-	125.01	0.613617	neg	-	-	-	-	-	-	-	-	17097	16999.7	18311.6	14306.8	15197.3	14062	20577	15116.2	18668.7	22717.5	18216.2	26337	33016.9	80986.6	16088.4	30941.6	20133.5	17109.2	16593.3	16591.5	16593.9
neg_1165	-	136.877	0.613617	neg	-	-	-	-	-	-	-	-	18203.8	13260.8	21762.1	25367	16903.3	19826.5	25460.6	10904.9	15577.6	14456.7	7155.72	25787.7	16428.5	13826.8	17563	21126.5	25292.6	11354.9	11354	11353.1	11754.1
neg_1166	-	138.874	0.613617	neg	-	-	-	-	-	-	-	-	19347.7	15417.6	22643	27971.6	20000.9	21740.4	30276.8	13792.9	18595.7	18457.3	8218.48	29702.4	18374.8	15681.7	20458.4	22476.1	28778.1	13400.6	13305.6	13306.3	13796.8
neg_1167	-	181.965	0.613617	neg	-	-	-	-	-	-	-	-	217563	199396	212714	187788	183405	197907	254493	176095	229546	229230	147833	280510	412555	770845	229419	411256	243232	179247	177795	180298	181632
neg_1168	-	214.166	0.613617	neg	-	-	-	-	-	-	-	-	19536.5	17185.4	13643.3	13187.2	15106.1	22448.2	13981.2	18566.4	20573.8	28737	18654.5	8600.92	7550.85	3761.01	7718.14	5811.41	14804.3	8915.35	10498.2	10496.8	10028.9
neg_1169	-	215.023	0.613617	neg	-	-	-	-	-	-	-	-	0	1140.92	2436.57	2266.45	296.353	1981.49	825.121	412.643	482.368	0	285.15	0	5217.57	2938.47	2469.09	0	8550.81	3123.06	3853.95	6171.01	3722.99
neg_1170	-	215.09	0.613617	neg	-	-	-	-	-	-	-	-	26300.7	17476.5	21369.6	19868.5	31754.9	28773.9	32036.8	31189.2	31318.6	35980.4	26626.9	20580.3	15221.2	17247.8	17272	11563.7	18354.2	23907.8	23908.8	21318	23911.5
neg_1171	-	217.088	0.613617	neg	-	-	-	-	-	-	-	-	4407.66	1595.28	4315.89	825.124	5600.5	3419.32	5123.56	4844.59	2482.79	6995.4	3881.8	2744.73	1132.33	2056.43	2490.04	1156.76	1564.63	3817.68	3362.41	3642.61	3714.26
neg_1172	-	308.051	0.613617	neg	-	-	-	-	-	-	-	-	16106.7	21611.4	100578	25450.8	72435.1	44430.1	62145.5	84225.6	95163.5	28202.6	0	27797.7	24109.4	10103.6	51983.6	19860.3	20697.8	26757.5	26991.3	25628.9	26996.3
neg_1173	-	352.783	0.613617	neg	-	-	-	-	-	-	-	-	27084.6	41352	31460	19292.9	67726.2	20258.7	2775.14	49962.5	3475.02	70541.4	130692	56522.7	2748.17	53203.1	4872.5	28316	35900	15497.8	16076.1	15104.7	17766.7
neg_1174	-	540.945	0.613617	neg	-	-	-	-	-	-	-	-	2176.41	6192.77	15428.1	5733.29	7599.43	6593.18	17071.5	20803.2	13136.4	6330.78	0	2852.78	2161.35	0	10163.3	2533.44	6679.28	4594.4	3586.67	4071.14	3510.49
neg_1175	-	552.958	0.613617	neg	-	-	-	-	-	-	-	-	0	0	0	0	0	0	0	0	0	0	0	0	0	0	0	0	0	215119	227847	231430	231113
neg_1177	-	92.9243	0.62125	neg	-	-	-	-	-	-	-	-	905.472	619.902	603.422	646.201	108.137	766.235	311.105	318.313	0	0	66.1217	454.786	158.657	724.608	563.323	151.839	0	845.39	951.208	576.678	991.549
neg_1178	L-glycyl-L-hydroxyproline	187.072	0.62125	neg	M-H	C7H12N2O4	-	66.1	-3.72837289965474	-	HMDB0011173	-	36753.1	39311.3	90598.5	42679.5	65293.1	38502.6	69758.6	105060	91591.4	78187.6	522.167	60250.5	35496.4	33532.5	57877.8	21876.3	62748.8	49583.1	51469.1	52199.9	52216.4
neg_1179	-	250.093	0.62125	neg	-	-	-	-	-	-	-	-	27092.1	29971.8	141520	33929.3	118251	62077.9	90126.7	144230	159276	51033.3	0	43741.2	34191	19649.6	65889.4	33149.3	31633.9	51856.2	52441.1	53486.6	51482.6
neg_1180	-	257.054	0.62125	neg	-	-	-	-	-	-	-	-	10753.8	59554.1	47624.8	35594.1	58776.5	38749.4	38795.4	56789.4	36386.6	21658.2	255246	19089	11997.3	28503.6	13897.4	15494.6	23413	45662.3	40426.6	40420.1	40420.5
neg_1181	-	266.088	0.62125	neg	-	-	-	-	-	-	-	-	0	4316.94	12820.2	839.108	9251.02	6022.9	5125.81	19240.9	14527.9	5940.33	0	1866.6	0	2084.58	3410.85	0	3360.33	5149.41	5408.43	5508.97	5505.27
neg_1182	-	272.842	0.62125	neg	-	-	-	-	-	-	-	-	1737.64	7392.62	5956.51	1693.28	9801.7	2940.98	0	9738.63	0	12974.9	26311.5	10681.4	0	12851.5	0	6847.07	9122.38	2286.33	1688.19	1675.05	1657.78
neg_1183	-	286.06	0.62125	neg	-	-	-	-	-	-	-	-	448927	619186	1.03264e+06	433923	738739	546147	750152	1.14716e+06	988875	1.23336e+06	65894.5	550773	258021	802662	401812	278445	476081	621264	636205	636152	636153
neg_1184	-	354.045	0.62125	neg	-	-	-	-	-	-	-	-	17537.2	19024.6	30583.1	32499.5	17017.2	21133.6	41474.1	23154.1	43958.3	35885.3	2703.24	34551.8	63015.1	49173.3	36261.7	18124.6	53630.3	19702.9	19663.3	17069.2	19701.1
neg_1185	-	363.893	0.62125	neg	-	-	-	-	-	-	-	-	8817.89	15959	17735	12645	14704.2	18172.3	17601.2	14126.3	10583.6	13612.4	0	11671.4	19715.6	41503.4	12684.8	21839.1	13084.9	5905.58	5426.82	4658.48	5844.93
neg_1187	-	447.062	0.62125	neg	-	-	-	-	-	-	-	-	0	10263.6	0	3998.93	12301.3	0	7047.96	15359.1	3339.34	11476.7	3714.38	3473.91	23250.4	32184.2	7664.61	8148.24	12075.3	1468.72	1465.45	0	1473.71
neg_1191	-	78.9179	0.62885	neg	-	-	-	-	-	-	-	-	81004.2	61928.7	87983.6	87931.1	79519.1	71063.7	96545.2	61856.9	75462.3	96346	63871.6	98812.9	60888.1	64028.5	59204.5	71626.5	105187	55865.2	57021.5	57831.7	57827.4
neg_1192	-	145.998	0.62885	neg	-	-	-	-	-	-	-	-	4894.67	6984.43	8326.1	5220.15	6465.34	7929.79	7002.91	7324.53	5779.69	8079.62	3140.02	5945.86	8418.8	23836	5061.49	8848.49	7534.9	4463.66	4341.93	4042.38	4462.01
neg_1193	-	163.018	0.62885	neg	-	-	-	-	-	-	-	-	0	1665.73	3506.69	0	0	0	0	0	0	0	0	0	4315.77	666.361	0	0	0	2585.69	2266.09	2402.41	2325.29
neg_1194	-	180.033	0.62885	neg	-	-	-	-	-	-	-	-	2140.44	4054.74	2558.12	3439.18	4313.54	2615.43	2790.27	2707.79	548.934	572.508	15281.7	1574.74	0	2342.36	0	1195.16	1402.1	1670.92	1689.79	2203.03	1686.4
neg_1195	-	211.001	0.62885	neg	-	-	-	-	-	-	-	-	1011.97	465.291	0	686.415	0	767.283	2913.98	5396.31	723.289	1363.22	41678.5	4988.8	7894.85	16559.8	4276.44	9350.81	5050.26	2790.99	3297.25	3284.81	3289.71
neg_1196	-	236.077	0.62885	neg	-	-	-	-	-	-	-	-	13553.1	13614.5	37587.7	15362.8	36194.7	26964	27432.5	63205.2	67974.8	26054.8	11348.5	18520.4	9186.71	12200.4	19080.6	8891.88	19738.5	20864.4	20791	21759.4	20791.4
neg_1197	-	339.897	0.62885	neg	-	-	-	-	-	-	-	-	51257.9	22367.4	31046.2	57487.7	33540.4	61831.3	68923.5	41292.7	54607.2	52152.6	8576.97	21957.5	25447.7	11191	40543.7	31125.2	31580.6	37392.2	37023.7	37391.3	37235.3
neg_1198	-	406.019	0.62885	neg	-	-	-	-	-	-	-	-	0	5692.06	9014.96	0	10700.4	0	918.63	16827.7	2134.36	22561.8	3844.25	4533.18	0	10048.6	0	0	3131.81	2413.16	2423.43	3519.51	2318.69
neg_1199	-	455.976	0.62885	neg	-	-	-	-	-	-	-	-	0	0	8926.35	0	11473.9	12166	5854.77	19401.8	30267.3	1695.71	0	1368.59	0	0	0	0	0	0	0	985.66	1278.73
neg_1200	-	98.9728	0.63645	neg	-	-	-	-	-	-	-	-	291.637	280.702	150.863	0	1766.05	0	0	1447.52	128.603	2933.36	8656.91	1415.19	0	1441.65	0	502.844	1367.55	257.461	337.359	0	223.217
neg_1201	-	110.071	0.63645	neg	-	-	-	-	-	-	-	-	0	0	0	0	0	558.294	0	202.299	0	0	5205.61	287.042	0	470.043	0	0	650.212	340.955	340.814	0	347.299
neg_1202	-	115.033	0.63645	neg	-	-	-	-	-	-	-	-	1270.96	1994	830.595	2653.29	1658.19	1273.52	1615.24	1431.94	1007.66	1169.06	11401.6	1336.62	875.952	2370.19	457.072	2986.81	1963.43	1082.34	1459.5	1452.13	1456.84
neg_1203	-	134.889	0.63645	neg	-	-	-	-	-	-	-	-	979.165	823.63	0	229.955	191.787	0	274.782	143.638	0	0	270.675	0	592.893	465.769	326.231	528.764	215.599	126.725	0	110.188	0
neg_1204	-	158.039	0.63645	neg	-	-	-	-	-	-	-	-	14751.2	21553.8	14735.7	26419.1	19225	15593.7	18585.7	20295.8	12518	16025.6	97041.4	15404.4	15527.6	25325.8	11865.6	28361.1	19594.5	16680.6	16679.8	16121.1	16632.2
neg_1205	L-2-Aminoadipic acid	160.061	0.63645	neg	M-H	C6H11NO4	71.3	-	-5.34666869312952	C00956	-	-	33567.6	35391.6	96668.6	39455.6	112794	93611.9	55014	156920	173286	73149	19777.1	78321.5	142663	129349	120650	99611.6	63428.4	68458.6	69716.8	70262.4	70265.1
neg_1206	-	214.883	0.63645	neg	-	-	-	-	-	-	-	-	2227.3	5801.37	5861.01	1356.04	9123.75	3413.3	0	10613.4	0	13082.8	24139.7	9186.49	731.534	12948.2	0	6735.94	6323.85	3932.89	3383.75	4228.59	4054
neg_1207	-	240.002	0.63645	neg	-	-	-	-	-	-	-	-	3654.54	3354.45	13206.8	5022.4	13745.6	19054	6012.8	10133.8	12287.9	4490.78	6031.66	12791.5	35279.2	24225.9	34704	24170.8	11186.4	6547.19	6431.8	6400.06	6772.26
neg_1208	-	259.013	0.63645	neg	-	-	-	-	-	-	-	-	5610.57	9380.31	473.161	6109.41	3245.6	7753.78	1489.7	7018.52	2675.83	472.657	112581	2267.62	24.0382	144.398	0	47.0225	3250.42	4321.35	5069.79	5064.43	4981.09
neg_1209	-	279.909	0.63645	neg	-	-	-	-	-	-	-	-	14623.9	10561.9	56225.3	10042.6	25163.5	19609.2	24884.6	27702.2	49371.1	22323.6	0	42528.1	9996.19	29405	32599.1	18886.3	22219.6	16533.1	17002	12574.9	17421.1
neg_1210	-	341.894	0.63645	neg	-	-	-	-	-	-	-	-	42167.4	18389.4	15009.4	53115.2	24351.3	47513.7	52884	30025.8	45206.1	46452.2	3698.72	12494.6	27685.3	7858.89	34618.4	21934.6	23271.4	32231.3	31473	31492.1	36815
neg_1212	-	116.071	0.644083	neg	-	-	-	-	-	-	-	-	151.176	598.456	2384.14	244.491	2282.61	2069.9	472.282	2142.18	2409.9	434.031	230.943	1735.06	4521.32	3868.08	3719.91	3192.49	1515.23	1481.33	1469.69	1513.79	1469.83
neg_1213	-	134.864	0.644083	neg	-	-	-	-	-	-	-	-	5761.81	4188.17	18927.5	3897.59	4101.59	4087.02	3626.89	4499.58	3071.31	4507.54	5238.73	2890.43	6890.84	6104.45	5343.2	9564.5	4675.32	4621.18	4661.5	4676.39	6065.68
neg_1214	-	136.891	0.644083	neg	-	-	-	-	-	-	-	-	768275	858329	315148	669445	751557	626382	622360	739655	925419	803467	1.21596e+06	741893	827597	980981	762620	1.07289e+06	849533	584703	601696	601386	523883
neg_1215	-	141.066	0.644083	neg	-	-	-	-	-	-	-	-	791.093	1628.84	1430.38	1431.71	2357.09	1876.18	1133.76	1402.53	1957.53	732.761	0	1097.85	3569.23	5453.65	1975.22	901.873	1956.65	1034.65	1040.9	842.827	978.541
neg_1216	-	151.968	0.644083	neg	-	-	-	-	-	-	-	-	781.472	1894.59	1773.9	0	0	0	209.153	0	0	0	0	2047.54	1931.07	3053.64	223.349	0	669.162	0	270.482	562.689	395.49
neg_1217	-	176.86	0.644083	neg	-	-	-	-	-	-	-	-	22589.5	16564.3	11146.4	20678.5	14953.1	16553.4	18917.4	11133	14703	16056.6	8949.3	9822.71	21315.5	12669.7	20807.2	22709.5	13076.4	15398.1	15115.7	15112.3	16188.7
neg_1218	-	187.047	0.644083	neg	-	-	-	-	-	-	-	-	349.606	2686.75	0	2117.5	0	0	321.626	340.952	0	0	3092.6	0	0	0	0	389.842	0	1256.99	1081.14	834.288	1235.65
neg_1219	-	188.103	0.644083	neg	-	-	-	-	-	-	-	-	4140.73	6800.04	3654.56	7222.1	6189.62	5961.06	6455.43	6125.32	7963.5	4813.02	457.922	2878.38	4913.18	4815.99	2005.4	3273.48	9066.83	3871.12	3808.39	3871.33	3871.43
neg_1220	-	194.985	0.644083	neg	-	-	-	-	-	-	-	-	20166.7	29482.5	13241.7	22525.2	19657.1	12439.7	24550.1	15425.2	13156.1	13217.5	2539.5	41933.7	52560.2	34139.8	51179.5	57587.9	29822.5	14576.5	14291.7	13345.5	14502.4
neg_1221	-	199.753	0.644083	neg	-	-	-	-	-	-	-	-	1014.67	672.217	615.241	1309.08	420.861	1272.34	358.132	369.583	452.578	228.291	0	295.666	2640.24	1167.06	2204.13	2519.67	982.399	0	0	418.847	463.098
neg_1222	-	201.034	0.644083	neg	-	-	-	-	-	-	-	-	0	404.852	0	0	497.597	0	0	0	0	0	0	0	23303.6	27257.9	27796.1	29050.8	371.601	2992.85	3535.53	3535.46	3524.53
neg_1223	-	203.103	0.644083	neg	-	-	-	-	-	-	-	-	3196.84	3201.5	4339.6	1407.18	6707.4	5599.44	4538.28	8923.55	11135.3	6123.08	0	0	8540.55	10787.6	1662.28	3550.77	381.279	4207.67	3913.16	4174.19	4126.5
neg_1224	-	210.088	0.644083	neg	-	-	-	-	-	-	-	-	523.109	2173.41	0	1275.19	1116.23	978.744	0	1289.52	0	0	22069.3	417.976	0	0	0	0	0	893.449	893.786	652.64	893.618
neg_1225	6-ethoxy-3,4,5-trihydroxyoxane-2-carboxylic acid	267.072	0.644083	neg	M+FA-H	C8H14O7	-	72.7	-1.22341157571394	-	HMDB0131286	-	11185.4	6704.03	16713.9	9346.99	9436.99	9295.91	8034.63	19321	12538.9	27751	175817	14843.1	2043.5	11766.5	2472.22	7473.84	16272.8	14771.5	13984	14159.6	13979.6
neg_1226	-	276.986	0.644083	neg	-	-	-	-	-	-	-	-	2405.17	676.177	0	0	3983.3	0	0	4511.18	725.538	8094.52	51035.9	0	0	0	0	0	0	1313.62	1360.21	1335.6	0
neg_1227	-	293.081	0.644083	neg	-	-	-	-	-	-	-	-	0	0	0	0	0	2947.86	0	4264.37	8692.57	0	0	0	4154.62	6532.37	901.775	0	0	385.375	0	0	816.202
neg_1228	-	436.157	0.644083	neg	-	-	-	-	-	-	-	-	8619.4	7403.8	31119.8	12582.1	17487.4	11498.4	40770.6	22940.9	44889.8	35175.2	0	15834.5	14196.9	6107.26	21574.9	1874.63	27709.8	14825	14369.8	15220.3	14696.5
neg_1229	-	156.066	0.651683	neg	-	-	-	-	-	-	-	-	2824.15	977.164	6492.62	1504.07	5154.89	4850.45	7392.21	10103.9	18404.7	2831.91	1042.51	2324.93	3220.01	1131.24	6556.72	3356.66	2133.74	3672.69	3933.14	4235.79	3802.36
neg_1230	-	162.838	0.651683	neg	-	-	-	-	-	-	-	-	2.05768e+06	1.67879e+06	2.41505e+06	2.42964e+06	1.73613e+06	1.98156e+06	2.2e+06	1.45165e+06	1.76408e+06	1.68652e+06	981252	1.73125e+06	2.99361e+06	2.22783e+06	3.30446e+06	3.41325e+06	1.72752e+06	1.82086e+06	1.82145e+06	1.85278e+06	1.92174e+06
neg_1231	-	166.832	0.651683	neg	-	-	-	-	-	-	-	-	51131.2	49266.7	63696.6	65816.5	44622.6	45836.3	54968.4	33146.3	51405.8	44726.4	20164.6	47919	77321	56981.6	87114.4	92888.1	46601.6	46820.8	48810.4	47748.4	48814
neg_1232	-	195.802	0.651683	neg	-	-	-	-	-	-	-	-	12426	5962.36	8560.57	15966.5	10388.6	11929	17732.1	7404.85	11932.8	10865.9	3691.59	9456.64	0	1782.93	515.685	2510.46	501.547	5272.19	6887.58	2840.46	5682.65
neg_1233	-	197.985	0.651683	neg	-	-	-	-	-	-	-	-	7195.33	4705.74	4092.37	7956.39	5504.39	3973.02	5959.53	4460.89	3928.89	3168.41	15398.8	5017.64	10012	15858	10729	6531.71	4941.21	4710.94	3890.54	3816.92	4063.97
neg_1234	-	201.098	0.651683	neg	-	-	-	-	-	-	-	-	21241	8758.05	16008.7	2737.64	10164.8	4144.78	4947.87	6349.5	15536.5	7910.18	0	19586.5	36853.3	13848.1	35133.1	9254.66	17329.5	10267.9	10406.1	10234.2	10432.5
neg_1235	-	224.034	0.651683	neg	-	-	-	-	-	-	-	-	2890.89	12015.5	0	0	0	0	0	0	0	686.489	0	0	0	0	0	0	0	4515.58	4564.18	4657.16	4515.89
neg_1236	-	293.054	0.651683	neg	-	-	-	-	-	-	-	-	50471.8	45417.1	13684.8	31808	26316.1	29266.4	22949.6	23152.8	11332.6	29003	51603.8	508.121	926.212	3536.73	0	0	4923.98	25625.7	24598	25752.8	25746.7
neg_1237	N-Acetylgalactosamine 4-sulphate	300.039	0.651683	neg	M-H	C8H15NO9S	-	87.3	0.0150667035959735	C16265	HMDB0000781	45233-43-0	18111.8	16873	16021.1	16129.4	12437.3	13329.2	14224.8	18942.9	7095.47	16820	196526	16761.5	9762.61	18940	6511.41	11542.2	13632.3	31051.3	29169.9	25797.9	28137
neg_1238	-	100.003	0.6593	neg	-	-	-	-	-	-	-	-	564.989	3265.14	6077.17	581.368	3209.91	515.38	0	0	2771.33	3114.44	1050.08	3240.67	2168.69	532.593	2207.77	0	2505.65	1658.7	1560.07	1809.32	1629.15
neg_1239	-	105.018	0.6593	neg	-	-	-	-	-	-	-	-	246983	192322	139485	217817	185973	213975	124958	161898	152619	250905	744981	278148	194863	388677	134480	176360	276897	179098	184085	184082	183849
neg_1240	-	125.017	0.6593	neg	-	-	-	-	-	-	-	-	1699.31	1460.16	1594.26	1687.91	6994.3	4738.92	10134.4	26758.3	17530.7	8430.16	1225.34	1261.39	41272.2	29224.8	11025.7	9685.89	686.999	6111.74	5880.46	5967.84	5717.77
neg_1241	-	151.873	0.6593	neg	-	-	-	-	-	-	-	-	4119.3	4014.93	3324.25	4177.91	3517.15	3091.83	3111.55	2260.44	3202.58	3368.29	3873.13	4976.9	4995.89	4265.55	7054.26	8099.86	3879.16	3273.79	3598.27	3297.15	4016.52
neg_1242	-	159.878	0.6593	neg	-	-	-	-	-	-	-	-	9351.57	6868.52	7734.63	10273.7	6222.42	8508.46	9043.43	4762.97	8145.69	7143.27	805.151	8575.1	12383.8	7910.16	16636.9	16267.6	8090.65	8053.22	8216.7	7492.48	8213.33
neg_1243	-	161.008	0.6593	neg	-	-	-	-	-	-	-	-	3479.67	1030.12	729.806	621.053	937.454	327.406	0	2221.84	1000.14	7559.31	12052.6	1267.25	0	2331.6	0	0	1028.77	886.011	1363.62	1367.11	1244.95
neg_1244	-	169.007	0.6593	neg	-	-	-	-	-	-	-	-	1203.8	1170.02	992.313	0	2409.44	2264.29	4861.66	13632.3	6984.66	2829.96	0	367.466	18317.2	17620	3629.3	1729.96	0	2343.44	2515.19	2311.27	2311.73
neg_1245	-	195.81	0.6593	neg	-	-	-	-	-	-	-	-	1.31996e+07	1.05022e+07	1.19754e+07	1.49902e+07	1.08613e+07	1.23168e+07	1.32409e+07	8.6287e+06	1.01609e+07	1.08871e+07	6.05646e+06	1.03981e+07	1.8354e+07	1.31762e+07	2.00212e+07	2.04056e+07	1.0691e+07	1.08308e+07	1.08314e+07	1.09678e+07	1.13422e+07
neg_1246	-	197.807	0.6593	neg	-	-	-	-	-	-	-	-	1.60965e+07	1.30445e+07	1.44111e+07	1.83251e+07	1.35802e+07	1.5051e+07	1.61166e+07	1.05557e+07	1.26822e+07	1.3036e+07	7.47104e+06	1.28623e+07	2.25707e+07	1.61904e+07	2.45997e+07	2.50648e+07	1.30585e+07	1.34477e+07	1.34489e+07	1.34522e+07	1.38159e+07
neg_1247	-	228.081	0.6593	neg	-	-	-	-	-	-	-	-	0	0	0	0	1733.17	488.841	3004.19	10263.7	5011.53	2207	3813.29	402.233	14884.4	13262.3	4202.56	0	846.444	1164.33	1129.59	1235.83	727.782
neg_1248	-	264.108	0.6593	neg	-	-	-	-	-	-	-	-	0	1870.47	17060.5	4953.66	10857.2	9321.97	11195.4	17933.5	23807.8	5176.88	0	15130.5	0	0	7052.68	1441.33	8353.34	6883.99	6885.13	7184.54	6884.63
neg_1249	-	305.918	0.6593	neg	-	-	-	-	-	-	-	-	139666	67553.6	84052.6	163793	108891	167316	187920	115754	158142	155779	36926.9	67084.3	109497	43871.3	133546	98558	100077	107703	110202	111907	113286
neg_1250	-	403.147	0.6593	neg	-	-	-	-	-	-	-	-	0	2190.88	4337.02	4079.27	7265.9	5588.66	7566.64	4338.07	7837.83	8533.35	1158.38	8633.48	17485.1	12451.6	7314.08	0	18409	1899.15	2441.83	2009.12	2881.25
neg_1251	-	139.014	0.666933	neg	-	-	-	-	-	-	-	-	737.651	9923.29	20948.9	1919.83	9170.7	2780.83	0	0	10256.1	8019.26	276.684	7672.67	24197.6	5696.47	25940.5	296.208	11914.9	12292.8	11976.2	12046.1	11971.2
neg_1252	-	170.847	0.666933	neg	-	-	-	-	-	-	-	-	686.937	2071.28	4545.13	1753.53	1673.88	553.039	684.396	607.786	1444.9	624.657	0	2482.25	2543.93	918.204	2362.06	2721.92	2418.55	839.829	1185.76	320.259	1052.1
neg_1253	-	174.839	0.666933	neg	-	-	-	-	-	-	-	-	42376	35968.6	216278	53868	36291.5	39539.6	39790.6	30654.4	36943	35531.2	13887.4	65841	80234.9	58606.3	90482.3	91387.3	44564.7	39825.5	40074.3	39912.1	56243.2
neg_1254	-	197.858	0.666933	neg	-	-	-	-	-	-	-	-	25500.8	21434.6	23084.5	25887	22146.7	25068.4	25982	11989.9	19603.3	17720.1	8204.25	20010.2	35794	21159.7	42851.3	43072.7	16263.4	22059.9	23906.3	21265	22741
neg_1255	-	207.811	0.666933	neg	-	-	-	-	-	-	-	-	425.28	1344.82	525.678	2234.58	440.6	2560.5	889.546	0	1149.03	498.873	0	2626.54	2311.82	1456.75	4796.84	3425.75	2304.31	1178.52	324.349	1294.93	1281.98
neg_1256	-	236.023	0.666933	neg	-	-	-	-	-	-	-	-	595.877	425.317	0	644.731	0	495.33	0	1426.62	934.798	957.018	34003.6	1679.37	0	2513.49	0	619.424	1771.86	1195.66	1391.56	1105.01	643.924
neg_1257	-	240.018	0.666933	neg	-	-	-	-	-	-	-	-	4052.63	3626.72	0	2637.76	1470.06	4999.91	3445.08	2568.93	1062.5	2537.23	83992.4	3588.95	0	0	0	719.266	991.816	3120.46	2357.12	3159.81	3147.34
neg_1258	-	322.031	0.666933	neg	-	-	-	-	-	-	-	-	7290.99	12294.5	30261.9	901.302	8362.09	3510.68	7705.28	16790.4	11557	8471.83	0	7605.73	2798.96	0	5678.26	0	3957.85	4153.91	4132.3	3715.65	4157.35
neg_1259	-	154.898	0.674567	neg	-	-	-	-	-	-	-	-	17954.8	10864.5	9549.56	23461.3	12621.4	17979.8	21277	10029.1	16856.1	14205.9	4325.08	23597.6	27787.9	12962.3	30530.7	29686.7	15764.5	11569.2	12351.6	12350.2	12348.2
neg_1260	-	162.04	0.674567	neg	-	-	-	-	-	-	-	-	2368.44	1616.4	0	0	732.765	415.069	1411.69	2325.55	1268.31	4630.6	5398.08	1738.03	1186.57	2426.36	486.325	0	1372.98	1368.06	1207.95	1256.86	1206.69
neg_1261	-	181.838	0.674567	neg	-	-	-	-	-	-	-	-	48809.9	38097.7	39392.6	53316	38814.8	44981.4	50486.2	28842.7	38945.4	35725.1	13570.1	38599.6	70803.9	46831.6	76906.8	76903.9	42100.7	40696.7	40697.7	41770	40700
neg_1262	-	189.988	0.674567	neg	-	-	-	-	-	-	-	-	5175.81	7994.95	12906.1	2624.26	3121.11	3887.12	4956.74	2080.98	5143.76	2152.56	0	10131.8	12377.8	3489.8	9259.52	3448.79	6050.2	4828.28	4748.94	4896.94	4957.94
neg_1263	-	194.049	0.674567	neg	-	-	-	-	-	-	-	-	0	679.671	0	4577.41	437.165	0	323.811	880.211	0	0	26520.9	636.141	0	918.592	0	0	1367.19	3928.13	3462.1	3704.41	3721.57
neg_1264	-	200.585	0.674567	neg	-	-	-	-	-	-	-	-	1704.59	1034.76	1983.1	1863.42	610.22	1975.35	2746.05	913.929	485.348	1646.23	0	2315.25	1006.13	1306.61	2137.76	3286.18	1795.03	606.882	3568.93	2177.08	2414.82
neg_1265	-	219.891	0.674567	neg	-	-	-	-	-	-	-	-	24718.6	19563.5	21761.2	26065.4	17094.3	23188.1	24125.2	11544.1	19168.1	13668.4	5140.04	18082.2	34650.7	23213	38049.2	41723.4	17648.5	19805.8	19806.2	20001.5	20000.1
neg_1266	-	221.888	0.674567	neg	-	-	-	-	-	-	-	-	23537.1	19766.5	20526.4	27823.8	18275.4	24493.6	24464.6	12501.7	19808.2	16906	5770.99	16836.6	32057.7	21013	38067.2	35584.6	16546.8	17699.7	18442.8	17964.5	18128.8
neg_1267	-	228.996	0.674567	neg	-	-	-	-	-	-	-	-	1027.93	3322.29	0	8672.18	2419.53	6027.79	0	1611.99	492.456	0	21365.3	11326.1	2106.13	21687.2	0	0	11353.7	3384.2	1632.92	3250.39	3386.86
neg_1268	-	361.09	0.674567	neg	-	-	-	-	-	-	-	-	0	0	0	0	0	0	0	0	549.3	0	3251.68	556.633	0	27710.5	0	804.796	0	0	708.606	1167.17	734.781
neg_1270	-	487.955	0.674567	neg	-	-	-	-	-	-	-	-	15208.2	58978.1	114796	26309.8	57287.2	75032.3	43705.8	58146.6	42678.7	15779.3	0	109749	7583.38	24611.4	13750.6	15888.5	51205.2	42534.9	36906.2	36898.7	38264.1
neg_1271	-	132.966	0.682167	neg	-	-	-	-	-	-	-	-	1477.27	3437.72	2962.8	4112.88	2268.88	5163.58	2769.47	2335.15	1875.51	1712.28	2268.84	2335.6	5336.02	4048.62	6646.98	6284.98	2813.62	2862.85	2949.11	3051.91	3052.25
neg_1272	-	151.006	0.682167	neg	-	-	-	-	-	-	-	-	555.879	1187.45	571.683	568.923	591.714	581.054	546.404	298.07	0	274.234	6243.86	290.12	0	0	0	0	0	376.658	871.597	879.035	824.262
neg_1273	-	165.843	0.682167	neg	-	-	-	-	-	-	-	-	47361.8	35406.5	37234.4	57366.5	41151.2	49915.4	54593.3	34807.4	45812.3	37462	16806.1	41994	68519.5	47587	83764.4	76767.4	39486.3	43472.6	44565.6	44549.7	44504.1
neg_1274	-	176.9	0.682167	neg	-	-	-	-	-	-	-	-	152788	132979	110563	155384	166350	157557	151202	136896	142793	190213	68984.3	71248.8	126559	89337.8	193742	193335	108939	101726	101727	101713	103836
neg_1275	-	195.76	0.682167	neg	-	-	-	-	-	-	-	-	11423.7	7275.28	9809.22	13579.5	9446.55	12722.5	13525.8	9003.46	6978.76	11133	2032.76	9572.82	16127.6	9650.96	15115.2	13479.4	10938.3	10154.1	8904.59	11845.7	10859.8
neg_1276	-	236.856	0.682167	neg	-	-	-	-	-	-	-	-	149662	141821	112475	175344	155586	162486	156027	113079	124914	151024	33932.7	71229.2	151291	93299.6	230714	230978	109021	95431.1	96765.7	95407.7	97845.9
neg_1277	-	251.979	0.682167	neg	-	-	-	-	-	-	-	-	2497.83	5968.75	6296.4	0	3129.01	0	0	541.562	2977.7	2567.7	0	3068.48	4498.53	1969.18	3742.12	1335.35	3253.35	989.136	1229.74	1065.13	1616.47
neg_1278	-	386.033	0.682167	neg	-	-	-	-	-	-	-	-	854437	2.13934e+06	3.90742e+06	689348	2.17163e+06	1.55725e+06	1.05012e+06	2.33703e+06	1.82998e+06	1.25288e+06	107324	3.89181e+06	481274	1.98957e+06	602656	846949	2.27871e+06	1.40589e+06	1.40617e+06	1.42445e+06	1.43535e+06
neg_1279	-	84.9502	0.689783	neg	-	-	-	-	-	-	-	-	3467.7	2471.37	2290.57	3004.77	3915.66	2976.85	2886.11	2844.49	3796.82	3694.75	1766.96	1876.46	2580.69	2685.99	2684.38	3085.26	2948.54	2367.5	2509.72	2584.92	2586.38
neg_1280	-	120.995	0.689783	neg	-	-	-	-	-	-	-	-	805.794	715.113	1473.84	0	925.185	159.882	412.863	820.845	1190.89	839.343	2970.78	589.997	0	432.159	0	0	168.924	646.698	645.284	717.354	679.356
neg_1281	-	172.072	0.689783	neg	-	-	-	-	-	-	-	-	3218.74	4693.04	2933.39	7202.6	6270.71	6100.74	8588.43	13640	10705	9358.74	7480.47	1004.22	4516.39	5233.89	1689.24	2431.02	779.121	6739.32	7376.8	6737.95	6738.72
neg_1282	-	196.842	0.689783	neg	-	-	-	-	-	-	-	-	2918.81	5668.93	5688.5	3797.83	6295.45	3593.79	7860.39	4075.21	1853.19	2033.16	0	2765.52	6454.99	18066.8	12404	34024	2394.03	3509.36	3522.54	3713.25	3716.8
neg_1283	-	198.839	0.689783	neg	-	-	-	-	-	-	-	-	2578.03	3850.25	3235.29	4097	4414.11	2729.28	6147.38	2384.01	2198.97	1532.14	0	2955.51	5478.97	13005.2	10417.9	25626.1	1734.62	2616.09	2198.14	2522.25	2609.92
neg_1284	-	215.849	0.689783	neg	-	-	-	-	-	-	-	-	4658.89	3018.86	1805.14	3775.68	2182.02	2117.32	4971.97	866.913	1003.69	2356.35	0	3346.76	5624.94	3965.88	6345.99	6371.37	4115.41	1435.76	2505.02	2049.05	1912.28
neg_1285	-	243.956	0.689783	neg	-	-	-	-	-	-	-	-	25976.2	32048.2	27783.9	14091.8	27308.7	21465.2	26936	21070	27142.4	40785.5	22956.2	23958.8	31110.3	95121.9	17886.3	44611.7	28173.4	26014.5	25722.7	25713.7	25352.1
neg_1286	-	278.981	0.689783	neg	-	-	-	-	-	-	-	-	34747.7	19590.2	2287.37	29795.6	46026.7	41781	48305.2	62544.6	72713.9	89938.9	14301.1	13337.9	6859.06	9534.61	11101.5	5691.98	29984.5	18390.2	19559.4	19552	13164.2
neg_1287	[4-(2-hydroxy-2-phenylacetyl)phenyl]oxidanesulfonic acid	329.011	0.689783	neg	M+Na-2H	C14H12O6S	-	62.7	4.29213537107769	-	HMDB0135196	-	23654.3	30007.2	98864.6	18616.6	63886.3	54067.8	46964.9	62196	119204	105015	0	117666	14421.4	48574.1	32772.8	19061.6	91586.8	38595.2	38746.8	39254	39259.5
neg_1289	-	549.946	0.689783	neg	-	-	-	-	-	-	-	-	15528.8	53323.7	81442.2	12748.8	56296.9	41429.7	22162.7	56194.1	31399.1	29485.6	0	49146.3	2923.38	17172	2083.44	3745.43	38726.2	24258.2	24260.1	24269.2	25671
neg_1290	-	154.918	0.697433	neg	-	-	-	-	-	-	-	-	439813	410660	332896	425497	469963	402632	380864	369774	407557	519423	244285	239019	453890	368381	647550	692824	356127	351704	351747	354625	355639
neg_1291	-	200.953	0.697433	neg	-	-	-	-	-	-	-	-	31296.2	26343.7	143218	1735.6	51266.6	15744.6	9024.92	45957.2	55855.3	48878.2	15765.6	59404.5	1537.61	12157.4	8049.48	6431.54	22743.9	23722.5	24726.6	24724.4	24724.4
neg_1292	-	214.874	0.697433	neg	-	-	-	-	-	-	-	-	15301.4	12820.5	9758.33	14898.5	14647.8	14483.2	14450.2	10792.4	10575	12930.7	1931.36	4797.41	15349.9	9833.66	25471	24492.5	10172.3	11272.1	11038.2	10258.6	11245
neg_1293	-	215.114	0.697433	neg	-	-	-	-	-	-	-	-	0	0	696.086	525.18	694.165	1445.28	555.245	6229.99	4775.73	0	7832.34	0	2582.33	4401.65	1400.56	1755.32	0	2369.82	2639.11	3149.83	2513.19
neg_1296	-	412.955	0.697433	neg	-	-	-	-	-	-	-	-	8475.27	14129	11627.8	0	0	0	0	0	3622.52	6065.32	0	6884.92	13799.8	0	5886.49	1399.15	8922.63	0	1905.9	3321.29	2499.02
neg_1297	-	101.071	0.70505	neg	-	-	-	-	-	-	-	-	4173.6	2595.34	3995.88	1181.21	1475.24	414.293	1864.48	687.913	2077.51	2685	0	6950.18	6292.8	1455.91	2709.27	0	4513.31	2081.11	2107.94	2059.73	2307.07
neg_1298	-	174.059	0.70505	neg	-	-	-	-	-	-	-	-	46973.8	35960.4	44311.3	15194.8	15715.4	11935.9	21106.9	13952.7	27150.8	34576.3	16626.4	76691	66300.4	13478	30709.1	12810	47234.6	25638.2	25737.8	25375.9	24160.4
neg_1299	-	178.884	0.70505	neg	-	-	-	-	-	-	-	-	0	1299.91	0	0	1183.72	696.109	918.762	3397.73	0	5618.35	12585.7	3921.26	0	2710.5	0	0	2630.81	438.401	527.083	0	622.508
neg_1300	-	196.568	0.70505	neg	-	-	-	-	-	-	-	-	2708.01	1427.32	1836.47	1132.12	0	1459.43	2656.36	1283.2	1642.22	1449.24	682.69	1583.97	1783.33	1475.56	3734.13	5582.76	2342.12	690.752	2928.62	2970.45	2664.37
neg_1301	-	214.083	0.70505	neg	-	-	-	-	-	-	-	-	5833.84	11618.4	8809.59	11483.8	13110	17979	20430.6	25194	6977.63	6066.64	0	22284	8867.29	14766.6	7071.41	12267.4	14719	10609.8	10388.1	10387.6	10452.8
neg_1302	-	221.968	0.70505	neg	-	-	-	-	-	-	-	-	3456.71	4127.41	3508.62	0	0	0	0	0	460.331	0	0	3887.84	6289.37	1154.65	3549.53	717.361	4351.77	0	1045.75	1040.31	912.793
neg_1303	-	272.088	0.70505	neg	-	-	-	-	-	-	-	-	0	1474.13	3022.11	0	1403.17	630.13	0	896.019	734.63	0	0	1539.09	9315	2584.45	9394.14	3100.18	2671.97	311.539	250.442	0	0
neg_1304	-	293.006	0.70505	neg	-	-	-	-	-	-	-	-	86213.5	75977.9	92560.9	16065.4	31677.8	11502.3	26207.8	17594	33057.7	67540.6	15846.9	96652.8	112169	26052	72205.6	30126.8	76215.8	35563.3	38326.9	37636.3	37994.4
neg_1305	-	298.846	0.70505	neg	-	-	-	-	-	-	-	-	3671.46	4569.25	1309.94	1781.08	4228.93	3627.75	1406.11	1941.68	980.99	1835.46	0	751.317	1917.96	3076.96	12359.8	13228.1	1289.84	521.956	761.444	656.799	857.293
neg_1306	-	140.082	0.712667	neg	-	-	-	-	-	-	-	-	6695.32	5637.67	5613.03	6220.44	6007.54	9666.18	29612.4	10985.5	4303.29	3275.2	0	12224.5	5477.29	10485.6	4456.15	13117.2	7687.8	6021.42	5964.26	6021.75	5920.9
neg_1307	N-Alpha-acetyllysine	187.108	0.712667	neg	M-H	C8H16N2O3	78.8	-	-4.00486126150687	C12989	HMDB0000446	1946-82-3	16545.9	17408.6	20237	29119.2	19424	33241.8	25224.3	33303.8	36057.2	16656.4	4273.79	24370.4	39682.8	35311.2	33396.5	32525.3	32643.7	24430.9	24695.8	24974.2	24002.8
neg_1308	-	198.576	0.712667	neg	-	-	-	-	-	-	-	-	5282.92	3699.67	1468.37	3829.82	2550.46	3133.65	3056.48	2948.52	2123.4	3095.97	494.789	694.737	4868	436.176	10334.1	10047.2	3762.55	3634.3	4236.07	2592.02	4074.34
neg_1309	-	240.887	0.712667	neg	-	-	-	-	-	-	-	-	3408.8	0	0	1814.9	5180.56	2549.53	2668.4	3410.51	2722.93	8050.55	0	0	992.063	573.055	3605.7	7316.64	1152.35	1546.22	1622.6	1943.59	1152.33
neg_1310	-	273.074	0.712667	neg	-	-	-	-	-	-	-	-	0	0	0	22942	1805.05	16783.3	11535.3	6293.5	17713.6	0	49882.7	22208.3	596.91	580.924	873.306	5917.03	41736.7	10168.7	10288	10287.8	9394.66
neg_1311	-	276.865	0.712667	neg	-	-	-	-	-	-	-	-	12173.1	12019.9	3902.31	9297.17	16063.9	6003.61	6862.36	5806.92	7688.83	11246.6	1012.37	1421.36	10677	7992.67	26922.5	28069.8	8136.49	6557.56	7528.86	7247.02	7935.7
neg_1312	-	82.0288	0.7203	neg	-	-	-	-	-	-	-	-	19151	17171.5	19157.8	10678.2	15306.1	12103.4	7664.55	6345.34	7089.86	9770.24	22259.2	4916.02	2717.11	2529.6	2592.62	2215.39	5973.1	10537.8	10691.2	10615.8	10290.8
neg_1313	-	184.072	0.7203	neg	-	-	-	-	-	-	-	-	6981.32	4878.44	6863.3	5845.86	4396.26	8921.19	31979.8	10253.1	3709.43	2731.95	0	11302.2	5350.65	9718.99	4892.96	13296.3	7641.82	6214.63	6578.82	6875.14	6361.45
neg_1314	-	380.822	0.7203	neg	-	-	-	-	-	-	-	-	53458.9	59978.9	36628.9	39886.4	67381	46617.8	39495.7	45035.4	45231.4	83831.1	9303.4	5387.35	39767	24202.3	95499.7	102545	29613.9	27613.3	28158.1	26983	29191.6
neg_1316	-	112.022	0.72795	neg	-	-	-	-	-	-	-	-	4042.27	5883.3	2339.8	2620.82	4281.53	3323.53	2067.55	1995.01	3551.17	889.479	243.106	3240.05	700.383	1742.23	246.774	1184.86	2806.44	13035.7	12224.6	11577.6	11521.2
neg_1317	-	137.035	0.72795	neg	-	-	-	-	-	-	-	-	9962.43	9478.71	10998.6	7867.07	18317.9	9939.96	10951.2	12162.9	6633.79	8616.31	3196.55	5239.68	6329.77	7422.39	6948.85	9953.82	7524.29	8573.31	8450.17	9009.62	8449.27
neg_1318	-	226.83	0.72795	neg	-	-	-	-	-	-	-	-	2199.9	7015.77	881.367	0	13128.8	0	432.318	3570.4	3482.5	6018.33	5923.98	0	0	10118	0	2727.13	1189.27	0	277.232	378.566	0
neg_1319	-	263.979	0.72795	neg	-	-	-	-	-	-	-	-	51474.9	47656	51955	19185.9	35915.6	21474.1	15476.3	9217.88	8862.29	20530.9	33682.9	5473.12	3788.25	3198.23	3117.81	4391.95	9677.95	21756.2	21759.1	22017.3	22019.3
neg_1320	-	338.854	0.72795	neg	-	-	-	-	-	-	-	-	10823.8	19949.5	10205.8	3794.53	22529.2	5139.61	784.137	14572.8	14075.8	32366.7	13063.1	0	6983.18	11344.7	21186.4	30255.3	6494.6	7809.85	7074.41	7445.57	8099.35
neg_1321	-	377.989	0.72795	neg	-	-	-	-	-	-	-	-	0	668.546	967.434	874.834	6783.03	2548.9	3399.66	19616.2	28862.8	16928.1	0	0	0	0	0	0	3470.24	1794.9	1640.71	2111.27	2621.67
neg_1322	-	576.756	0.72795	neg	-	-	-	-	-	-	-	-	0	13747.1	10327.6	1617.01	17191.9	3917.13	0	7152.64	6943.01	20938.3	6109.44	0	1871.7	3291.37	10213.9	17911.4	7957.08	1066.24	1156.23	0	0
neg_1323	-	72.9921	0.735583	neg	-	-	-	-	-	-	-	-	8387.33	12123.3	24812.1	10160.9	12300.9	14655.9	10893.6	27216.9	29415.4	12237.3	13253.4	25993.9	13228.2	35101.3	7470.34	6959.15	21497.7	14771.1	14904.7	14997.4	14804.1
neg_1324	-	115.025	0.735583	neg	-	-	-	-	-	-	-	-	0	145.411	1435.06	0	152.552	0	118.065	185.107	722.712	0	0	1527.15	322.543	980.602	0	0	541.073	139.158	289.94	0	189.864
neg_1325	-	132.591	0.735583	neg	-	-	-	-	-	-	-	-	0	662.384	2072.88	616.878	449.939	247.606	218.122	2387.08	294.649	326.773	0	920.295	421.185	2886.4	0	0	1958.33	425.393	459.093	518.641	600.62
neg_1326	-	177.912	0.735583	neg	-	-	-	-	-	-	-	-	7521.66	10752.7	29788.5	11706.7	12558.9	16333.9	12089.5	22427.8	22753.3	7993.56	7541.33	28423.5	22052.4	38720.9	5160.41	6146.27	23065	17236.7	17111.4	17403.4	17162
neg_1327	-	190.972	0.735583	neg	-	-	-	-	-	-	-	-	11564.7	17671.1	51990.9	19500.1	17375.7	30742.2	24624	28476.5	23268.7	12148.5	5260.38	46885.4	38276.2	55057.1	11233.1	9095.14	26684.8	26139.9	25941	26888.5	25938.5
neg_1328	-	204.004	0.735583	neg	-	-	-	-	-	-	-	-	3622.52	2151.84	3243.72	5761.71	3129.68	5017.11	6309.89	3391.75	2048.84	1866.42	8625.17	3117.67	6660.6	2100.11	5712.69	7754.15	4105.83	4398.32	4282.74	4215.03	4648.74
neg_1329	-	216.909	0.735583	neg	-	-	-	-	-	-	-	-	1.27553e+06	1.5287e+06	1.03863e+06	846347	1.7879e+06	958281	755153	1.23763e+06	1.38016e+06	2.17021e+06	1.74834e+06	561501	1.0036e+06	1.40754e+06	1.64886e+06	1.98957e+06	1.10262e+06	1.01871e+06	1.01901e+06	1.03302e+06	1.03302e+06
neg_1330	-	232.939	0.735583	neg	-	-	-	-	-	-	-	-	4818.1	12110.6	23889.9	6974.99	12162	15767.7	7282.8	28724.9	31688.7	13180.6	5794.41	27210.6	15959.5	45551.7	1510.85	2255.35	24741.7	13024.6	13310.1	13329.3	11639.6
neg_1331	-	272.829	0.735583	neg	-	-	-	-	-	-	-	-	11759.7	10399.3	7424.47	4926.47	15714.7	7245.07	7645.32	8057.42	10714	20976.6	6410.92	2223.61	10040.9	9989.8	20826.8	23763.1	6851.92	6204.72	7336.38	7337.28	7185.14
neg_1332	-	295.852	0.735583	neg	-	-	-	-	-	-	-	-	11487.2	14726.7	14772.5	12644.4	13617	18155	12323.8	17528.8	15981.3	10671.8	1691.48	12149.8	20138.6	23194.5	31766.9	30558.6	13186.5	13138.3	13136.1	14079.1	13441.5
neg_1333	-	338.816	0.735583	neg	-	-	-	-	-	-	-	-	21908.7	22021.2	15995.7	12601.1	26790.5	13673.9	13122.5	14723.7	21905	27736.4	14379.3	5368.44	23751	23545.9	33665.4	41307.9	18185.8	14187.5	17301.4	14170.3	14553.7
neg_1334	-	112.039	0.74325	neg	-	-	-	-	-	-	-	-	17672.8	23900.2	28076.1	29786.5	30870	42861.1	26350.4	52203.4	41975.5	62622.1	28710.4	26295.2	24898.3	50916.2	11415.5	11309.6	23544.1	23428.5	23576.2	23703.1	23702.6
neg_1335	-	116.071	0.74325	neg	-	-	-	-	-	-	-	-	16264.6	55284.2	64381	111830	71065.4	145721	100090	187455	280851	43041.7	31607.8	99806.6	41497.5	53314.4	58252.5	35771.8	97063.6	91641.7	90551.2	90551.5	90550.1
neg_1336	-	179.909	0.74325	neg	-	-	-	-	-	-	-	-	1290.07	2610.49	7964.43	2200.54	2701.92	4155.73	2938.29	7016.1	6092.04	2222.54	376.427	8477.92	5974.34	10190.3	909.954	0	6426.48	4998.08	4484.96	4884.33	4994.42
neg_1337	-	235.039	0.74325	neg	-	-	-	-	-	-	-	-	3071.42	6666.43	9002.49	8039.7	5287.91	4706.7	7573.49	5777.36	3205.6	6363.96	56309.1	8758.75	8072.44	6084.32	5770.44	4020.17	10418.3	5975.88	6108.51	5971.48	6723.7
neg_1338	-	261.873	0.74325	neg	-	-	-	-	-	-	-	-	14625.1	17005.2	13071.6	14817.5	20507.7	17681.2	14319.5	14823.6	15343.4	18248.3	1342.95	6589.42	13419.4	9453.92	28139.3	26226.2	13920.6	13239.6	14155.5	13994.5	14136
neg_1339	-	398.073	0.74325	neg	-	-	-	-	-	-	-	-	14997.4	24751.7	29682	50502.6	30118.3	62861.5	40399.1	78123.1	128691	4941.15	1724.65	21365.9	4853.43	0	36960.3	11943.4	23490.4	34715.6	33928.1	33305	33521.4
neg_1340	-	518.022	0.74325	neg	-	-	-	-	-	-	-	-	0	0	2312.36	3733.63	4332.41	17911.9	7536.47	14930.7	32242	0	0	0	0	0	1519.24	0	0	2823.67	3302.89	2708.35	2959.46
neg_1341	-	181.937	0.750867	neg	-	-	-	-	-	-	-	-	7810.11	5931.26	4099.43	7390.09	8120.6	6931.67	7870.72	5582.74	9574.78	7882.71	418.035	6133.32	10350.4	5818.43	14946.8	16388.7	10643.5	6014.14	6011.88	6014.8	6317.89
neg_1342	-	196.064	0.750867	neg	-	-	-	-	-	-	-	-	106.344	84.6401	25.7457	398.529	0	209.807	0	396.327	0	142.852	0	258.809	282.655	70.9691	0	324.58	1518.67	184.264	0	0	234.602
neg_1343	-	254.034	0.750867	neg	-	-	-	-	-	-	-	-	2960.6	3011.35	6372.52	4635.87	1852.67	2899.78	2963.36	1593.68	0	2421.55	79471.4	5824.84	3717.64	2878.77	1994.47	8327.08	5939.31	5181.6	4894.86	4152.71	4707.63
neg_1344	-	288.018	0.750867	neg	-	-	-	-	-	-	-	-	1653.87	674.127	712.863	2323.67	1147.3	2183.55	2103.32	1445.77	1911.75	1857.65	0	2084.68	3060.35	1066.95	544.233	0	3745.34	2522.17	2527.95	1728.37	2406.07
neg_1345	-	515.075	0.750867	neg	-	-	-	-	-	-	-	-	0	21689	52786.3	0	23294	19606.7	5085.55	23749.4	20350.8	17191.1	0	63518	0	1729.62	0	0	75468.1	8286.72	8338.33	9550.71	8865.57
neg_1346	-	134.073	0.758483	neg	-	-	-	-	-	-	-	-	3363.35	2998.66	3039.52	3958.33	2012.11	3278.81	4048.02	3583.13	2461.84	2665.8	529.228	3011.45	3940.96	3500.49	1575.39	2470.23	4400.39	3682.87	3683	3649.94	3473.27
neg_1347	-	158.045	0.758483	neg	-	-	-	-	-	-	-	-	37308	19836.6	28058.4	9031.06	19779.6	19380.1	16667.7	14913.6	31199.7	24941.7	4876.93	15141.6	29295.6	7703.45	24067.6	9482.64	6692.9	13973.8	13438.5	13972.5	13905
neg_1348	-	192.033	0.758483	neg	-	-	-	-	-	-	-	-	8825.4	7336.43	9644.92	5081.79	7079.83	6555.26	6264.7	5816.57	14134.6	5898.58	45155.6	10133.2	17087.9	4495.28	10997.5	3625.57	6603.76	7785.99	8014.81	8145.33	8292.18
neg_1349	-	283.051	0.758483	neg	-	-	-	-	-	-	-	-	9731.23	8448.39	4094.36	8602.58	6588.03	8081.13	9072.45	2699.15	3235.14	4455.76	21461.2	3463.06	2595.82	729.277	1243.49	3097.03	4356.58	8165.93	8663.12	7990.36	7980.23
neg_1350	-	398.042	0.758483	neg	-	-	-	-	-	-	-	-	78888.5	125812	97123.6	62272.5	107963	55242	47049.8	131653	109984	143093	104572	41207.9	56150.3	141400	46860.9	82531	137370	87959.4	87959.6	90994.5	88145.6
neg_1351	-	88.0394	0.766133	neg	-	-	-	-	-	-	-	-	47755.1	67190.7	128112	90021.8	79276.3	73577.6	116103	125087	84897.5	105881	181156	74235.4	74572.6	122574	53538.9	109758	68158.3	77798.2	77686.5	78052.1	78138.6
neg_1352	-	96.6964	0.766133	neg	-	-	-	-	-	-	-	-	6339.98	6770.21	3338.6	6295.65	5112.82	4539.74	2570.6	7419.75	5631.7	10248.1	6143.57	2028.39	4722.74	4691.53	11068	11256.7	5199.25	4701.39	5720.89	3663.83	5464.72
neg_1353	-	131.045	0.766133	neg	-	-	-	-	-	-	-	-	17817	25134.1	54746.4	44605.3	32642.3	32901.4	54645.1	57000.4	36100.6	42774.7	72439.8	28144	31851.4	48004.6	21530.7	50706.7	26605.7	33466.2	33466.8	33667.6	34223.3
neg_1354	-	145.998	0.766133	neg	-	-	-	-	-	-	-	-	660.156	840.395	3914.2	2613.14	1917.74	2528.19	5477.61	3303.59	2828.18	2114.32	1923.38	1343.29	2609.24	2384.11	1728.94	4173.03	1957.36	2669.85	2693.81	2650.85	2614.99
neg_1355	-	165.022	0.766133	neg	-	-	-	-	-	-	-	-	6327.42	4954.53	7099.96	7386.64	7053.68	7377.96	8001.15	12451.9	8072.96	8375.23	10535.8	1350.19	255.844	0	0	113.291	1075.39	8893.31	8808.23	8435.32	8891.88
neg_1356	-	188.075	0.766133	neg	-	-	-	-	-	-	-	-	1531.76	1892.15	2488.13	8216.21	4908.13	4554.77	8720.62	8403.18	8285.74	4979.93	93033.1	15866.1	16302.4	12040	12868.4	13098	11906.3	9817.16	9387.46	9822.92	9821.19
neg_1357	-	197.628	0.766133	neg	-	-	-	-	-	-	-	-	0	1416.76	0	3346.3	0	3305.92	2174.03	0	0	0	0	1389	3952.5	1814.66	1505.07	3684.61	0	1001.4	1067.53	1067.93	1468.26
neg_1358	-	221.824	0.766133	neg	-	-	-	-	-	-	-	-	79795.1	63433.7	52682.9	72053.3	72839.3	61146.1	70523.4	46370.9	63141.4	77857.7	25745.1	36136.7	109123	63272.9	142520	156903	57934.6	59334.2	64252.1	63965.8	64210.8
neg_1359	-	227.994	0.766133	neg	-	-	-	-	-	-	-	-	0	0	0	312.786	0	0	0	0	0	0	7465.79	2165.06	0	0	0	0	0	275.685	0	294.475	0
neg_1360	-	231.853	0.766133	neg	-	-	-	-	-	-	-	-	7021.01	4375.3	2667.71	3351.16	3392.29	3369.04	3740.07	1047.46	2834.16	6495.47	655.074	1020.97	11167.5	4031.75	21425	21859.7	1969.11	2185.06	2346.13	2436.11	2216.56
neg_1361	-	247.85	0.766133	neg	-	-	-	-	-	-	-	-	7770.44	2063.49	4097.44	7072.1	10490.2	15213.1	6008.13	7747.84	14658.9	7028.14	1228.88	2342.86	6877.11	6854.76	0	552.025	4254.98	7135.37	7476.09	7493.61	7378.87
neg_1362	-	250.995	0.766133	neg	-	-	-	-	-	-	-	-	11829.5	11948.8	20179.5	18839.1	15984	17208.3	24553.7	22378.1	16995	26174.2	20930.7	11621.9	18223	21782.6	16253.6	29326.8	13373.4	15629.5	14246.5	15920.1	15919.5
neg_1363	-	302.001	0.766133	neg	-	-	-	-	-	-	-	-	0	0	2797.51	0	0	0	0	3003.31	6023.3	0	1144.7	0	0	0	0	0	0	670.314	594.429	0	657.719
neg_1364	-	194.996	0.773833	neg	-	-	-	-	-	-	-	-	3806.25	5775.32	31910.4	2136.93	3131.5	6497.56	1402.4	20119	22007.2	29270	5737.69	41336.7	740.423	16596.6	911.438	0	20077.2	8633.84	8706.14	7971.01	8705.15
neg_1365	-	202.017	0.773833	neg	-	-	-	-	-	-	-	-	10399.9	2694.33	0	2866.94	3284.43	490.349	0	0	415.055	0	290.058	0	0	0	0	0	0	0	377.879	0	422.975
neg_1366	-	225.818	0.773833	neg	-	-	-	-	-	-	-	-	12509.7	8379.22	6213.87	10714.6	12012.3	7320.81	9811.84	5791.45	10932	11353.9	1511.64	4855.91	18658.5	9699.68	25410.6	28686.2	9738.84	8162.93	8982.73	8639.19	9371.39
neg_1367	-	255.91	0.773833	neg	-	-	-	-	-	-	-	-	3156.45	1154.73	7416.39	3221.67	3745.72	4846.84	8822.29	6689.14	2956.05	2486.11	2951.12	1243.51	3086.66	3556.09	2950.16	6450.08	3081.98	3444.79	3620.67	4264.49	3430.96
neg_1368	-	293.884	0.773833	neg	-	-	-	-	-	-	-	-	5399.71	4059.64	15186.8	10346.1	9095.81	10591.8	18800.2	15312.2	8903.7	8197.21	7786.61	7677.11	9197.03	12687.2	6261.14	14799.2	10239.9	9818.75	9818.17	10296	9815.96
neg_1369	-	308.135	0.773833	neg	-	-	-	-	-	-	-	-	3257.19	2174.72	4073.05	7940.1	9167.81	12762.8	7927.7	11289.7	17896.3	5478.16	0	1202.84	3200.5	0	6544.56	0	1286.22	6216.07	5898.77	5977.85	5899.46
neg_1370	-	96.9083	0.781467	neg	-	-	-	-	-	-	-	-	6122.48	8387.79	5586.23	4948.31	12889.4	3045.92	3550.37	13227.4	9297.51	21309.7	3849.78	1727	2874.47	6990.9	10751.1	10501	6622.65	4993.69	6777.2	5547.39	6405.86
neg_1371	-	208.028	0.781467	neg	-	-	-	-	-	-	-	-	3947.1	3708.13	5168.56	1972.29	440.598	766.057	438.965	0	1317.1	2335.77	500316	21558.2	531.638	1591.61	520.787	0	18740.9	8979.97	8849.52	8981.6	8804.37
neg_1372	-	229.865	0.781467	neg	-	-	-	-	-	-	-	-	0	0	0	1256.67	922.893	843.206	0	3404.82	0	2638.2	13645.7	5254.73	0	1335.26	0	0	7061.56	3441.48	3463.35	3081.7	3386.79
neg_1373	Pyro-L-glutaminyl-L-glutamine	302.099	0.781467	neg	M+FA-H	C10H15N3O5	-	92.7	-1.6461562788344395	-	HMDB0039229	109481-23-4	14488.1	14388.9	23040	2570.43	787.522	1392.6	9222.1	0	12673.6	18865.8	0	34599.2	36956.4	2284.44	16699.1	1070.4	18529.9	7911.52	7912.03	6858.85	7907.99
neg_1374	-	344.928	0.781467	neg	-	-	-	-	-	-	-	-	4410.79	1557.78	1612.85	7947.27	4625.55	9645.47	9254.27	3882.58	6465.1	8427.99	0	0	7131.04	5571.64	11857.4	11471.8	2131.87	7012.94	6951.81	6387.26	7053.75
neg_1375	-	414.99	0.781467	neg	-	-	-	-	-	-	-	-	7187.78	3277.25	2409.16	11185.1	2560.29	15936.2	13141.4	5008.01	2197.88	1757.19	0	0	5351.9	2625.03	5362.33	5412.54	3724.39	8724.71	10608.6	8099.37	8118.41
neg_1376	-	554.122	0.781467	neg	-	-	-	-	-	-	-	-	19970.4	45013.1	13073.2	26935.7	63020.2	72051.8	51018	53238.6	24006.4	53115.4	14750.5	61492	49479.3	72818.5	32786.2	25217.6	66578.3	24795.7	25138.7	23376.2	25122.5
neg_1377	-	96.0194	0.7891	neg	-	-	-	-	-	-	-	-	7469.29	7250.44	6942.2	7320.71	6469.15	7164.73	8274.31	5965.25	3117.65	4829.3	4037.59	9535.06	6238.04	6920.73	5040.97	6114.82	7012.83	6786.67	6759.42	6685.36	6510.16
neg_1378	-	96.9415	0.7891	neg	-	-	-	-	-	-	-	-	54239.8	69158.7	64047.7	58709.4	82761	64958.8	58659.5	75573.7	79495.1	106667	93537.7	47128.5	63195.8	87469.3	79977.1	89902.6	72255.6	64846	64965.3	66612.8	66580
neg_1379	-	123.03	0.7891	neg	-	-	-	-	-	-	-	-	2342.41	2251.85	2642.5	2383.26	1095.47	2653.84	3340.79	2292.24	1084.51	26.2643	541.457	4664.28	1310.37	1507.72	184.542	1301.81	2699.4	2527.98	2314.19	2377.81	2252.51
neg_1380	-	125.018	0.7891	neg	-	-	-	-	-	-	-	-	4804.64	5078.92	6584.67	4333.07	3462.63	4726.32	5532.41	5286.43	3133.92	2361.31	1773.12	7625.24	2767.11	4598.03	2550.13	2489.49	4473.75	4353.47	4227.42	4349.34	4016.02
neg_1381	-	170.028	0.7891	neg	-	-	-	-	-	-	-	-	1221.43	1386.89	16967.6	647.05	0	2122.39	558.1	2873.7	2118.57	427.004	1657.57	1860.26	379.783	1007.72	819.324	0	725.158	736.445	823.799	962.714	444.081
neg_1382	-	226.976	0.7891	neg	-	-	-	-	-	-	-	-	14990.2	9465.01	10568.2	20962.3	11717.7	21017.6	20627.1	10635.7	11554	10497.6	2360.78	8364.37	17775.4	9508.77	16392.7	16026.9	11138.3	15189	15188.7	15188.8	14696.4
neg_1383	-	235.984	0.7891	neg	-	-	-	-	-	-	-	-	0	0	1399.51	3978.12	0	0	0	0	873.975	1746.19	20748.4	3148.43	2829.74	0	5222.03	5159.32	7514.37	3216.7	4485.22	4480.61	4231.08
neg_1384	4-Fumarylacetoacetic acid	245.03	0.7891	neg	M+FA-H	C8H8O6	-	76.4	-0.7148412428617309	C01036;C01061	HMDB0001268;LMFA01170066	28613-33-4	901.238	544.997	1187.27	3125.74	2061.89	2717.13	5709.78	1721.75	2889.71	776.119	139945	3515.5	10277.6	3998.44	8287.68	7365.51	5445.56	6561.93	6422.46	6308.76	6309.63
neg_1385	-	276.876	0.7891	neg	-	-	-	-	-	-	-	-	6719.01	4437.62	5711.39	21109.2	5660.58	5795.59	7465.24	7206.34	5700.41	5559.49	48295.3	24840.8	7908.99	2435.86	10732.9	10363.7	38976.2	20553.1	20268.4	19816.7	19434
neg_1386	-	485.927	0.7891	neg	-	-	-	-	-	-	-	-	8089.91	11014.2	14127.8	5822.03	3148.28	4122.93	0	7557.23	0	2451.75	2939	14794.8	0	5515.72	0	0	10571.7	5396.3	4181.92	5441.63	5155.02
neg_1387	-	116.034	0.7967	neg	-	-	-	-	-	-	-	-	100543	121466	211009	214024	108262	106863	119116	104923	127566	116509	2.19313e+06	510632	227661	99035.1	149345	157537	468410	246547	252121	252119	252124
neg_1388	-	175.072	0.7967	neg	-	-	-	-	-	-	-	-	2050.81	2181.58	802.538	3872.11	2351.37	2400.62	5336.27	3377.4	807.393	9808.66	6058.32	0	7715.45	9249.1	8176.47	8741.12	0	4412.41	3537.59	4402.68	4354.27
neg_1389	-	183.015	0.7967	neg	-	-	-	-	-	-	-	-	12073.7	8656.75	18905.5	14247.2	4030.9	15511.8	20597.8	10358.6	4912.85	4301.09	3644.48	23130.3	7476.05	6719.94	4919.15	5915.2	17466.2	12101.1	12668	12479.8	12665.5
neg_1390	-	268.049	0.7967	neg	-	-	-	-	-	-	-	-	0	0	0	1272.38	0	0	3000.79	1373.4	0	0	106875	14134.9	2644.88	1240.61	2136.71	9485.4	3530.86	2965.72	2758.82	3505.61	2783.49
neg_1391	-	89.0773	0.804283	neg	-	-	-	-	-	-	-	-	13767.3	12567.7	20150.2	18728.5	20617.1	23540.3	14486.5	8239.31	9391.25	16512.7	14982.9	12201.6	17059.2	28561.8	8343.12	11316.6	18448.7	18084.1	18148.6	18270.4	20295.4
neg_1392	-	145.013	0.804283	neg	-	-	-	-	-	-	-	-	58473.3	103616	565638	83923.2	94400.4	116287	120067	208747	254095	79054.8	72180.9	200985	222469	405930	73640.1	36680.3	169029	133373	135770	135916	135906
neg_1393	N-acetylaspartate	174.04	0.804283	neg	M-H	C6H9NO5	54.4	-	-5.01350056987783	C01042	-	-	72478.4	78573.2	81468.1	52047.6	48030.1	67946.8	68159.2	81144.6	72698.2	59628.9	124478	106686	105398	153753	74960.5	43568	78415.8	61986.5	63981.7	64500	64491.1
neg_1394	-	231.061	0.804283	neg	-	-	-	-	-	-	-	-	0	0	4724.97	0	1325.87	0	3138.05	0	1635.3	1651.22	6825.7	0	1660.78	0	823.867	1066.02	2571.57	1139.7	1105.28	1137.63	1043.27
neg_1395	-	238.986	0.804283	neg	-	-	-	-	-	-	-	-	28985.6	190841	1.48588e+06	34023.8	191137	51774.7	31697.3	438022	224468	33686.9	44877	15815.3	16462	40330.2	27679.7	26254.2	24349.2	81753	82905.6	83859.4	83846.2
neg_1396	-	280.996	0.804283	neg	-	-	-	-	-	-	-	-	0	5338.34	14512.5	17387.9	7495.27	32966.9	19880.5	6109.61	9851.77	7127.58	57911.1	65709.8	0	0	0	1398.9	55658.9	7872.31	8817.25	8510.76	8818.78
neg_1397	-	89.0387	0.811867	neg	-	-	-	-	-	-	-	-	26742.7	29039.3	38907.8	39752.9	33749.5	40541.8	23945.5	45544.6	37077	47676.2	29371	34559.7	31577.8	60632.5	20018.9	14334	27167.7	30454.4	28238.4	34414	31500.6
neg_1398	-	126.952	0.811867	neg	-	-	-	-	-	-	-	-	23995.7	28092.1	18982.8	13985.7	30256.4	11338.6	20269.9	14104	18430.2	19923.2	249.476	6452.98	7991.06	4546.57	10927.5	12042.2	4964.77	13222	13195.2	12738.9	13220
neg_1399	-	162.022	0.811867	neg	-	-	-	-	-	-	-	-	0	1071.31	1073.54	0	0	501.429	593.198	1587.63	4559.29	820.184	0	748.457	0	0	341.38	0	0	283.55	374.451	0	0
neg_1400	-	173.092	0.811867	neg	-	-	-	-	-	-	-	-	8188.16	6172.58	3924.5	10891.2	3726.35	8268.83	8962.39	12452.8	11823.6	9226.41	53035.5	5137.39	6503.66	6935.22	4096.32	4687.19	7249.29	10543	10541.7	10543.2	10284.5
neg_1402	-	184.954	0.811867	neg	-	-	-	-	-	-	-	-	16997.1	17033.5	23417.3	9771.02	22043.4	20714.9	11745.7	19959	12810	28214.5	34377.1	26632.2	12992.4	32174.9	5540.43	25100.8	24922.7	22237.3	21850.3	23342	21836.9
neg_1403	-	187.041	0.811867	neg	-	-	-	-	-	-	-	-	117704	129511	141264	126645	178145	135130	103920	133549	114814	183267	65575	83915.2	103534	178985	43234.5	51739.7	70341	120709	121156	118948	118965
neg_1404	-	191.068	0.811867	neg	-	-	-	-	-	-	-	-	2745.66	5632.67	10170.2	2527.51	8088.24	8524.7	2977.28	8808.22	4989.92	9020.4	18648.7	12232	5024.16	15342.7	1067.79	5877.26	11168.4	8654.67	8461.17	8460.5	8651.74
neg_1405	-	194.027	0.811867	neg	-	-	-	-	-	-	-	-	566.303	1080.22	3160.51	0	957.873	943.358	0	2362.6	1756.08	0	4539.6	4740.65	0	3860.37	0	2466.27	1582.46	677.166	0	1224.48	537.814
neg_1406	-	199.941	0.811867	neg	-	-	-	-	-	-	-	-	4801.06	2207.87	6310.94	1060.08	6150.9	2667.75	2869.34	1052.49	1882.37	7542.32	3428.76	5347.62	1681.04	3991.47	0	5391.46	5553.37	4398.72	4393.62	4409.31	3185.85
neg_1407	-	211.028	0.811867	neg	-	-	-	-	-	-	-	-	3213.74	2812.29	0	0	0	0	0	0	0	0	6943.59	0	0	0	0	0	0	1105.03	1113.52	1158.82	0
neg_1408	-	271.057	0.811867	neg	-	-	-	-	-	-	-	-	0	0	0	0	0	0	1721.8	0	0	1201.58	10033.1	0	0	0	753.528	0	0	0	563.307	0	771.583
neg_1409	-	290.088	0.811867	neg	-	-	-	-	-	-	-	-	0	0	0	2290.81	0	1581.98	3951.37	3261	2755.65	0	23688.7	2604.05	0	0	0	0	22568.4	1702.93	1259.94	1569.09	0
neg_1410	-	297.908	0.811867	neg	-	-	-	-	-	-	-	-	3955.26	3885.17	5479.91	0	7489.1	0	1171.43	1958.94	4044.71	10636.3	6046.13	5635.09	0	0	0	6665.87	3857.99	4861.9	5550.34	5060.17	4850.13
neg_1411	-	343.078	0.811867	neg	-	-	-	-	-	-	-	-	9647.41	4629	0	7067.21	2696.39	0	10724.4	3158.97	0	2736.38	63387.7	0	0	0	0	0	3515.93	8299.4	6882.09	8657.92	8686.12
neg_1412	-	447.958	0.811867	neg	-	-	-	-	-	-	-	-	11510.1	4561.48	0	0	16193.1	0	0	3600.18	359.844	33629.4	25898.1	3088.88	0	4580.47	0	13058.8	7966.19	5752.02	6806.4	4741.14	4799.45
neg_1413	-	88.7923	0.819433	neg	-	-	-	-	-	-	-	-	16537.2	16438.6	16165.1	22310.3	13452.9	12268.9	12057.2	7395.16	15229	19486.1	6581.94	8016.2	6684.78	18900.6	8099.69	8119.7	12748.1	10061.8	12907.5	8608.16	11249.1
neg_1414	-	89.2552	0.819433	neg	-	-	-	-	-	-	-	-	17539.6	17299.7	16161.3	22839	12334.3	12880.9	12884.3	7774.2	15403.3	19914.5	6455.41	8499.85	7365.73	18586.5	8759.27	8124.92	12265.5	10965.5	12509.7	8632.57	11679.7
neg_1415	-	126.055	0.819433	neg	-	-	-	-	-	-	-	-	0	0	710.984	0	1705.89	1145.04	402.556	2431.78	3136.92	1124.42	6262.44	2099.64	1851.74	1875.89	253.404	631.291	495.1	519.381	794.787	931.669	924.156
neg_1417	-	140.964	0.819433	neg	-	-	-	-	-	-	-	-	4701.84	3106.71	5543.56	2113.74	6091.29	4581.63	2675.57	4146.61	2764.57	7733.07	7840.81	6117.87	3488.83	9711.86	1265.67	5420.63	5514.39	5625.65	5793.68	5793.71	5414
neg_1418	-	180.066	0.819433	neg	-	-	-	-	-	-	-	-	3930.51	9060.92	27729.3	11228.3	9658.22	17996.5	18216.3	20929.7	31652.9	1959.24	1854.77	13179.3	13222.9	15989.6	15182.4	16718.5	15043.2	13031.7	12958.7	13202.6	12920.2
neg_1419	-	188.949	0.819433	neg	-	-	-	-	-	-	-	-	1422.94	2066.61	0	2388.19	1923.6	2342.41	3130.25	4108.59	2139.56	4277.46	0	1310.85	2448.86	5620.74	1318.39	3133.22	3466.97	2635.39	2633.4	1908.22	2594.63
neg_1420	-	199.978	0.819433	neg	-	-	-	-	-	-	-	-	7976.68	6856.91	8805.24	9497.03	10731.8	12243.3	9562.5	6932.52	12432.1	13908.9	6657.7	7338.69	9244.78	11169.6	7375.78	8906.12	7958.74	8499.07	7353.76	9644.17	8201
neg_1421	-	202.071	0.819433	neg	-	-	-	-	-	-	-	-	0	1956.12	0	1812.35	659.233	1032.16	3197.13	1618.75	645.41	0	9069.73	0	0	0	0	0	0	434.952	611.481	0	0
neg_1422	2-Methyl-4-oxopentanedioic acid	205.035	0.819433	neg	M+FA-H	C6H8O5	-	73.9	-4.7729617331329415	-	HMDB0039447	55601-64-4	20884.5	21068.1	21666	7523.75	20813.5	13106.1	13627.9	23451.9	23229.9	25648.6	55739.1	36722.3	9759.01	32031.3	6678.84	6262.77	33870.3	17020.3	17036.9	17415.8	18493.3
neg_1423	Ethyl glucuronide	221.066	0.819433	neg	M-H	C8H14O7	-	63.5	-2.9328074623881	-	HMDB0010325	17685-04-0	59267.6	58447.6	40669.7	75912	169583	253492	17868.2	23901.7	24292.4	21075.5	13975.9	90883.2	39309.5	23374.1	21999.4	17527.5	35276.6	47783.5	47784.5	47273.1	46549.6
neg_1424	-	231.967	0.819433	neg	-	-	-	-	-	-	-	-	206555	222567	278030	300775	314140	297920	217859	269673	212087	253560	87169.8	157507	215098	343850	108064	90527.9	129773	230839	231947	231961	226178
neg_1425	-	243.968	0.819433	neg	-	-	-	-	-	-	-	-	481740	525548	562817	570382	716112	657889	477028	757098	782056	733078	500266	501486	506930	839555	342488	310968	406384	524782	544039	524871	524792
neg_1426	-	251.077	0.819433	neg	-	-	-	-	-	-	-	-	13551.8	16324.4	15810.7	18657.8	21919.8	25515.6	16343.1	22820.6	17741	17893.6	17067.9	8677.91	5080.59	13284.7	3542.44	1111.07	5754.05	17415.2	17108.9	17420.8	16310.5
neg_1427	-	269.087	0.819433	neg	-	-	-	-	-	-	-	-	117835	120111	170803	144465	198630	193563	139759	248077	200410	204672	86523.5	89873.8	51908	88249.4	38072.3	18970.9	62326.3	133908	132223	134026	119832
neg_1428	3,4,5-trihydroxy-6-[(2-hydroxy-2-methylpropanoyl)oxy]oxane-2-carboxylic acid	279.072	0.819433	neg	M-H	C10H16O9	-	88.4	-1.51113141900521	-	HMDB0126114	-	0	0	0	0	0	0	0	0	0	0	181552	10757.1	0	0	0	0	16397.7	3609.1	0	3586.29	2646.7
neg_1429	-	281.905	0.819433	neg	-	-	-	-	-	-	-	-	8565.41	4976.49	1503.9	2910.76	5740.67	5088.75	2720.63	867.081	0	7141.24	2393.41	10306.7	4748.06	5701.67	1069.61	15328.8	4023.76	6641.63	6124.98	4516.08	6608.91
neg_1430	-	288.987	0.819433	neg	-	-	-	-	-	-	-	-	5359.26	7341.26	5021.22	1464.09	12219.9	2728.24	0	4430.48	1839.02	15363.2	25858.4	713.294	2612.83	15997.2	0	8835.89	9957.37	8557.42	8557.05	7802.3	8547.39
neg_1431	-	290.873	0.819433	neg	-	-	-	-	-	-	-	-	27938.3	17887.6	8993.77	28066.2	18222.2	14138.4	37771.2	3272.94	2613.68	21477.4	0	2410.24	34597.8	3915.06	41775.6	32866.6	4060.4	12721	13304.5	13329.7	10341.5
neg_1432	-	317.051	0.819433	neg	-	-	-	-	-	-	-	-	1715.82	0	0	0	0	0	0	2150.72	9674.57	0	0	0	0	0	0	0	0	0	924.432	870.894	0
neg_1433	-	345.963	0.819433	neg	-	-	-	-	-	-	-	-	127896	121127	90607.3	61155.5	171005	108089	64842.8	126809	112999	269687	115978	105590	78975.5	135561	57294.1	142289	102849	117736	119321	115933	115904
neg_1434	-	398.073	0.819433	neg	-	-	-	-	-	-	-	-	101631	8629.58	6367.47	32933	17321	25487.1	36930.4	36665.5	99374.3	19875.1	0	0	3462.06	0	45755.4	16380.3	7069.76	16358.4	18316.5	18345.1	18331.4
neg_1435	-	97.9304	0.826933	neg	-	-	-	-	-	-	-	-	3389.93	1447.19	2498.37	3314.71	3696.24	3564.46	3906.41	2607.43	4104.17	5316.69	1780.6	2247.6	3380.85	4013.52	3226.71	3539.51	2743.78	3319.06	3330.24	3319.14	3422.21
neg_1436	-	130.086	0.826933	neg	-	-	-	-	-	-	-	-	13498.8	51304.6	72089.8	102186	61231.2	123860	99178.3	188216	284280	32117.8	32884.3	136012	35970.1	50656.9	50440.7	34855.2	124837	75140.2	77421.2	77682.2	77658.2
neg_1437	-	189.04	0.826933	neg	-	-	-	-	-	-	-	-	14875.1	20708.3	15643.2	34028.5	20042.1	31046.6	29447.6	28892.7	19518.5	19305.8	145648	41469.8	36034.3	37521.7	29475.7	41553.9	35627.9	22735.1	27105.6	28421.8	27848.2
neg_1438	-	222.044	0.826933	neg	-	-	-	-	-	-	-	-	0	0	0	791.476	0	0	0	0	0	0	9142.07	0	0	0	0	0	0	0	262.837	0	263.382
neg_1439	-	260.023	0.826933	neg	-	-	-	-	-	-	-	-	141533	98948.3	135523	53604.4	98593.8	60202.4	50945.5	59296.6	37619.7	85205.9	207749	20837.1	24569.1	25427.1	19551.8	27639.8	22012.6	64104.1	65381.1	67024.9	66745.1
neg_1440	-	292.14	0.826933	neg	-	-	-	-	-	-	-	-	0	24804.1	49666.5	65762.1	31393.8	79897.8	66655.8	123976	196770	0	6395.3	77065.5	9416.42	10641.5	27366.9	9961.05	51452.2	41779.9	42286	43389.7	43695.7
neg_1442	-	96.9766	0.83445	neg	-	-	-	-	-	-	-	-	74368.9	81037.7	76680.1	58983.9	91119.9	73500.3	63498.5	73140.6	87130.7	107432	103340	54297.3	75645.8	94724.7	94886.4	115771	80221.3	65099.6	70053.4	68487.5	70183.3
neg_1443	-	218.019	0.83445	neg	-	-	-	-	-	-	-	-	0	0	0	0	0	0	0	0	0	0	8611.05	547.635	0	0	0	0	540.487	1857.04	1870.89	1559.17	1577
neg_1444	-	338.854	0.83445	neg	-	-	-	-	-	-	-	-	15546.3	15056.3	11262.2	3082.92	18996.4	5528.32	3110.18	13720	12537.7	23884.3	15630.4	1293.54	11990.1	17937.8	20149.4	23990.1	16478.1	9233.82	7933.3	10421.8	9525.25
neg_1445	-	412.089	0.83445	neg	-	-	-	-	-	-	-	-	0	5984.05	14580.2	17616.1	12830.3	27126.5	26632.2	64459	77805.6	0	0	15913.9	2971.94	0	1229.15	0	12466.2	6226.6	7477.08	9286.49	11519.1
neg_1446	-	197.807	0.84205	neg	-	-	-	-	-	-	-	-	8.15002e+06	6.79183e+06	7.1042e+06	8.58275e+06	7.65605e+06	7.87574e+06	8.26673e+06	5.24358e+06	5.62683e+06	7.84398e+06	4.35318e+06	5.73953e+06	8.85529e+06	7.65655e+06	8.60072e+06	8.59048e+06	6.73224e+06	6.27653e+06	6.43171e+06	6.54364e+06	6.54058e+06
neg_1447	-	201.801	0.84205	neg	-	-	-	-	-	-	-	-	814023	670658	691068	858251	738971	790138	840075	523761	560882	779264	441116	577830	897254	763940	876820	866992	673762	631027	654621	666260	665981
neg_1448	-	234.859	0.84205	neg	-	-	-	-	-	-	-	-	15582.6	10947.1	13250.9	30634.6	10316.2	29312.5	28448.7	11435	11888.9	8902.49	0	13256.4	26857.9	13571.7	27336.5	23604.8	11813.2	15692.3	14980.8	14980.2	15244.2
neg_1449	-	324.072	0.84205	neg	-	-	-	-	-	-	-	-	185288	468518	113347	268309	691478	78322.4	150255	158480	1978.67	34166.3	113253	72189.1	7061.56	8419.13	24339	80095.1	43332.7	126763	134361	133799	134254
neg_1450	-	378.088	0.84205	neg	-	-	-	-	-	-	-	-	317.414	0	4582.37	0	5344.68	5205.18	3182.96	7896.22	12806.4	1323.06	0	0	0	0	1307.91	0	0	42340.7	46169.8	46110.3	42675.5
neg_1451	-	478.789	0.84205	neg	-	-	-	-	-	-	-	-	11242.6	17229.8	13914.7	11965.6	26352.2	20207.6	10963.6	14563.2	14518.5	19993.9	1337.53	0	16663.5	7689.28	26324.6	27347.2	11250.5	10843.7	10901.7	10924.8	12198.9
neg_1452	-	110.06	0.84965	neg	-	-	-	-	-	-	-	-	0	0	2825.78	425.018	2090.9	2588.42	3278.66	6668.3	8612.08	0	0	413.378	186.284	0	1418.23	166.143	467.285	493.304	559.296	751.474	744.188
neg_1453	-	196.885	0.84965	neg	-	-	-	-	-	-	-	-	547022	472775	470493	451634	578196	460223	471905	509758	585183	724372	530638	377527	640525	695133	735232	847701	561409	453527	478931	469922	478333
neg_1454	-	245.843	0.84965	neg	-	-	-	-	-	-	-	-	4531.39	2602.78	777.233	1111.87	5139.25	2250.09	2887.84	4027.1	6559.05	8737.25	7525.4	2099.73	4115.03	3903.03	8327.14	11236.8	5560.42	1835.74	2652.34	2636.79	2556.7
neg_1455	-	368.055	0.84965	neg	-	-	-	-	-	-	-	-	0	0	6403.01	0	3382.82	13760.5	19113.4	21743.5	29272.6	0	0	0	1068.73	0	6926.73	0	0	0	0	3208.5	3151.76
neg_1456	-	89.9467	0.857283	neg	-	-	-	-	-	-	-	-	1402.91	1518.56	553.286	0	399.829	338.227	333.568	911.348	875.47	0	0	728.335	134.614	1068.64	0	274.869	1014.53	1041.17	1041.73	1146.32	1054.1
neg_1457	-	97.0202	0.857283	neg	-	-	-	-	-	-	-	-	30446.7	35739.3	33643.9	37176.9	52698.2	48409.1	43121.2	42683.6	42913.6	42352	67784.7	33194.2	42322.8	49688	42003.7	50615.2	41906.4	39360.1	39415.1	40388.6	40375
neg_1458	-	176.9	0.857283	neg	-	-	-	-	-	-	-	-	29979	25853.7	28573.5	45189.1	26078.4	43886.5	43740.8	25674.6	27742.9	27964.5	2246.67	22519.4	40482	25040.2	46622.8	39601.8	24689.6	30923.5	28936.4	30924.2	30922
neg_1459	-	217.908	0.857283	neg	-	-	-	-	-	-	-	-	20248.8	23021.5	11075.2	6320.42	22104.3	11163.3	11581.4	18522.9	18517	29282.6	24523.6	6095.61	17764.6	18389.5	28311.4	33747.3	21047.6	14190.1	14199.3	14254.2	15277
neg_1460	-	247.838	0.857283	neg	-	-	-	-	-	-	-	-	470964	454563	412519	358191	558285	382765	359014	456662	578528	765060	577376	282170	485260	652179	661919	791842	545306	386875	387680	396882	406845
neg_1461	-	389.77	0.857283	neg	-	-	-	-	-	-	-	-	83275	96107.9	78869.7	64980.4	117428	69792	58638.4	107524	147471	135972	75585.2	38748	84296.2	117850	108829	130289	105497	69821.9	75376.9	73777.1	75282.2
neg_1462	-	148.979	0.864983	neg	-	-	-	-	-	-	-	-	31769.3	29353.7	35729.3	49688.1	32196.9	46754.2	39545.2	30913	29929.8	29839.4	10960.9	30335.1	42449.4	40112.9	33118.7	29533.8	21591.4	33999.7	33058.2	33058.1	33202.7
neg_1463	-	162.838	0.864983	neg	-	-	-	-	-	-	-	-	1.31074e+06	897732	917291	1.30108e+06	1.0399e+06	1.02968e+06	1.45748e+06	682906	674903	1.23067e+06	562057	746382	1.68092e+06	1.03284e+06	1.78796e+06	1.78342e+06	863808	849136	881861	873306	881693
neg_1464	-	166.832	0.864983	neg	-	-	-	-	-	-	-	-	30959.5	20226.1	20564.7	30861.1	22188.8	23831.6	35854	14027.6	13822.5	29052.1	10907.3	17665.9	43714.2	20940.5	44303.6	46001.9	22406	20531.9	20526.5	20747.8	21377
neg_1465	-	176.874	0.864983	neg	-	-	-	-	-	-	-	-	14337.8	10176.4	10223.4	13926.6	11572	7611.92	23280.1	11266.9	14366.8	22933.4	25115.7	18948	25648.3	20293.2	35074.6	41343.3	26157.1	9272.64	9382.42	8331.21	10696.9
neg_1466	-	206.854	0.864983	neg	-	-	-	-	-	-	-	-	42047.2	8663.83	9616.42	39607.6	13253.9	11103.6	116870	5989.43	1226.73	51767.4	11405.7	13384	116160	12540.6	211185	250933	2735.42	8292.49	8410.72	9675.66	8928.62
neg_1467	-	216.821	0.864983	neg	-	-	-	-	-	-	-	-	54029.5	28081.8	23039.4	47556.9	31330.7	26934.7	63345.3	14429.5	9666.66	46818.7	12368.1	15838.2	86663.1	30597.2	91322.5	95450.5	24966.2	25414.1	25413.8	25421.9	25817.5
neg_1468	-	220.814	0.864983	neg	-	-	-	-	-	-	-	-	994343	531544	512965	872300	599804	534038	1.15818e+06	334466	214991	917383	274199	360720	1.55027e+06	620283	1.67495e+06	1.71912e+06	508584	484727	490199	494691	494625
neg_1469	-	243.844	0.864983	neg	-	-	-	-	-	-	-	-	17715.4	15678.5	10707.5	13073.3	17257.1	6505.49	10340.9	10501.5	20128.4	25238.6	24136	6219.46	19212.7	18936	28735.1	28373.2	18381.7	11296.1	11446	11959	11947.6
neg_1470	-	105.959	0.87265	neg	-	-	-	-	-	-	-	-	4965.8	4448.05	4531.88	5549.36	4890.65	3766.7	7345.02	6103.48	4079.96	8110.9	5659.4	6049.05	8802.81	9671.19	7495.12	10472.6	7089.45	3650.59	3523.75	3730.71	3728.14
neg_1471	-	148.879	0.87265	neg	-	-	-	-	-	-	-	-	64332.1	37735.4	43597.1	71598.9	51800.8	47948.1	91371.9	37279.2	31819.8	73168.3	19362.3	35922.2	114656	66689.5	109751	107618	42801.9	44335.7	43677.5	44587.6	44939.9
neg_1472	-	164.947	0.87265	neg	-	-	-	-	-	-	-	-	18106.2	14750	13782.9	14553.3	16510.4	15532.1	16393.6	11851.3	16799	21572.8	10832	10078.7	22422.6	16143	32994	36114.5	20660.4	16874.3	16873.7	17265.8	17262.5
neg_1473	-	183.876	0.87265	neg	-	-	-	-	-	-	-	-	203110	177513	167097	181722	215536	180766	175820	175410	184896	249807	137322	141296	236481	231101	263003	288651	196411	159032	166547	164346	166476
neg_1474	-	195.913	0.87265	neg	-	-	-	-	-	-	-	-	93379.2	95894.3	89186.9	82121.3	119310	79678.3	67225.3	81736.4	71282.4	120401	55270.1	39781.8	89848.4	120390	74065.3	74252.9	54072.8	76015.3	76008.5	76022.2	78578.3
neg_1475	-	224.807	0.87265	neg	-	-	-	-	-	-	-	-	39916.2	19504.2	17048.7	34356.6	21519.5	19036.2	46999	9539.69	4020.69	37967.7	8151.82	11593.4	62538.3	20100.1	65931.8	68371.8	17364.7	17947	17950.5	17952.7	18662.2
neg_1476	-	239.903	0.87265	neg	-	-	-	-	-	-	-	-	116840	112921	108447	102233	147727	100654	88760.2	106846	91428.8	155218	69419.9	52918.6	122813	159735	99256.5	102396	70720.3	94378.2	94388.8	95209.6	95210.7
neg_1477	-	96.9083	0.8803	neg	-	-	-	-	-	-	-	-	319.817	914.388	1820.03	1040.49	2443.69	2398.4	151.73	812.72	1002.79	3805.26	2284.14	360.784	1836.25	8037.34	4501.4	4411.62	2517.75	2024.69	2019.73	2108.17	2325.12
neg_1478	-	223.857	0.8803	neg	-	-	-	-	-	-	-	-	1385.9	277.932	654.358	1547.11	0	416.792	8349.36	0	0	2170.65	0	2238.69	12184.8	1072.99	14525.7	15805.9	427.925	419.495	0	392.409	505.918
neg_1479	-	236.895	0.8803	neg	-	-	-	-	-	-	-	-	22574.1	12727.2	14014.7	25323.5	15770	17895.4	30785.1	13061.7	7726.14	23772.9	3988.48	11056.9	37529.8	22081.1	34938.3	34974.6	13674.1	14207.3	14548.6	13337.5	13990.3
neg_1480	-	88.9691	0.887983	neg	-	-	-	-	-	-	-	-	4721.71	5331.23	5649.35	6989.57	8014.88	4658.29	7222.9	7167.25	6382.41	4994.04	1902.08	5292.06	4612.49	6473.9	2096.36	1380.03	4846.68	5146.41	5718.59	5921.79	5928.9
neg_1482	-	163.887	0.895633	neg	-	-	-	-	-	-	-	-	2360.33	5544.6	1007.64	0	9962.11	0	0	12345.1	14121.3	16748.7	15540	595.176	534.609	6788.3	242.935	2431.81	8132.12	2618.38	2443.08	3055.41	3089.69
neg_1483	-	201.037	0.895633	neg	-	-	-	-	-	-	-	-	185659	211184	272904	278360	276824	304403	198194	262293	206217	218123	87671.4	191153	200594	321701	99357.7	83126	123507	223757	223756	218857	223762
neg_1485	-	158.986	0.903383	neg	-	-	-	-	-	-	-	-	0	2619.95	76412.4	0	1592.5	0	0	0	14947.4	0	0	6447.32	190.003	0	3939.83	0	4395.81	1096.88	1070.49	1123.75	1121.37
neg_1486	-	263.008	0.903383	neg	-	-	-	-	-	-	-	-	18629.6	17936.7	22021.7	24982.9	22474.1	23952.8	18368.3	24333.3	19012.8	17697.1	9999.68	22429.1	21619.7	28198.4	4355.88	3085.45	11525.1	18842.4	20282.5	18848.2	18847.5
neg_1487	-	96.6965	0.918667	neg	-	-	-	-	-	-	-	-	6874.83	7627.64	8883.3	6501.01	7697.58	8950.84	5756.24	8560.72	12521.7	8009.45	9891.8	5279.97	7366.32	10118.2	12938.8	10983.5	9357.98	7558.03	7914.08	7611.44	8453.08
neg_1488	-	112.016	0.918667	neg	-	-	-	-	-	-	-	-	0	445.26	2843.58	0	157.844	169.358	0	2096.45	854.415	0	1639.88	725.549	0	3071.72	0	0	120.776	228.87	134.462	242.631	242.254
neg_1489	-	412.06	0.918667	neg	-	-	-	-	-	-	-	-	0	1024.33	951.447	12497.3	1189.09	17756.4	8364.6	30552.5	88843.6	9226.88	0	35160.2	4046.86	13279.5	898.555	2073.76	27710.6	0	6887.76	8669.68	8600.64
neg_1490	-	88.7923	0.926333	neg	-	-	-	-	-	-	-	-	23398.1	33532	38343.8	30414.6	36757	37856.4	24928	43217.7	40204.9	38795.4	29081.9	28346.6	33908.1	55628.4	32701.3	25830.5	29272.2	28220.8	28288.4	29023.3	29035.2
neg_1491	-	140.964	0.926333	neg	-	-	-	-	-	-	-	-	309.741	344.225	1342.93	173.653	638.599	514.575	0	1815.12	672.653	426.537	6396.17	2345.01	0	1386.53	0	180.957	1487.26	1165.51	975.461	1165.11	1120.87
neg_1492	-	156.029	0.926333	neg	-	-	-	-	-	-	-	-	1919.11	1405.55	2099.19	4686.73	344.63	0	7326.14	4793.89	1803.62	5973.04	154195	15430.2	1170.65	1050.6	1890.56	3201.17	8953.31	8988.11	8860.79	8989.14	8534.48
neg_1494	-	96.8975	0.934167	neg	-	-	-	-	-	-	-	-	2707.56	4878.78	4831.7	2932.95	5991.36	3872.86	4540.92	5437.56	6319.87	7350.58	6642.34	2540.24	5167.65	5070.46	5401.66	6246.38	4666	5172.53	6005.25	4799.83	5390.02
neg_1495	-	148.032	0.934167	neg	-	-	-	-	-	-	-	-	3652.04	7284.32	7448.08	2278.65	2217.57	2871.17	2094.06	5122.81	4464.85	2242.1	19882.3	6777.3	1121.68	5672.57	482.953	1794.63	4464.97	3537.22	3538.96	3640.76	3857.59
neg_1496	-	293.99	0.934167	neg	-	-	-	-	-	-	-	-	0	0	0	0	0	0	490.881	0	0	0	32609.4	1733	0	0	0	0	992.913	0	513.121	521.18	501.767
neg_1497	-	192.849	0.95725	neg	-	-	-	-	-	-	-	-	5112.81	4607.73	3717.6	4017.29	4033.59	4710.57	5682.27	2560.51	3392.02	5244.9	2089.3	1937.96	7046.13	5262.73	9055.94	7330.46	4192.48	3488.94	3570.82	3489.25	3668.57
neg_1498	-	128.034	0.9649	neg	-	-	-	-	-	-	-	-	423061	386156	374371	374528	562137	425154	471771	334921	317404	491659	297235	326875	444499	335186	316643	334997	367273	357648	352115	348649	348563
neg_1499	-	160.061	0.9649	neg	-	-	-	-	-	-	-	-	12709.8	17440.4	14117.4	23107.5	14371.1	19642.2	17766.1	29770.1	18683.7	24411.1	1.42043e+06	97163.8	14040.6	12090.3	9231.14	12737.7	58113.5	82518.1	82537.5	81205.9	77114.3
neg_1500	-	218.02	0.9649	neg	-	-	-	-	-	-	-	-	0	0	0	403.035	0	0	0	0	0	0	35196.5	3958.65	0	0	0	0	966.328	3512.23	3136.35	3135.18	3132.62
neg_1501	-	259.986	0.9649	neg	-	-	-	-	-	-	-	-	0	0	0	0	0	0	0	0	0	0	31645.1	301.5	0	0	0	0	0	0	159.356	158.795	0
neg_1502	-	280.01	0.97255	neg	-	-	-	-	-	-	-	-	0	0	0	0	0	0	0	399.162	0	0	154309	7342.56	0	0	0	0	5157.35	8285.62	7529.72	8599.99	8048.51
neg_1503	-	290.874	0.97255	neg	-	-	-	-	-	-	-	-	19806.6	23058.5	23238.6	18632.8	33588.5	30165.6	23988.2	19355.7	22270.8	28315.6	8714.16	16846.1	15736	13113.1	10651.4	10166.6	17481.6	23216.7	24709.5	23788.2	21916.9
neg_1504	-	171.946	0.980233	neg	-	-	-	-	-	-	-	-	105948	84224.6	82737.7	113543	112614	114762	124706	98159.1	134130	141600	47674.2	62607.6	126714	118632	128586	105625	61086.9	86639.2	86634.4	86631.5	84272.8
neg_1505	-	88.9787	0.987933	neg	-	-	-	-	-	-	-	-	2339.89	7522.52	3613.21	3019.6	6934.52	2452.44	2188.97	3128.91	1958.37	5333.17	3310.96	3276.33	2384.16	7701.17	1174.78	2103.17	2818.78	2669.08	2695.83	2873.7	3212.27
neg_1506	-	126.88	0.987933	neg	-	-	-	-	-	-	-	-	19760.3	10253.9	8145.16	19472.6	11430	13982.9	22435.7	6576.68	12072.4	15340.4	2075.14	9472.03	29655.1	9852.38	40786.9	37735.5	13941.4	10582	10644.1	10456.7	10751.1
neg_1507	-	142.913	0.987933	neg	-	-	-	-	-	-	-	-	3242.22	2110.11	1533.42	4343.72	2362.29	3448.26	4274.53	1470.94	3573.29	1513.06	174.627	1394.7	5309.97	2243.21	10294.6	8253.63	2756.98	2280.96	2335.21	2627.33	2280.03
neg_1508	-	181.937	0.987933	neg	-	-	-	-	-	-	-	-	110198	94716.9	95663.2	118165	111979	112197	118826	99282	103049	128166	64439.3	83289.4	153444	132528	171496	178871	104300	95400.5	99229.7	99221.3	99219.9
neg_1509	-	233.85	0.995667	neg	-	-	-	-	-	-	-	-	6182.31	3562.17	1449.74	3263.23	3188.8	1896.85	4445.01	565.406	1747.79	5266.98	236.799	0	8056.94	2858.52	12215.5	11259.5	2396.95	2365.08	2152.48	2496.11	2504.23
neg_1510	-	78.9849	1.00338	neg	-	-	-	-	-	-	-	-	12120.8	10321.4	561.19	7908.53	7514.52	5236.32	4745.3	1744.92	1561.8	2210.89	1071.27	310.822	200.766	0	374.386	110.923	336.741	3783.11	3736.84	3784.23	3684.61
neg_1511	-	151.006	1.00338	neg	-	-	-	-	-	-	-	-	46013.8	38748.1	4973.66	32970.5	28564.6	21249.7	18910.4	8077.08	6820.29	9108.26	3876.2	753.644	374.052	527.222	1827.79	418.841	2246.13	15379	14920.1	14815.1	14814.1
neg_1512	-	250.911	1.01107	neg	-	-	-	-	-	-	-	-	7794.46	11275.6	18144.5	11670.1	3719.22	14677.7	12903.7	21226.3	8654.01	5059.7	13556.2	40509.5	18521	25466.2	22614.6	52047.2	55212.6	9470.13	10913.6	11583.5	11563.5
neg_1513	-	275.845	1.01107	neg	-	-	-	-	-	-	-	-	4818.98	14068.4	37393.8	7361.72	12115.6	14049.1	8673.48	22745.6	22458.1	9294.22	4579.41	23370.3	4251.29	29989.8	0	366.951	17413.1	13426.2	14835.6	14516.9	14833.3
neg_1514	-	217.883	1.01938	neg	-	-	-	-	-	-	-	-	18364.6	18450.8	18350.1	22161.4	22221.1	23814.6	20556.8	14354.5	14564.5	19807.4	1550.37	6036.52	19713.2	17449.5	12835.8	11618.5	9348.16	19300.7	19561.2	19378.3	19300.2
neg_1515	-	239.888	1.01938	neg	-	-	-	-	-	-	-	-	10987.8	11573.9	21947.2	5557.01	5598.08	13501.9	10744.4	11117.9	2073.19	8168.62	13255	28768.6	8606.43	19570.7	10319	7601.5	12622.9	6030.15	7771.28	7870	8303.53
neg_1516	-	331.071	1.01938	neg	-	-	-	-	-	-	-	-	0	0	1411.49	0	1875.13	0	0	0	0	533.506	0	0	17732.5	0	14815.7	0	873.228	319.541	243.409	0	0
neg_1517	-	209.892	1.02707	neg	-	-	-	-	-	-	-	-	27490.7	18134.3	24481	19835.1	30844.4	23865.2	28539.2	27704.2	31313.8	43808.5	18846.6	15907.3	15545.4	9905.31	25667.1	19115	30846.1	21279.6	21179.3	21829.3	21823.2
neg_1518	-	258.95	1.02707	neg	-	-	-	-	-	-	-	-	955.504	7523.28	12804.3	1999.09	1160.98	7308.01	1676.2	15995.1	4962.85	2638.62	7911.09	21345.8	892.968	14837.6	0	0	10327.3	3930.58	4452.72	4254.02	5262.31
neg_1519	-	342.119	1.02707	neg	-	-	-	-	-	-	-	-	11437.2	19364.6	89838.6	17515.2	30163.6	28938	46070.3	71942	73641.3	12601	906.888	26458	5240.5	2380.77	20228.7	3330.31	13460.3	15241.3	16623.6	18086.5	18057.5
neg_1520	-	126.055	1.03478	neg	-	-	-	-	-	-	-	-	486.453	182.33	642.752	445.688	355.121	634.891	910.386	1633.62	2042.2	753.301	6320.49	1662.72	1019.44	1020.41	801.292	444.489	855.005	1167.47	1175.13	1080.22	1055.71
neg_1521	-	221.066	1.04245	neg	-	-	-	-	-	-	-	-	44082.2	50163	33846.8	52267.7	118940	153125	20474.2	24551.2	19951.8	21153.3	18288.8	66071.9	27005.3	20533.2	17796.4	16083	28288.8	41093.5	41108.3	41129.4	36859.4
neg_1522	-	249.007	1.04245	neg	-	-	-	-	-	-	-	-	43841.6	49107.3	30215.5	37608.2	34767.2	34423.4	16107.2	54637.1	30574.6	16549	359419	32933.9	2640.03	19152.2	0	6983.61	23979.1	38460.5	38494.2	37422.4	36667.4
neg_1523	-	287.981	1.04245	neg	-	-	-	-	-	-	-	-	0	0	331.97	0	382.261	380.563	0	8123.46	7734.84	388.415	11058.9	1988.21	1089.81	2710.53	0	0	778.282	1850.29	1535	1543	1691.44
neg_1524	-	227.904	1.05013	neg	-	-	-	-	-	-	-	-	211997	190212	176068	423810	171424	119468	187761	52891.3	111905	135378	151842	228249	298254	98178.8	418365	781592	799787	127248	134914	153821	172488
neg_1525	-	462.04	1.05013	neg	-	-	-	-	-	-	-	-	1347.92	5958.59	13534.3	6510.04	4739.54	12991.1	5442.59	22795	32862.6	6614.22	0	13942.4	1088.49	20980	773.08	1470.7	15321	18941.8	16413.8	17248.6	16203.8
neg_1526	-	283.068	1.05782	neg	-	-	-	-	-	-	-	-	8143.26	31418.7	12963.5	14606.1	11148.6	14616.5	18635.7	30553.3	7484.78	3618.34	156367	45725.7	0	5253.58	0	0	1268.8	1991.52	10730.7	12274.3	12273.5
neg_1527	-	205.035	1.06557	neg	-	-	-	-	-	-	-	-	27528.9	29451.1	24942.3	11770.7	30294.6	17675.2	16245.1	27894.4	19131.4	38801.4	70440.8	22680	9614.57	27299.8	6439.43	8289.15	19439.8	22589.8	22677	22677.1	22210.7
neg_1528	-	179.02	1.07328	neg	-	-	-	-	-	-	-	-	1263.34	6840.26	2454.69	12968.7	6285.67	7253.59	4893.36	4673.66	4183.68	6404.32	10484.7	4507.31	1676.11	1176.98	2541.09	4011.1	4993.41	5191.75	5110.3	5129.23	4854.98
neg_1529	-	158.892	1.081	neg	-	-	-	-	-	-	-	-	9185.17	6207.48	4986.5	8240.83	6485.06	6320.64	8712.14	5673.01	7849.34	9136.5	3883.67	6536.37	11961.1	9803.3	13850.4	15213.6	8707.45	6245.54	6585.6	6458.66	6923.69
neg_1530	-	277.928	1.081	neg	-	-	-	-	-	-	-	-	1554.61	2945.88	2491.56	5010.9	3579.42	3116.03	3072.71	2388.03	651.325	4255.09	28778.8	3955.42	3099.83	5405.56	2688.42	2937.68	3984.72	4782.41	4948.21	4904.91	4737.01
neg_1531	-	138.055	1.08875	neg	-	-	-	-	-	-	-	-	24612.8	29433.1	17870	27200.8	30805.5	22705	29559.4	26600.1	21328	35320.7	67829.6	24059	18109	21401.1	17002.9	18448.5	17049.7	19839.4	22493.4	21642.8	21319.7
neg_1532	-	182.045	1.08875	neg	-	-	-	-	-	-	-	-	52152.2	78459.2	26519.5	61292.9	80450.2	39539.7	59614.6	54423.7	22416.8	75482.6	189286	37774	15391.7	24221.9	7192.73	8839.58	22881.4	37070.8	41398.9	41362.2	41376.1
neg_1533	-	200.056	1.08875	neg	-	-	-	-	-	-	-	-	45936.4	59972.6	35780.3	15562.1	22961.1	21075.5	26577.3	41644.4	100497	47190.2	38434.7	11258.4	13647.6	42894.2	4192.26	4340.92	8946.87	36569.1	36565.9	36243.9	35555.1
neg_1534	-	257.077	1.08875	neg	-	-	-	-	-	-	-	-	0	630.828	578.253	0	0	1053.16	997.235	4388.23	432.279	636.591	21616.1	3401.98	487.076	778.698	470.327	465.755	6837.02	1751.85	1707.32	2021.42	1707.9
neg_1535	-	173.008	1.09643	neg	-	-	-	-	-	-	-	-	27070.5	39661.1	47512.2	34380.5	32511.8	47897	23024.5	69203.1	48251.6	35017.1	218881	89724.5	18608.8	66493.2	8616.26	20662.4	76798.5	66373.4	63992.4	61516.5	61344.7
neg_1536	-	174.076	1.09643	neg	-	-	-	-	-	-	-	-	13242	19743.9	9879.3	13232	15877	13400.9	12463.8	15245.9	10966.1	13958.7	135685	8892.4	3772.3	7823.23	1943.31	3370.88	6799.03	19947.4	19144.3	18781.7	18780.9
neg_1537	-	178.965	1.10413	neg	-	-	-	-	-	-	-	-	0	612.036	0	1916.67	1577.02	600.937	135.813	2018.36	2781.51	355.246	56208.5	485.602	0	0	0	0	283.956	2786.09	2550.93	2369.87	2345.04
neg_1538	-	204.087	1.10413	neg	-	-	-	-	-	-	-	-	174.541	452.05	0	361.317	0	340.876	144.805	349.06	160.303	0	38149.2	1557.1	0	0	0	0	407.991	2748.12	2359.63	2353.19	2267.86
neg_1539	-	250.039	1.1119	neg	-	-	-	-	-	-	-	-	0	485.324	287.777	0	0	0	0	0	0	0	79699.4	2992.95	0	0	0	0	0	1882.31	2724.35	1691.29	1426.18
neg_1540	-	316.942	1.11962	neg	-	-	-	-	-	-	-	-	12877.3	18200.7	12660.4	23743.9	18431.2	23453.8	16003.2	22332.9	29839.6	26283.2	5517.65	17405.1	18545.5	31274.5	16496.3	20947.5	24186.8	22360	22139.7	22538.3	22257.6
neg_1541	-	117.015	1.1351	neg	-	-	-	-	-	-	-	-	0	441.774	1007	148.908	0	288.974	0	365.915	0	70.0845	332.921	1787.21	0	387.981	0	0	58.9665	150.192	293.216	505.323	209.317
neg_1542	-	222.991	1.1351	neg	-	-	-	-	-	-	-	-	12542.9	13896.4	7754.42	15783.4	13977.6	9655.15	4580.86	8235.13	11767	6884.29	206348	18560.3	3256.52	3913.62	2633.21	10503.6	25384	17495.5	17546.4	17324.7	17323.2
neg_1543	-	251.913	1.1351	neg	-	-	-	-	-	-	-	-	11374.1	15795.9	30151.1	13347.6	9320.91	23798.5	13328	26968.6	13639.9	12379	8175.99	30818.6	13345.9	37461.5	4291.66	2567.8	19170.8	21332.9	21618.1	21339.8	22312.9
neg_1544	-	265.992	1.1351	neg	-	-	-	-	-	-	-	-	1183.5	7345.79	61048.7	4010.82	10667.4	2597.97	3133.71	1235.58	17291.4	7717.58	0	9624.27	16645.2	8816.16	18798.4	1288.6	11607.1	16391.8	15933.5	15272.1	15221.5
neg_1545	-	190.942	1.14278	neg	-	-	-	-	-	-	-	-	15577	14571.9	21183.9	15158	11397.6	20936	16690.7	20501.7	13632.8	14935.8	5767.98	27294.5	19540.8	25368.8	17961.1	19014.4	15800.8	16317.2	16432.6	16613.3	17021.3
neg_1546	-	201.996	1.14278	neg	-	-	-	-	-	-	-	-	4345.51	8395.51	17468.6	5406.16	4162.05	14471.4	6158.9	17374.5	7242.02	5371.02	5260.78	21158.7	5737.47	23300	658.508	291.017	11278	12153.8	12153.6	11800.6	12062
neg_1547	-	257.028	1.14278	neg	-	-	-	-	-	-	-	-	2411.53	19309.7	83215.1	3278.88	3635.45	41617.4	5465.16	97552.4	9669.97	4097.29	62913.8	204889	1799.09	83744.4	0	0	35511.3	36013	36012.2	35253.7	33830.9
neg_1548	-	267.898	1.14278	neg	-	-	-	-	-	-	-	-	18842.2	27762	56696	11806	16853.2	28753.7	15207.6	48498.2	16537.2	22865.7	60410.5	66217.2	17230.8	72029.5	5724.01	4611.88	38484.4	23458.5	25142.5	26032	25976.4
neg_1549	-	287.957	1.14278	neg	-	-	-	-	-	-	-	-	3294.19	12203.2	49712.9	3722.32	3085.69	20872.4	3380.25	46271.4	7000.56	2966.73	33534.6	88421.8	2294.28	54391.8	0	0	18716.2	18095.2	18383.9	18351.9	17582.7
neg_1550	-	273.978	1.15047	neg	-	-	-	-	-	-	-	-	14037.2	41911.6	87921.7	46488.5	23379.5	55305	16986.6	64624.4	35921.1	18710	233171	356507	13204.8	43132.2	2121.97	5851.66	186942	76005.5	83528.8	83459.8	83444.5
neg_1551	-	143.053	1.1582	neg	-	-	-	-	-	-	-	-	0	99.5232	72.9789	0	199.705	204.658	169.806	290.412	917.444	436.361	0	0	156.785	704.26	0	119.967	0	280.423	447.324	280.363	273.821
neg_1552	-	301.054	1.1582	neg	-	-	-	-	-	-	-	-	0	550.504	1441.17	0	0	0	0	1360.78	0	0	44306.2	30340.5	0	0	0	0	6693.98	2430.27	2429.39	1984.8	2357.02
neg_1553	-	130.05	1.16593	neg	-	-	-	-	-	-	-	-	158283	145306	138939	170446	159268	166298	125563	193252	151511	157560	1.05755e+06	182934	98035.8	137829	82051.7	108254	177118	173398	175850	173788	173002
neg_1554	-	310.096	1.16593	neg	-	-	-	-	-	-	-	-	26220.1	26820.1	135819	31010	108180	126167	97626.7	238922	303286	79779.5	2014.65	27404.4	19459.5	21722	40484.2	12950.1	32501.3	96901	96209.1	92971.6	92735.7
neg_1555	-	99.0441	1.17365	neg	-	-	-	-	-	-	-	-	104582	96660.9	100490	103563	104914	104067	111781	111394	113548	125482	345247	239970	85575.5	104416	77042.4	83616.1	139263	108046	108107	105874	103222
neg_1556	-	110.06	1.17365	neg	-	-	-	-	-	-	-	-	658.028	854.751	3218.51	892.361	2199.87	2645.13	2131.47	5555.34	6877.86	2020.53	0	347.21	387.353	398.569	1084.81	441.177	865.329	2288.47	2206.88	2115.02	2116.02
neg_1557	-	323.884	1.17365	neg	-	-	-	-	-	-	-	-	4713.91	1128.92	1273.85	915.007	1197.53	0	4309.08	0	0	5915.19	35076.9	10772	895.489	0	1454.91	2718.25	9998.12	1153.73	991.25	1403.44	1300.01
neg_1558	4-Hydroxybutyric acid	103.039	1.18247	neg	M-H	C4H8O3	-	63.2	-9.97281352592021	C00989;C01991	HMDB0000710	591-81-1	484799	775192	928539	1.66223e+06	804945	943273	576065	1.06691e+06	1.41929e+06	642128	1.14734e+07	9.75735e+06	474943	626694	407527	681665	9.18254e+06	1.89142e+06	1.97649e+06	1.8919e+06	1.91872e+06
neg_1559	-	132.899	1.18247	neg	-	-	-	-	-	-	-	-	4245.57	9600.29	9486.63	15656.8	7730.91	15638.9	7781.68	31609.3	37301.5	11269.6	17994.7	23124.9	5448.64	19207.8	4944.7	5677.49	22119.6	23113.3	22182.4	21003.6	20891.1
neg_1560	-	136.891	1.18247	neg	-	-	-	-	-	-	-	-	49248	86671.8	89559.6	114207	74436.6	129708	78833.7	253620	305946	100965	154819	179982	60648	159206	55407.9	65148.1	174581	188386	178023	181354	170659
neg_1561	-	185.962	1.18247	neg	-	-	-	-	-	-	-	-	238833	236843	213770	446711	264427	321755	274159	271114	401172	229046	449764	592176	185952	179222	195471	322552	632084	338593	338617	340767	343957
neg_1562	-	218.103	1.18247	neg	-	-	-	-	-	-	-	-	540.867	986.223	5411.81	1423.43	4092.36	4168.27	4413.57	8784.93	12416.6	3979.9	0	573.809	0	0	1661.78	0	928.135	3628.32	3633.71	3506.95	3216.98
neg_1563	-	259.998	1.18247	neg	-	-	-	-	-	-	-	-	40181.3	69715.1	64389.8	224504	74695.6	92478	34596.5	88359.3	120700	34995.6	693849	668497	27905.5	33453.9	18950.7	56838.2	819073	180056	187747	187727	187735
neg_1564	-	271.999	1.18247	neg	-	-	-	-	-	-	-	-	692.486	8262.95	16424.4	34713.5	5518.99	11665.4	2105.86	20564.6	21107.7	3299.92	301062	270069	1009.48	9424.54	246.017	4544.44	239303	46079.7	46082.1	45565.8	44536.2
neg_1565	-	130.086	1.19022	neg	-	-	-	-	-	-	-	-	38547.1	139893	168497	207237	141200	241134	186983	381145	510220	90221	79850.1	205036	63142.6	110580	77246.3	61730.7	176804	217800	217940	218342	204165
neg_1566	-	161.913	1.19022	neg	-	-	-	-	-	-	-	-	8649.16	7064.88	7621.64	9914.02	8350.96	8269.29	8702.58	10426.8	13112	10945.6	4286.61	7894.26	11627.5	13762.9	10823.1	13930.7	9383.43	8243.81	8596.75	8243.94	8349.59
neg_1567	-	187.977	1.19022	neg	-	-	-	-	-	-	-	-	11896.2	25718.4	28082.5	44527.7	29984.7	30003	17707	40078.7	46336.8	23483.1	54331.9	61868.9	12389.4	25219.9	6069.28	12773.6	51985.9	39537.5	39553.7	40850.1	40070.8
neg_1568	-	326.971	1.19022	neg	-	-	-	-	-	-	-	-	10205.2	9432.85	7825.25	8461.19	10543.3	8418.45	9674.13	7306.08	10232.2	12305.9	7845.24	9358.57	10533.2	13133.4	12241.4	14742.2	12198.8	9778.42	10217	8572.51	10110.5
neg_1569	-	418.14	1.19022	neg	-	-	-	-	-	-	-	-	0	5075.13	1342.08	13622.1	1849.12	10560.4	2467.64	11970.8	29545	3074.72	0	17260	754.659	3090.2	0	473.547	24380.6	13573.1	13380.2	13586.2	12663.2
neg_1570	Inosine	267.073	1.19797	neg	M-H	C10H12N4O5	83.7	-	-1.27350074994796	C00294	HMDB0000195	58-63-9	2076.56	2866.28	2074.4	3260.32	1235.49	2871.54	4511.35	4331.89	4251.38	2014.71	152027	6642.26	19332.4	54437.5	14519.7	1494.81	1949.14	19309.7	19326.9	18872.7	18020.3
neg_1571	-	276.017	1.19797	neg	-	-	-	-	-	-	-	-	8060.04	8206.29	7075.24	15858.8	9665.73	13916.3	14682.1	15056.4	23479.8	13874.8	3053.72	15704.4	11577.2	15691.6	9305.78	10464.6	16257.8	13026.5	13302.8	12788.1	12042.2
neg_1572	-	363.107	1.19797	neg	-	-	-	-	-	-	-	-	1657.47	4092.3	2873.6	11315.2	4298.1	10496.6	6935.87	11156.1	24083.2	6392.33	561.141	8681.45	4103.96	9428.87	1188.34	3406.22	9771.32	9328.24	9336.65	7699.86	8957.3
neg_1573	-	291.04	1.20572	neg	-	-	-	-	-	-	-	-	0	1411.27	1770.87	4171.8	830.269	1885.05	0	1778.16	3177.62	252.445	16610	15809.3	0	0	0	962.708	12299.3	4751.99	5145.75	4948.58	4839.71
neg_1574	-	316.942	1.20572	neg	-	-	-	-	-	-	-	-	9345.62	9383.05	8149.92	12628.2	9556.44	9839.31	10185.5	11942.4	9713.52	13294	3687.79	8993.5	11285.1	14978.3	12058.3	14461.2	11216.7	9216.49	11244	10987.4	11243
neg_1575	-	171.946	1.22122	neg	-	-	-	-	-	-	-	-	125923	111231	137465	131872	169770	185931	177011	166143	162741	186940	39357.1	64129.9	168977	192697	166966	138680	60720.8	104485	108601	109297	107184
neg_1576	-	239.93	1.22898	neg	-	-	-	-	-	-	-	-	16004.5	15061.6	14841.3	32087.4	17454.9	24692.8	13860.7	22244.2	20642.3	13535.6	24360.1	33803.8	16894.4	17533.4	14884.9	23634.9	43173.1	24210.8	25017	25393.9	25396.1
neg_1577	-	165.019	1.2368	neg	-	-	-	-	-	-	-	-	16775.1	16315	23115.2	14464.8	14288.2	16597.5	16882.1	18453.6	13201.6	13300.8	25763.4	21997.9	8631.63	11235.6	8062.74	9879.41	11197.3	14427.8	14444.5	13943.5	13265.2
neg_1578	-	287.136	1.24457	neg	-	-	-	-	-	-	-	-	250.251	2518.68	14153.8	0	0	0	0	0	0	0	0	0	0	0	0	0	645.026	242.572	261.182	243.19	370.161
neg_1579	-	153.031	1.25232	neg	-	-	-	-	-	-	-	-	67.6567	5898.12	62.4379	1444.08	3060.84	12325.5	4423.82	1778.82	1354.56	3886.23	42226.8	113.873	58.4799	0	61.3924	65.7549	0	3401.67	3165.32	3184.26	3165.44
neg_1580	-	305.918	1.25232	neg	-	-	-	-	-	-	-	-	200189	153554	261079	232891	238219	293618	301877	353316	369577	289289	44416.3	154325	93697	79111.9	166392	90640.7	156861	232329	232435	229687	224672
neg_1581	-	82.9451	1.26007	neg	-	-	-	-	-	-	-	-	50801.6	174820	621405	55294.8	162877	67286.2	29097.1	24377	195843	100021	47.1104	229377	335025	89743	447227	30536	202403	220348	214535	216334	214498
neg_1582	-	86.9392	1.26007	neg	-	-	-	-	-	-	-	-	6685.58	23079.4	85764.8	6949.67	21524.2	8530.9	3661.69	2540.51	26379.8	12789.1	0	30765.5	45746.2	11287.6	61738.3	3869.06	28152.3	30134.3	29604.4	29805.5	29599.8
neg_1583	-	128.932	1.26007	neg	-	-	-	-	-	-	-	-	40977.3	130334	468719	42750.6	121262	53378	24480.4	19970.6	155008	77729.7	4298.95	173981	244658	68009.6	328543	26657	156304	165935	165009	163814	163797
neg_1584	-	125	1.26782	neg	-	-	-	-	-	-	-	-	0	835.91	0	124.863	293.187	1898.24	405.637	133.84	0	634.877	5531.86	0	0	0	0	0	0	391.166	367.607	430.934	363.339
neg_1585	-	253.919	1.27557	neg	-	-	-	-	-	-	-	-	117936	133814	132312	207916	157421	134411	88470.5	123789	146742	113315	365239	322308	119997	120557	116020	225952	487585	165555	169420	175589	178725
neg_1586	-	143.864	1.28332	neg	-	-	-	-	-	-	-	-	36770	28707.6	30985.4	40307	32975.1	34539.8	38320.4	26595.9	30764.1	36820.8	17319.9	29881.2	45787.7	35757.9	50990.5	53454	35911.2	29688.7	31091.8	30725.7	31083.6
neg_1587	-	183.027	1.28332	neg	-	-	-	-	-	-	-	-	5918.2	5035.33	4797.46	1220.9	1543.13	1061.92	2336.9	2418.31	1118.32	4904.2	75362.9	8400.74	2044.11	2174.34	56.0381	2427.72	4563.87	9049.93	8622.33	8862	8683.62
neg_1588	-	205.943	1.28332	neg	-	-	-	-	-	-	-	-	143.925	462.138	189.117	0	0	173.294	0	210.283	0	0	18843	1765.22	0	0	0	0	316.404	1297.79	405.387	1307.7	1203.4
neg_1589	-	229.901	1.28332	neg	-	-	-	-	-	-	-	-	265553	208953	165604	397038	241949	287062	220813	214451	208946	207709	239316	452484	207328	228804	173893	352323	510909	266973	267098	268995	276102
neg_1590	-	185.892	1.29108	neg	-	-	-	-	-	-	-	-	9766.93	9719.11	21595.6	9732.15	11150.5	10641	9631.77	11537	12370.7	13231.7	8406.75	10222.3	16776.8	12840	20856.6	16011.8	11909.8	11236	11780.2	11779.5	11779.3
neg_1591	-	241.015	1.29887	neg	-	-	-	-	-	-	-	-	0	1449.89	14835.3	0	900.953	0	0	0	743.582	0	0	512.326	2881.72	722.812	1981.01	0	965.679	1892.9	1729	1791.36	1729.04
neg_1592	-	231.853	1.30665	neg	-	-	-	-	-	-	-	-	68450.6	38787.9	34232.8	41223.6	41937.1	38570.7	54235	28083.8	29119.5	63811.6	12743.6	21411.4	90136.1	69536.8	103649	112755	32247.7	35516.8	36447	35602	37671.4
neg_1593	-	97.0103	1.31438	neg	-	-	-	-	-	-	-	-	79.2347	322.902	288.054	444.723	199.608	810.916	270.532	193.103	99.8172	993.715	322.321	46.6735	336.408	649.824	554.019	1036.29	369.46	496.035	169.199	485.507	499.139
neg_1594	-	235.954	1.31438	neg	-	-	-	-	-	-	-	-	0	856.022	0	568.594	0	0	167.196	372.037	0	0	56577.3	6602.42	0	0	0	0	3631.06	3831.63	3686.78	3798.26	3701.18
neg_1595	-	381.74	1.31438	neg	-	-	-	-	-	-	-	-	0	7106.71	83484.7	0	3918.99	0	0	0	3179.6	316.985	0	5856.39	27373.9	0	55598.2	0	6099.46	13404.6	11614.7	11989	11599.5
neg_1596	-	226.861	1.32217	neg	-	-	-	-	-	-	-	-	3338.37	12906	51359.5	2770.25	12680.1	4339.19	1757.6	655.221	18303.4	8405.63	0	14129.2	33903.5	6267.48	48544.1	658.739	13200.6	17456.6	17763.4	17146.6	17303.5
neg_1597	-	383.738	1.32217	neg	-	-	-	-	-	-	-	-	0	4701.78	54736.6	0	1790.19	0	0	0	3402.31	395.603	0	5105.29	19986.8	0	40279.8	0	2559.2	9507.29	8899.73	9059.26	8899.22
neg_1598	-	289.774	1.32995	neg	-	-	-	-	-	-	-	-	76926.7	198631	571451	64042.7	187495	74392	37389.1	15461.2	128181	138394	0	183462	519883	111755	693493	44524.8	193828	241959	238640	244202	240888
neg_1599	-	293.768	1.32995	neg	-	-	-	-	-	-	-	-	11567.8	37121.8	106356	10192.9	33941.3	11741.8	5207.5	304.335	21631.1	26425.9	0	32819.2	93619.4	19922.8	127509	6645.09	36277	44979.8	44525	44524.6	44768.3
neg_1600	-	341.894	1.32995	neg	-	-	-	-	-	-	-	-	6194	6911.42	12464.5	10662.6	9079.34	14508.4	13493.2	25716.4	25034.6	11352.1	1306.18	11115.9	2212.1	2745.09	4865.45	1290.4	7929.03	12094.9	11736.6	13519	11691
neg_1601	-	248.844	1.3377	neg	-	-	-	-	-	-	-	-	25201.3	15970.1	13725.6	18318.9	17238.5	14115.4	21073.4	12963.5	10459.5	27898.3	6194.59	8137.35	35476.4	30353.7	37394.9	42049.8	17110.9	14100.3	14142.8	15171.7	14569.2
neg_1602	-	299.803	1.3377	neg	-	-	-	-	-	-	-	-	8995.99	22679.4	66544.6	7116.38	21214.4	8489.18	3701.04	273.321	19209.2	17545.5	0	16638.5	75285.5	14583.3	105108	4992.28	20779.2	30426.1	29740.3	30280.5	30425
neg_1603	-	139.888	1.35325	neg	-	-	-	-	-	-	-	-	725.53	1774.68	5825.22	819.332	1565.27	604.019	0	0	2366.7	1406.85	792.782	3935.35	5184.53	911.944	5839.01	163.974	3745.67	2776.73	2720.93	3115.33	2718.76
neg_1604	-	188.017	1.36103	neg	-	-	-	-	-	-	-	-	3741.38	2390.4	312.068	5771.59	1920.23	2981.42	2420.92	1121.98	1661.73	2009	2018.03	3385.04	722.793	908.774	458.735	1040.19	2392.31	1982.88	2033.03	2068.01	1898.46
neg_1605	-	279.995	1.36103	neg	-	-	-	-	-	-	-	-	14314.6	19080.4	7350	10584.2	17585	2921.14	15664.2	34621.8	678.354	26452.5	44179.8	6889.5	9840.38	10021.8	482.217	8654.07	1091.39	13115.4	12372.1	12370.5	12365.2
neg_1606	-	267.944	1.36885	neg	-	-	-	-	-	-	-	-	32376.5	29633.5	45729.8	40097.9	37236	49858.3	50478.8	64370	73135.2	47286.2	11285.5	29512.9	19901.3	15553.4	30217.6	18036	27336.3	41113.7	40376.7	40058.4	39538.5
neg_1607	-	188.002	1.38443	neg	-	-	-	-	-	-	-	-	81994.8	149849	44598.7	134041	118736	67743.7	55578.8	85113.5	64766.5	88309.5	7673.85	273.461	26454.6	14966.5	11672.1	12430.7	443.778	56981.3	56209.8	55884.1	55876.8
neg_1608	-	138.055	1.39222	neg	-	-	-	-	-	-	-	-	23708.6	31194.7	17624.6	27977.6	32242.4	22927	26101.3	25284.9	17290.9	33506.5	98615.1	21411.7	16245.8	15112.4	14196.6	14426.3	15395.6	26677.4	26481	26697.1	24729.1
neg_1609	4-Pyridoxic acid	182.045	1.39222	neg	M-H	C8H9NO4	75.0	-	-4.018041040400711	C00847	HMDB0000017	82-82-6	64620.1	102988	37140.5	73842.4	93263	50032.9	66983.3	63628.2	20856.6	86642.2	344081	41812.9	17184.4	22586.3	9394.08	11483.8	29185.3	79691	72054.9	74296.9	69108.4
neg_1610	-	252.054	1.39222	neg	-	-	-	-	-	-	-	-	0	195.173	183.2	877.407	0	173.814	1276.95	201.472	176.666	0	35379.8	2835.34	2239.15	641.971	814.214	3431.9	1212.11	1260.17	1205.16	1322.85	1398.77
neg_1611	-	222.077	1.40002	neg	-	-	-	-	-	-	-	-	3800.68	4176.22	13358.4	3257.75	5471.16	4687.77	7016.92	9684.37	9479.05	3365.26	159.416	3136.53	1419.98	1272.68	3780.32	1610.99	2934.82	5288.16	4941.17	4862.34	4808.09
neg_1612	-	298.129	1.4078	neg	-	-	-	-	-	-	-	-	1340.67	3719.49	13870	2986.13	5407.46	5365.95	6830.21	11442.6	10327.1	1605.82	0	2937.58	337.383	880.878	3616.65	887.791	2255.43	4951.05	4776.1	4643.78	4630.62
neg_1613	-	170.045	1.41557	neg	-	-	-	-	-	-	-	-	8168.08	9177.46	6717.47	6284.21	8491.37	5935.66	7858.1	8107.72	5803.89	10911.4	25385.3	2782.97	5770.78	4221.8	3999.9	4883.3	3084.27	8540.93	8199.14	8250.81	8197.65
neg_1614	Asparaginyl-Valine	230.114	1.41557	neg	M-H	C9H17N3O4	-	57.2	-2.4009565685950296	-	HMDB0028744	-	5394.83	7408.94	3075.09	7290.25	4202.44	3873.33	3977.37	5680.68	3962.41	2577.45	70901.8	2115.66	0	181.42	0	142.622	2674.16	6174.1	5539.34	5704.19	5532.98
neg_1615	Gravacridonolchlorine	374.077	1.43112	neg	M-H	C19H18ClNO5	-	84.0	-8.16258808017793	-	HMDB0029329	38494-85-8	5377.67	1591.95	1781.09	2902.44	283.313	380.482	0	343.281	0	0	58487.9	2790.86	0	0	0	1238.38	2927.68	2728.94	2296.25	2117.87	2235.1
neg_1616	-	161.856	1.45452	neg	-	-	-	-	-	-	-	-	5180.43	5240.6	6381.2	6959.11	6396.62	5494.85	5057.56	6258.55	6524.1	6441.93	5757.09	5409.69	6126.54	7149.02	5707.23	8024.98	7905.67	6397.47	6397.83	6473.21	6465.31
neg_1617	-	102.751	1.4623	neg	-	-	-	-	-	-	-	-	483.684	695.909	1211.41	2206.64	624.349	769.378	261.975	1378.43	2271.96	531.743	4368.36	4934.01	161.145	445.42	273.564	1006.68	3435.24	1093.13	1098.02	868.37	1030.18
neg_1618	-	248.93	1.4623	neg	-	-	-	-	-	-	-	-	2188.47	2259.81	3688.73	5962.39	3654.72	3493.84	2303.76	4132.86	5684.79	1016.91	5081.78	8637.09	347.999	1799.86	353.182	4804.94	7312.57	3280.38	3160.44	3034.99	3729.09
neg_1619	-	192.935	1.47008	neg	-	-	-	-	-	-	-	-	6179.94	6458.05	10464.5	14146.2	8402.27	9464.88	7544.17	10005.9	11677.7	5844.9	11658.2	14951.6	4808.5	6926.83	3665.61	10501.6	14793	9899.75	9667.45	9787.45	9785.78
neg_1620	-	215.073	1.47008	neg	-	-	-	-	-	-	-	-	0	126.672	1788.51	3463.31	994.131	1864.92	0	3357.89	4893.21	0	9141.68	9324.19	0	603.359	0	1555.95	7615.69	2032.25	1953.24	1999.5	1922.62
neg_1621	-	257.983	1.47008	neg	-	-	-	-	-	-	-	-	76143.4	103857	81382.2	151567	146364	148714	104005	171841	145474	106191	126315	101389	46223.7	98749.1	36948.5	67950.2	83701.1	92528	98582.6	98555	98622.9
neg_1622	-	215.053	1.47787	neg	-	-	-	-	-	-	-	-	10595.2	16127.5	23592	27581.1	24386.8	26720.1	14486.1	28462.7	24441.4	16038.2	21076.9	30178.1	10669	21639.2	8380.25	15707.9	23012.5	18576.9	19991.1	19986.8	19651.3
neg_1623	-	216.008	1.47787	neg	-	-	-	-	-	-	-	-	3393.34	4602.94	15372.1	22861.8	7738.27	14709	4427.96	17557.3	25272	3137.67	30454.6	56746.7	1145.81	4092.13	1434.71	13825.6	38940.8	13066.1	12400.2	12184.3	12185.7
neg_1624	-	232.997	1.47787	neg	-	-	-	-	-	-	-	-	59755.3	51734.1	61942.2	103711	65055.5	78736.4	56696	71808.4	89147.3	51308.9	88023.4	136347	41446.8	49676.4	40286.3	89269.6	108237	66382	66931.4	66458	66382.2
neg_1625	-	283.103	1.47787	neg	-	-	-	-	-	-	-	-	7904.01	9337.63	19643.7	21158.5	15880.5	19474.5	13241.9	33075.6	39861.1	10623.7	18551.4	31690.5	597.516	1167.24	3586.19	5633.75	20860.8	17206	17228.6	16915.5	16001.5
neg_1626	-	97.9303	1.48567	neg	-	-	-	-	-	-	-	-	7931	7699.17	8459.34	12222.4	9897.13	10824.9	9599.27	11236.3	12893.9	9652.81	9015.97	10369.7	8341.47	9328.17	8864.52	11648.8	10357.7	8333.86	8771.63	8772.81	8771.47
neg_1627	-	188.017	1.48567	neg	-	-	-	-	-	-	-	-	14332.4	13078.5	19769	28368.6	17792.1	21431.8	16033.3	21273.1	24746.2	13630.1	19597.5	35579.2	10985.2	13335	9916.86	25494.3	30003.1	19168.9	19065.1	19170.1	18691.6
neg_1628	-	124.894	1.49342	neg	-	-	-	-	-	-	-	-	2432.23	1671.42	1506.56	2398.44	1419.78	1609.33	2047.18	1343.73	772.815	1846.13	0	1120.13	2132.91	1893.37	2884.79	3818.77	1774.04	1315.42	1425.13	1175.43	1455.64
neg_1629	-	145.013	1.50122	neg	-	-	-	-	-	-	-	-	1399.9	1708.17	5502.02	3765.76	1491.8	3585.59	2629.29	3411.78	4594.78	2267.73	136970	29170.5	1912.78	4002.6	1216.29	1222.43	26160.6	7536.57	7600.75	7594.63	7299.42
neg_1630	-	231.967	1.50122	neg	-	-	-	-	-	-	-	-	15257.4	11827.6	13900	15203.7	15055.1	14758.3	12552.4	11945.6	12235.7	15030.1	5543.45	11509.6	11198.6	13182.6	9836.28	11356.7	9106.48	10266.1	10486.2	10010.8	10013
neg_1631	-	449.098	1.50122	neg	-	-	-	-	-	-	-	-	0	0	7098.51	7623.52	3296.91	8142.06	3682.11	20703.2	43595.9	475.619	0	13859.9	0	0	0	0	11404.5	3856.22	3936.49	4473.94	4221.9
neg_1632	Xanthine	151.025	1.51688	neg	M-H	C5H4N4O2	80.2	-	-5.849425256526259	C00385	HMDB0000292	69-89-6	1020.82	3611.89	1244.22	1196.73	1382.4	1283	2765.16	3744.74	1285.81	336.07	17612.6	4226.58	257.43	2778.82	0	184.978	2023.01	2755.35	2757.43	2695.05	2522.55
neg_1633	-	302.009	1.51688	neg	-	-	-	-	-	-	-	-	0.541238	181.15	497.572	5718.25	255.86	4022	0	1376.97	2595.72	0	56662.5	22229.9	0	0	0	231.441	41500.4	4129.3	3787.39	3794.08	3792.58
neg_1634	-	653.154	1.51688	neg	-	-	-	-	-	-	-	-	2375.97	25457.5	2616.52	14946.2	76308.9	46452.3	16501.7	81370.1	5658.44	13946.5	19886	23856.3	20761	81162.8	13407.8	70736.3	17251.7	22726.4	21562.6	21081.5	21078.5
neg_1635	-	267.944	1.52475	neg	-	-	-	-	-	-	-	-	26565.7	19224.2	26245.9	24852.7	24997.2	27587.7	31072.1	33792.4	33909.7	27053.7	5560.93	18554.6	10676.8	9917.82	15927.8	11461.9	14558.1	23523.9	22670.6	22119	22096
neg_1636	-	349.047	1.52475	neg	-	-	-	-	-	-	-	-	0	2446.79	17974.8	279.168	3234.17	569.474	0	0	3314.02	1018.23	0	2036.4	11232.4	3820.35	5768.09	0	199.182	5133.44	5143.09	4733.84	4968.82
neg_1637	-	188.986	1.53258	neg	-	-	-	-	-	-	-	-	72613.3	110301	26628.8	57831.4	74496.8	22092.6	14029.9	18483.6	9187.93	24140.2	23884	0	2195.52	1952.13	93.7505	511.292	1291.57	29741.1	28858.2	29211.9	28849.4
neg_1638	-	227.973	1.53258	neg	-	-	-	-	-	-	-	-	0	0	248.952	2909.86	625.919	1611.41	274.793	1143.7	1700.77	315.979	14001.8	5674.96	0	515.876	0	0	11305.5	2646.14	2205.01	2527.19	2431.3
neg_1639	-	267.073	1.53258	neg	-	-	-	-	-	-	-	-	2022.34	2986.07	2605.53	969.182	418.303	780.069	1350.08	1770.78	540.286	614.691	21887.9	920.632	580.786	1132.86	530.652	203.857	369.354	2109.41	2030.52	2176.39	1924.59
neg_1640	-	223.917	1.54043	neg	-	-	-	-	-	-	-	-	2677.83	1895.47	2062.51	2300.3	3746.1	3174.56	2585.92	2312.74	1655.57	4309.35	0	1318.23	5301.03	7051.85	4610.8	3248.09	860.25	2192.38	1837.1	2305.54	2307.64
neg_1641	-	110.06	1.54825	neg	-	-	-	-	-	-	-	-	712.716	945.034	1816.17	440.299	1882.38	3543.37	1136.3	4138.66	8055.64	1105.96	54.2525	0	0	0	140.268	0	41.3993	2065.72	2010.85	2053.05	1878.18
neg_1642	-	190.054	1.54825	neg	-	-	-	-	-	-	-	-	15522.7	15837.3	31439.6	11134.8	32249.5	52656.4	19801.3	57718.9	114858	20093.7	20363.2	3224.84	5519.17	3436.9	5192.89	4202.86	3252.53	32107.3	31805.5	32133	28747.9
neg_1643	-	218.103	1.54825	neg	-	-	-	-	-	-	-	-	2866.39	4787.35	5127.76	1850.71	4621.81	7096.51	2235.37	7980.04	15207.6	1712.59	4062.5	0	0	0	0	0	0	4908.64	4832.64	4967.6	4617.2
neg_1644	-	128.071	1.55608	neg	-	-	-	-	-	-	-	-	223.449	441.027	614.599	233.39	244.523	593.889	264.394	569.486	1352.35	318.408	9890.7	524.397	412.955	210.183	259.174	69.5118	483.596	1116.93	1104.24	1070.69	1039.68
neg_1645	-	177.076	1.55608	neg	-	-	-	-	-	-	-	-	18449.5	59972.1	14121.9	21571.6	6599.23	7187.64	16191.8	9698.16	2792.02	13589.6	176141	4932.83	994.529	2047.22	726.347	2577.89	2724.35	22683.3	22682.5	22456.2	22188.1
neg_1646	-	243.135	1.57175	neg	-	-	-	-	-	-	-	-	4407.39	6265.48	5927.24	9480.73	10842.3	18793.6	9910.69	14690.3	15044.4	5103	38722.1	9406.36	11281.6	12824.8	11584.5	7926.62	12340.7	12273.5	11897.6	12254.8	11289.1
neg_1647	-	303.876	1.57175	neg	-	-	-	-	-	-	-	-	6019.3	6199.76	2286.89	5343.67	5708.14	3562.69	4565.05	2237.52	474.003	6663.2	85763.5	6085.48	1171.47	3101.47	234.438	242.282	5070.45	8765.6	8729.85	8799.8	8778.7
neg_1648	-	307.87	1.57175	neg	-	-	-	-	-	-	-	-	0	0	0	0	0	0	0	0	0	0	22111.8	813.894	0	0	0	0	399.915	432.272	443.985	1092.77	513.94
neg_1649	-	446.014	1.57175	neg	-	-	-	-	-	-	-	-	9348.06	4308.69	2220.9	0	5054.72	2915.19	3555.58	5393.02	8629.7	16432.7	0	0	479.465	2762.37	0	0	0	7654.37	7335.11	7116.15	7103.17
neg_1650	-	110.097	1.57958	neg	-	-	-	-	-	-	-	-	4545.43	6966.46	9960.6	12323.7	9891.1	13815.1	15699.2	25867.6	41485.4	7829.07	0	12223.5	3019.63	1961.84	8167.44	3751.04	10539.8	12462.5	12345.3	12463.5	12026.1
neg_1651	-	173.092	1.57958	neg	-	-	-	-	-	-	-	-	2059.93	3736.68	1618.03	1902.02	2204.95	2043.9	2136.62	2482.94	1152.62	3097.05	3101.59	0	292.564	0	0	0	0	2376.19	2335.25	2377.44	2246.81
neg_1652	-	360.127	1.57958	neg	-	-	-	-	-	-	-	-	11240.3	16353.1	19697	32858.9	22469.9	32709.8	39508.6	59801.5	84458.2	20398.6	0	23577.2	4717.92	2250.61	19400.8	8273.28	22723.5	31693.5	31088.6	31722.6	29638.3
neg_1653	-	417.005	1.57958	neg	-	-	-	-	-	-	-	-	362.226	2178.99	3707.99	6219.23	2601.05	7372.43	7819.5	27459.5	54502.6	1569.42	0	3673.45	0	0	835.385	338.164	3252.44	9462.48	8344.55	7875.54	7763.34
neg_1654	-	94.0036	1.5874	neg	-	-	-	-	-	-	-	-	2692.06	2457.32	2611.81	2827.05	2715.43	2894.06	2927.76	2774.86	2714.61	2904.37	1658.36	2670.02	3621.32	3230.74	3784.78	3662.38	2845.73	2432.53	2504.03	2564.54	2563.83
neg_1655	-	294.145	1.5874	neg	-	-	-	-	-	-	-	-	146.652	1684.53	2031.24	3565.91	1592.27	2732.25	4632.14	7689.09	11712	1917.92	0	2677.22	0	0	1290.34	436.436	2462	3817.18	3822.33	3301.9	3687.52
neg_1656	-	336.072	1.5874	neg	-	-	-	-	-	-	-	-	7318.02	3705.66	486.61	5374.54	6250.53	3246.74	252.036	775.577	2357.11	1825.79	4255.15	0	0	0	0	526.931	0	4071.61	4074.06	3301.95	3864.13
neg_1657	-	110.94	1.60293	neg	-	-	-	-	-	-	-	-	1958.14	1651.06	1015.14	454.994	1051.46	676.862	996.617	1025.34	1298.41	1508.65	0	1405.77	941.054	1449.38	452.078	203.926	1293.29	1157.08	1157.08	1237.9	1176.74
neg_1658	-	125.046	1.60293	neg	-	-	-	-	-	-	-	-	8.58125	9.43892	0	6.61074	25.9215	7.68789	24.1366	3.77995	0.455854	27.1882	14790.8	1071.2	1.65449	8.21767	4.16705	26.0934	1210.45	391.116	340.552	358.457	340.177
neg_1659	-	142.05	1.60293	neg	-	-	-	-	-	-	-	-	179636	222662	567372	85215.8	188584	151180	166262	164480	406937	124867	102806	397915	448498	244152	311882	145296	242799	195563	196268	196266	193966
neg_1660	-	210.038	1.60293	neg	-	-	-	-	-	-	-	-	4579.07	5691.39	10821	3579.77	4043.78	4414.55	5168.73	6868.71	7565.23	6450.62	56672.3	8302.85	7827.53	6375.08	5905.35	4840.74	4759.68	7301.82	7227.53	7302.71	6996.2
neg_1661	-	257.028	1.60293	neg	-	-	-	-	-	-	-	-	1072.33	7761.14	55085.4	1758.29	12420.2	1430.25	0	0	11719.3	5166.97	0	6939.99	35027.1	12436.3	35441.7	194.863	11028.8	15230.5	14830.2	14526.5	14527.3
neg_1662	-	301.056	1.60293	neg	-	-	-	-	-	-	-	-	49378.6	53539.4	33462.3	26128.1	44026.4	35660.5	16631.2	43309.5	34484.5	14695.3	196489	8585.29	17078.9	20796.3	8439.85	7548.91	2987.48	33990.3	33996.7	33575.6	33112.3
neg_1663	-	302.892	1.60293	neg	-	-	-	-	-	-	-	-	22990.6	46403.9	154742	9861.55	32191.4	22871.6	25345.1	30710.3	79545	16161.5	4336.74	79587	63519.3	37267.2	37754.2	8195.43	45411.7	40842	39899.7	39947.1	39392.8
neg_1664	-	306.886	1.60293	neg	-	-	-	-	-	-	-	-	5177.08	10843.5	33539.2	1175.43	7227.97	4788.72	5418.38	6320.08	18844.5	2789.03	598.615	16463	14130.9	8230.37	9041.24	849.86	10067.1	9623.92	9628.72	9470.06	9128.42
neg_1665	-	394.781	1.60293	neg	-	-	-	-	-	-	-	-	0	8835.54	66552.4	337.854	3704.02	0	0	0	6648.16	511.522	0	9291.86	8222.83	10150.9	4300.07	0	7939.36	10212.8	10238.2	9720.38	10024.6
neg_1666	-	79.9545	1.61067	neg	-	-	-	-	-	-	-	-	0	9.39184	351.969	0	0	0	0	0	0	0	0	0	63.757	0	44.8759	0	0	19.9537	0	0	16.9051
neg_1667	-	116.071	1.61067	neg	-	-	-	-	-	-	-	-	1827.56	3057.89	2676.78	5750.24	4237.22	7259.45	4386.2	9184.28	11082.5	5181.54	5957.15	6657.23	5001.48	6715.39	4142.32	4080.05	7684.71	5183.92	5455.63	5455.55	5455.55
neg_1668	-	237.933	1.61067	neg	-	-	-	-	-	-	-	-	34864.2	329212	1.30121e+06	73509	230125	71035.7	16720.9	10740.5	274553	134966	27526.3	390160	520989	448042	332060	16007.1	359479	385641	378085	381619	376732
neg_1669	-	293.895	1.61067	neg	-	-	-	-	-	-	-	-	0	3937.96	7374.81	466.201	2639.03	374.986	0	0	2873.41	1418.67	0	2847.77	5379.37	4811.3	4499.34	0	2627.64	3786.83	4224.04	3405.08	3584.71
neg_1670	-	333.865	1.61067	neg	-	-	-	-	-	-	-	-	2677.04	42996.5	169897	6850.2	29321.3	6213.77	332.093	0	33127.7	16714.6	0	39146.3	78160.8	64527.7	49360.5	0	44527.2	49585	49594.7	49605.8	47873.7
neg_1671	-	396.778	1.61067	neg	-	-	-	-	-	-	-	-	0	16301.7	113146	414.455	7819.82	0	0	0	11884.3	2687.53	0	16087.7	17060	16276	7725.68	0	13044.9	17009.1	17024	16585.4	16250.4
neg_1672	-	315.988	1.6184	neg	-	-	-	-	-	-	-	-	0	0	0	0	0	0	0	1003.98	935.01	0	428.524	6637.63	0	0	0	0	1300.6	305.725	234.927	280.194	0
neg_1673	-	87.0442	1.62618	neg	-	-	-	-	-	-	-	-	20128.3	29535.7	48816	18141.7	18541	24096.6	17251.5	41790.8	49963.3	18072.8	29940.4	93578	22705.5	35420	19387.4	18960.8	51566.9	34277.3	34442.8	34439.4	33888
neg_1674	-	281.913	1.62618	neg	-	-	-	-	-	-	-	-	0	1228.27	1869.87	156.398	0	565.836	0	3041.66	3554.68	0	1310.32	5482.15	207.173	2265.7	0	236.166	5111.47	1774.73	2277.61	2386.38	2378.77
neg_1675	-	376.118	1.62618	neg	-	-	-	-	-	-	-	-	0	0	0	6875.46	0	0	0	0	0	0	1614.85	0	0	0	0	0	446.526	2287.46	2289.7	1579.29	2307.01
neg_1676	Corticrocin	283.037	1.64173	neg	M+K-2H	C14H14O4	-	60.7	-4.67187123739331	-	HMDB0034384;LMFA01031041	505-53-3	1420.04	7301	62142.6	4145.01	27207.9	5399.13	382.495	1285.09	32475.7	7328.11	1178.3	11820.4	44330.8	25585.3	59918.7	0	19883.4	27944.2	27703.8	27947.3	26691
neg_1677	-	129.038	1.64953	neg	-	-	-	-	-	-	-	-	49.2885	201.888	416.224	429.328	400.187	1289.13	961.127	1599.85	2354.86	793.465	465.452	647.289	786.256	631.581	206.736	521.387	1243.49	637.4	637.729	369.361	602.934
neg_1678	-	211.083	1.66512	neg	-	-	-	-	-	-	-	-	0	0	6910.7	0	2533.48	0	0	0	2527.15	132.653	0	896.919	5161.26	2207.98	6600.8	0	1447.85	2771.99	2774.64	3148.88	2839.49
neg_1679	-	231.967	1.66512	neg	-	-	-	-	-	-	-	-	10665.2	7583.53	11055.1	13802.1	11860.5	13084	11691	11996	10038.5	10471.5	6009.83	7925.86	7780.69	10945.5	7133.65	6037.95	6098.46	7829.16	8093.78	7648.48	7563.62
neg_1680	-	340.103	1.67293	neg	-	-	-	-	-	-	-	-	98423.9	138274	55344.2	72394.8	216408	21239.9	63384.6	35083.8	7272.91	63265.2	55417.5	11492.1	28675	19252	41047.2	53941.4	8441.25	55702.9	55707.1	55256.4	54556.8
neg_1681	-	160.007	1.68077	neg	-	-	-	-	-	-	-	-	372.989	966.414	516.839	450.366	416.006	574.286	694.781	389.939	481.972	335.681	573.376	387.854	376.095	172.526	625.631	477.162	109.112	1056.52	1072.75	1118.98	1055.88
neg_1682	-	338.088	1.68077	neg	-	-	-	-	-	-	-	-	21210.1	25036.5	1380.77	16627.8	20942.3	8165.14	2623.05	1694.29	3582.23	4844.68	10641.4	0	283.186	330.667	0	328.151	0	9339.84	9349.19	9341.7	8131.29
neg_1683	-	136.894	1.68858	neg	-	-	-	-	-	-	-	-	4554.58	2866.56	2722.99	4810.5	3307.9	3943.81	4382.84	2456.78	2714.33	3897.28	982.647	1668.47	5583.24	3343.8	5476.1	5537.48	3046.24	3112.92	3116	3211.13	3207.25
neg_1684	-	83.0492	1.70425	neg	-	-	-	-	-	-	-	-	1444.84	1360.45	1765.23	1806.74	1639.83	1700.3	1639.81	1533.88	1600.88	1828.91	8794.54	2724.47	1535.59	1453.48	1139.69	1551.61	2026.13	1623.4	1623.09	1623.74	1464.34
neg_1685	-	163.94	1.70425	neg	-	-	-	-	-	-	-	-	1715.45	1361.73	1422.4	2087.67	1771.51	1945.35	1738.91	1305.13	1345.72	2218.29	456.257	1168.95	2464.83	1621.12	1997.51	2864.9	1229.09	1367.61	1101.48	1624.74	1356.48
neg_1686	-	190.05	1.70425	neg	-	-	-	-	-	-	-	-	7762.91	5911.66	7953.69	6678.16	3509.36	6405.73	5365.12	8190.19	10047.5	7907.47	1336.79	5171.06	7509.14	16847.1	6808.28	10841.6	7304.66	7303.07	7287.77	7035.7	7151.02
neg_1687	-	221.102	1.70425	neg	-	-	-	-	-	-	-	-	4711.71	5014.39	4409.73	5573.89	3061.33	3235.36	5521.75	3496.88	2357.68	4458.46	18261.8	3101	2339.13	2696.99	2019.55	3489.71	1717.47	3726.4	3726.55	3735.29	3390.29
neg_1688	-	235.082	1.70425	neg	-	-	-	-	-	-	-	-	46660.2	72942.3	148136	112594	46443.7	86380.6	93183.7	165068	166369	50542.1	1.47676e+06	909197	47548.7	41667.9	34081.7	48018.2	553423	155513	155521	155139	151797
neg_1689	-	342.083	1.70425	neg	-	-	-	-	-	-	-	-	102085	123704	37975.4	60842.9	138574	52103.2	22356.7	37833	34733.5	17478	10353.2	0	1145.36	0	282.226	220.341	0	40018	39617.6	40020.8	37906.1
neg_1690	-	114.091	1.71208	neg	-	-	-	-	-	-	-	-	0	0	0	35.06	0	0	0	0	0	0	3667.04	39.3749	36.8187	0	33.1699	65.4987	79.5691	72.1066	100.887	75.7228	75.1723
neg_1691	-	155.071	1.71208	neg	-	-	-	-	-	-	-	-	2567.12	1886.5	2061.85	2386.28	2038.89	2218.66	2139.9	1991.16	2090.15	2110.48	2239.53	1767.88	1723.01	1516.9	1664.13	1857.93	1648	1817.71	1639.74	1704.62	1447.13
neg_1692	N-Tigloylglycine	202.071	1.71208	neg	M+FA-H	C7H11NO3	50.4	-	-4.28987381961996	-	-	-	6602.89	7591.81	7631.35	13314.3	6266.74	8496.52	23741.7	16917.2	6577.08	17839	477753	35137.4	6750.95	10738.3	8257.19	15179.2	25698.9	21947.1	21819.4	21948.7	21402.3
neg_1693	-	220.942	1.71208	neg	-	-	-	-	-	-	-	-	0.286389	5941.85	90591.4	1785.34	7628.94	2025.18	2.95036	0	12921.2	523.798	0	6940.44	390.357	3930.26	320.383	2.3467	8629.01	5668.15	5416.97	5507.9	5413.41
neg_1694	-	306.886	1.71208	neg	-	-	-	-	-	-	-	-	0	0	0	0	0	0	0	0	0	0	7994.96	174.353	0	0	0	0	0	0	0	197.898	145.117
neg_1695	-	288.018	1.71993	neg	-	-	-	-	-	-	-	-	145.28	660.792	0	190.985	165.888	162.042	502.561	640.562	0	411.145	110927	932.141	342.041	814.197	0	0	977.745	3271.29	3204.65	3110.53	3049.04
neg_1696	-	304.078	1.71993	neg	-	-	-	-	-	-	-	-	7114.81	7819.15	8612.64	8600.65	3615.89	10405.5	8282.46	11557.1	9533.4	7486.51	18610.8	6626.61	7891.84	16522.8	7292.21	8140.18	6972.59	8378.74	8145.3	8146.85	8148.72
neg_1697	-	126.019	1.72777	neg	-	-	-	-	-	-	-	-	5174.71	5716.19	18794.8	6392.53	7669.75	6509.01	5821.3	5608.92	9448.71	6556.7	4293.83	8184.42	9735.02	8802.38	8211.9	6645.73	7836.17	7361.08	7314.37	7459.64	7351.26
neg_1698	-	169.025	1.72777	neg	-	-	-	-	-	-	-	-	1288.55	8372.96	94457.6	2151.87	12228.1	3313.03	912.142	973.649	25651.8	5976.23	858.729	16716.3	19298.4	18041.6	14085.1	159.973	21074.6	15399.8	15406.5	15409.5	14786
neg_1699	-	217.945	1.72777	neg	-	-	-	-	-	-	-	-	296.482	1870.76	32027.2	156.035	1557.9	209.506	177.062	92.0762	832.564	259.063	15.0711	1052.83	1947.46	1283.01	1587.41	102.711	777.466	3202.95	2864.51	2847.71	2844.73
neg_1700	-	236.092	1.72777	neg	-	-	-	-	-	-	-	-	3936.03	20112	44118.6	18790.5	21866.6	25683	23557.4	55231.1	38270.3	6327.88	13548.6	18326.6	5119.58	10078.3	9161.58	4163.49	14408.8	21230.5	20462.8	20452.1	20446.8
neg_1701	-	246.098	1.72777	neg	-	-	-	-	-	-	-	-	1240.98	2623.61	1316.05	2084.61	1309.21	2039.05	1938.7	3387.82	1696.59	2164.87	25852.9	1957.85	747.435	2431.05	134.409	833.437	1695	2542.25	2481.84	2682.28	2467.34
neg_1702	-	134.894	1.7356	neg	-	-	-	-	-	-	-	-	156240	167044	215973	176910	150333	182225	170882	227165	225921	178658	222816	220920	178976	286782	134920	151465	210555	199797	197574	197922	197586
neg_1703	-	175.06	1.7356	neg	-	-	-	-	-	-	-	-	29387.1	28434.9	19179.3	18877.5	20981.7	18666.3	17787.1	19924.2	13972.9	22309.4	103837	20628.9	8558.66	12136.2	6831.51	8431.89	11110.8	20106.9	20022.3	19665.4	19511.4
neg_1704	-	227.028	1.7356	neg	-	-	-	-	-	-	-	-	807.376	501.187	0	623.576	0	0	213.341	140.855	0	572.175	39982.2	8342.1	0	0	0	0	4875.76	7883.39	7251.67	7881.31	7884.15
neg_1705	-	246.993	1.7356	neg	-	-	-	-	-	-	-	-	8007.01	11783.4	7957.29	9068.34	6526.13	9850.86	6562.2	16075.4	13069.2	6885.85	20432	10248.7	5967.95	13731	2370.15	3916.31	8804.8	9627.12	9200.71	9378.92	9196.42
neg_1706	-	310.002	1.7356	neg	-	-	-	-	-	-	-	-	8709.52	8393.72	8216.97	7040.64	8863.34	8988.94	8945.19	8912.12	10269.9	11530.2	0	9798.19	10221.9	11658.9	6981.6	8974.3	8729.26	7438.23	7073.7	7191.19	7069.71
neg_1707	-	329.087	1.7356	neg	-	-	-	-	-	-	-	-	5893.44	11683.2	3786.74	2485.4	11611	3042.6	1261.7	2580.62	1683.57	955.184	17586.8	599.321	651.471	0	213.231	492.055	1188.31	4231.94	4047.19	4150.59	4029.98
neg_1708	-	384.077	1.7356	neg	-	-	-	-	-	-	-	-	5131.21	6666.32	9116.89	5730.57	4448.28	6048.21	6219.48	8870.66	9976.04	6147.84	276.805	8824.4	6912.74	13841.7	3154.36	4051.6	7174	7302.53	6418.2	6417.89	6421.54
neg_1709	-	431.075	1.7356	neg	-	-	-	-	-	-	-	-	17632.5	21056.9	28863.4	19400.2	14511.7	21354.5	19036.6	31375.6	34974.6	19284.1	0	26088.8	20635.7	46623.5	9531.61	14268	28131.1	23123	22617.8	23026	22613.1
neg_1711	-	82.0288	1.74343	neg	-	-	-	-	-	-	-	-	2424.36	1733.02	1814.19	2375.04	1840.82	1766.83	1798.57	2235.69	1882.57	2447.88	124442	8255.04	1848.58	2164.59	1605	2194.56	5503.55	8164.28	8043.65	7992.96	7992.12
neg_1712	-	155.951	1.74343	neg	-	-	-	-	-	-	-	-	2201.96	3357.11	4286.95	3665.83	4236.97	4670.96	3620.94	6102.27	5678.93	4931.13	2922.38	4585.21	4118.78	8189.4	2085.29	1547.49	2802.16	3215.95	3228.69	3549.6	3335.06
neg_1713	-	173.962	1.74343	neg	-	-	-	-	-	-	-	-	4447.23	6738.09	8485.18	7940.86	9406.81	10607	7119.35	12841.9	10505.8	9412.81	5261.14	9112.14	8972.12	17041.9	4660.3	5004.26	6580.65	6591.04	7269.89	7264.35	7091.57
neg_1714	-	187.108	1.74343	neg	-	-	-	-	-	-	-	-	3125.87	5684.18	3415.24	4175.92	4510.7	5399.79	4683.44	7985.43	5750.77	3776.63	28559.8	4673.94	1755.39	3374.76	977.576	1214.63	3549.22	5329.36	5323.09	5332.68	5097.73
neg_1715	-	218.012	1.74343	neg	-	-	-	-	-	-	-	-	4577.57	7571.75	2289.74	2784.27	4202.21	3153.95	2020.19	4752.78	1599.06	2444.08	1680.11	318.7	253.188	732.034	0	0	193.291	2627.23	2608.4	2400.69	2548.18
neg_1716	-	259.13	1.74343	neg	-	-	-	-	-	-	-	-	33955.7	42560.9	30261.8	29155.2	52710.7	76602.6	43849.3	93256.2	57449.3	47779.4	31674	2891.51	10656.3	18984.3	6351.25	5977.45	575.579	40013.2	39687.2	39188.3	39193.7
neg_1717	N-Acetylcytidine	284.088	1.74343	neg	M-H	C11H15N3O6	60.3	-	-1.18634775476462	-	-	-	13103.5	16022.5	11505.2	11789.6	13734.5	8620.55	12554.3	8086.94	6289.61	13641.1	100409	12611.2	3089.35	4506.62	2138.41	3551.26	15134.2	18102.5	16756.6	17038	16749
neg_1718	-	308.994	1.74343	neg	-	-	-	-	-	-	-	-	39957.8	35081.9	43502.6	42111.5	34855.6	42555.9	41238.1	42004.6	48923.4	42239.3	2104.31	38461.4	53716.5	60296.9	42855.5	49185.9	44563.7	36734.4	35753.2	36431.6	38133.7
neg_1719	-	107.024	1.75128	neg	-	-	-	-	-	-	-	-	8643.77	7506.48	8595.62	9232.02	8919.88	8992.99	8431.26	8755.81	9379.28	8991.4	7088.05	9227.11	8662.2	8498.67	8222.01	8815.94	7852.84	8048.29	7875.1	8013.32	7633.82
neg_1720	-	170.045	1.75128	neg	-	-	-	-	-	-	-	-	3110.5	2824.64	2563.91	2464.47	2744.54	2513.22	2087.15	2662.42	2549.37	2522.33	2736.37	1762.93	2088.83	1879.97	1514.43	2250.35	1589.16	2308.09	2249.46	2336.45	2223.26
neg_1721	-	272.009	1.75128	neg	-	-	-	-	-	-	-	-	1022	293.272	123.709	493.685	0	316.939	372.589	512.26	521.216	170.378	54963.2	12404.7	271.912	340.563	136.978	367.198	6992.87	11296.8	11174.7	11342.1	11175.6
neg_1722	-	128.071	1.75913	neg	-	-	-	-	-	-	-	-	1595.4	9526.87	11864.3	4045.9	3622.51	3270.3	841.748	1067.97	10260.1	2658.08	573.636	6586.6	12327.2	3075.79	10464.1	783.776	8567.34	15787.4	15342.2	15341.1	15340.3
neg_1723	-	155.082	1.75913	neg	-	-	-	-	-	-	-	-	349.668	3884.95	4821.79	1833.12	1087.12	1052.67	351.32	233.395	3470.81	1301.26	0	2370.11	4963.26	935.621	3556.22	383.625	3533.24	7144.36	6982.51	6900.92	6899.82
neg_1724	-	238.005	1.75913	neg	-	-	-	-	-	-	-	-	0	1798.09	1944.68	772.368	204.796	151.417	0	0	1251.53	0	0	531.828	3343.76	291.504	2512.33	155.742	1495.66	2979.48	3017.58	2916.73	3102.78
neg_1725	-	326.91	1.75913	neg	-	-	-	-	-	-	-	-	17659.5	15945.6	16168.6	22328	18991.3	19872.2	21188.6	16139.2	19374.3	20691.3	503.199	19207.5	25875.4	25129.4	18974.3	24173.6	22020.2	16185.3	16240	16192.8	17155
neg_1727	-	171.946	1.76697	neg	-	-	-	-	-	-	-	-	144942	140826	184031	165820	195200	195294	176430	225205	218587	208715	100455	143164	168719	211777	164986	139896	141363	152147	156559	158250	157257
neg_1728	-	243.968	1.76697	neg	-	-	-	-	-	-	-	-	7319.78	13688.5	42913	16438.5	24772.7	22159.6	14505.7	26267.6	27095.9	20995.4	14131.1	22402.8	22460.8	37813.4	13918	10054.2	19144.4	16018.5	17579.8	17908.1	17280.2
neg_1729	-	312.948	1.76697	neg	-	-	-	-	-	-	-	-	4235.41	2891.45	15221.1	3940.75	4957.09	5747.85	6331.66	5097.1	5433.56	6350.58	254.099	2779.77	0	21128.9	5157.13	1232.7	2825.36	4738.65	4751.63	4557.47	4294.25
neg_1730	-	304.889	1.77482	neg	-	-	-	-	-	-	-	-	974.899	384.958	0	1220.96	178.036	0	0	0	0	617.765	167037	4635.76	0	0	0	0	3803.5	5827.51	6346.51	6206.53	6340.85
neg_1731	-	173.045	1.78267	neg	-	-	-	-	-	-	-	-	10170.7	9834.06	7631.38	5853.73	8091.97	7477.01	6356.37	6870.97	6532.62	7680.07	12245.5	5185.82	4054.35	4789.75	3592.75	3619.16	3423.91	6787.96	6439.23	6617.17	6024.21
neg_1732	-	285.061	1.78267	neg	-	-	-	-	-	-	-	-	16384.8	26234.3	8495.38	9027.11	20822.1	4924.98	4758.23	10021.5	7765.36	14265	4543.61	166.327	13024.7	4108.56	6316.62	2851.98	0	11628.7	11493.5	11329.8	11296.9
neg_1733	-	169.898	1.79048	neg	-	-	-	-	-	-	-	-	5136.05	6175.92	8091.16	6020.96	9510.54	9393.65	6575.38	10110.9	8456.68	8317	597.632	7019.5	7163.61	13930.7	6567.68	4474.53	7036.08	6227.44	6574.76	7066.11	6317.97
neg_1734	-	194.942	1.79048	neg	-	-	-	-	-	-	-	-	5.7134	0	0	0	0	0	3.75906	0.929342	5.6099	4.08368	22008.8	0	0	0	8.154	2.75513	0	0.72876	0	1.73741	0
neg_1735	-	267.944	1.79048	neg	-	-	-	-	-	-	-	-	15719.4	12777.4	17210.7	15879.8	18110.3	19188	19080.7	19682.3	20296.9	21474	3475.65	11927	8923.66	7496.8	13947.1	10426.4	11152.2	14260.7	14259.3	13956.4	13654.5
neg_1736	-	568.772	1.79048	neg	-	-	-	-	-	-	-	-	10462.4	20497.8	277939	7708.06	4031.19	40364.5	4376.69	0	0	0	0	0	0	567893	0	0	0	56656.6	56640.6	56646.8	53631.4
neg_1737	-	303.921	1.79832	neg	-	-	-	-	-	-	-	-	52037	42021.6	62521.2	53926.9	62898	67905.1	71764.1	81410.9	71036.1	73075	14857.9	37088.9	22694.7	21180.2	42970	24832	35913.9	53904.1	53895.5	53291.4	52261.2
neg_1738	O-methoxycatechol-O-sulphate	203.001	1.8062	neg	M-H	C7H8O5S	-	67.7	-3.70246282724066	-	HMDB0060013	-	32765.1	38658.4	15053.5	21544.2	38168.5	17988.6	12401.1	23271.5	13322	16800.2	38915.9	1271.71	4583.43	4578.69	408.09	2567.83	1036.77	14013.9	13969.7	13776.8	13675.2
neg_1739	2,8-Quinolinediol	206.045	1.81403	neg	M+FA-H	C9H7NO2	81.7	-	-3.9845529537823	-	-	-	0	824.867	0	0	0	0	0	0	0	0	104.212	0	0	0	0	0	0	88.4266	0	89.6329	200.923
neg_1740	-	227.997	1.81403	neg	-	-	-	-	-	-	-	-	42215.7	271624	43104.6	72953	157671	24508.8	20308.4	34141.8	4243.64	5245.14	69022	13185.8	1040.23	154.789	112.525	2759.63	14306.9	48482.9	47503.7	46658.4	46626.7
neg_1741	-	323.978	1.81403	neg	-	-	-	-	-	-	-	-	14109.7	8319.31	15288	12890.3	13795.8	14507.9	18130.4	17292.5	17490.1	19795	455.346	7716.65	5826.78	4581.73	12754.8	7392.58	8849.81	12223.6	12099	12188.2	12169.1
neg_1742	-	225.897	1.82187	neg	-	-	-	-	-	-	-	-	41858.4	31453	31706.8	41925.5	36920.1	38763.5	42990.4	29503	36069.3	41089.4	5549.68	31515.7	57621.5	47082.1	64623.1	69525.5	35623.6	33101.1	33104.3	33352.9	34464.1
neg_1743	-	348.949	1.82187	neg	-	-	-	-	-	-	-	-	0	2721.56	12387.6	476.156	5908.72	1067.24	0	0	5524.77	3468.38	0	5702.35	41427.7	4496.56	38107.6	0	5974.1	5377.4	5559.33	5499.88	4721.66
neg_1744	-	183.027	1.8297	neg	-	-	-	-	-	-	-	-	4108.33	4733.62	3624.01	5237.79	3344.7	4767.57	4585.63	4736.22	5289.96	4594.32	7504.95	3088.95	2130.37	3114.99	2566.49	3532.76	4701	4611.52	4611.3	4499.37	4569.41
neg_1745	-	350.946	1.8297	neg	-	-	-	-	-	-	-	-	0	1019.25	8144.33	0	4060.68	0	0	0	3658.51	1673.38	0	3519.58	30296.7	3024.38	28584.3	0	4402.83	3247.5	3229.11	2980.95	3131.47
neg_1746	-	215.001	1.8375	neg	-	-	-	-	-	-	-	-	6922.06	12196.5	2385.51	8801.91	10364.8	5255.47	0	0	0	0	1428.69	110.023	0	0	0	0	918.987	1848.75	1718.4	1819.39	1783.72
neg_1747	-	373.082	1.8375	neg	-	-	-	-	-	-	-	-	0	0	0	0	2888.37	0	0	0	0	0	19778.2	178.253	13116.8	699.125	14053.6	3392.42	0	297.744	206.883	277.351	317.196
neg_1748	-	249.062	1.84528	neg	-	-	-	-	-	-	-	-	11455.8	12009.5	7211.67	3035.4	2677.92	8226.07	4538.58	13535	5776.09	4200.62	27464.5	37462.8	614.789	2740.54	509.132	640.646	13489	10453.7	10455.7	10458.9	9781.55
neg_1749	-	115.039	1.8531	neg	-	-	-	-	-	-	-	-	177419	205582	259499	326166	219985	323340	279218	374997	428581	306960	371892	284774	230026	269133	214880	260506	356611	278504	278711	274081	265885
neg_1750	-	144.06	1.86093	neg	-	-	-	-	-	-	-	-	0	25.1117	0	0	0	0	0	78.3159	0	0	8537.55	225.176	0	0	0	0	26.9654	56.9779	166.563	66.6619	0
neg_1751	-	220.064	1.86093	neg	-	-	-	-	-	-	-	-	18816.8	22989	14636.6	11311.3	18837.3	10025.3	26410.9	23539.5	8688.44	36625.8	142714	9594.29	15858.1	16325	13060.8	21686.7	4741.48	25423.9	25707.6	25230	25228
neg_1752	-	97.0649	1.86875	neg	-	-	-	-	-	-	-	-	430.477	408.467	341.049	475.983	497.813	391.269	854.436	1232.4	975.877	730.584	3107.4	1166.12	312.973	328.67	389.544	347.048	480.459	660.102	607.007	644.649	632.108
neg_1753	-	144.066	1.86875	neg	-	-	-	-	-	-	-	-	621744	572702	491823	514837	413559	546029	493413	821890	567060	601569	1.21659e+07	1.05128e+06	519533	651118	412679	461379	876637	1.07231e+06	1.08256e+06	1.08257e+06	1.07871e+06
neg_1754	-	243.991	1.86875	neg	-	-	-	-	-	-	-	-	8668.93	7912.28	3742.53	5173.3	4049.49	5763.73	3738.54	11987	3914.98	5294.13	132335	11078.6	310.849	2220.64	122.829	1362.27	9205.1	16131.7	15482.4	15487.3	15623.7
neg_1755	-	262.039	1.86875	neg	-	-	-	-	-	-	-	-	0	552.966	0	3727.54	308.292	1848.02	1996.89	1846.28	776.914	336.934	9269.36	9192.59	0	0	0	2460.35	9202.14	2215.76	2046.24	2112.07	2049.29
neg_1756	-	143.954	1.8766	neg	-	-	-	-	-	-	-	-	339.33	181.908	58.4155	256.936	227.635	314.519	76.1826	122.33	183.064	356.696	11651.4	162.436	217.814	402.855	239.826	330.589	322.751	421.216	580.987	562.371	580.358
neg_1757	-	215.965	1.8766	neg	-	-	-	-	-	-	-	-	2369.09	31406.2	293621	6950.54	54741.5	12423.4	302.551	613.036	77449.3	19856.2	0	40313.1	69109.4	34144.1	67793.3	363.3	50457.9	59456.5	59469.2	58968.2	57945.7
neg_1758	-	114.091	1.88445	neg	-	-	-	-	-	-	-	-	2639.11	2147.76	1780.01	1835.56	1526.84	1368.86	1230.27	1706.01	1135.89	1379.51	5186.7	407.807	457.663	327.827	242.411	145.53	873.613	1808.66	1827.74	1842.73	1781.61
neg_1759	-	112.022	1.89227	neg	-	-	-	-	-	-	-	-	783.772	539.901	119.609	49.9859	508.447	92.8083	0	46.1098	0	302.517	0	0	0	0	0	0	0	151.328	141.715	144.791	119.846
neg_1760	-	161.081	1.89227	neg	-	-	-	-	-	-	-	-	16402.2	16063.1	10465.8	12115.4	12153.5	8888.78	14723.8	11990.7	4432.17	17971.7	45632.8	7312.26	13663	8950.05	4617.73	4876.08	4959.51	13187.5	13083.9	13307.9	13082.6
neg_1761	-	199.016	1.9001	neg	-	-	-	-	-	-	-	-	13030.1	12671.9	13047.6	18054.8	12393.6	15775	15834.2	18127.7	18514.6	15730.8	9581.06	13156.7	14380.2	12478.8	12060.8	15795.4	13550.4	12459.4	12009.3	12343	11132.9
neg_1762	Luteolinidin	308.008	1.90793	neg	M+K-2H	C15H11O5+	-	85.1	-5.36521052679918	C08652	HMDB0029249	1154-78-5	0	412.794	0	1041.27	2272.68	0	0	0	1319.08	0	0	4561.72	0	39914.4	0	0	6352.75	614.468	220.248	254.563	219.702
neg_1763	-	459.097	1.91577	neg	-	-	-	-	-	-	-	-	634.574	14782	10556.8	12465.9	3714.81	19965.4	19386	8080.63	5319.99	442.981	0	5641	15737.2	0	5398.11	12590.2	4086.34	8938.25	8725.19	8942.95	7927.58
neg_1764	-	416.124	1.92362	neg	-	-	-	-	-	-	-	-	0	0	0	0	0	0	0	0	0	1365.75	51467.2	6000.25	0	0	0	1238.86	5920.93	2350.22	1866.5	2343.05	2254.95
neg_1765	-	112.076	1.93145	neg	-	-	-	-	-	-	-	-	0	0	0	0	0	0	0	0	0	0	6019.59	259.959	0	0	0	0	41.5058	172.036	167.58	167.619	175.38
neg_1766	-	171.974	1.93145	neg	-	-	-	-	-	-	-	-	85.026	1430.91	11035.2	634.05	1466.62	287.209	361.801	309.906	1506.32	841.511	0	1211.42	2599.45	975.434	1491.08	427.961	2022.33	1641.38	1641.57	1659.79	1684.99
neg_1767	-	186.076	1.93145	neg	-	-	-	-	-	-	-	-	26755.8	26468.3	19462.9	33877.5	13919.9	12580.2	19342	24633.4	11519.6	31795.8	2.80518e+06	154097	7158.6	9932.4	4883.09	9891.6	112998	135029	136012	134310	133238
neg_1768	-	258.988	1.93145	neg	-	-	-	-	-	-	-	-	3725.12	37330.9	212601	17518.9	41043.4	14425.5	6312.53	31658.6	48713	18789.9	66447.7	56952.6	101385	35960.7	73818.2	1398.4	69089	52354.8	51597.1	51382.1	50816
neg_1769	-	303.073	1.93145	neg	-	-	-	-	-	-	-	-	7654.08	8737.95	3655.12	5762.19	8271.1	4971.99	3717.12	6518.86	2673.59	4897.29	10888	3594.87	1367.44	2262.81	245.443	313.938	3549.95	6071.43	5850.5	6191.94	5069.18
neg_1770	-	354.919	1.93145	neg	-	-	-	-	-	-	-	-	681.785	14192.3	101234	2923.17	15753	2103.06	0	0	15906	8101.51	0	21602.2	47824.4	12090.5	34361.9	0	29589	20983.7	20693.5	20993.6	20036.7
neg_1771	-	415.836	1.93145	neg	-	-	-	-	-	-	-	-	282.921	18131.8	158320	1364.77	19439.2	2300.64	0	0	19932.9	5812.72	0	23672.3	29093.8	10719.3	19272.1	0	31496.2	25558.7	25549.5	24825.1	23725.8
neg_1772	-	419.83	1.93145	neg	-	-	-	-	-	-	-	-	1556.02	16983.7	151525	3185.84	19225.1	4044.51	1867.04	591.789	18470.4	7378.23	0	21827.2	32138.1	10351.8	22123.3	7253.47	30111.5	23971.9	23973	23620.5	23509
neg_1773	-	140.034	1.93925	neg	-	-	-	-	-	-	-	-	8994.49	27519.8	130533	12580.9	30166.3	10675.8	7201.04	6501.49	29110.8	18054.4	6499.17	37910.7	65371.4	25706.2	51585.3	7251.63	45389.6	35027.3	34750.6	35031.4	33725.9
neg_1774	-	263.077	1.93925	neg	-	-	-	-	-	-	-	-	2885.13	2816.85	1142	2367.53	2459.43	1881.78	1816.22	2579.13	1921.3	1672.49	214197	1703.45	1370.37	625.739	164.439	604.656	0	1979.76	1979.43	1983.71	1385.08
neg_1775	-	322.981	1.93925	neg	-	-	-	-	-	-	-	-	18292	20103.8	68519.5	17447.5	29334.9	17829.4	25920.7	25593.3	31633.9	28652.6	1063.64	23669	36634.9	13197.1	40684.2	9146.43	28933.3	28222.6	27276.6	28807.5	28441.3
neg_1776	-	330.999	1.93925	neg	-	-	-	-	-	-	-	-	0	0	0	0	0	0	0	0	0	0	33564.9	1804.62	0	0	0	0	1597.61	2033.02	1999	2001.03	2093.29
neg_1777	-	346.918	1.93925	neg	-	-	-	-	-	-	-	-	0	0	0	0	0	0	0	100.374	0	76.2891	104848	2308.77	0	0	0	0	2149.07	3716.3	3682.3	3719.67	3364.16
neg_1778	-	376.07	1.93925	neg	-	-	-	-	-	-	-	-	1550.78	2512.28	0	728.334	2570.03	0	739.816	10398.4	0	14730.8	9461.21	1589.33	5983.22	7369.03	2985.48	5777.69	0	3533.64	3418.46	3204.3	3466.42
neg_1779	-	401.108	1.93925	neg	-	-	-	-	-	-	-	-	1211.37	6891.32	8539.73	8886.39	28458.7	92714.7	12465.9	126532	51720.2	60754.5	7521.55	0	33183.9	33385.5	21389.1	19907.4	0	27375.3	27684.4	27243.6	27243.7
neg_1780	-	146.081	1.94705	neg	-	-	-	-	-	-	-	-	35593.9	37360.7	30368.6	29913.1	41629.2	32063.8	22640.4	31885.4	24077.9	24725.8	38557.3	29857.4	9579.09	11050.4	6266.06	4174.03	30994.2	27725.8	27726.8	27545.5	27544.2
neg_1781	-	271.015	1.94705	neg	-	-	-	-	-	-	-	-	70810	68777.3	55368.9	60190.1	81268.7	63667.5	45813.8	57853.9	45888.5	47207.2	43651	56270.6	21050.1	24128.5	12737.9	9086.05	63682.5	52611.6	53159.4	53079.9	53159.4
neg_1782	-	318.028	1.94705	neg	-	-	-	-	-	-	-	-	41193.2	45105.1	38345	35117.6	49363.3	37631.9	25714.1	41795.1	27750.9	27709.3	44195.4	33170.2	10485.1	13556	6573.33	4337.79	38407	32983.2	32982	32665.5	32449.6
neg_1783	-	232.976	1.95485	neg	-	-	-	-	-	-	-	-	170860	129843	71443.1	45389.3	70076	83063	35434.6	44439.4	28428.2	95719.5	22816.5	4008.88	17813.4	16656.5	9282.73	11615.2	5090.72	67442.4	66924.9	66889.5	66166.9
neg_1784	2-Methoxyacetaminophen sulfate	260.023	1.95485	neg	M-H	C9H11NO6S	-	61.5	-1.2460272749718	-	HMDB0062550	53446-13-2	47455.2	50462.1	11705.9	15801	38134	4584.98	3586.19	2194.1	185.749	3002.19	16871.6	1099.1	0	0	0	0	1304.76	8026.7	8126.76	7956.27	7955.29
neg_1785	-	308.988	1.95485	neg	-	-	-	-	-	-	-	-	28330.4	34161.1	30022.6	23219.7	37729.3	26582.7	15947	28759.7	20635.1	17364.1	21064	24979.4	5942.44	7311.02	2015.12	1061.09	26946.8	25717.3	25721	25495.2	25492.5
neg_1786	-	380.156	1.95485	neg	-	-	-	-	-	-	-	-	256.389	1961.72	1206.87	3899.28	1172.4	4116.4	3178.29	4480.97	1346.3	1067.6	30920.1	890.766	0	390.876	0	0	1834.64	2547.88	2553.37	2210.56	2462.5
neg_1787	-	193.815	1.96262	neg	-	-	-	-	-	-	-	-	176943	156917	160212	171656	170426	162242	166567	144337	152693	179193	205440	157000	197980	180208	206793	212027	158947	148305	149612	153044	150567
neg_1788	-	241.119	1.96262	neg	-	-	-	-	-	-	-	-	3845.06	4206.58	5029.03	2984.66	5564.19	6736.48	4008.19	12264.9	11361.5	3676.4	5508.46	641.759	3344.95	4103.44	1245.6	1251.18	133.334	4746.93	4642.29	4642.21	4641.67
neg_1789	-	199.978	1.97043	neg	-	-	-	-	-	-	-	-	5446.42	7488.61	4665.06	9435.45	8722.9	10199.8	5090.88	16578	13697.2	6343.31	7555.32	10782.1	4347.22	10192.5	2410.26	8886.4	10316.3	8883.23	8515.74	8417.1	8605.14
neg_1790	-	295.139	1.97043	neg	-	-	-	-	-	-	-	-	14913.4	42653.9	9166.13	15952.7	30954.3	9471.68	664.676	635.95	15.7827	240.199	10253.5	0	240.184	53.7461	692.893	648.488	161.36	8510.07	8704.76	8577.49	8448.89
neg_1791	-	406.128	1.97043	neg	-	-	-	-	-	-	-	-	0	993.145	5916.59	785.789	6840.68	12480.3	4888.16	7193.11	16442.2	3166.61	0	2485.07	3461.88	4224.73	2587.78	301.624	8023.93	4424.79	4499.17	4501.02	4219.64
neg_1792	-	206.996	1.97827	neg	-	-	-	-	-	-	-	-	5623.9	10656	3393.37	5672.48	10503.1	2967.87	2949.63	3781.53	2591.86	2410.37	23670.5	734.765	890.282	1024.9	0	0	493.383	5002.01	4893.31	4932.14	4931.9
neg_1793	-	230.103	1.97827	neg	-	-	-	-	-	-	-	-	1681.65	3293.77	1446.78	3285.7	799.296	813.095	2797.81	4346.53	673.663	3277.12	238787	10699.2	0	500.653	0	0	7335.16	9665.65	9533.7	9533.61	9532.73
neg_1794	-	275.957	1.97827	neg	-	-	-	-	-	-	-	-	12966.1	16781.9	9272.31	5754.12	6213.76	6791.04	6187.53	5666	4588.73	5578.25	10550.7	7994.72	3230.49	5924	3024.97	3413.18	6053.08	8806.16	8805.08	8807.32	9465.58
neg_1795	-	346.107	1.97827	neg	-	-	-	-	-	-	-	-	475.508	1310.05	590.209	2155.87	3006.46	3612.61	2016.35	1119.22	628.856	938.122	34062	3299.77	2553.26	1595.3	1873.9	1944.28	4091.58	2604.39	2601.82	2600.94	2822.7
neg_1796	-	352.064	1.97827	neg	-	-	-	-	-	-	-	-	11492.8	12289.8	1576.48	2581.68	10840.3	2924.45	4029.94	4905.1	1800.65	3541.18	6780.01	1487.3	4010.92	3033.38	2535	5143.73	827.348	4560.47	4632.7	4718.12	4715.46
neg_1797	-	277.119	1.9861	neg	-	-	-	-	-	-	-	-	3023.24	3951.31	4983.24	7284.14	8254.06	16096.7	10119.6	15790.7	15923.4	4816.33	54998.3	11395.9	23767.8	21289.2	21654.3	14879.1	13932.6	12250.7	12377.7	12106.7	12104.5
neg_1798	-	374.156	1.9861	neg	-	-	-	-	-	-	-	-	236.089	2244.56	1830.74	5998.08	4226.32	10604.7	5732.26	10017.6	14546.5	6785.21	4643.76	11071.2	4896.22	3861.35	3049.71	1448.4	16736.2	5371.76	5472.89	5262.49	5473.41
neg_1799	-	168.029	1.99397	neg	-	-	-	-	-	-	-	-	84424.6	56467.1	26489.3	12223.7	20760.5	10750.2	6066.03	4824.2	3512.35	13181.2	164730	1619.26	2930.88	7060.91	1776.39	2128.51	1697.8	24701.1	24160	24428.2	24014.9
neg_1800	-	188.092	1.99397	neg	-	-	-	-	-	-	-	-	10243.2	11534.4	9370.61	5908.15	7077.59	3737.39	7821.83	10422.2	3075.46	13895.9	198511	7327.57	2517.82	6091.07	1465.53	4560.24	4254.56	15626.5	15735.1	15552.4	15552.1
neg_1801	-	216.853	1.99397	neg	-	-	-	-	-	-	-	-	13324.3	9283.49	10631	13050.3	11298.2	12209.4	14283	11344.2	12288.7	13378.4	7806.38	10162.3	17917.1	15168	17650.7	18753.6	13066	10325.1	10324.5	10328.3	10842.7
neg_1802	-	274.002	1.99397	neg	-	-	-	-	-	-	-	-	51411	44468.2	7580.43	20577.3	25572.1	18136.4	20944.6	40732.1	11057.2	20457.9	21167.5	852.334	5700.07	6170.24	304.615	627.589	1376.86	27321.6	27008.7	27321.7	27208.3
neg_1803	-	336.88	1.99397	neg	-	-	-	-	-	-	-	-	3110.15	3220.19	3226.05	4161.93	3773.88	3163.27	4076.39	8161.88	4717.08	5767.13	77617.4	16893.1	1712.92	4067.61	1263.24	729.698	8918.55	8165.52	8224.41	8105.21	8105.34
neg_1804	-	365.018	1.99397	neg	-	-	-	-	-	-	-	-	146355	191150	24265.5	79100.3	82282	41918.1	29045.3	36213	14027.2	26663.7	23522.4	12320.6	534.632	0	0	0	1627.54	46483.1	45225.3	45222.7	45219.4
neg_1805	-	172.061	2.00182	neg	-	-	-	-	-	-	-	-	8669.19	6729.81	4250.18	5183.59	4567.33	5986.07	6017.26	5602.07	12273	7215.18	3703.1	9203.38	6028.91	2710.49	4371.95	2888.73	4750.06	5761.5	5707.77	5947.87	5707.66
neg_1806	-	290.106	2.00182	neg	-	-	-	-	-	-	-	-	0	0	0	0	0	0	0	0	0	0	13681.1	464.971	0	0	0	114.542	138.309	112.155	0	0	103.345
neg_1807	-	125.06	2.00963	neg	-	-	-	-	-	-	-	-	6955.06	6772.21	6625.77	6722.79	6354.24	6311.79	7228.94	5785.2	6096.89	7383.07	24568.2	6193.4	5093.75	4985.56	5533.35	5405.28	4902.91	5710.55	5595.15	5434.48	5426.25
neg_1808	-	271.13	2.00963	neg	-	-	-	-	-	-	-	-	9228.64	11174	6068.93	6781.59	11225.7	10245.9	7539.85	10077.7	7594.41	7634.93	17750	0	3621.55	4528.87	2542.36	1656.58	270.044	7976.39	7677.58	7677.59	7752.17
neg_1809	-	384.037	2.00963	neg	-	-	-	-	-	-	-	-	0	4691.7	36950.1	251.329	3555.72	379.032	0	0	6495.22	2453.42	0	7573.27	21016.8	3071.37	16832.4	0	11520.9	4451.85	4096.76	4679.99	4473.35
neg_1810	-	107.024	2.01748	neg	-	-	-	-	-	-	-	-	5863.86	5603.99	5630.96	6216.08	5518.34	5822.74	5112.6	5309.44	5591.1	5390.03	7019.57	5133.42	6012.72	5798.7	6246.67	5873.22	5681.31	5324.95	5112.49	5106.76	5106.54
neg_1811	-	113.06	2.01748	neg	-	-	-	-	-	-	-	-	10921.9	11448.3	14185.1	9788.38	13967.2	12171.1	10608.2	11856	12000.3	10160.6	19324.1	10647.2	9524.51	12153.6	8388.32	8839.72	8378.74	11257.4	11119.7	11259	11001.5
neg_1812	-	165.016	2.01748	neg	-	-	-	-	-	-	-	-	4888.55	8492.25	3851.6	3638.21	2985.29	3289.2	3681.15	2969.5	3187.41	3085.17	16831.8	6159.61	2768.68	2222.04	2968.02	2892.94	8646.55	3376.34	3302.45	3257.22	3257.18
neg_1813	-	215.886	2.01748	neg	-	-	-	-	-	-	-	-	14074	17255.8	18715.8	18408.4	20154.7	22632.5	16916.6	23563.4	19923.7	20849.8	14166.9	17187.1	14579.2	23260.6	14405.2	11450.2	13838.1	14726.6	15827.3	15831.8	15415.4
neg_1814	-	279.995	2.01748	neg	-	-	-	-	-	-	-	-	8102.14	14081.9	2898.18	4573.97	11293	306.476	4185.4	10460.3	376.396	6696.87	12543.2	935.892	3176.96	2196.13	0	3097.75	0	4276.94	4276.27	4210.81	4196.66
neg_1815	-	213.04	2.02532	neg	-	-	-	-	-	-	-	-	111.367	230.346	0	0	378.856	245.492	0	0	0	0	28641.1	0	0	0	156.421	0	191.862	180.867	208.413	154.701	180.139
neg_1816	-	235.054	2.02532	neg	-	-	-	-	-	-	-	-	2728.08	1216.95	969.174	459.888	424.535	302.04	2019.87	78.2459	172.189	530.397	7970.97	621.656	2148.67	277.505	315.936	5998.79	229.149	859.755	860.53	857.994	588.201
neg_1817	-	456.094	2.02532	neg	-	-	-	-	-	-	-	-	5583.34	12148.9	21168.5	785.975	3951.96	6643.22	2195.17	4277.52	0	386.734	0	9430.28	888.167	6837.42	0	1266.36	4842.21	3480.97	3177.92	3180.17	3312.6
neg_1818	-	426.108	2.03315	neg	-	-	-	-	-	-	-	-	0	0	0	0	0	0	0	417.566	0	0	25024.3	0	0	0	0	0	0	432.5	403.505	402.848	541.459
neg_1819	-	249.007	2.04102	neg	-	-	-	-	-	-	-	-	34189.2	62811.9	14677.3	20408.9	42680.5	11250.1	2150.19	4436.23	6311.47	4311.7	128112	4669.97	2831.43	7644.91	169.527	2799.81	7704.35	12842.7	12300.5	12843.4	12746.8
neg_1820	-	206.972	2.04885	neg	-	-	-	-	-	-	-	-	3346.23	2848.19	2479.23	3487.93	2742.45	3453.59	2990.77	2674.13	2740.7	4062.66	2206.76	2196.31	3824.76	4229.9	4826.18	4722.19	2695.88	3081.66	3050.59	2819.23	3084.19
neg_1821	-	112.998	2.05667	neg	-	-	-	-	-	-	-	-	2884.35	2594.58	2500.03	3070.77	2873.45	3079.64	2860.72	2688.36	2787.21	3335.08	3199.79	2634.61	3671.11	3646.8	4186.14	3847.53	3073.89	2537.98	2698.62	2657.85	2722.48
neg_1822	Threoninyl-Isoleucine	253.119	2.05667	neg	M+Na-2H	C10H20N2O4	-	62.9	8.80816313946463	-	HMDB0029064	-	3634.1	3419.83	5395.85	2646.71	8010.93	4412.78	16704.2	22393.3	19708.6	28959.5	1194.45	10236.6	9333.02	12566.9	4463.01	4660.16	6505.7	10557	10188.4	10319.4	10183.8
neg_1823	-	309.902	2.05667	neg	-	-	-	-	-	-	-	-	380.946	24728.4	514054	1167.68	41334.7	5950.07	0	0	61941	15797.8	0	62727	16990.3	19876.3	65210.4	0	33967.8	35658.9	35281.4	35667.9	34721.1
neg_1824	-	313.895	2.05667	neg	-	-	-	-	-	-	-	-	0	345.199	56500.2	22.0992	1680.88	22.0038	0	0	3579.64	290.618	69.7634	4560.22	0	189.293	4721.05	0	1832.85	1642.27	1555.58	1563.69	1860.03
neg_1825	-	119.049	2.0645	neg	-	-	-	-	-	-	-	-	1889.73	1932.76	2339.98	1835.63	1504.43	1854.72	1341.45	2086.68	2131.24	1527.3	2869.08	1360.7	1652.47	1519.8	1084.18	1064.23	1193.53	2198.75	2299.38	2222.92	2135.04
neg_1826	-	174.076	2.0645	neg	-	-	-	-	-	-	-	-	7079.13	10639	8179.46	8067.86	10725.9	8974.26	8609.38	18036.5	11461	16757.5	128897	10216.5	2714.12	7259.99	1403.31	3501.62	9813.07	17263.4	18030.7	17399.7	17262.3
neg_1827	-	274.141	2.0645	neg	-	-	-	-	-	-	-	-	4243.06	6515.86	6025.35	8399.42	9551.21	22058.1	6313.11	16368	12002.6	8538.36	0	0	1933.69	0	1136	1025.46	0	8324.52	8324.35	8199.24	8017.7
neg_1828	-	366.082	2.0645	neg	-	-	-	-	-	-	-	-	10119.2	9362.33	7367.41	6066.9	17943.3	9203.6	11009.5	13799.5	2254.62	17284.7	45708.6	9289.29	11981.7	16967.6	12835.5	13129.7	5937.35	9730.98	9734.83	9732.24	9216.1
neg_1829	-	189.076	2.07233	neg	-	-	-	-	-	-	-	-	14799	17094.7	10481.9	14631.7	13944.5	13708.8	14459.5	18642.8	9293.93	15659.3	168466	29904.2	6680.81	11361.1	4323.04	6807.69	12447.7	16616.5	17385.2	16694	16617.2
neg_1830	-	218.045	2.07233	neg	-	-	-	-	-	-	-	-	5036.96	4460.18	5599.39	11762.9	8803.38	16631	3526.42	7310.67	11922.3	13270.6	1970.78	7951.42	1555.22	18612.6	122.078	1530.51	11834.1	12289.7	11266.6	11532.8	11249.6
neg_1831	-	275.968	2.07233	neg	-	-	-	-	-	-	-	-	0	1590.67	25436.2	0.940459	5422.13	747.179	0	0	11542.4	1069.36	0	742.532	8466.16	3430.18	9617.92	0	2512.59	6373.95	6196.65	6623.98	6447.36
neg_1832	-	285.879	2.07233	neg	-	-	-	-	-	-	-	-	198.268	2014.12	19202	0	3271.23	0	0	0	4595.57	945.405	0	3980.03	6526.1	763.321	5965.89	0	4701.18	3749.72	3671.49	4301.71	3656.54
neg_1833	-	350.79	2.07233	neg	-	-	-	-	-	-	-	-	0	7423.83	50471.4	985.469	9582.62	1455.28	0	0	13540.8	2872.33	0	11441.1	12550.8	5971.89	12420.4	0	12786.2	12458.2	11867.2	12086.1	11808.3
neg_1834	-	146.06	2.08017	neg	-	-	-	-	-	-	-	-	1261.02	1724.43	2089.66	3061.28	2008.29	4172.81	1073.35	1813.88	3091.1	3440.15	1310.31	2229.76	961.292	4578.63	605.353	524.264	3030.63	3733.36	3645.8	3735.1	3449.1
neg_1835	-	273.971	2.08017	neg	-	-	-	-	-	-	-	-	0	3824.99	37136.4	178.251	8047.18	2018.92	0	0	15061.2	2105.83	446.224	2650.95	11414.8	5648.66	11366.7	0	3225.16	8548.11	8548.93	8305.53	8463.25
neg_1836	-	165.031	2.09582	neg	-	-	-	-	-	-	-	-	1520.65	450.805	386.274	176.736	188.309	0	80.6799	73.143	164.862	376.162	20602.1	970.919	1150.02	1325.66	916.717	1021.91	439.117	1224.11	998.998	1221.99	1223.21
neg_1837	-	174.022	2.09582	neg	-	-	-	-	-	-	-	-	7258.29	8583.22	4293.15	5935.13	5943.43	5864.51	3839.71	4866.04	4729.07	4774.13	15456	1868.5	2206.82	2162.42	1281.34	1829.42	1763.02	5320.77	5062.03	5017.31	5034.51
neg_1838	-	184.061	2.09582	neg	-	-	-	-	-	-	-	-	9925.07	12999.2	9029.44	9615.06	11157.8	10544.3	7893.92	11143.9	8732.1	9852.83	16666	5682.49	6580.38	9017.59	5451.62	6104.4	4188.13	8790.59	9183.3	8670.9	8668.67
neg_1839	-	258.044	2.09582	neg	-	-	-	-	-	-	-	-	748.443	2765.45	4427.15	1882.33	0	434.794	0	267.983	307.781	299.002	7893.02	2431.24	0	0	0	0	140.348	2632.96	2548.27	2636.76	2182.88
neg_1840	-	313.056	2.09582	neg	-	-	-	-	-	-	-	-	51541.3	38811.9	18027.4	17359.9	29279.6	20527.7	11159	16191.2	20366.8	18125.9	63719.1	6992.79	8726.53	7646.81	4318.53	5978.09	3273.42	23386.1	23393.3	23911.1	23341
neg_1841	-	231.087	2.10367	neg	-	-	-	-	-	-	-	-	43974.3	40141	41149.1	47493.1	37713.6	47636.9	40114.7	57716.5	44259.6	51978.6	142344	39030.2	24900.1	36407.6	23171.6	26258.8	15360.4	36988.2	32951.4	33992.6	32380
neg_1842	-	143.07	2.1115	neg	-	-	-	-	-	-	-	-	2882.62	2919.05	2619.09	3208.52	2909.36	2525.46	3013.78	3292.4	2214.02	3336.03	96670.6	10437.3	2156.23	2510.42	1843.92	2441.21	3898.5	5268.02	5248.98	5267.95	5166.54
neg_1843	-	159.065	2.1115	neg	-	-	-	-	-	-	-	-	11975.5	10311.8	10808.1	12468.4	11246.5	11640.3	12206.8	10851.3	11037.2	14247.7	43788.7	20144.9	12325.4	9453.73	9553.47	9354.5	16923.3	11087.9	11260.7	11265.1	10430.1
neg_1844	2-Hydroxyacetaminophen sulfate	227.997	2.1115	neg	M-H2O-H	C8H9NO6S	-	74.0	-2.17847147648118	-	HMDB0062547	53446-14-3	7028.59	25325.8	2516.67	7299.51	16322.6	2153.44	1579.39	5026.39	0	0	9326.83	2661.09	0	0	0	154.874	2322.29	4294.69	4236.29	4132.71	4083.25
neg_1845	-	275.949	2.1115	neg	-	-	-	-	-	-	-	-	2073.96	1894.52	1483.62	2317.95	1916.01	1823.9	2165.42	1709.44	1656.49	2145.34	73203.6	5290.61	1160.11	1299.58	1461.72	1959.89	1183.08	2079.05	2142.2	2239.16	2184.19
neg_1846	-	350.091	2.1115	neg	-	-	-	-	-	-	-	-	0	0	0	0	0	0	0	0	0	0	17898.9	761.885	0	0	0	0	292.76	119.132	109.569	0	0
neg_1847	-	616.165	2.1115	neg	-	-	-	-	-	-	-	-	4573.64	48038.8	118461	0	21148.2	14766.4	2523.45	44607.1	0	11896.7	8457.48	41801.6	2330.04	71656.4	0	8941.06	15324.3	15269.4	15293.7	16292.7	15279.1
neg_1848	-	202.108	2.11935	neg	-	-	-	-	-	-	-	-	270.416	996.307	771.568	545.625	917.35	737.78	1473.17	1945.99	336.016	945.264	20443.7	489.903	320.922	709.511	921.427	1711.53	87.3356	1748.85	1749.17	1565.05	1748.82
neg_1849	-	210.06	2.11935	neg	-	-	-	-	-	-	-	-	0	0	0	0	0	87.624	0	387.609	0	0	9048.82	170.584	0	0	0	0	0	132.974	93.1806	120.981	0
neg_1850	-	239.997	2.11935	neg	-	-	-	-	-	-	-	-	50726.8	45852.1	9855.49	19977.4	22373.9	15410.4	3901.66	6373.51	12839.2	5311.16	25549	3258.75	404.717	519.259	0	0	752.713	29380.7	26557.9	25260.9	25226.8
neg_1851	-	305.873	2.11935	neg	-	-	-	-	-	-	-	-	4323.22	5026.3	4783.27	3354.2	3964.39	2668.1	3013.97	3582.25	3179.31	3502.77	116184	11866	1080.7	1036.36	850.154	1541.79	4125.97	5288.82	4993.13	4812.43	4794.84
neg_1852	-	149.071	2.12718	neg	-	-	-	-	-	-	-	-	3439.16	3677.96	1317.84	970.448	1983.03	377.149	1344.66	1290.17	149.696	2658.99	5526.99	0	244.57	422.664	67.3464	687.575	62.6401	1924.8	1978.47	1850.84	1905
neg_1853	-	287.957	2.12718	neg	-	-	-	-	-	-	-	-	4426.6	3233.33	3421.71	2410.24	2128.42	2201.6	1858.66	3176.69	1472.39	3998.91	55666.5	14003.8	804.145	976.404	171.94	554.794	6756.15	5365.22	5271.73	5232.59	5293.05
neg_1854	-	313.935	2.12718	neg	-	-	-	-	-	-	-	-	7550.41	89907.7	127391	2218.06	27857.2	1692.69	865.488	0.257849	9702.35	6063.89	536.989	20522.1	50295.7	13786.3	28676.3	0	16500.9	35998.5	36001.6	36002.4	34820.8
neg_1855	-	148.043	2.13502	neg	-	-	-	-	-	-	-	-	842.642	1230.26	1733.72	463.415	1064.33	945.681	432.306	1778.69	2401.93	1304.44	967.461	318.643	528.827	829.858	189.403	236.667	415.765	1337.95	1212.02	1212.28	1246.36
neg_1856	Aminohippuric acid	193.061	2.13502	neg	M-H	C9H10N2O3	74.9	-	-3.6609917434255697	D06890	-	-	26842	32457.5	11699.8	7703.64	18102.4	5222.52	10651.2	12565.3	3456.37	20577.1	45783.5	1134.48	2506.44	4223.99	1715.89	4997.33	1463.56	16093.7	15761.3	15952	15698.1
neg_1857	-	200.092	2.13502	neg	-	-	-	-	-	-	-	-	1849.37	3200.93	1142.35	1259.54	1494.95	605.37	1262.15	2199.52	347.595	2217.89	76890.8	1799.44	1068.83	1843.55	691.59	814.297	2116.61	4738.76	4650.64	4765.88	4765.62
neg_1858	-	315.932	2.13502	neg	-	-	-	-	-	-	-	-	1410.08	21542.1	30219.6	0	5652.16	0	0	0	2304.3	194.38	0	4961.22	12262.9	3093.49	6131.35	0	4240.62	7996.35	7910.9	7910.12	8292.3
neg_1859	-	323.978	2.14285	neg	-	-	-	-	-	-	-	-	7012.97	5004.86	8567.66	6976.51	7058.39	9119.31	8188.63	11307.7	10409.2	11495.3	644.225	4457.75	3312.37	2419.09	6924.8	3571.83	5011.52	6688.74	6805.05	6690.76	6910.78
neg_1860	-	266.067	2.15067	neg	-	-	-	-	-	-	-	-	18248.7	10781.7	9249.19	3369.2	18164.4	8047.85	5177.48	4676.23	8217.42	12863.1	151.652	0	5936.28	1055.52	3580.56	0	128.897	11470.3	11754.1	11330.6	11326.5
neg_1861	-	495.965	2.15067	neg	-	-	-	-	-	-	-	-	0	9230.9	96936.1	0	4198.33	0	0	0	3203.1	0	0	15651.5	480.424	0	2401.92	0	7467.9	1074.53	1755.06	1758.9	1758.55
neg_1862	-	146.06	2.1585	neg	-	-	-	-	-	-	-	-	247.161	409.575	747.315	1065.96	958.549	1765.92	313.013	917.045	1349.34	1472.51	203.331	806.108	320.274	1989.08	74.5547	56.3027	1267.47	1265.52	1311.06	1052.02	1300.3
neg_1863	-	255.899	2.1585	neg	-	-	-	-	-	-	-	-	11936.1	10774.8	11173.8	12933.6	12198.6	13039.2	12250.1	11417.5	10810.1	13869	36909.3	10060.4	9395.83	9741.1	9204.83	10041.6	7665.82	9385.66	9391.24	9150.6	9141.14
neg_1864	-	116.071	2.16635	neg	-	-	-	-	-	-	-	-	17226.1	20054.2	15262.8	15058	17115.5	16101.6	12275.8	20410.5	27543.2	21782.7	20274.7	22656.4	14113.4	19890.2	11191.1	8449.17	24891.2	20503.5	20563	20777.4	20504.7
neg_1865	-	159.077	2.16635	neg	-	-	-	-	-	-	-	-	315.7	814.408	552.715	372.042	315.482	366.925	450.379	282.848	709.567	168.54	1140.07	423.025	248.178	96.1587	84.6526	0	434.687	711.219	711.882	576.079	711.762
neg_1866	-	147.065	2.17418	neg	-	-	-	-	-	-	-	-	732.371	719.778	624.81	723.575	734.359	671.634	692.764	400.206	723.992	757.382	1851.56	720.535	809.537	673.441	373.271	709.495	388.17	455.376	581.195	580.565	559.766
neg_1867	-	193.028	2.17418	neg	-	-	-	-	-	-	-	-	1.85493	4082.12	35491.9	7.45278	269.549	0.583519	1.81886	1.47689	37.7999	16.8477	10.7636	2.04383	393.077	1266.45	2.72089	6.31907	9.74165	1319.62	1259.17	1298.64	1228.26
neg_1868	-	232.976	2.17418	neg	-	-	-	-	-	-	-	-	28662.8	35820.7	17236.8	12374.3	17393.9	14120.5	9610.85	20432.2	19513.6	20140.7	46288.6	1586.75	5550.84	24427.8	768.35	1355.47	1961.75	20870	21091.3	21940.2	19988.6
neg_1869	-	340.935	2.17418	neg	-	-	-	-	-	-	-	-	0	4007.24	37286.2	0	205.907	0	0	0	0	0	9387.54	225.124	490.698	1424.78	0	0	0	1194.26	1196.43	984.944	1153.34
neg_1870	-	151.875	2.18203	neg	-	-	-	-	-	-	-	-	0	1010.59	6421.96	444.42	1238.52	149.807	0	0	1735.86	508.656	1122.51	1073.76	921.667	534.904	962.023	0	1673.04	1255.12	1126.59	1131.52	1121.26
neg_1871	Gallic acid	169.013	2.18203	neg	M-H	C7H6O5	58.0	-	-4.72271900512612	C01424	HMDB0005807	149-91-7	1662.27	2848.51	2646.71	2941.96	4105.21	3702.56	3135.11	3568.62	2375.71	5156.65	25633.8	5086.78	865.627	3242.76	94.1942	73.0546	4266.37	2820.5	2804.48	2885.1	2804.3
neg_1872	-	123.877	2.18987	neg	-	-	-	-	-	-	-	-	39537.9	32750.9	29065.7	40443.8	35559.5	36178	40775.9	32434.9	36594.9	42789.8	13598.5	30946.6	51848.4	46459.9	54170.1	57183	33909.6	32190.8	32198.6	32772.9	32772.1
neg_1873	-	169.061	2.18987	neg	-	-	-	-	-	-	-	-	0	1668.33	12256.6	362.411	2454.29	376.106	0	0	3176	605.927	0	2086.98	2960.24	808.501	3912.09	0	2880.28	2668.49	2394.34	2450.07	2392.64
neg_1874	-	241.015	2.18987	neg	-	-	-	-	-	-	-	-	0	1559.54	11312.4	282.22	1788.18	128.55	0	0	2711.54	0	0	2003.24	2103.27	0	2957.66	0	2180.42	2124.46	2152.36	2152.85	2076.5
neg_1875	-	113.035	2.19768	neg	-	-	-	-	-	-	-	-	234.567	342.296	0	225.194	315.564	988.724	317.801	1244.95	381.169	327.172	413.183	0	0	163.602	0	48.8203	48.0315	470.467	522.602	503.422	521.688
neg_1876	-	146.06	2.19768	neg	-	-	-	-	-	-	-	-	774.289	1470.07	809.093	1026.9	1269.22	1388.04	900.428	1204.58	1063.31	914.465	928.743	873.636	734.652	1066.07	743.702	806.128	361.75	1272.78	1105.89	1064.35	1064.63
neg_1877	-	248.096	2.19768	neg	-	-	-	-	-	-	-	-	1033.52	1482.42	812.448	1959.68	538.464	873.767	1991.31	1175.07	0	1917.2	36264.2	4763.75	695.008	1134.09	127.03	1112.23	2314.5	1863.14	1896.14	1701.2	1768.24
neg_1878	-	286.018	2.19768	neg	-	-	-	-	-	-	-	-	12657.6	36776.3	252663	12297.2	46141.6	14816.7	9199.04	12908.9	66085.9	13016.7	10281.3	52106.1	58762.8	18773.9	69161.1	4552.11	56010.9	52905.2	52918.9	52399.3	51896.2
neg_1879	-	227.103	2.2055	neg	-	-	-	-	-	-	-	-	7885.58	12622.7	9174.66	11244.8	12254.8	28116.7	11756.8	30214.8	14699	11734.9	13053.4	871.783	4585.73	5672.23	2041.09	2372.27	1310.17	13344.2	13774.4	13373.8	13342.6
neg_1880	-	365.135	2.2055	neg	-	-	-	-	-	-	-	-	38529.1	56782.2	257795	118330	66558.3	125345	169392	135849	142164	58682	2723.08	95542.8	61552.3	26481.6	155770	37218.8	88565.9	89748.4	89774.4	89775.6	84999.9
neg_1881	-	130.086	2.21333	neg	-	-	-	-	-	-	-	-	1651.68	2308.63	1840.99	2405.73	2172.39	3691.74	2270.62	4936.57	4146.63	2895.26	2201.64	2922.36	2104.81	3083.47	1914.71	1864.75	2762.94	2870.64	2870.77	2879.49	2920.85
neg_1882	-	245.114	2.21333	neg	-	-	-	-	-	-	-	-	7629.91	10811.6	7385.22	9177.06	9147.19	19240.1	8840.23	20420.5	8725.36	9503.57	10213.2	897.094	3209.22	4551.2	1883.27	2190.54	2282.13	9707.47	9948.63	9896.46	9948.19
neg_1883	-	323.074	2.21333	neg	-	-	-	-	-	-	-	-	5444.56	8902.45	5723.12	4596.54	10185.9	3688.58	3617.57	11731.9	1065.36	8190.89	186849	3469.69	931.407	11322.5	856.854	0	1341.73	10715.6	10551.9	10694.6	10264.6
neg_1884	-	306.065	2.22118	neg	-	-	-	-	-	-	-	-	0	0	183.493	0	0	100.409	0	0	0	0	31396.6	1989.04	0	0	0	0	3104.44	517.411	516.315	668.022	593.839
neg_1885	-	191.946	2.22903	neg	-	-	-	-	-	-	-	-	77620.7	56670	59318.4	76240.8	63229	67981.1	73522.5	58852.1	69895	81404.5	43622.8	69753.8	91195.7	80637.3	102987	107906	71109.2	61431.7	61791.1	62329.1	62322.9
neg_1886	-	216.087	2.22903	neg	-	-	-	-	-	-	-	-	6661.9	8015.83	8299.14	7677.56	7700.76	6973.8	12486.4	11289.4	5548.15	16193.9	136081	13173.2	10843.7	7795.04	5555.84	7732.88	9255.7	11502.4	11802.7	11566.5	11502.3
neg_1887	-	243.899	2.23685	neg	-	-	-	-	-	-	-	-	168133	102926	85138.7	157356	133996	132823	154770	102270	131525	163740	40743.1	125412	190300	165506	204094	227481	138166	106674	106678	106695	108571
neg_1888	-	323.978	2.23685	neg	-	-	-	-	-	-	-	-	9527.44	7342.13	10639	8796.27	11137	10484.2	13907	16742.6	13966.7	15371.6	1513.43	6650.97	3761.92	4036.21	9059.56	4482.44	6746.71	10671.2	10315.1	10669.7	10670.4
neg_1889	-	217.108	2.24473	neg	-	-	-	-	-	-	-	-	6716.82	9092.09	4334.12	4936.42	6862.86	5856.95	4815	8646.77	5480.93	7379.22	31404.2	2426.96	2709.33	4798.46	751.324	1228.23	1301.55	6962.49	6626.11	6719.2	6625.57
neg_1890	-	305.036	2.24473	neg	-	-	-	-	-	-	-	-	4994.92	9477.24	31471.3	3100.6	7454.84	7968.4	3844.65	16038	7260.7	5245.28	987.946	1798.59	6545.38	5833.93	3530.92	2453.04	1485.26	8648.61	8428.28	8537.47	8099.11
neg_1891	-	124.894	2.25255	neg	-	-	-	-	-	-	-	-	743.112	580.975	418.188	732.822	605.716	976.897	806.542	279.775	374.269	623.927	0	698.936	751.085	540.094	1324.02	1329.73	933.233	476.805	474.98	396.305	471.528
neg_1892	-	160.04	2.25255	neg	-	-	-	-	-	-	-	-	20411.3	19112.4	6700.78	15269.4	11722	12992.8	5109.89	4291.47	7225.49	4904.25	18532.6	3237.6	2336.1	2531.96	2385.43	2661.24	2318.73	10107	10107.4	10108.5	9643.38
neg_1893	-	253.119	2.25255	neg	-	-	-	-	-	-	-	-	2040.92	2559.19	1416.01	1118.91	3314.12	1230.71	1408.02	1985.93	2055.46	2290.35	433.97	0	783.506	1631.53	319.888	338.358	0	2147.56	2041.85	2041.7	2041.73
neg_1894	-	336.072	2.25255	neg	-	-	-	-	-	-	-	-	52451.3	43416.5	9447.44	31777.9	24841.1	28294.1	5475.13	1927.38	10529.7	6369.05	26268.5	477.56	0	240.411	255.426	0	829.73	19555	19245.8	19554.2	18707
neg_1895	-	149.06	2.26037	neg	-	-	-	-	-	-	-	-	6598.81	6004.45	7182.66	6891.93	5476.54	6740.59	6638.91	7028.16	7211.18	6649.16	6449.72	6405.01	5842.79	5736.84	5534.58	6223.64	5160.75	6119.26	5809.09	5994.7	5367.82
neg_1896	-	186.092	2.26037	neg	-	-	-	-	-	-	-	-	3872.37	3662.03	10634.3	3938.64	4769.8	4979.19	5187.29	10476.1	9157.35	5128.73	0	3919.29	1504.59	1577.33	3116.11	1158.97	4447.66	5293.41	5254.81	5287.98	5225.06
neg_1897	-	217.017	2.26037	neg	-	-	-	-	-	-	-	-	193799	249594	66588.3	133570	183492	72175.2	71374.8	75983.3	50479.8	66731.2	424223	38619.1	18415.9	10271.6	4682.38	8411.35	21930.2	94355.3	92742.3	93625.6	91985
neg_1898	-	275.993	2.26037	neg	-	-	-	-	-	-	-	-	341.12	445.445	1105.03	1213.24	642.221	345.47	1651.43	786.221	738.049	1330.9	24851.5	6237.23	801.953	0	164.328	1618	3077.57	2379.89	2513.66	2462.25	2486.63
neg_1899	-	289.973	2.26037	neg	-	-	-	-	-	-	-	-	2459.84	3239.14	3731.5	1827.13	1926.29	2098.53	2439.62	3665.79	3700.16	3087.14	12242.6	15253.6	1095.68	3526.87	911.069	0	6453.46	3570.43	3633.75	3706.32	3646.86
neg_1900	-	339.072	2.26037	neg	-	-	-	-	-	-	-	-	1571.65	1004.08	0	0	908.716	495.529	0	230.125	0	0	34055	4954.81	0	0	0	0	182.801	1480.15	1596.94	1597.43	1563.68
neg_1901	-	101.06	2.2682	neg	-	-	-	-	-	-	-	-	3094.23	4903.17	5717.54	2609.99	2932.54	3259.57	3012.69	5248.3	4352.54	4186.04	24917.4	23609.8	2465.68	4697.21	1683.83	1987.53	9424.37	4910.89	4914.25	5105.9	4945.41
neg_1902	-	219.087	2.2682	neg	-	-	-	-	-	-	-	-	1899.68	2601.76	3530.88	816.094	4235.85	1583.56	6675.16	6770.9	4712.79	4835.9	21935.7	1630.88	4244.56	4220.73	2655.43	3063.56	548.55	3691.25	3677.85	3371.36	3616.97
neg_1903	-	270.054	2.2682	neg	-	-	-	-	-	-	-	-	23182.9	73105.5	143341	105758	138079	138088	142955	213949	132390	41415.8	157571	56450.1	24174.4	35505.3	78241.5	38332.8	54979.7	103845	101021	102028	100983
neg_1904	-	293.078	2.2682	neg	-	-	-	-	-	-	-	-	26301.7	29228	29272.6	26365.4	17317.5	27929.8	28163.5	28476.5	29350.7	23152.8	462382	45043.6	11569.9	18327.7	10420.2	16700.5	27809.4	42282.9	42186.5	42307.7	40426.9
neg_1905	-	362.082	2.2682	neg	-	-	-	-	-	-	-	-	17049.8	60240	127738	83251	109640	115543	110018	187413	117084	31804.9	129947	48176.8	17971.4	30730.7	67684.3	29072.7	44374.1	87906.3	87840.2	87941.9	84515.3
neg_1906	-	459.002	2.2682	neg	-	-	-	-	-	-	-	-	1068.98	8565.45	18745.7	16830.2	20054.6	19101.1	18815.2	32747.7	20357.7	3090.28	17332.2	5718.31	356.474	1122.07	12764.7	3245.22	5565.66	14277.9	14370.2	14082	13883
neg_1907	-	305.918	2.27603	neg	-	-	-	-	-	-	-	-	32465.2	26921	41359.5	27764.6	39228.7	35083.3	39289.3	54350.1	41747.5	39654.3	11472.3	23797.7	12013.7	12221.2	20260.7	12292.3	20087.1	32698.9	33091.5	33086.9	31391.2
neg_1908	-	373.077	2.28385	neg	-	-	-	-	-	-	-	-	4270.6	3994.21	984.936	1570.5	4687.94	3335.95	2836.02	4566.58	4028.58	5066.08	10858.6	0	2975.01	8579.81	309.724	1335.12	0	5153.32	5554.39	4966.54	4941.57
neg_1909	-	448.973	2.2917	neg	-	-	-	-	-	-	-	-	316.763	2366.23	7064.02	2839.18	3244.12	3344.9	3558.39	7008.63	6220.78	936.675	4570.5	1308.54	372.946	356.759	3039.58	0	1969.15	5069.97	5089.46	5479.78	5071.57
neg_1910	-	172.946	2.29953	neg	-	-	-	-	-	-	-	-	581.669	398.935	1268.99	91.5082	131.974	148.745	243.698	451.581	1266.22	1046.69	607.571	369.19	554.393	1044.7	792.333	370.998	701.746	568.209	1061.86	1163.28	1162.68
neg_1911	-	240.043	2.29953	neg	-	-	-	-	-	-	-	-	1712.18	4740.76	11348.6	9845.64	8462.38	12619	12570.8	14082.1	10426.6	4638.87	14799.1	5818.86	6132.08	7610.23	7207.68	4474.74	6036.99	9143.67	8799.65	8727.85	8724.44
neg_1912	-	253.012	2.29953	neg	-	-	-	-	-	-	-	-	5624.91	12571.3	12379.3	21733.7	23282.6	28008.4	12164.9	31445.5	7597.69	3973.89	0	11414.2	4475.76	7671.01	5554.3	28870.5	11603.5	12545.4	12542.2	12314.9	12227.2
neg_1913	-	290.985	2.29953	neg	-	-	-	-	-	-	-	-	32043	64443.8	64961.5	102968	111678	136384	57039.5	152243	37182	23020.1	7306.4	56034.5	23766.4	39034.8	30937.6	138969	61275.3	64459.5	63708.8	64479.1	62659.3
neg_1914	-	336.88	2.29953	neg	-	-	-	-	-	-	-	-	17323.5	7065.95	2671.8	199.99	2998.47	995.763	583.354	1221.43	6178.61	5541.15	6297.35	2074.57	6828.39	1028.59	6914.15	2387.69	1363.59	2480.91	3449.11	3415.71	3407.73
neg_1915	-	116.05	2.30737	neg	-	-	-	-	-	-	-	-	14906.3	14983.1	37962.5	23647.4	12420.1	23848.9	21922	18387.8	25835.1	19176.8	13759.7	27977.7	30765.8	34999.2	25383	20014.9	31902	24282.5	23951.6	23769.1	23767.8
neg_1916	-	159.092	2.30737	neg	-	-	-	-	-	-	-	-	1147.23	1207.47	5331.84	3009.07	816.539	2899.36	2003.41	1624.8	3079.72	1929.63	762.701	3839.11	4122.22	4953.64	2912.64	1521.39	4566.28	2765.42	2687.66	2722.01	2635.24
neg_1917	-	235.118	2.30737	neg	-	-	-	-	-	-	-	-	5362.81	4464.16	1657.81	2623.58	2447.5	3059.41	1889.55	3158.39	1667.43	1884.8	11505.3	0	979.151	2622.85	535.848	764.2	139.716	3045.26	3177.29	3135.49	3043.2
neg_1918	-	306.905	2.30737	neg	-	-	-	-	-	-	-	-	7643.99	2747.53	302.027	0	0	0	0	0	2165.44	2796.38	0	959.661	1883.01	0	3690.04	1055.3	1352.12	972.146	1653.82	1820.92	1808.58
neg_1919	-	333.764	2.30737	neg	-	-	-	-	-	-	-	-	1863.04	4998.71	0	3466.94	13733.6	3159.58	4518.47	5523.11	1332.14	6278.07	0	1452.01	4496.21	2133.93	8691.64	12876.8	1437.4	596.425	597.147	538.778	597.155
neg_1920	-	338.877	2.30737	neg	-	-	-	-	-	-	-	-	15910.3	6439.29	1796.31	0	2949.8	309.569	193.954	891.898	6558.82	6733.96	6500.9	536.934	6222.13	0	6880.88	2277.24	1427.36	2153.29	2881.11	3039.08	3044.26
neg_1921	-	407.172	2.30737	neg	-	-	-	-	-	-	-	-	557.631	556.26	11787.5	2155.37	0	2728.2	1711.37	1430.96	3970.82	1880.53	0	3161.84	4921.02	5317.36	2856.98	802.096	8695.94	3699.31	3808.13	4129.84	3699.61
neg_1922	-	463.091	2.30737	neg	-	-	-	-	-	-	-	-	0	1202.42	4775.14	9822.52	1895.17	8222.16	6742.25	4847.88	2030.83	1663.68	0	6925.7	7232.16	9263.71	3805.99	2856.8	4153.38	1842.5	1672.27	1777.77	1387.68
neg_1923	-	558.051	2.30737	neg	-	-	-	-	-	-	-	-	4123.18	4768.3	21057.6	12591.1	3656.83	11434.2	9257.15	7377.19	15213.5	9546.62	1082.2	16291.5	16581.4	20418.4	11710.7	5254.95	19515.4	11015.6	10255.6	10854.9	10683.8
neg_1924	-	118.932	2.31518	neg	-	-	-	-	-	-	-	-	3900.26	3191.98	4159.18	3541.89	3409.37	3204.42	3427.3	3314.64	3784.16	3925.96	3836.92	3425.67	4815.09	4574.01	5384.41	5700.36	3981.43	3514.31	3516.43	3876.18	3583.53
neg_1925	-	173.081	2.31518	neg	-	-	-	-	-	-	-	-	11550.8	10822.6	10641.3	9992.61	11454.8	9633.38	10524.1	11460.1	11086.9	12841	49884.8	11748.9	10174	9102.65	8726.95	9854.76	8909.93	10868.2	10867.9	10751.2	10523.3
neg_1926	-	178.042	2.31518	neg	-	-	-	-	-	-	-	-	897.267	1182.82	3471.02	184.624	207.427	1034.4	289.581	155.329	2338.17	1171.48	368.84	1255.43	2185.88	878.305	1071.63	0	1022.94	1609.49	1528.65	1522.86	1521.56
neg_1927	Hydroxysuberic acid	189.076	2.31518	neg	M-H	C8H14O5	52.1	-	-3.89214351876714	-	-	-	8060.9	10170.8	10282	12689.8	6999.11	7218.63	12784.5	11394.9	6966.39	14068.3	421994	44778.5	7149.57	8444.88	4231.08	6514.45	22158.9	20986.1	21352.7	21021.4	20986.1
neg_1928	-	229.044	2.31518	neg	-	-	-	-	-	-	-	-	2118.73	2206.23	4563.29	418.395	152.67	0	164.794	0	5471.09	1159.29	0	6145.61	3850.51	613.81	3673.84	273.978	7741.35	3747.9	3765.32	3984.9	3906.64
neg_1929	-	252.037	2.31518	neg	-	-	-	-	-	-	-	-	20933.2	22458.4	9978.16	7583.46	9317.11	6365.09	11682.7	7032.77	2368.09	10634.2	23683.4	2202.28	833.1	675.244	1379.21	9265.03	1612.07	15008.2	14899.9	14690.8	14535.8
neg_1930	-	321.738	2.31518	neg	-	-	-	-	-	-	-	-	4182.86	23854.4	0	31754	109179	46353.1	51421.8	32847.7	2658.45	22643.8	0	4032.87	11401.6	5042.99	27398.7	94312	2140.43	944.296	1139.03	892.362	724.23
neg_1931	-	325.827	2.31518	neg	-	-	-	-	-	-	-	-	1760.24	6962.41	424.404	12438.6	16041	13834.5	15041.9	12501.5	3032.71	5296.68	0	6762.49	9551.26	8695.51	8696.53	15487.3	4175.95	1756.04	1742.65	1623.87	1434.8
neg_1932	-	351.824	2.31518	neg	-	-	-	-	-	-	-	-	6286.57	13964.8	4195.98	27321.3	32758.3	28392.7	29387.3	26063.6	10465.4	13809.2	0	14450.4	20084.5	21401.4	21168.7	31235.7	10191.4	5744.68	5536.31	5454.21	5452.88
neg_1933	-	449.663	2.31518	neg	-	-	-	-	-	-	-	-	308.342	9536.9	0	17039.7	55638.6	20347.2	26707.1	15814.9	552.796	8237.99	0	2387.37	6571.02	3213.04	12394.2	44387.7	659.961	139.843	147.673	0	0
neg_1934	-	116.071	2.32302	neg	-	-	-	-	-	-	-	-	1718.42	3379.26	3299.54	1674.89	1286.01	1806.37	1452.67	1509.58	4479.05	1993.07	513.851	7004.05	4138.05	1925.27	2989.32	1507.52	5762.11	3213.56	3237.88	3327.04	3213.94
neg_1935	-	129.038	2.32302	neg	-	-	-	-	-	-	-	-	688.557	847.436	2127.33	288.025	462.374	697.033	498.422	813.284	2300.97	483.762	318.302	1410.14	1709.03	658.853	944.639	510.658	895.881	1139.28	1011.68	1138.54	1139.95
neg_1936	-	145.069	2.32302	neg	-	-	-	-	-	-	-	-	18992	48392	45795.2	16706.5	12551	17450.6	13242.8	12288.2	52609	18589.7	2806.64	111807	59130.4	20293	38621.7	16797.9	79013.7	38914	38960.5	38930.1	38973.9
neg_1937	-	204.022	2.32302	neg	-	-	-	-	-	-	-	-	419.931	1972.82	998.889	747.675	0	464.806	135.298	427.142	2015.59	503.557	0	4327.67	2311.48	370.502	1323.04	271.01	2839.18	1201.53	1166.09	1016.68	1215.47
neg_1938	-	278.07	2.32302	neg	-	-	-	-	-	-	-	-	198.898	0	2476.04	927.12	255.438	583.375	3241.61	1972.77	432.515	1928.51	130391	13092.8	5010.18	925.427	5690.37	11289.5	5235.87	5270.17	5145.16	5269.63	5237.5
neg_1939	-	323.83	2.32302	neg	-	-	-	-	-	-	-	-	1915.3	6076.75	995.64	10475.8	12907.7	10478.3	11147	9633.33	3613.46	5526.39	0	5714.64	9749.87	7730.79	10879.8	12927	4168.42	2084.06	1755.32	1753.67	1751.49
neg_1940	-	501.039	2.32302	neg	-	-	-	-	-	-	-	-	2126.91	1671.26	7603.35	3386.17	712.086	1796.15	3732	1220.2	4017.39	1872.82	1274.33	1642.9	3273.51	5166.71	2659.72	2305.13	5021.9	4082.94	3853.21	3587.38	4719.59
neg_1941	-	194.045	2.33082	neg	-	-	-	-	-	-	-	-	767.11	672.739	0	0	156.374	133.57	380.787	260.227	353.901	293.059	332.641	121.152	227.926	113.341	121.936	0	119.494	3486.41	3214.61	3023.81	3024.95
neg_1942	-	274.039	2.33082	neg	-	-	-	-	-	-	-	-	517.379	5547.79	995.651	1621.18	1749.97	236.561	1269.49	258.492	0	522.648	24928.7	2795.62	0	0	0	0	1256.63	2559.63	2596.48	2697.19	2559.98
neg_1943	-	121.943	2.33858	neg	-	-	-	-	-	-	-	-	5682.04	5062.65	5491.93	7035.38	6164.72	7147.43	6657.16	5719.35	7236.74	7145.96	0	6929.33	9203.8	8277.19	9525.59	9062.96	6958.52	5998.06	5852.73	6047.38	5964.03
[truncated: 5,530 more rows]
