# Supplementary material for: The harmful intestinal microbial community accumulates during DKD exacerbation and microbiome–metabolome combined validation in a mouse model
Source: Front Endocrinol (Lausanne). 2022 Dec 19;13:964389. doi: 10.3389/fendo.2022.964389 (PMC9806430; doi:10.3389/fendo.2022.964389)
Supplement: Supplementary Table 1 — Comparison of α-diversity in discovery cohort (DKD=120 and DMHC=232) [file DataSheet_2.zip › Supplementary tables/Table S23 (Genus).xls]

ID	Con.median	Con.mean	Con.se	DKD.median	DKD.mean	DKD.se	FMT.median	FMT.mean	FMT.se	p-value	z-score	Sig_mark	q-value	fixp	fixps
Muribaculaceae	0.4182(0.2886,0.4642)	0.380791142857143	0.0448888008073859	0.1876(0.1042,0.2486)	0.1751855	0.0292834833902028	0.1443(0.1183,0.2007)	0.159312857142857	0.0239846398708568	0.004436393053058562	-2.845340793250423	**	0.04392128084625484	0.0044	** 0.0044
Lachnospiraceae_unclassified	0.136(0.0793,0.2173)	0.151778428571429	0.033356622393003	0.0643(0.03,0.0759)	0.0745365	0.0258479679845161	0.1268(0.0746,0.1657)	0.122444428571429	0.0310133971710362	0.16818692366455967	-1.3780530048217263		0.3081658083421765	0.1682	0.1682
Lachnospiraceae_NK4A136_group	0.0797(0.0576,0.1546)	0.111109857142857	0.0261256859872831	0.0434(0.0204,0.0764)	0.05626725	0.0193209301505887	0.1511(0.0859,0.1548)	0.113994714285714	0.0242099755184809	0.1609061608750395	-1.4020304269782615		0.3043646657515808	0.1609	0.1609
Rikenellaceae_RC9_gut_group	0.0328(0.0182,0.0452)	0.0328522857142857	0.00797177985657109	0.1046(0.0629,0.1194)	0.09494075	0.0171503338219802	0.0693(0.0414,0.0969)	0.0747891428571429	0.0174087946403515	0.02107466239443526	-2.306644217070437	*	0.0827180498981584	0.0211	* 0.0211
Bacteroides	0.0088(0.0055,0.0145)	0.00990014285714286	0.002120183453749	0.1004(0.0318,0.1462)	0.107945125	0.0305836582311753	0.0411(0.034,0.102)	0.0752468571428571	0.0219163440343031	0.0010091520719795282	-3.2879627044371467	**	0.03229728574142106	0.001	** 0.001
Alistipes	0.0486(0.0401,0.0597)	0.0558998571428571	0.0101307860749598	0.0541(0.0282,0.0699)	0.049939625	0.00739941161979765	0.0411(0.0239,0.0486)	0.0380285714285714	0.00884257175706884	0.4074659719033426	-0.8283612021420701		0.5257276799034959	0.4075	0.4075
Odoribacter	0.0167(0.012,0.0227)	0.0180227142857143	0.00351261741179318	0.0181(0.0079,0.0288)	0.018008	0.00369035819496466	0.0318(0.0249,0.0368)	0.0323122857142857	0.00332504914188022	0.03649319085175096	-2.0913891851969955	*	0.11692716252499798	0.0365	* 0.0365
Oscillospiraceae_uncultured	0.0212(0.0154,0.024)	0.0202717142857143	0.00309143751208988	0.014(0.0087,0.0257)	0.019673375	0.00605450983310759	0.0364(0.0144,0.0409)	0.0279571428571429	0.00693268809759269	0.6073445934489985	-0.5138675540677856		0.6972639725644513	0.6073	0.6073
Escherichia-Shigella	<0.0001(<0.0001,0.0003)	4.31e-4	3.06052283115157e-4	0.0023(0.0003,0.0248)	0.0582495	0.0464719512060001	0.0003(0.0002,0.0008)	7.06857142857143e-4	3.32177909056737e-4	0.14036663566973312	-1.4744270876225052		0.3043646657515808	0.1404	0.1404
Clostridia_UCG-014	0.0103(0.0063,0.0129)	0.00999985714285714	0.00176451962204976	0.0097(0.0071,0.0204)	0.016821125	0.00611269353312521	0.0159(0.0116,0.0413)	0.0367032857142857	0.0179102696567324	0.3963187686909402	-0.8482140594967125		0.5257276799034959	0.3963	0.3963
Prevotella	<0.0001(<0.0001,<0.0001)	0	0	<0.0001(<0.0001,0.0016)	0.049141875	0.0482676806075236	<0.0001(<0.0001,<0.0001)	1.12857142857143e-5	1.12857142857143e-5	0.1684077940543534	-1.3773379281353302		0.3081658083421765	0.1684	0.1684
Colidextribacter	0.0129(0.0104,0.0155)	0.0134824285714286	0.00233987405905636	0.0071(0.0059,0.0098)	0.009978375	0.00258802615725286	0.0178(0.0131,0.0215)	0.0219127142857143	0.0069237659437287	0.14255149900259995	-1.466355367114993		0.3043646657515808	0.1426	0.1426
Oscillospiraceae_unclassified	0.0127(0.0098,0.0172)	0.0129948571428571	0.00189324615948591	0.0127(0.0085,0.0196)	0.015577875	0.00404822927532829	0.0115(0.0101,0.02)	0.0137581428571429	0.00314907961178509	0.9677123059960363	-0.040477674027968015		0.9865638444245305	0.9677	0.9677
Alloprevotella	0.0054(0.0027,0.0322)	0.0165037142857143	0.00668585946576193	0.0126(0.0061,0.0239)	0.01522225	0.00406877789106087	0.0015(0.0011,0.0053)	0.00997271428571429	0.00759388963548446	0.25357233418136366	-1.1417154078258076		0.4190616470155168	0.2536	0.2536
Lactobacillus	0.0067(0.0041,0.0104)	0.00906714285714286	0.00305727206002011	0.011(0.0095,0.0154)	0.014772375	0.00408113435709056	0.013(0.0102,0.0192)	0.0155062857142857	0.00339853141052121	0.20745513007960098	-1.260594087113179		0.3655240232575511	0.2075	0.2075
Parabacteroides	0.0008(0.0002,0.001)	6.92571428571429e-4	2.18100223482217e-4	0.0063(0.0021,0.0125)	0.008007	0.00249505958274118	0.0071(0.0027,0.0099)	0.031176	0.0257133238928585	0.01027622732625883	-2.566393173614706	*	0.059824480326091896	0.0103	* 0.0103
Oscillibacter	0.0097(0.0052,0.0105)	0.00835357142857143	0.00144372832256895	0.0062(0.0029,0.0103)	0.009737	0.00405599980188081	0.0124(0.0085,0.0198)	0.013534	0.003593276081795	0.27692174340345566	-1.0872604017919336		0.4436399358606381	0.2769	0.2769
Prevotellaceae_UCG-001	0.0122(0.0055,0.0136)	0.01029	0.00193894578622115	0.0054(0.0017,0.0126)	0.007556375	0.00245269702818215	0.0062(0.0043,0.0158)	0.0105202857142857	0.00362665065678989	0.5914802138855171	-0.5366922447236455		0.6878695820742681	0.5915	0.5915
Muribaculum	0.0184(0.0154,0.0201)	0.0179072857142857	0.00170631697097643	0.003(0.0021,0.0067)	0.00452075	0.00139893817832873	0.004(0.0023,0.01)	0.00619214285714286	0.00196364500026732	0.0015759105009093707	-3.160329054456763	**	0.03229728574142106	0.0016	** 0.0016
Lachnoclostridium	0.01(0.0047,0.012)	0.00900585714285714	0.00199216214711759	0.0054(0.0049,0.0061)	0.0056115	9.74991282012306e-4	0.0119(0.0109,0.0143)	0.0118018571428571	0.00132299541856766	0.07239375542610953	-1.7966339220516032		0.1804098349507809	0.0724	0.0724
Clostridia_vadinBB60_group	0.0068(0.0051,0.0102)	0.00894242857142857	0.00287701194907182	0.0079(0.005,0.0116)	0.008414	0.00144315891115883	0.0073(0.0043,0.0128)	0.00849385714285714	0.00191825199978884	0.9759434358203133	-0.030155001470013595		0.9885362543470271	0.9759	0.9759
[Eubacterium]_xylanophilum_group	0.0062(0.0036,0.0159)	0.010169142857142901	0.00309940654402904	0.0023(0.0015,0.0033)	0.0033015	0.00132694461075058	0.0131(0.0056,0.0163)	0.0116804285714286	0.00319810228593341	0.03435606025499493	-2.115867711383778	*	0.11237294708404592	0.0344	* 0.0344
Blautia	0.0016(0.0011,0.0029)	0.00312971428571429	0.00150970113274253	0.0052(0.0024,0.0086)	0.005938125	0.00160402860498964	0.0018(0.0014,0.0059)	0.0134541428571429	0.0106468939634068	0.32894266174083886	-0.976245820344821		0.4965769028203048	0.3289	0.3289
[Eubacterium]_coprostanoligenes_group	0.0026(0.0012,0.0037)	0.00278771428571429	9.20453167745978e-4	0.0056(0.0034,0.0103)	0.010710125	0.00485428045439391	0.0042(0.004,0.0065)	0.00608257142857143	0.00209090788958316	0.18120158906201203	-1.3370644837842778		0.32699597106592976	0.1812	0.1812
Bacilli_unclassified	0.0008(0.0005,0.0015)	9.78714285714286e-4	2.61745579330998e-4	0.0059(0.0029,0.0102)	0.00840375	0.00298506111297814	0.0063(0.0057,0.0075)	0.006987	9.64746129942015e-4	0.0010091520719795282	-3.2879627044371467	**	0.03229728574142106	0.001	** 0.001
Ruminococcus	0.0003(0.0002,0.0004)	3.11857142857143e-4	5.32659225340307e-5	0.0041(0.0022,0.0049)	0.00379225	8.60929247756665e-4	0.0117(0.0063,0.0186)	0.0122498571428571	0.00342224412190772	0.004176587014955665	-2.8645071682724494	**	0.04392128084625484	0.0042	** 0.0042
Mucispirillum	0.003(0.0011,0.0068)	0.004228	0.00142230563991476	0.0024(0.0007,0.0046)	0.003841625	0.0015399601564593	0.0027(0.0015,0.0148)	0.007489	0.00279704339650009	0.6677794733493428	-0.4291975396324085		0.7488669808274774	0.6678	0.6678
Lachnospiraceae_UCG-006	0.0049(0.0045,0.0066)	0.00561428571428571	6.45201102436313e-4	0.0022(0.0017,0.0036)	0.003172125	0.00101960618163338	0.0022(0.0005,0.0088)	0.00635671428571429	0.00339357678082388	0.13155855799725008	-1.5079842503019718		0.2993433855879458	0.1316	0.1316
Desulfovibrio	0.0039(0.0035,0.0057)	0.00488128571428571	0.00127215062963856	0.0039(0.0016,0.0049)	0.003662625	7.34602952463341e-4	0.0036(0.0022,0.0071)	0.00501928571428571	0.0014196675619294	0.7915468311911553	-0.2643025036898253		0.8570541551518026	0.7915	0.7915
Christensenellaceae_R-7_group	<0.0001(<0.0001,<0.0001)	6.21428571428571e-5	1.93149689932675e-5	0.0006(0.0002,0.0018)	0.011681	0.0106735670901799	0.0003(0.0001,0.0006)	3.74142857142857e-4	1.26400615687814e-4	0.007441527685462818	-2.676411225935855	**	0.05582561888881117	0.0074	** 0.0074
Dubosiella	0.006(0.0039,0.01)	0.0117301428571429	0.00576949151192048	0.0008(0.0006,0.0011)	7.3125e-4	1.4917891343714e-4	<0.0001(<0.0001,0.0004)	3.00857142857143e-4	1.82253542466248e-4	4.627756163450644e-4	-3.5014259149106426	***	0.03229728574142106	5e-4	***0.0005
Rikenella	0.0015(0.001,0.0024)	0.00163842857142857	3.13788134251885e-4	0.0046(0.0018,0.0057)	0.005113625	0.00156745154786702	0.005(0.0028,0.0058)	0.00436657142857143	0.00112150967252995	0.11124669326094618	-1.592614524032928		0.25937726802541994	0.1112	0.1112
Rhodospirillales_uncultured	0.0009(0.0006,0.0022)	0.00160028571428571	5.69697526858634e-4	0.0034(0.001,0.0047)	0.005375875	0.00282723219293497	0.0024(0.0011,0.0053)	0.00406257142857143	0.00161529215781605	0.3478544260375228	-0.9387591317533762		0.5095530059911167	0.3479	0.3479
Akkermansia	<0.0001(<0.0001,<0.0001)	1.41285714285714e-4	1.01061912727207e-4	0.0027(0.0015,0.0088)	0.009196125	0.00490651923260377	<0.0001(<0.0001,0.0012)	0.00106357142857143	7.22957117121949e-4	0.004921747243078283	-2.8121112815524354	**	0.04392128084625484	0.0049	** 0.0049
Ruminococcaceae_uncultured	0.0029(0.002,0.0036)	0.002955	5.59305010918099e-4	0.0031(0.0028,0.0035)	0.003579875	4.80279101799152e-4	0.0048(0.003,0.0056)	0.004383	9.73643158451802e-4	0.37477214867171815	-0.8875699038357958		0.5257276799034959	0.3748	0.3748
Lachnospiraceae_UCG-001	0.0004(0.0002,0.0024)	0.00179485714285714	9.61866895765764e-4	0.0022(0.0006,0.0033)	0.002732875	0.00108063993007946	0.0002(<0.0001,0.0085)	0.00624528571428571	0.00401152923408497	0.8919111182654017	-0.1358863604165023		0.9461489565382977	0.8919	0.8919
Roseburia	0.0029(0.0006,0.004)	0.00291328571428571	0.00101860782009391	0.0024(0.0016,0.0043)	0.00348375	0.00112356301479458	0.0017(0.0009,0.0071)	0.00421257142857143	0.0019033802870175	0.9434331087014888	-0.07095557957221828		0.9744670925403536	0.9434	0.9434
Ruminococcaceae_Incertae_Sedis	0.0014(0.0013,0.0017)	0.00253228571428571	0.00113495638083345	0.0022(0.0008,0.0036)	0.002715375	8.54723491994842e-4	0.0036(0.0024,0.0057)	0.00410828571428571	0.00111563009559804	0.388590696125703	-0.862175960653127		0.5257276799034959	0.3886	0.3886
Lachnospiraceae_uncultured	0.0022(0.0012,0.0031)	0.00212528571428571	4.92583457482114e-4	0.002(0.0011,0.003)	0.002308	6.95013643237105e-4	0.0037(0.0005,0.0053)	0.00412885714285714	0.00180747040321644	0.8173875418558463	-0.2309063700705799		0.8789715347353964	0.8174	0.8174
Butyricicoccus	0.0018(0.0012,0.0026)	0.00199	4.88119520882608e-4	0.0009(0.0005,0.0023)	0.00192625	8.34994006608088e-4	0.0022(0.0008,0.0057)	0.003374	0.00124069218391916	0.6309426839537626	-0.4804004365652095		0.7126474919477751	0.6309	0.6309
Oscillospirales_UCG-010	0.0015(0.0002,0.0023)	0.00177871428571429	7.74953568940492e-4	0.0016(0.0013,0.003)	0.00280725	0.00121191073678245	0.0017(0.0015,0.0024)	0.002142	5.23035599261884e-4	0.7297332459556356	-0.3454803957755923		0.8011756616436	0.7297	0.7297
Oscillospiraceae_UCG-003	0.0013(0.001,0.002)	0.00177257142857143	4.87236173159767e-4	0.001(0.0008,0.0029)	0.00211125	7.8250166019906e-4	0.002(0.0017,0.0033)	0.00231871428571429	5.18467922242599e-4	0.5901041457658052	-0.5386851156438904		0.6878695820742681	0.5901	0.5901
Anaeroplasma	0.0007(0.0003,0.0015)	0.00120871428571429	5.34105024195381e-4	0.0006(0.0002,0.001)	0.00132675	7.97851193384903e-4	0.0002(<0.0001,0.006)	0.00370757142857143	0.00195521464973302	0.9677123059960363	-0.040477674027968015		0.9865638444245305	0.9677	0.9677
Faecalibacterium	<0.0001(<0.0001,<0.0001)	1.05714285714286e-5	1.05714285714286e-5	0.0015(0.0003,0.0078)	0.005602625	0.00302837974086981	<0.0001(<0.0001,<0.0001)	4.28571428571429e-6	4.28571428571429e-6	3.0079219638596904e-4	-3.614616793508338	***	0.03229728574142106	3e-4	***0.0003
Lachnospiraceae_GCA-900066575	0.0014(0.0006,0.0031)	0.00257242857142857	0.00112563729794753	0.0009(0.0004,0.0013)	0.00105275	3.58561598115104e-4	0.0015(0.0012,0.0036)	0.00257228571428571	8.83011910459652e-4	0.32854461790870243	-0.9770495587414045		0.4965769028203048	0.3285	0.3285
Ruminococcaceae	0.0015(0.0013,0.0018)	0.00172314285714286	2.57532561840563e-4	0.0002(<0.0001,0.0006)	3.26625e-4	1.14739602314483e-4	0.0008(0.0003,0.0068)	0.00414428571428571	0.00223222659195323	0.01743068177672356	-2.3774949473809137	*	0.0725304930609646	0.0174	* 0.0174
Candidatus_Saccharimonas	0.0026(0.0021,0.0037)	0.00287628571428571	3.93836061753384e-4	0.0012(0.0004,0.0017)	0.00116725	2.99869897384087e-4	0.0018(0.0013,0.0024)	0.00200157142857143	5.42239222253112e-4	0.02690233840418135	-2.2129319379038033	*	0.09385926954347715	0.0269	* 0.0269
Gastranaerophilales	0.0018(0.0007,0.0021)	0.00160057142857143	4.25223686632659e-4	0.0012(0.0008,0.002)	0.002078875	9.53901582927041e-4	0.0022(0.0013,0.0024)	0.00211457142857143	5.57796807907292e-4	0.5006889713581972	-0.6734060961547792		0.6000623549865418	0.5007	0.5007
Subdoligranulum	<0.0001(<0.0001,<0.0001)	0	0	0.0008(<0.0001,0.0035)	0.005255125	0.00396683757381791	<0.0001(<0.0001,<0.0001)	0	0	0.0012689452916495856	-3.222912005367368	**	0.03229728574142106	0.0013	** 0.0013
[Clostridium]_innocuum_group	<0.0001(<0.0001,<0.0001)	0	0	<0.0001(<0.0001,<0.0001)	3.545e-4	3.40874505604964e-4	<0.0001(<0.0001,<0.0001)	0.005425	0.005425	0.21698263155086814	-1.2345913455524393		0.36630401240307847	0.217	0.217
Peptococcaceae_uncultured	0.0015(0.001,0.0022)	0.00163071428571429	3.5238356498388e-4	0.0008(0.0007,0.0021)	0.002150625	0.00102809365779409	0.0016(0.0012,0.0018)	0.00145128571428571	3.01961028255359e-4	0.8801331285504835	-0.15080045345652524		0.9400061304926933	0.8801	0.8801
Helicobacter	0.0009(0.0007,0.0015)	0.00108957142857143	2.71189430994265e-4	0.0019(0.0015,0.0023)	0.0021935	3.68522435835711e-4	0.0019(0.001,0.0028)	0.00189814285714286	4.3384556329311e-4	0.13448780385408005	-1.4966367438165349		0.3012953561204721	0.1345	0.1345
Bifidobacterium	<0.0001(<0.0001,0.0008)	3.68714285714286e-4	1.78393187234549e-4	0.0003(<0.0001,0.0034)	0.004438	0.00295602759507707	<0.0001(<0.0001,<0.0001)	1.57142857142857e-5	1.57142857142857e-5	0.016811272541830014	-2.3908095127850038	*	0.0725304930609646	0.0168	* 0.0168
Parasutterella	0.0013(0.0012,0.0021)	0.00170185714285714	3.20289409944271e-4	0.0003(0.0002,0.0007)	0.001149125	7.42232646371261e-4	0.0003(0.0002,0.0007)	0.00220128571428571	0.00183641117029781	0.061385328887280766	-1.8707097050891914		0.16616373509143242	0.0614	0.0614
Christensenellaceae_uncultured	0.0002(0.0001,0.0002)	2.02142857142857e-4	6.66299048302418e-5	0.0003(0.0003,0.0004)	3.96625e-4	1.09448444728883e-4	0.0005(0.0004,0.0009)	0.004212	0.00364854993374733	0.007467120997866462	-2.6752604740242263	**	0.05582561888881117	0.0075	** 0.0075
Ruminococcaceae_unclassified	0.0003(0.0003,0.0006)	3.97571428571429e-4	9.67839658952957e-5	0.0019(0.0014,0.0025)	0.002842	0.00122361569013431	0.0008(0.0006,0.0011)	9.94571428571429e-4	3.27596940007139e-4	0.022870369018528333	-2.2755931948256185	*	0.08549161752164162	0.0229	* 0.0229
Butyricicoccaceae_UCG-009	0.0009(0.0005,0.0012)	9.18428571428571e-4	2.26623125069633e-4	0.001(0.0007,0.0015)	0.001198875	2.95071930546483e-4	0.0026(0.0014,0.003)	0.00231157142857143	5.85701649108748e-4	0.14862361734520052	-1.4444102209189644		0.3043646657515808	0.1486	0.1486
Flavobacteriaceae_uncultured	<0.0001(<0.0001,0.0005)	2.74428571428571e-4	1.31132767533856e-4	0.0014(0.0008,0.0027)	0.0021485	7.32695683272199e-4	0.0012(0.001,0.0015)	0.00126985714285714	1.26292070514462e-4	0.0022605186136676054	-3.0536815972897937	**	0.035490142234581405	0.0023	** 0.0023
Erysipelotrichaceae_uncultured	0.001(0.0002,0.0016)	9.55857142857143e-4	3.18261455004367e-4	0.0007(0.0002,0.0015)	0.001311	6.31017885189137e-4	0.0011(0.0002,0.0024)	0.001464	6.23605606438037e-4	0.9895150995905571	-0.01314125213433324		0.9939470688598941	0.9895	0.9895
Anaerotruncus	0.0006(0.0004,0.0009)	7.74571428571429e-4	2.37042175988323e-4	0.0009(0.0007,0.0018)	0.001366625	4.61380147627745e-4	0.0024(0.0006,0.0024)	0.00157371428571429	4.08054951614871e-4	0.41627397912200637	-0.8129024685005939		0.5257276799034959	0.4163	0.4163
Marvinbryantia	0.0023(0.0013,0.0035)	0.00243557142857143	4.74427768456899e-4	0.0004(<0.0001,0.0006)	8.5e-4	5.32195754801343e-4	0.0002(<0.0001,0.0006)	4.53571428571429e-4	2.28317328998673e-4	0.01005226240206449	-2.5740263265982577	*	0.059824480326091896	0.0101	* 0.0101
Erysipelotrichaceae_UCG-003	<0.0001(<0.0001,<0.0001)	2.84285714285714e-5	2.36681996245888e-5	0.0005(<0.0001,0.0011)	0.00322	0.00273847378635827	<0.0001(<0.0001,<0.0001)	0	0	0.025355686087301887	-2.2359402380152185	*	0.09047369808423628	0.0254	* 0.0254
Erysipelatoclostridium	0.0008(0.0004,0.0012)	8.45e-4	2.42721180428432e-4	0.0003(<0.0001,0.0008)	0.0019265	0.0015329403701943	0.0004(0.0002,0.0008)	6.05428571428571e-4	2.42706549948194e-4	0.5733530957647853	-0.5631201141268719		0.6819426972353886	0.5734	0.5734
Acetatifactor	0.0004(0.0003,0.001)	9.70142857142857e-4	4.80947647312867e-4	0.0003(0.0002,0.0016)	8.83375e-4	3.65052879608851e-4	0.0012(<0.0001,0.002)	0.00154014285714286	7.31233414254606e-4	0.9121113649335575	-0.11037577442342225		0.9546765619637901	0.9121	0.9121
Bacilli_RF39	0.0003(0.0002,0.0004)	3.23e-4	8.89925090480466e-5	0.0003(0.0002,0.0009)	7.88375e-4	3.82246972215421e-4	0.0016(0.0011,0.0035)	0.00211785714285714	6.0138936078493e-4	0.06582779766109498	-1.8395944645766067		0.1722494038798652	0.0658	0.0658
Bilophila	0.0002(0.0001,0.0003)	4.05e-4	2.19056091968636e-4	0.0007(0.0003,0.0009)	7.25375e-4	2.46836118095445e-4	0.0015(0.0007,0.0023)	0.00209157142857143	8.47553000369519e-4	0.023572587057434733	-2.2640248397255323	*	0.08606735274458728	0.0236	* 0.0236
Lactococcus	0.002(0.0009,0.0021)	0.00181685714285714	4.32212052704921e-4	0.0006(0.0001,0.0009)	7.34125e-4	2.66411700562172e-4	0.0004(0.0002,0.0007)	5.30714285714286e-4	2.04280119803516e-4	0.013126199085872429	-2.4803268702905275	*	0.0664778469832894	0.0131	* 0.0131
Tuzzerella	0.0007(0.0007,0.0015)	0.00127728571428571	4.04379814053082e-4	0.0012(0.0004,0.0015)	0.0010195	2.40395507445543e-4	0.0005(0.0002,0.001)	6.60714285714286e-4	2.72646440711507e-4	0.3114637071086284	-1.01215550473204		0.4889980201605466	0.3115	0.3115
Paraprevotella	<0.0001(<0.0001,<0.0001)	0	0	<0.0001(<0.0001,0.0005)	0.002682125	0.00240808430409423	<0.0001(<0.0001,<0.0001)	0	0	0.05597086842659262	-1.911262400074308		0.15977138805409166	0.056	0.056
Agathobacter	<0.0001(<0.0001,<0.0001)	2.11428571428571e-4	1.8657717120893e-4	<0.0001(<0.0001,0.0038)	0.00236775	0.00133422771602687	<0.0001(<0.0001,<0.0001)	1.17142857142857e-4	1.01604374805378e-4	0.4461987129489926	-0.7617676135979113		0.5515999837243452	0.4462	0.4462
Mycoplasma	<0.0001(<0.0001,<0.0001)	0	0	<0.0001(<0.0001,0.0001)	9.2675e-4	8.44577361550058e-4	0.0004(<0.0001,0.0037)	0.00184528571428571	8.92189060529152e-4	0.014595661561104884	-2.4422592367024705	*	0.07160996453417084	0.0146	* 0.0146
Oscillospiraceae_UCG-002	<0.0001(<0.0001,<0.0001)	0	0	<0.0001(<0.0001,0.0036)	0.002471	0.00150981869772499	<0.0001(<0.0001,<0.0001)	3.85714285714286e-6	3.85714285714286e-6	0.013004111681187565	-2.483656671098125	*	0.0664778469832894	0.013	* 0.013
Enterobacteriaceae_unclassified	<0.0001(<0.0001,<0.0001)	1.15714285714286e-5	7.48922127955568e-6	<0.0001(<0.0001,0.0012)	5.88625e-4	2.73729072096323e-4	0.001(0.0006,0.0017)	0.00207428571428571	0.00117132618600183	0.010288286425506249	-2.565986392265961	*	0.059824480326091896	0.0103	* 0.0103
Oscillospiraceae_NK4A214_group	0.0007(0.0005,0.001)	7.49714285714286e-4	1.34837241267586e-4	0.0002(0.0002,0.0006)	0.00129625	9.90757912444523e-4	0.0005(0.0004,0.0006)	4.79571428571429e-4	9.25958595039698e-5	0.26258819655214416	-1.120294707753449		0.4294411131113191	0.2626	0.2626
Flavonifractor	<0.0001(<0.0001,<0.0001)	1.25714285714286e-5	8.75012147631906e-6	<0.0001(<0.0001,0.0002)	1.13e-4	5.05099000196991e-5	<0.0001(<0.0001,<0.0001)	0.002434	0.00240226084979883	0.3445233421074811	-0.9452655096650876		0.5095530059911167	0.3445	0.3445
Candidatus_Arthromitus	0.0021(0.0012,0.0026)	0.00208385714285714	4.81414158326004e-4	0.0001(<0.0001,0.0002)	1.77375e-4	7.02716508324252e-5	0.0001(<0.0001,0.0002)	2.07e-4	9.29544179128879e-5	0.0017225244747056463	-3.134320766797804	**	0.03229728574142106	0.0017	** 0.0017
Dialister	<0.0001(<0.0001,<0.0001)	0	0	0.0002(<0.0001,0.0021)	0.002044875	0.0012578005809107	<0.0001(<0.0001,<0.0001)	0	0	0.005035560861354058	-2.8047500728804478	**	0.04392128084625484	0.005	** 0.005
Lachnospiraceae_A2	0.0008(0.0005,0.001)	0.00129485714285714	6.23675641758157e-4	0.0001(0.0001,0.0002)	1.82e-4	4.98171657162468e-5	0.0005(0.0002,0.0008)	6.14571428571429e-4	2.3008237211743e-4	0.03227140115923928	-2.141032699876507	*	0.10780021238299078	0.0323	* 0.0323
Lachnospiraceae_ASF356	<0.0001(<0.0001,0.0003)	5.26714285714286e-4	4.28234566023593e-4	<0.0001(<0.0001,0.0001)	3.86375e-4	3.2847074981213e-4	0.0004(<0.0001,0.0011)	0.00104557142857143	6.39393308317415e-4	0.6106114415543961	-0.5092008582733265		0.6972639725644513	0.6106	0.6106
[Eubacterium]_hallii_group	<0.0001(<0.0001,<0.0001)	0	0	0.0002(<0.0001,0.0021)	0.001743	0.00105699792201445	<0.0001(<0.0001,<0.0001)	1.22857142857143e-5	7.97828686025326e-6	0.029813339858116752	-2.1725614513579474	*	0.10175422516792022	0.0298	* 0.0298
Oscillospiraceae_UCG-005	0.0003(0.0001,0.0003)	2.23142857142857e-4	5.10962809994308e-5	0.0002(<0.0001,0.0013)	0.0011045	6.11341207042819e-4	0.0002(0.0001,0.0009)	5.12571428571429e-4	2.19497787942304e-4	0.8995147477569664	-0.12627436477144666		0.9478108415962665	0.8995	0.8995
Enterorhabdus	0.0009(0.0006,0.0012)	8.75285714285714e-4	1.83930462311131e-4	0.0002(0.0002,0.0003)	2.5025e-4	5.72031935921663e-5	0.0007(0.0006,0.0008)	6.87714285714286e-4	9.25973655610328e-5	0.008218949980950562	-2.642940406237869	**	0.05865341577314719	0.0082	** 0.0082
Harryflintia	0.0001(0.0001,0.0004)	2.82285714285714e-4	9.33709229455331e-5	0.0005(0.0003,0.0007)	5.40375e-4	1.40319143574822e-4	0.0006(0.0003,0.0009)	7.83142857142857e-4	3.04397173863001e-4	0.32582321212939885	-0.982561679856685		0.4965769028203048	0.3258	0.3258
[Eubacterium]_siraeum_group	0.0002(0.0002,0.0003)	2.08857142857143e-4	4.7218049702281e-5	<0.0001(<0.0001,0.0005)	2.34125e-4	9.92013532273772e-5	<0.0001(<0.0001,0.0017)	0.00115385714285714	6.63803127317682e-4	0.941381513739208	-0.07353359216506068		0.9744670925403536	0.9414	0.9414
Ruminococcaceae_UBA1819	0.0002(0.0002,0.0004)	3.41428571428571e-4	9.64614053447721e-5	0.0003(<0.0001,0.0013)	9.49625e-4	4.81248522725005e-4	0.0001(<0.0001,0.0003)	1.71285714285714e-4	6.10381279302084e-5	0.47055941404620844	-0.7215691465090533		0.5726963411260055	0.4706	0.4706
Lachnospiraceae_FCS020_group	0.0004(0.0002,0.0006)	4.44285714285714e-4	1.24139459649931e-4	0.0002(0.0001,0.0004)	2.52e-4	6.8331649224311e-5	0.0006(0.0004,0.0008)	7.69857142857143e-4	2.94953218935722e-4	0.1472698034566818	-1.4492427475286151		0.3043646657515808	0.1473	0.1473
Methanobrevibacter	<0.0001(<0.0001,<0.0001)	0	0	<0.0001(<0.0001,<0.0001)	0.00127475	0.00127475	<0.0001(<0.0001,<0.0001)	0	0	0.41686201967850656	-0.811877337218126		0.5257276799034959	0.4169	0.4169
Anaerovoracaceae_unclassified	0.0001(<0.0001,0.0002)	1.49285714285714e-4	4.42421444658685e-5	0.0002(0.0001,0.0005)	8.43375e-4	6.1499645578247e-4	0.0003(<0.0001,0.0003)	2.70714285714286e-4	1.11341541104433e-4	0.435827622705371	-0.7792582164883092		0.5430550536884385	0.4358	0.4358
Negativibacillus	0.0001(<0.0001,0.0002)	1.71e-4	4.80188455068375e-5	0.0004(0.0001,0.0011)	6.56125e-4	2.2833734735349e-4	0.0004(0.0001,0.0006)	4.55e-4	1.72668551193981e-4	0.21224797382674215	-1.2474078932074402		0.3655240232575511	0.2122	0.2122
Coprococcus	<0.0001(<0.0001,<0.0001)	2.34285714285714e-5	1.09367383116704e-5	0.0002(<0.0001,0.0019)	0.001080625	5.45909625484318e-4	<0.0001(<0.0001,<0.0001)	2.25714285714286e-5	1.12691258436008e-5	0.21276319375922734	-1.2460032725155699		0.3655240232575511	0.2128	0.2128
Anaerostipes	<0.0001(<0.0001,<0.0001)	0	0	0.0005(<0.0001,0.0012)	7.165e-4	2.95777305224242e-4	<0.0001(<0.0001,0.0004)	3.81285714285714e-4	2.71338543967083e-4	0.018017128849538978	-2.365265921839208	*	0.0725304930609646	0.018	* 0.018
Pseudomonas	0.0002(<0.0001,0.0002)	1.12714285714286e-4	3.46476923478897e-5	0.0002(0.0001,0.0012)	0.00085975000000000005	4.21256104237248e-4	<0.0001(<0.0001,<0.0001)	6.84285714285714e-5	2.56764271573096e-5	0.19975187622111684	-1.2822587980804705		0.3563755064399471	0.1998	0.1998
[Eubacterium]_ruminantium_group	<0.0001(<0.0001,<0.0001)	0	0	<0.0001(<0.0001,<0.0001)	9.8225e-4	9.8225e-4	<0.0001(<0.0001,<0.0001)	0	0	0.41686201967850656	-0.811877337218126		0.5257276799034959	0.4169	0.4169
Fusicatenibacter	<0.0001(<0.0001,<0.0001)	0	0	<0.0001(<0.0001,0.0009)	9.39125e-4	5.98082186107633e-4	<0.0001(<0.0001,<0.0001)	1.1e-5	1.1e-5	0.016281986236133042	-2.4025325325508393	*	0.0725304930609646	0.0163	* 0.0163
Holdemania	<0.0001(<0.0001,<0.0001)	0	0	<0.0001(<0.0001,<0.0001)	6.7875e-5	4.75448801134255e-5	<0.0001(<0.0001,<0.0001)	9.91857142857143e-4	9.91857142857143e-4	0.41818539005988686	-0.8095734194538045		0.5257276799034959	0.4182	0.4182
[Eubacterium]_eligens_group	<0.0001(<0.0001,<0.0001)	0	0	<0.0001(<0.0001,<0.0001)	9.255e-4	9.04823167412127e-4	<0.0001(<0.0001,<0.0001)	4.85714285714286e-6	4.85714285714286e-6	0.35746270383525963	-0.9202106234751504		0.5148774724966584	0.3575	0.3575
Monoglobus	<0.0001(<0.0001,0.0001)	6.54285714285714e-5	2.78498158862489e-5	0.0001(<0.0001,0.0002)	5.62125e-4	4.33588985655935e-4	<0.0001(<0.0001,0.0004)	2.84142857142857e-4	1.51040427979908e-4	0.580916245639964	-0.55204686400957		0.6857432373343936	0.5809	0.5809
[Eubacterium]_ventriosum_group	<0.0001(<0.0001,<0.0001)	2.31428571428571e-5	1.69809817589148e-5	0.0002(<0.0001,0.0005)	2.67625e-4	8.88672640796373e-5	<0.0001(<0.0001,0.0011)	5.33e-4	2.80800132275101e-4	0.13625458779970392	-1.4898845758771202		0.3012953561204721	0.1363	0.1363
Paludicola	<0.0001(<0.0001,<0.0001)	3.62857142857143e-5	1.82453050526042e-5	0.0002(<0.0001,0.0003)	2.10125e-4	7.03629461892307e-5	<0.0001(<0.0001,0.0002)	5.21142857142857e-4	4.2469930138704e-4	0.05899915584697595	-1.8881996273141275		0.16401079541907446	0.059	0.059
Sutterella	<0.0001(<0.0001,<0.0001)	0	0	<0.0001(<0.0001,<0.0001)	6.97875e-4	6.89768191845741e-4	<0.0001(<0.0001,<0.0001)	0	0	0.15987974607969233	-1.4054761179148212		0.3043646657515808	0.1599	0.1599
Lachnospira	<0.0001(<0.0001,<0.0001)	0	0	<0.0001(<0.0001,0.0001)	6.89375e-4	6.2881381918373e-4	<0.0001(<0.0001,<0.0001)	0	0	0.005035560861354058	-2.8047500728804478	**	0.04392128084625484	0.005	** 0.005
Romboutsia	<0.0001(<0.0001,<0.0001)	0	0	<0.0001(<0.0001,0.0007)	6.70625e-4	4.15211303241236e-4	<0.0001(<0.0001,<0.0001)	0	0	0.01773138665152286	-2.371180141241504	*	0.0725304930609646	0.0177	* 0.0177
Dorea	<0.0001(<0.0001,<0.0001)	2.77142857142857e-5	1.90571999713573e-5	<0.0001(<0.0001,0.0007)	5.23125e-4	3.03316220981856e-4	<0.0001(<0.0001,<0.0001)	1.30142857142857e-4	1.18333151288544e-4	0.738576714918802	-0.33373873837579543		0.8052537794600826	0.7386	0.7386
[Eubacterium]_nodatum_group	0.0002(<0.0001,0.0002)	1.59714285714286e-4	3.82564742642242e-5	0.0003(0.0002,0.0004)	3.11e-4	7.78927834544749e-5	0.0002(<0.0001,0.0003)	2.29285714285714e-4	7.95097221625591e-5	0.40725934517287693	-0.8287262204920303		0.5257276799034959	0.4073	0.4073
Anaerovoracaceae_Family_XIII_UCG-001	0.0003(0.0002,0.0005)	3.32142857142857e-4	7.04696586419691e-5	0.0002(<0.0001,0.0004)	2.125e-4	7.28981677214377e-5	0.0001(<0.0001,0.0001)	1.33e-4	5.97761698019409e-5	0.09785009942985484	-1.655366882978887		0.2363456247767263	0.0979	0.0979
Anaerovoracaceae_Family_XIII_AD3011_group	<0.0001(<0.0001,0.0002)	1.1e-4	3.3946035605551e-5	<0.0001(<0.0001,0.0004)	1.99e-4	9.5292219739374e-5	0.0002(0.0002,0.0006)	3.44714285714286e-4	1.00217790048359e-4	0.22983213002708347	-1.2007913965466828		0.38386855759842664	0.2298	0.2298
Barnesiella	<0.0001(<0.0001,<0.0001)	0	0	<0.0001(<0.0001,<0.0001)	5.81375e-4	5.81375e-4	<0.0001(<0.0001,<0.0001)	0	0	0.41686201967850656	-0.811877337218126		0.5257276799034959	0.4169	0.4169
Collinsella	<0.0001(<0.0001,<0.0001)	0	0	<0.0001(<0.0001,0.0008)	5.73875e-4	3.39262984670973e-4	<0.0001(<0.0001,<0.0001)	0	0	0.05597086842659262	-1.911262400074308		0.15977138805409166	0.056	0.056
Ileibacterium	<0.0001(<0.0001,0.0007)	6.05142857142857e-4	3.52689626710392e-4	<0.0001(<0.0001,<0.0001)	0	0	<0.0001(<0.0001,<0.0001)	1.01428571428571e-5	6.56987559289538e-6	0.0018514367622470673	-3.1130834231210978	**	0.03229728574142106	0.0019	** 0.0019
Enterococcus	<0.0001(<0.0001,<0.0001)	1.05714285714286e-5	6.83777025358532e-6	<0.0001(<0.0001,0.0004)	2.1275e-4	9.05206665432186e-5	0.0003(<0.0001,0.0004)	3.51428571428571e-4	1.65627645659783e-4	0.059545320629855056	-1.8841453260494567		0.16401079541907446	0.0595	0.0595
Peptococcus	<0.0001(<0.0001,0.0003)	1.72285714285714e-4	5.20099414881947e-5	<0.0001(<0.0001,<0.0001)	4.8e-5	2.92989517121103e-5	0.0003(0.0003,0.0004)	2.94e-4	5.39249919972619e-5	0.009942099110055978	-2.577836626454058	**	0.059824480326091896	0.0099	** 0.0099
Phascolarctobacterium	<0.0001(<0.0001,<0.0001)	0	0	<0.0001(<0.0001,<0.0001)	4.39875e-4	4.36456528579062e-4	<0.0001(<0.0001,<0.0001)	0	0	0.15987974607969233	-1.4054761179148212		0.3043646657515808	0.1599	0.1599
Christensenella	<0.0001(<0.0001,<0.0001)	0	0	<0.0001(<0.0001,<0.0001)	1.22875e-4	8.51510081938468e-5	<0.0001(<0.0001,<0.0001)	3.22142857142857e-4	3.10868631615428e-4	0.06368997204668267	-1.854343922653001		0.16948009510727421	0.0637	0.0637
Cloacibacillus	<0.0001(<0.0001,<0.0001)	0	0	<0.0001(<0.0001,<0.0001)	3.98375e-4	3.98375e-4	<0.0001(<0.0001,<0.0001)	0	0	0.41686201967850656	-0.811877337218126		0.5257276799034959	0.4169	0.4169
[Eubacterium]_brachy_group	<0.0001(<0.0001,0.0002)	1.71285714285714e-4	5.45565300031664e-5	<0.0001(<0.0001,0.0001)	9.4125e-5	2.9836122342365e-5	0.0002(<0.0001,0.0002)	1.59714285714286e-4	4.34821880805475e-5	0.45910779226458337	-0.7403167952993198		0.563124401449528	0.4591	0.4591
Megamonas	<0.0001(<0.0001,<0.0001)	0	0	<0.0001(<0.0001,<0.0001)	3.66875e-4	3.44968395938568e-4	<0.0001(<0.0001,<0.0001)	0	0	0.05597086842659262	-1.911262400074308		0.15977138805409166	0.056	0.056
Clostridiaceae_Clostridium_sensu_stricto	<0.0001(<0.0001,<0.0001)	0	0	<0.0001(<0.0001,0.0002)	3.345e-4	2.47300424585159e-4	<0.0001(<0.0001,<0.0001)	1.07142857142857e-5	1.07142857142857e-5	0.003886012957121878	-2.8872694387787607	**	0.04392128084625484	0.0039	** 0.0039
Butyrivibrio	<0.0001(<0.0001,<0.0001)	0	0	<0.0001(<0.0001,<0.0001)	3.245e-4	3.16575820302183e-4	<0.0001(<0.0001,<0.0001)	0	0	0.15987974607969233	-1.4054761179148212		0.3043646657515808	0.1599	0.1599
Tyzzerella	<0.0001(<0.0001,<0.0001)	4.91428571428571e-5	1.68910071472657e-5	<0.0001(<0.0001,<0.0001)	5.85e-5	3.71762212788151e-5	0.0002(0.0001,0.0003)	2.18285714285714e-4	7.08592549608408e-5	0.05391398927725206	-1.9275269780475566		0.15977138805409166	0.053900000000000003	0.0539
Leuconostoc	<0.0001(<0.0001,<0.0001)	0	0	<0.0001(<0.0001,<0.0001)	0	0	0.0002(<0.0001,0.0004)	2.79e-4	1.4596623875795e-4	0.007171389422639735	-2.688778931354306	**	0.05582561888881117	0.0072	** 0.0072
Turicibacter	<0.0001(<0.0001,0.0002)	1.08285714285714e-4	5.26487526581835e-5	<0.0001(<0.0001,0.0003)	1.2775e-4	6.3513426589524e-5	<0.0001(<0.0001,<0.0001)	0	0	0.1688042007479438	-1.3760563090630582		0.3081658083421765	0.1688	0.1688
Christensenellaceae	<0.0001(<0.0001,<0.0001)	0	0	<0.0001(<0.0001,0.0002)	1.83125e-4	1.16765705199405e-4	<0.0001(<0.0001,<0.0001)	8.42857142857143e-6	8.42857142857143e-6	0.06869969830802318	-1.820389578816602		0.17396536507031676	0.0687	0.0687
Streptococcus	<0.0001(<0.0001,0.0001)	6.82857142857143e-5	1.93448827806197e-5	<0.0001(<0.0001,0.0001)	6.9875e-5	1.96926722230812e-5	<0.0001(<0.0001,0.0001)	6.35714285714286e-5	2.57097879664324e-5	0.9939470688598941	-0.007586296937099037		0.9939470688598941	0.9939	0.9939
Intestinibacter	<0.0001(<0.0001,<0.0001)	0	0	<0.0001(<0.0001,0.0002)	1.8425e-4	1.20512114091726e-4	<0.0001(<0.0001,<0.0001)	0	0	0.01773138665152286	-2.371180141241504	*	0.0725304930609646	0.0177	* 0.0177
Gordonibacter	<0.0001(<0.0001,<0.0001)	0	0	<0.0001(<0.0001,0.0001)	8.675e-5	2.58800460918115e-5	<0.0001(<0.0001,0.0001)	1.08428571428571e-4	6.92249119564204e-5	0.010780884598474918	-2.5497220062075687	*	0.06044996007002007	0.0108	* 0.0108
Anaerovorax	<0.0001(<0.0001,<0.0001)	2.48571428571429e-5	1.24889066421223e-5	<0.0001(<0.0001,0.0001)	9.775e-5	4.23749209860199e-5	<0.0001(<0.0001,<0.0001)	6.88571428571429e-5	2.70268196351668e-5	0.31873705611723613	-0.9970565615592656		0.495462552578278	0.3187	0.3187
Faecalibaculum	<0.0001(<0.0001,0.0002)	1.45142857142857e-4	7.68921410844061e-5	<0.0001(<0.0001,<0.0001)	0	0	<0.0001(<0.0001,<0.0001)	5.4e-5	3.75506007814472e-5	0.02263111041957539	-2.279605265004473	*	0.08549161752164162	0.0226	* 0.0226
Ruminococcaceae_DTU089	<0.0001(<0.0001,<0.0001)	0	0	<0.0001(<0.0001,0.0001)	1.705e-4	1.19646353893464e-4	<0.0001(<0.0001,<0.0001)	0	0	0.15987974607969233	-1.4054761179148212		0.3043646657515808	0.1599	0.1599
Candidatus_Soleaferrea	<0.0001(<0.0001,<0.0001)	0	0	0.0001(<0.0001,0.0002)	1.4425e-4	6.71091195633755e-5	<0.0001(<0.0001,<0.0001)	2.71428571428571e-5	1.42885711429143e-5	0.0036813257878962687	-2.9042512723977714	**	0.04392128084625484	0.0037	** 0.0037
Hydrogenoanaerobacterium	<0.0001(<0.0001,<0.0001)	1.74285714285714e-5	6.81335223715045e-6	<0.0001(<0.0001,<0.0001)	1.35125e-4	1.35125e-4	<0.0001(<0.0001,<0.0001)	8.57142857142857e-6	5.53283335172488e-6	0.2967467988072055	-1.043435154951339		0.4705984587144572	0.2967	0.2967
Proteus	<0.0001(<0.0001,<0.0001)	0	0	<0.0001(<0.0001,<0.0001)	6.875e-6	5.2693097270895e-6	<0.0001(<0.0001,<0.0001)	1.61571428571429e-4	1.26383553997696e-4	0.011763983813967796	-2.5191460839528754	*	0.063687774441136	0.0118	* 0.0118
Erysipelotrichaceae	<0.0001(<0.0001,<0.0001)	0	0	<0.0001(<0.0001,0.0002)	1.39e-4	6.11073411535565e-5	<0.0001(<0.0001,<0.0001)	0	0	0.0012689452916495856	-3.222912005367368	**	0.03229728574142106	0.0013	** 0.0013
Erysipelotrichaceae_unclassified	<0.0001(<0.0001,<0.0001)	0	0	<0.0001(<0.0001,<0.0001)	4.6e-5	2.38649473975057e-5	<0.0001(<0.0001,0.0002)	9.12857142857143e-5	5.04629587329323e-5	0.11234174666069144	-1.587755018062832		0.25937726802541994	0.1123	0.1123
Fusobacterium	<0.0001(<0.0001,<0.0001)	4.42857142857143e-6	4.42857142857143e-6	<0.0001(<0.0001,<0.0001)	1.16125e-4	1.16125e-4	<0.0001(<0.0001,<0.0001)	0	0	0.6128817083687533	-0.5059643046113833		0.6972639725644513	0.6129	0.6129
Aerococcus	<0.0001(<0.0001,<0.0001)	3.14285714285714e-6	3.14285714285714e-6	<0.0001(<0.0001,0.0001)	1.01e-4	7.01205594468759e-5	<0.0001(<0.0001,<0.0001)	1.31428571428571e-5	9.85714285714286e-6	0.4185729935537387	-0.8088994356699463		0.5257276799034959	0.4186	0.4186
Lachnospiraceae_UCG-010	<0.0001(<0.0001,<0.0001)	1.32857142857143e-5	1.32857142857143e-5	<0.0001(<0.0001,0.0001)	9.775e-5	5.50352971153189e-5	<0.0001(<0.0001,<0.0001)	0	0	0.06869969830802318	-1.820389578816602		0.17396536507031676	0.0687	0.0687
Erysipelatoclostridiaceae	<0.0001(<0.0001,<0.0001)	2.18571428571429e-5	1.21428571428571e-5	<0.0001(<0.0001,<0.0001)	0	0	<0.0001(<0.0001,0.0001)	1.02142857142857e-4	4.77321038871806e-5	0.017532022102328126	-2.375356203129704	*	0.0725304930609646	0.0175	* 0.0175
Oscillospirales_unclassified	<0.0001(<0.0001,<0.0001)	5.57142857142857e-6	5.57142857142857e-6	<0.0001(<0.0001,<0.0001)	6.2125e-5	3.22874574829652e-5	<0.0001(<0.0001,<0.0001)	4.08571428571429e-5	1.97742359691409e-5	0.2724644967599715	-1.0974047526496755		0.44099923702387134	0.2725	0.2725
Coriobacteriaceae_UCG-002	<0.0001(<0.0001,<0.0001)	1e-4	6.18554382257149e-5	<0.0001(<0.0001,<0.0001)	2e-6	2e-6	<0.0001(<0.0001,<0.0001)	1.11428571428571e-5	7.58265116166211e-6	0.008872133590112824	-2.6169423053116545	**	0.059824480326091896	0.0089	** 0.0089
Holdemanella	<0.0001(<0.0001,<0.0001)	1.1e-5	7.24075765569954e-6	<0.0001(<0.0001,<0.0001)	7.675e-5	7.675e-5	<0.0001(<0.0001,<0.0001)	0	0	0.3505205391531249	-0.9335800907166893		0.5095530059911167	0.3505	0.3505
Intestinimonas	<0.0001(<0.0001,<0.0001)	2.77142857142857e-5	1.35237256871982e-5	<0.0001(<0.0001,<0.0001)	2.925e-5	2.48730706358733e-5	<0.0001(<0.0001,<0.0001)	3.62857142857143e-5	1.77947481360229e-5	0.7103870698078667	-0.3713362924188605		0.7854279574636274	0.7104	0.7104
Clostridia_uncultured	<0.0001(<0.0001,<0.0001)	2.45714285714286e-5	2.45714285714286e-5	<0.0001(<0.0001,<0.0001)	3.975e-5	3.319302314816e-5	<0.0001(<0.0001,<0.0001)	2.35714285714286e-5	1.98612534286007e-5	0.6890041256089531	-0.4002069099027359		0.767188990926281	0.689	0.689
Acidaminococcus	<0.0001(<0.0001,<0.0001)	0	0	<0.0001(<0.0001,<0.0001)	8.125e-5	8.125e-5	<0.0001(<0.0001,<0.0001)	0	0	0.41686201967850656	-0.811877337218126		0.5257276799034959	0.4169	0.4169
[Clostridium]_methylpentosum_group	<0.0001(<0.0001,<0.0001)	3.05714285714286e-5	1.19917772281024e-5	<0.0001(<0.0001,<0.0001)	5.375e-6	5.375e-6	<0.0001(<0.0001,0.0001)	5.52857142857143e-5	2.14128513767231e-5	0.08385400412875675	-1.7287491301427842		0.2057043538783564	0.0839	0.0839
Butyricimonas	<0.0001(<0.0001,<0.0001)	0	0	<0.0001(<0.0001,<0.0001)	7.1375e-5	5.6866051101313e-5	<0.0001(<0.0001,<0.0001)	0	0	0.15987974607969233	-1.4054761179148212		0.3043646657515808	0.1599	0.1599
Parvibacter	<0.0001(<0.0001,<0.0001)	6.1e-5	2.7131075137105e-5	<0.0001(<0.0001,<0.0001)	4.5e-6	4.5e-6	<0.0001(<0.0001,<0.0001)	3e-6	3e-6	0.002735791368112556	-2.995963546273102	**	0.03904720407215194	0.0027	** 0.0027
Clostridia_unclassified	<0.0001(<0.0001,<0.0001)	8.85714285714286e-6	5.73389492582557e-6	<0.0001(<0.0001,<0.0001)	2.275e-5	7.64093767619057e-6	<0.0001(<0.0001,<0.0001)	2.08571428571429e-5	1.34914939188833e-5	0.49010933599046486	-0.6901349344231226		0.591901275003869	0.4901	0.4901
Saccharimonadaceae_TM7x	<0.0001(<0.0001,<0.0001)	0	0	<0.0001(<0.0001,<0.0001)	2.6875e-5	1.55154732674929e-5	<0.0001(<0.0001,<0.0001)	0	0	0.05597086842659262	-1.911262400074308		0.15977138805409166	0.056	0.056
Bacteroidales_unclassified	<0.0001(<0.0001,<0.0001)	0	0	<0.0001(<0.0001,<0.0001)	2.575e-5	1.68668631176212e-5	<0.0001(<0.0001,<0.0001)	0	0	0.15987974607969233	-1.4054761179148212		0.3043646657515808	0.1599	0.1599
Hungateiclostridiaceae_unclassified	<0.0001(<0.0001,<0.0001)	0	0	<0.0001(<0.0001,<0.0001)	1.6625e-5	8.70126735432423e-6	<0.0001(<0.0001,<0.0001)	1e-5	6.45497224367903e-6	0.2141924212719408	-1.2421196453142291		0.3655240232575511	0.2142	0.2142
Eggerthella	<0.0001(<0.0001,<0.0001)	0	0	<0.0001(<0.0001,<0.0001)	2.4625e-5	1.31107065027023e-5	<0.0001(<0.0001,<0.0001)	0	0	0.05597086842659262	-1.911262400074308		0.15977138805409166	0.056	0.056
Oscillospiraceae_UCG-007	<0.0001(<0.0001,<0.0001)	0	0	<0.0001(<0.0001,<0.0001)	2.3125e-5	2.3125e-5	<0.0001(<0.0001,<0.0001)	0	0	0.41686201967850656	-0.811877337218126		0.5257276799034959	0.4169	0.4169
Howardella	<0.0001(<0.0001,<0.0001)	0	0	<0.0001(<0.0001,<0.0001)	1.8625e-5	1.8625e-5	<0.0001(<0.0001,<0.0001)	0	0	0.41686201967850656	-0.811877337218126		0.5257276799034959	0.4169	0.4169
Erysipelatoclostridiaceae_UCG-004	<0.0001(<0.0001,<0.0001)	0	0	<0.0001(<0.0001,<0.0001)	8.125e-6	5.34000234082346e-6	<0.0001(<0.0001,<0.0001)	0	0	0.15987974607969233	-1.4054761179148212		0.3043646657515808	0.1599	0.1599
Staphylococcus	<0.0001(<0.0001,<0.0001)	0	0	<0.0001(<0.0001,<0.0001)	0	0	<0.0001(<0.0001,<0.0001)	9.14285714285714e-6	5.96588943366317e-6	0.10593834985773375	-1.6167217822843656		0.25200486254036664	0.1059	0.1059
Vagococcus	<0.0001(<0.0001,<0.0001)	0	0	<0.0001(<0.0001,<0.0001)	0	0	<0.0001(<0.0001,<0.0001)	7.57142857142857e-6	7.57142857142857e-6	0.3425188550930399	-0.9492000914012738		0.5095530059911167	0.3425	0.3425
Victivallis	<0.0001(<0.0001,<0.0001)	0	0	<0.0001(<0.0001,<0.0001)	2.75e-6	2.75e-6	<0.0001(<0.0001,<0.0001)	0	0	0.41686201967850656	-0.811877337218126		0.5257276799034959	0.4169	0.4169
