# Supplementary material for: The harmful intestinal microbial community accumulates during DKD exacerbation and microbiome–metabolome combined validation in a mouse model
Source: Front Endocrinol (Lausanne). 2022 Dec 19;13:964389. doi: 10.3389/fendo.2022.964389 (PMC9806430; doi:10.3389/fendo.2022.964389)
Supplement: Supplementary Table 1 — Comparison of α-diversity in discovery cohort (DKD=120 and DMHC=232) [file DataSheet_2.zip › Supplementary tables/Table S2 (Beta-diversity).xls]

Groups	Df	SumsOfSqs	MeanSqs	F.Model	R2	Pr(>F)	Sig_mark
DKD-DMHC	1	1.75115018062484	1.75115018062484	8.87604282215486	0.0247328931526184	1e-04	***
