# Supplementary material for: The harmful intestinal microbial community accumulates during DKD exacerbation and microbiome–metabolome combined validation in a mouse model
Source: Front Endocrinol (Lausanne). 2022 Dec 19;13:964389. doi: 10.3389/fendo.2022.964389 (PMC9806430; doi:10.3389/fendo.2022.964389)
Supplement: Supplementary Table 1 — Comparison of α-diversity in discovery cohort (DKD=120 and DMHC=232) [file DataSheet_2.zip › Supplementary tables/Table S4 (Phylum).xls]

ID	DKD.median	DKD.mean	DKD.se	DMHC.median	DMHC.mean	DMHC.se	p-value	z-score	Sig_mark	q-value	fixp	fixps
Firmicutes	0.6046(0.3709,0.766)	0.555353375	0.0240207697278463	0.5683(0.3831,0.7666)	0.556832771551724	0.0162483644149166	0.8767992704436834	-0.15502796563097138		0.8767992704436834	0.8768	0.8768
Bacteroidota	0.1085(0.0221,0.2414)	0.160024775	0.0151513714265167	0.257(0.0764,0.4537)	0.291883461206897	0.0149905158136018	1.047174708016088e-7	-5.318341351750071	***	4.5377570680697143e-7	<0.0001	***<0.0001
Proteobacteria	0.0673(0.0146,0.2381)	0.187624783333333	0.0223747992493825	0.0137(0.0055,0.0627)	0.109008573275862	0.014139200180292	1.5419873986522925e-6	-4.805715893403135	***	5.011459045619951e-6	<0.0001	***<0.0001
Verrucomicrobiota	<0.0001(<0.0001,0.0098)	0.0486002083333333	0.0119397780204423	<0.0001(<0.0001,0.0004)	0.0166261379310345	0.00517148078580066	0.0012992349270025553	-3.216148700493954	**	0.002111256756379152	0.0013	** 0.0013
Actinobacteriota	0.01(0.0035,0.0311)	0.0417901416666667	0.00831421100001934	0.0042(0.0015,0.0125)	0.0190468448275862	0.00306595028921369	2.9758638119657757e-5	-4.175305529638588	***	6.447704925925847e-5	<0.0001	***<0.0001
Fusobacteriota	<0.0001(<0.0001,0.0002)	0.00187275	0.0012822263160867	<0.0001(<0.0001,<0.0001)	0.00329702155172414	0.00137892793113664	0.10710450300561136	-1.6113452054101987		0.1392358539072948	0.1071	0.1071
Desulfobacterota	0.0005(<0.0001,0.0022)	0.00253270833333333	4.40597126870681e-4	0.0005(<0.0001,0.0017)	0.00168621551724138	2.29855649225704e-4	0.43815448803517054	-0.7753134086762082		0.5178189404052016	0.4382	0.4382
Bacteria_unclassified	0.0002(<0.0001,0.0005)	3.922e-4	6.33218122352946e-5	0.0005(0.0002,0.0012)	9.32224137931034e-4	7.50461934602554e-5	1.6871292387652185e-8	-5.641359252292834	***	1.0966340051973921e-7	<0.0001	***<0.0001
Cyanobacteria	<0.0001(<0.0001,<0.0001)	4.5965e-4	2.33591258101292e-4	<0.0001(<0.0001,<0.0001)	4.24788793103448e-4	1.47529616591083e-4	0.02854121517893993	-2.189765952398594	*	0.04122619970291323	0.0285	* 0.0285
Synergistota	<0.0001(<0.0001,0.0001)	5.0635e-4	1.57885800062401e-4	<0.0001(<0.0001,<0.0001)	1.61409482758621e-4	7.27293208713238e-5	5.093200582176284e-6	-4.560911663073785	***	1.324232151365834e-5	<0.0001	***<0.0001
Euryarchaeota	<0.0001(<0.0001,<0.0001)	5.76641666666667e-4	2.81204717934768e-4	<0.0001(<0.0001,<0.0001)	1.7e-5	7.70092603718046e-6	4.608233054265843e-5	-4.074656422299188	***	8.558147100779423e-5	<0.0001	***<0.0001
Patescibacteria	0.0001(<0.0001,0.0003)	2.655e-4	4.36545886390388e-5	<0.0001(<0.0001,<0.0001)	8.16206896551724e-5	1.54797891895262e-5	2.4402075729716536e-13	-7.322154615628124	***	3.1722698448631495e-12	<0.0001	***<0.0001
Elusimicrobiota	<0.0001(<0.0001,<0.0001)	9.16666666666667e-7	9.16666666666667e-7	<0.0001(<0.0001,<0.0001)	1.93103448275862e-6	1.93103448275862e-6	0.6406199044745444	-0.4668322443545702		0.6940048965140897	0.6406	0.6406
