# Supplementary material for: The harmful intestinal microbial community accumulates during DKD exacerbation and microbiome–metabolome combined validation in a mouse model
Source: Front Endocrinol (Lausanne). 2022 Dec 19;13:964389. doi: 10.3389/fendo.2022.964389 (PMC9806430; doi:10.3389/fendo.2022.964389)
Supplement: Supplementary Table 1 — Comparison of α-diversity in discovery cohort (DKD=120 and DMHC=232) [file DataSheet_2.zip › Supplementary tables/Table S17 (Phylum).xls]

ID	DKD12.median	DKD12.mean	DKD12.se	DKD3.median	DKD3.mean	DKD3.se	DKD4.median	DKD4.mean	DKD4.se	DKD5.median	DKD5.mean	DKD5.se	p-value	z-score	Sig_mark	q-value	fixp	fixps
Firmicutes	0.4815(0.1527,0.7569)	0.463455625	0.123511636354628	0.4929(0.178,0.6872)	0.4686674375	0.0794081953473616	0.5655(0.4017,0.7507)	0.548122460526316	0.0284533581150752	0.7376(0.6106,0.8156)	0.6889387	0.0431803459634918	0.062316698531568425	-1.8640356472135222		0.3295184351045772	0.0623	0.0623
Proteobacteria	0.0924(0.0342,0.2322)	0.18228775	0.0789524906744895	0.1442(0.0361,0.6786)	0.33555725	0.0857945132113402	0.0785(0.0167,0.2199)	0.173028157894737	0.0259461193671434	0.0202(0.0101,0.207)	0.1268808	0.0445966926940246	0.17743300351784924	-1.3487010643873412		0.3295184351045772	0.1774	0.1774
Bacteroidota	0.2003(0.0635,0.3275)	0.1958905	0.0522820396373636	0.1375(0.0219,0.2087)	0.135902625	0.0313587234981319	0.0973(0.0199,0.2349)	0.167383394736842	0.0212240860734948	0.1174(0.0219,0.2296)	0.13701345	0.0274895161967033	0.7439306653787867	-0.32665258609492615		0.8059248874936855	0.7439	0.7439
Verrucomicrobiota	0.0164(<0.0001,0.3101)	0.14229275	0.0681425433536594	<0.0001(<0.0001,0.0016)	0.02486675	0.0162020967762149	<0.0001(<0.0001,0.0071)	0.0486823421052632	0.0162787692243453	0.0004(<0.0001,0.0143)	0.02979785	0.0174642141045889	0.12508613208498773	-1.5337704622382524		0.3295184351045772	0.1251	0.1251
Actinobacteriota	0.0077(0.0017,0.0121)	0.010484375	0.00449093641976139	0.0044(0.0011,0.0127)	0.030213375	0.0172120654103633	0.014(0.0044,0.0548)	0.0557654210526316	0.0123465726749141	0.0085(0.003,0.0141)	0.0104678	0.00201594321218055	0.025683515601693997	-2.230963972011802	*	0.3295184351045772	0.0257	* 0.0257
Desulfobacterota	0.0017(0.0003,0.0051)	0.004356625	0.00223662612573923	0.0008(0.0001,0.0016)	0.0027873125	0.00132242281349659	0.0003(<0.0001,0.0019)	0.00181767105263158	4.10336701022917e-4	0.0013(0.0003,0.0049)	0.0043166	0.00160784838804763	0.08061670847860698	-1.7471189410753283		0.3295184351045772	0.0806	0.0806
Fusobacteriota	<0.0001(<0.0001,0.0002)	1.3575e-4	6.85132286496557e-5	<0.0001(<0.0001,0.0004)	6.309375e-4	3.10750173890405e-4	<0.0001(<0.0001,0.0002)	0.00254630263157895	0.00201026063580486	<0.0001(<0.0001,0.0001)	0.0010015	9.19606510530741e-4	0.9041242835138001	-0.12045303224112205		0.9041242835138001	0.9041	0.9041
Euryarchaeota	<0.0001(<0.0001,<0.0001)	1.0875e-5	1.0875e-5	<0.0001(<0.0001,<0.0001)	7.29375e-5	6.85354816105011e-5	<0.0001(<0.0001,<0.0001)	8.43986842105263e-4	4.40935742023918e-4	<0.0001(<0.0001,<0.0001)	1.9e-4	1.12530370169685e-4	0.5477650776576614	-0.6011124709451818		0.7120946009549598	0.5478	0.5478
Synergistota	<0.0001(<0.0001,0.0005)	4.455e-4	2.7415767100599e-4	<0.0001(<0.0001,0.0001)	4.7225e-4	2.98169352046786e-4	<0.0001(<0.0001,0.0001)	5.61684210526316e-4	2.3710992728633e-4	<0.0001(<0.0001,0.0002)	3.477e-4	1.55426393139037e-4	0.32126578458411215	-0.991860080716568		0.46405057773260644	0.3213	0.3213
Cyanobacteria	<0.0001(<0.0001,<0.0001)	5.2125e-5	3.44365034208925e-5	<0.0001(<0.0001,<0.0001)	6.61875e-5	4.98468670655439e-5	<0.0001(<0.0001,<0.0001)	5.61947368421053e-4	3.60404869261816e-4	<0.0001(<0.0001,0.0005)	5.487e-4	2.96388943433242e-4	0.21332079253331937	-1.2444858810648387		0.346646287866644	0.2133	0.2133
Bacteria_unclassified	0.0002(<0.0001,0.0006)	3.3725e-4	1.14589601560152e-4	0.0004(0.0001,0.0009)	5.213125e-4	1.07783916500793e-4	0.0002(<0.0001,0.0004)	4.10578947368421e-4	9.55128158263222e-5	0.0002(<0.0001,0.0004)	2.4105e-4	5.03012752271121e-5	0.14060643170844542	-1.4735364913610525		0.3295184351045772	0.1406	0.1406
Patescibacteria	0.0001(<0.0001,0.0002)	2.50875e-4	1.42550672381538e-4	<0.0001(<0.0001,0.0002)	2.41625e-4	1.01472733406566e-4	0.0001(<0.0001,0.0002)	2.76052631578947e-4	6.1334506743362e-5	0.0002(<0.0001,0.0003)	2.5035e-4	7.50037990265897e-5	0.6545337970401112	-0.44747269697995373		0.773539941956495	0.6545	0.6545
Elusimicrobiota	<0.0001(<0.0001,<0.0001)	0	0	<0.0001(<0.0001,<0.0001)	0	0	<0.0001(<0.0001,<0.0001)	0	0	<0.0001(<0.0001,<0.0001)	5.5e-6	5.5e-6	0.1717971442967918	-1.3664519765621534		0.3295184351045772	0.1718	0.1718
