# Supplementary material for: The harmful intestinal microbial community accumulates during DKD exacerbation and microbiome–metabolome combined validation in a mouse model
Source: Front Endocrinol (Lausanne). 2022 Dec 19;13:964389. doi: 10.3389/fendo.2022.964389 (PMC9806430; doi:10.3389/fendo.2022.964389)
Supplement: Supplementary Table 1 — Comparison of α-diversity in discovery cohort (DKD=120 and DMHC=232) [file DataSheet_2.zip › Supplementary tables/Table S6 (Order).xls]

ID	DKD.median	DKD.mean	DKD.se	DMHC.median	DMHC.mean	DMHC.se	p-value	z-score	Sig_mark	q-value	fixp	fixps
Bacteroidales	0.1085(0.0221,0.2414)	0.160010916666667	0.0151507487949923	0.2569(0.0764,0.4537)	0.291873137931034	0.0149901515088699	1.047174708016088e-7	-5.318341351750071	***	1.047174708016088e-6	<0.0001	***<0.0001
Oscillospirales	0.2429(0.0648,0.3572)	0.248750058333333	0.017737201712138	0.2054(0.0805,0.3325)	0.229810228448276	0.0118328495648005	0.40309654711491655	-0.8361037354481513		0.5496771097021589	0.4031	0.4031
Lachnospirales	0.1327(0.0589,0.2289)	0.165395516666667	0.0129731295539375	0.2124(0.1194,0.3004)	0.216235590517241	0.00905553703293231	1.3447191681886033e-4	-3.818121100155579	***	4.7460676524303645e-4	0.0001	***0.0001
Enterobacterales	0.0559(0.0109,0.2378)	0.180900366666667	0.0225187651525489	0.0053(0.0007,0.0545)	0.0996762801724138	0.0138583382700078	1.5618618609250911e-9	-6.037844786399705	***	3.123723721850182e-8	<0.0001	***<0.0001
Veillonellales-Selenomonadales	0.0029(0.0004,0.0135)	0.027362175	0.00795627046955335	0.0068(0.0005,0.0325)	0.0418939137931034	0.00661438794887928	0.02431906222234301	-2.252050795470671	*	0.04421647676789638	0.0243	* 0.0243
Verrucomicrobiales	<0.0001(<0.0001,0.0095)	0.0485834083333333	0.0119397526042004	<0.0001(<0.0001,0.0003)	0.0166080905172414	0.00517165102540543	7.744430544922335e-4	-3.361771055691729	***	0.0023233291634767008	0.0008	***0.0008
Lactobacillales	0.0029(0.0006,0.0133)	0.032671375	0.00878784920051642	0.001(0.0004,0.0032)	0.0207999181034483	0.0076723855084134	5.384319113402059e-5	-4.038285961160598	***	2.1537276453608236e-4	<0.0001	***<0.0001
Bifidobacteriales	0.0057(0.0008,0.0223)	0.037041575	0.00829323574198163	0.0029(0.0006,0.0087)	0.0162785086206897	0.00295396801799094	0.02229630573010884	-2.285281862826136	*	0.04180557324395408	0.0223	* 0.0223
Erysipelotrichales	0.008(0.0029,0.0167)	0.0218625333333333	0.00570192492289413	0.003(0.0013,0.0073)	0.00700087931034483	0.001119530745341	2.0020218125073633e-8	-5.611826443078836	***	2.4024261750088357e-7	<0.0001	***<0.0001
Christensenellales	0.0013(<0.0001,0.0165)	0.0172675333333333	0.00342994495568227	0.0003(<0.0001,0.0031)	0.00642848706896552	0.00163162563345706	7.354741294494212e-5	-3.9645082188958662	***	2.7580279854353296e-4	<0.0001	***<0.0001
Clostridia_UCG-014	<0.0001(<0.0001,0.0031)	0.00774340833333333	0.00173132745340383	<0.0001(<0.0001,0.0018)	0.0101195043103448	0.00251597166586218	0.7213438016435686	-0.35666340896709925		0.7593092648879669	0.7213	0.7213
Clostridiales	0.0003(<0.0001,0.0028)	0.00869395833333333	0.00327737175090237	0.0002(<0.0001,0.0017)	0.00704961206896552	0.00253109347716027	0.37916236267792724	-0.8794407182175512		0.5290637618761775	0.3792	0.3792
Acidaminococcales	0.0008(<0.0001,0.0033)	0.00641323333333333	0.00170422820772227	0.0012(<0.0001,0.0067)	0.00690201293103448	9.08946526669502e-4	0.05525131015303562	-1.9168947030816663		0.09208551692172603	0.0553	0.0553
Peptostreptococcales-Tissierellales	0.0031(0.001,0.0087)	0.0113964083333333	0.00219691608181051	0.0021(0.0006,0.0053)	0.0042285775862069	4.49929347810754e-4	0.009716229784590146	-2.585768025740642	**	0.02159162174353366	0.0097	** 0.0097
Burkholderiales	0.0004(0.0001,0.0021)	0.00402004166666667	0.00129020285473175	0.0016(0.0003,0.0057)	0.00593798706896552	9.96078927434508e-4	2.415345792715953e-5	-4.222567920227144	***	1.1147749812535167e-4	<0.0001	***<0.0001
Fusobacteriales	<0.0001(<0.0001,0.0002)	0.00187275	0.0012822263160867	<0.0001(<0.0001,<0.0001)	0.00329702155172414	0.00137892793113664	0.10710450300561136	-1.6113452054101987		0.1691123731667548	0.1071	0.1071
Pasteurellales	<0.0001(<0.0001,0.0002)	0.002432525	8.70549032704124e-4	<0.0001(<0.0001,0.0002)	0.00300416810344828	0.00241624272203419	0.499224904975525	-0.6757098121004386		0.59906988597063	0.4992	0.4992
Coriobacteriales	0.0017(0.0005,0.0048)	0.00415313333333333	6.33181810740681e-4	0.0006(0.0002,0.0017)	0.00190053017241379	3.55252478232849e-4	1.3636772066070225e-7	-5.270075411700352	***	1.1688661770917336e-6	<0.0001	***<0.0001
Clostridia_unclassified	0.001(0.0001,0.0025)	0.00171624166666667	2.01009120504586e-4	0.0022(0.0006,0.0042)	0.0029991724137931	2.01077163815339e-4	2.0719303190983637e-5	-4.25699495211828	***	1.0359651595491818e-4	<0.0001	***<0.0001
Desulfovibrionales	0.0005(<0.0001,0.0022)	0.00253270833333333	4.40597126870681e-4	0.0005(<0.0001,0.0017)	0.00168621551724138	2.29855649225704e-4	0.43815448803517054	-0.7753134086762082		0.569586081445811	0.4382	0.4382
Monoglobales	0.0005(<0.0001,0.0021)	0.0020227	3.92504516129525e-4	0.0006(<0.0001,0.002)	0.00187431465517241	2.54539926002794e-4	0.5601699392009307	-0.5825891084019099		0.659023457883448	0.5602	0.5602
Bacilli_RF39	<0.0001(<0.0001,0.0005)	0.00128621666666667	5.59822156031914e-4	<0.0001(<0.0001,0.0001)	5.78478448275862e-4	1.76175034816092e-4	0.08058538928651342	-1.7472995605572503		0.13067900965380555	0.0806	0.0806
Bacteria_unclassified	0.0002(<0.0001,0.0005)	3.922e-4	6.33218122352946e-5	0.0005(0.0002,0.0012)	9.32224137931034e-4	7.50461934602554e-5	1.6871292387652185e-8	-5.641359252292834	***	2.4024261750088357e-7	<0.0001	***<0.0001
Bacilli_unclassified	<0.0001(<0.0001,<0.0001)	0.00102673333333333	6.8811618892339e-4	<0.0001(<0.0001,<0.0001)	1.98211206896552e-4	1.70939179104388e-4	2.98427724674686e-7	-5.1244372429455325	***	2.238207935060145e-6	<0.0001	***<0.0001
Micrococcales	<0.0001(<0.0001,<0.0001)	1.44725e-4	4.9442359505948e-5	<0.0001(<0.0001,<0.0001)	5.12327586206897e-4	4.7838623283392e-4	0.24067664245256806	-1.1732972057024313		0.3438237749322401	0.2407	0.2407
Firmicutes_unclassified	<0.0001(<0.0001,<0.0001)	1.76483333333333e-4	6.11421817096868e-5	<0.0001(<0.0001,0.0005)	4.28125e-4	6.24324975636398e-5	7.511605628531797e-6	-4.478651483237233	***	4.097239433744616e-5	<0.0001	***<0.0001
Gastranaerophilales	<0.0001(<0.0001,<0.0001)	2.1375e-4	7.60716962883731e-5	<0.0001(<0.0001,<0.0001)	4.07741379310345e-4	1.47666833200481e-4	0.025611515856227705	-2.2320521585495072	*	0.04519679268746066	0.0256	* 0.0256
Clostridia_vadinBB60_group	<0.0001(<0.0001,<0.0001)	8.0975e-4	7.46233308513694e-4	<0.0001(<0.0001,<0.0001)	7.18362068965517e-5	2.65967134294065e-5	0.6255537187682582	-0.4879945254865889		0.6988580776085939	0.6256	0.6256
Actinomycetales	<0.0001(<0.0001,0.0002)	2.34991666666667e-4	5.82197198870809e-5	<0.0001(<0.0001,<0.0001)	3.37775862068965e-4	2.53436060522405e-4	0.0010122081401727717	-3.287111314668177	**	0.0028920232576364908	0.001	** 0.001
Synergistales	<0.0001(<0.0001,0.0001)	5.0635e-4	1.57885800062401e-4	<0.0001(<0.0001,<0.0001)	1.61409482758621e-4	7.27293208713238e-5	5.093200582176284e-6	-4.560911663073785	***	3.055920349305771e-5	<0.0001	***<0.0001
Methanobacteriales	<0.0001(<0.0001,<0.0001)	5.76641666666667e-4	2.81204717934768e-4	<0.0001(<0.0001,<0.0001)	1.7e-5	7.70092603718046e-6	4.608233054265843e-5	-4.074656422299188	***	1.9749570232567896e-4	<0.0001	***<0.0001
Eubacteriales	<0.0001(<0.0001,<0.0001)	3.74041666666667e-4	1.24722252431221e-4	<0.0001(<0.0001,<0.0001)	6.7698275862069e-5	2.8084385348271e-5	1.4484574718836614e-6	-4.81821843504684	***	9.656383145891076e-6	<0.0001	***<0.0001
Saccharimonadales	0.0001(<0.0001,0.0003)	2.655e-4	4.36545886390388e-5	<0.0001(<0.0001,<0.0001)	8.16206896551724e-5	1.54797891895262e-5	2.4402075729716536e-13	-7.322154615628124	***	1.4641245437829922e-11	<0.0001	***<0.0001
Sphingomonadales	<0.0001(<0.0001,<0.0001)	1.08583333333333e-5	5.73238741911918e-6	<0.0001(<0.0001,<0.0001)	1.77849137931034e-4	3.44895538896686e-5	3.325486813814239e-12	-6.963234033569224	***	9.976460441442716e-11	<0.0001	***<0.0001
Rhodospirillales	<0.0001(<0.0001,<0.0001)	9.90916666666667e-5	3.91953700101014e-5	<0.0001(<0.0001,<0.0001)	1.16922413793103e-4	3.90284718058354e-5	0.018495671118889626	-2.3555427015678427	*	0.03579807313333476	0.0185	* 0.0185
Pseudomonadales	<0.0001(<0.0001,<0.0001)	1.35175e-4	6.55510125539548e-5	<0.0001(<0.0001,<0.0001)	8.70043103448276e-5	7.51597560855224e-5	0.42738660181047927	-0.793671661687542		0.569586081445811	0.4274	0.4274
Chloroplast	<0.0001(<0.0001,<0.0001)	2.459e-4	2.22795798845475e-4	<0.0001(<0.0001,<0.0001)	1.70474137931034e-5	4.21534295841494e-6	0.18072967201490908	-1.3385117519436058		0.2710945080223636	0.1807	0.1807
Corynebacteriales	<0.0001(<0.0001,<0.0001)	2.14725e-4	1.99822949630991e-4	<0.0001(<0.0001,<0.0001)	1.06163793103448e-5	3.21839895562405e-6	0.031320143599776855	-2.1529813588114597	*	0.053691674742474604	0.0313	* 0.0313
Peptococcales	<0.0001(<0.0001,<0.0001)	1.65583333333333e-4	7.68654082019857e-5	<0.0001(<0.0001,<0.0001)	2.7301724137931e-5	5.90816556541701e-6	0.0018414411065048883	-3.1146807260047646	**	0.00460360276626222	0.0018	** 0.0018
Staphylococcales	<0.0001(<0.0001,<0.0001)	1.08533333333333e-4	4.50965241372589e-5	<0.0001(<0.0001,<0.0001)	2.91120689655172e-5	6.37272929948897e-6	3.918654169973852e-4	-3.5455024014712424	***	0.0012374697378864797	0.0004	***0.0004
Acholeplasmatales	<0.0001(<0.0001,<0.0001)	3.25e-7	3.25e-7	<0.0001(<0.0001,<0.0001)	5.32456896551724e-5	5.32456896551724e-5	0.6406199044745444	-0.4668322443545702		0.6988580776085939	0.6406	0.6406
Clostridia	<0.0001(<0.0001,<0.0001)	3.0125e-5	1.07237240757687e-5	<0.0001(<0.0001,<0.0001)	2.33318965517241e-5	1.24332577375844e-5	0.0156273041050673	-2.4175053537260327	*	0.0312546082101346	0.0156	* 0.0156
Clostridia_uncultured	<0.0001(<0.0001,<0.0001)	4.06e-5	3.38691881326067e-5	<0.0001(<0.0001,<0.0001)	1.79741379310345e-6	1.21482819948624e-6	0.0024457054525347955	-3.0299792445778153	**	0.005643935659695681	0.0024	** 0.0024
Victivallales	<0.0001(<0.0001,<0.0001)	1.36666666666667e-5	7.47629618651736e-6	<0.0001(<0.0001,<0.0001)	1.33448275862069e-5	5.24776556242175e-6	0.11425365950659443	-1.5793593335934815		0.17577486077937604	0.1143	0.1143
Aeromonadales	<0.0001(<0.0001,<0.0001)	1.85833333333333e-5	9.12351122372776e-6	<0.0001(<0.0001,<0.0001)	4.39655172413793e-6	2.03579292953481e-6	0.0020823944915513686	-3.078222389865325	**	0.004997746779723284	0.0021	** 0.0021
Firmicutes_uncultured	<0.0001(<0.0001,<0.0001)	1.6575e-5	8.35575970442516e-6	<0.0001(<0.0001,<0.0001)	7.41379310344828e-7	5.44936981313585e-7	0.013277917744661144	-2.4762268641791443	*	0.028452680881416736	0.0133	* 0.0133
Izemoplasmatales	<0.0001(<0.0001,<0.0001)	1.44916666666667e-5	6.76624506248221e-6	<0.0001(<0.0001,<0.0001)	1.70689655172414e-6	9.75728634517607e-7	0.014781357389106088	-2.4376921184625466	*	0.030582118736081562	0.0148	* 0.0148
Flavobacteriales	<0.0001(<0.0001,<0.0001)	1.30333333333333e-5	6.31455937740069e-6	<0.0001(<0.0001,<0.0001)	2.44827586206897e-6	1.37584792695492e-6	0.0011919362874258056	-3.2408027500787977	**	0.003250735329343106	0.0012	** 0.0012
Bacteroidia_unclassified	<0.0001(<0.0001,<0.0001)	8.25e-7	6.25067223275581e-7	<0.0001(<0.0001,<0.0001)	7.61206896551724e-6	1.74885652513965e-6	0.0017140852499686865	-3.1357615217474604	**	0.0044715267390487475	0.0017	** 0.0017
Actinobacteria_unclassified	<0.0001(<0.0001,<0.0001)	0	0	<0.0001(<0.0001,<0.0001)	6.53879310344828e-6	6.53879310344828e-6	0.4757209786421961	-0.7132016609595089		0.5825154840516686	0.4757	0.4757
Opitutales	<0.0001(<0.0001,<0.0001)	3.13333333333333e-6	2.24150851232624e-6	<0.0001(<0.0001,<0.0001)	4.70258620689655e-6	3.40473555266993e-6	0.9629306779668985	-0.04647623169912		0.9629306779668985	0.9629	0.9629
Firmicutes_Incertae_Sedis_DTU014	<0.0001(<0.0001,<0.0001)	5.95e-6	2.88291232495707e-6	<0.0001(<0.0001,<0.0001)	2.61637931034483e-6	1.3216963377077e-6	0.23272767157937893	-1.1933618950512401		0.34057708036006673	0.2327	0.2327
Bacillales	<0.0001(<0.0001,<0.0001)	1.45833333333333e-6	7.69962696296478e-7	<0.0001(<0.0001,<0.0001)	4.68965517241379e-6	2.28436199676872e-6	0.895000649267074	-0.1319793195333994		0.9101701517970244	0.895	0.895
Cardiobacteriales	<0.0001(<0.0001,<0.0001)	7.16666666666667e-6	2.58313679563213e-6	<0.0001(<0.0001,<0.0001)	1.67241379310345e-6	9.58197629704827e-7	1.9251945627501212e-4	-3.7286354034406273	***	6.417315209167071e-4	0.0002	***0.0002
Elusimicrobiales	<0.0001(<0.0001,<0.0001)	9.16666666666667e-7	9.16666666666667e-7	<0.0001(<0.0001,<0.0001)	1.93103448275862e-6	1.93103448275862e-6	0.6406199044745444	-0.4668322443545702		0.6988580776085939	0.6406	0.6406
Negativicutes_unclassified	<0.0001(<0.0001,<0.0001)	1.36666666666667e-6	8.51093655734196e-7	<0.0001(<0.0001,<0.0001)	1.66810344827586e-6	6.9351058624025e-7	0.7792591687549703	-0.2802845949612862		0.8061301745741072	0.7793	0.7793
Rhizobiales	<0.0001(<0.0001,<0.0001)	6.33333333333333e-7	4.4657635275751403e-07	<0.0001(<0.0001,<0.0001)	1.85344827586207e-6	8.71127766110775e-7	0.44617576379921864	-0.7618060587203588		0.569586081445811	0.4462	0.4462
Propionibacteriales	<0.0001(<0.0001,<0.0001)	9.91666666666667e-7	5.67995126785686e-7	<0.0001(<0.0001,<0.0001)	5.47413793103448e-7	2.88399593319499e-7	0.6168270488193381	-0.5003522790564328		0.6988580776085939	0.6168	0.6168
Caulobacterales	<0.0001(<0.0001,<0.0001)	3.41666666666667e-7	3.41666666666667e-7	<0.0001(<0.0001,<0.0001)	4.39655172413793e-7	2.56907672045373e-7	0.7067794390400974	-0.37618490184317577		0.7572636846858186	0.7068	0.7068
Bacteroidota_unclassified	<0.0001(<0.0001,<0.0001)	0	0	<0.0001(<0.0001,<0.0001)	2.62931034482759e-7	2.62931034482759e-7	0.4757209786421961	-0.7132016609595089		0.5825154840516686	0.4757	0.4757
