# Supplementary material for: The harmful intestinal microbial community accumulates during DKD exacerbation and microbiome–metabolome combined validation in a mouse model
Source: Front Endocrinol (Lausanne). 2022 Dec 19;13:964389. doi: 10.3389/fendo.2022.964389 (PMC9806430; doi:10.3389/fendo.2022.964389)
Supplement: Supplementary Table 1 — Comparison of α-diversity in discovery cohort (DKD=120 and DMHC=232) [file DataSheet_2.zip › Supplementary tables/Table S15 (OTUs profiles).xls]

OTU_ID	DKD32	DKD7	DKD9	DKD60	DKD76	DKD131	DKD136	DKD140	DKD12	DKD16	DKD21	DKD28	DKD29	DKD53	DKD54	DKD55	DKD56	DKD59	DKD115	DKD117	DKD130	DKD164	DKD175	DKD180	DKD2	DKD3	DKD4	DKD5	DKD10	DKD14	DKD18	DKD19	DKD20	DKD23	DKD24	DKD25	DKD33	DKD35	DKD38	DKD39	DKD40	DKD41	DKD48	DKD50	DKD52	DKD58	DKD61	DKD64	DKD65
OTU1	0.047429	0.117278	0.37609	0.024641	0.019024	0.00035	0.444994	0.02258	0.356944	0.027279	0.801301	0.671865	0.042751	0.653827	0.089545	0.001699	0.021868	0.000994	0.796954	0.288454	0.022726	0.445072	0.001856	0.011488	0.0055	0.234303	0.00325	0.000433	0.045834	0.141055	0.001757	0.004103	0.007459	0.00642	0.194156	0.276999	0.094359	0.266391	0.525529	0.02253	0.030522	0.654426	0.641826	0.031326	0.000936	0.119852	0.035159	0.000499	0.7389
OTU2	0.032599	0.483492	0.002719	0.004305	0.000441	0.039564	7.8e-05	0.154141	0.007807	0.022054	0.003701	0.005669	0.001252	0.0	0.050129	0.005508	0.012348	0.311134	0.000244	0.008248	0.199527	0.00198	0.045886	0.119373	0.002691	0.000612	0.027716	0.003451	0.030407	0.00127	0.023578	0.115354	0.137602	0.148814	0.027997	0.03673	0.424336	0.005318	0.037386	0.00397	0.215441	0.036279	0.02753	0.055559	0.032063	0.028495	0.070689	0.086869	8.2e-05
OTU3	0.006633	5.4e-05	0.348381	0.001183	0.002346	0.0	0.0	0.291686	0.001028	0.0	0.0	0.000139	0.0	0.00011	0.0	0.0	0.0	0.003224	3.1e-05	4.6e-05	0.03553	0.114066	0.239833	0.0	0.00029	0.0	3.2e-05	0.179308	0.286544	0.000115	0.054248	0.000299	0.0	4.6e-05	0.0	0.0	0.000472	0.0	0.136791	0.782195	3.2e-05	0.000111	0.00013	4.6e-05	0.175793	0.0	3.1e-05	0.275655	2.1e-05
OTU4	0.01252	0.09489	0.000817	0.000976	0.000131	0.017636	0.0	5.7e-05	6.9e-05	7.4e-05	0.000303	0.000381	0.000322	0.0	0.196007	0.053421	0.141121	0.003106	3.3e-05	0.057445	0.00547	0.016244	0.003357	0.031879	0.000205	3.5e-05	3.6e-05	0.007024	0.015008	0.002636	0.166243	0.108921	0.045995	0.11964	0.056517	0.000568	0.018828	0.014594	0.006759	0.000303	0.005272	0.024341	0.019974	0.005683	0.077791	0.062925	0.000593	0.016117	5.6e-05
OTU5	0.004519	0.002461	0.009664	0.010247	0.014201	4.8e-05	0.004095	0.008956	0.018162	0.001454	0.002619	0.020106	0.002544	0.004025	0.004552	0.000332	0.014479	0.00569	0.000519	8.2e-05	0.001793	0.000481	0.010678	0.007944	0.000323	6.5e-05	0.0	0.00196	0.001623	0.000383	0.013557	0.064652	0.082715	0.000821	0.023192	0.003053	0.005853	0.002365	0.000136	0.015613	0.000911	0.000422	5.2e-05	0.000571	0.000603	0.052019	0.002871	0.01386	4.2e-05
OTU6	0.002235	0.001895	8.7e-05	0.00241	0.0	0.005224	0.0	0.003165	0.025845	0.0	0.000856	0.002491	0.00025	0.001649	0.019544	0.105124	0.012785	0.029591	0.001394	0.005748	0.026453	0.018834	0.001502	0.00069	0.006441	0.001889	0.009498	0.00736	0.00567	0.003202	0.005401	0.016292	0.00552	0.005407	0.041714	0.003081	0.001742	4.8e-05	0.002027	0.002351	0.003413	0.002855	0.006098	0.006263	0.011032	0.001855	0.004187	0.0	1.5e-05
OTU7	0.0	9.7e-05	0.0	0.0	0.0	4.1e-05	0.0	0.0	0.0	0.000462	0.0	9.1e-05	4.6e-05	0.0	0.000679	0.0	0.0	0.0	0.0	0.0	7.2e-05	0.0	0.0	0.0	0.0	0.0	0.0	0.0	0.0	0.0	0.000401	0.0	0.0	7.4e-05	5e-05	0.0	0.000165	0.0	4.8e-05	6.5e-05	0.0	0.0	0.0	0.0	6.2e-05	0.0	0.000252	0.0	0.0
OTU8	0.000604	0.0	0.0	0.0	0.0	0.0	0.00091	0.000913	0.000149	6.8e-05	0.0	8.2e-05	4.9e-05	7.2e-05	0.000266	6.3e-05	7e-05	0.0	0.000112	0.000933	0.000153	2.3e-05	0.0	0.0	0.000138	0.0	0.0	0.0	0.000263	0.000391	0.000132	0.0	0.0	0.0	0.0	9.9e-05	0.000202	0.013052	5.1e-05	0.001306	0.000273	0.000221	0.0	0.001549	0.0	8.2e-05	0.00014	0.0075	0.0
OTU9	0.0	4.7e-05	0.000253	9.7e-05	3.7e-05	0.001441	0.01156	0.026755	0.038425	0.1535	5e-05	4.7e-05	0.0	0.034115	0.000539	7.6e-05	0.006474	0.0	0.00032	0.0	0.001457	0.000462	0.0	3.6e-05	0.058663	0.264265	0.702608	0.029353	0.046594	0.007456	0.002821	0.002223	0.000248	0.024773	0.001461	0.048941	0.0034	0.0	0.000148	0.000308	0.225641	0.008838	0.005655	0.0	0.0	0.000159	0.003447	6.6e-05	7.4e-05
OTU10	0.003322	0.003491	0.001172	0.006259	4.5e-05	0.222133	0.0	0.00015	0.0	0.008389	5.8e-05	0.000174	0.000663	0.0	0.022758	0.021819	0.000138	0.046686	0.009721	7.4e-05	0.092761	0.002721	0.011862	0.009543	0.000621	0.000106	0.000528	0.006053	0.004398	0.003936	0.002932	0.03073	0.007269	0.053041	0.02433	0.02654	0.026491	0.158501	0.004313	0.000498	3.1e-05	0.001514	0.029544	0.036509	0.00486	0.0	0.155562	0.0	0.000101
OTU11	0.112305	0.029248	0.003837	0.001961	0.002436	0.011152	3.9e-05	7.3e-05	0.0	0.001143	0.000343	0.000665	0.003656	0.0	0.024645	0.012717	0.082926	0.000111	0.027968	0.093201	0.029717	0.023035	0.00509	0.183823	0.000533	0.0	0.0	0.008233	0.003751	0.02116	0.09838	0.116622	0.111472	0.032042	0.040505	0.018734	0.016705	0.004097	0.022265	3.4e-05	0.015104	0.056791	0.022954	0.035859	0.00314	0.000662	0.042798	0.012677	3.1e-05
OTU12	0.005365	0.000223	0.000317	0.000293	0.002486	0.006709	0.0	0.000853	0.062464	0.079249	0.003772	0.000701	0.0007	0.000253	0.010499	0.000273	0.000579	0.0	0.000466	3.6e-05	0.001733	0.000906	0.0	4.9e-05	0.055868	0.002967	0.018316	0.105567	0.005106	0.018136	5.2e-05	0.003821	0.000481	0.039534	0.005268	0.148725	0.002457	0.020122	0.0	0.005528	0.041196	0.001081	0.015742	0.003266	0.000314	8.2e-05	0.00056	0.000434	0.000126
OTU13	0.000632	0.000527	8.4e-05	0.001272	8.8e-05	0.236861	0.0	4.3e-05	7.1e-05	0.014819	0.000102	0.00023	0.000196	0.0	0.0	0.0	0.000125	6.1e-05	0.001112	0.000161	0.003546	0.001751	0.180943	0.020533	0.0	0.0	0.0	0.0	0.0	0.00018	0.001258	0.0	3.7e-05	0.002306	0.0	0.0	0.010861	0.000491	0.001313	0.0	0.0	0.000935	0.0	0.040182	0.0	0.043917	0.024151	6.2e-05	2.2e-05
OTU14	9.6e-05	0.0	0.0	0.000468	0.000234	0.000408	0.0	4.8e-05	0.0	0.009876	0.000201	0.0	0.0	0.0	0.036143	0.000657	0.0	0.000618	0.000259	0.0	0.005265	0.002234	0.066953	0.014742	0.00018	0.0	0.0	0.0	0.0	0.0	0.0	0.0	0.000119	0.005295	0.0	0.0	0.005429	0.0	9.8e-05	0.0	0.0	0.00058	0.0	0.0	0.00121	0.0	0.009393	0.004198	0.0
OTU15	0.001439	0.000258	0.006852	7.5e-05	0.002419	0.000771	0.007165	0.019492	0.009037	0.0	0.000308	0.002273	0.000673	0.007553	0.030978	0.000596	0.020992	0.011292	9.7e-05	0.0	0.000578	0.0002	0.007045	0.005877	3.7e-05	0.000156	0.0	0.003825	0.007649	0.00011	0.027444	0.02641	0.028537	0.001277	0.034426	0.049483	0.000535	0.005958	4.5e-05	0.004709	0.001703	0.000704	0.000946	0.00993	0.000948	0.019402	0.007103	0.01554	3.7e-05
OTU16	0.007745	0.000269	0.005364	2.5e-05	0.016238	0.000559	0.0	0.033356	0.006432	7.2e-05	0.0	0.001085	0.0	0.0	0.0	0.0	0.0	0.000185	0.000105	0.000245	0.000127	0.000138	3.8e-05	0.010089	0.000377	0.002148	0.0	0.005147	0.011394	5.5e-05	0.015098	0.01132	0.034594	0.001396	5.5e-05	3.2e-05	0.000466	3.9e-05	0.000642	0.0	3.2e-05	0.003586	5e-05	0.00028	0.015107	0.0	0.0	0.005433	0.0
OTU17	3.8e-05	0.000579	0.000168	0.000102	0.0	0.001331	3.5e-05	1.7e-05	0.0	0.000291	0.0	0.0	0.0	0.0	0.006451	0.064186	0.001413	0.006417	0.0002	0.0	0.003417	0.0	0.000178	3.6e-05	0.000588	3.5e-05	0.003308	0.00053	0.009161	0.0	0.000108	0.001297	0.000596	0.001338	0.002175	0.006639	0.000559	8.4e-05	0.000239	6.1e-05	0.0	0.000204	0.003787	0.000895	0.000106	7.8e-05	9.8e-05	0.0	0.0
OTU18	5.2e-05	0.001104	0.0	0.0036	0.0	0.0	0.0	0.0	0.0	0.0	0.0	4.9e-05	0.0	0.0	0.014151	7.3e-05	0.000101	0.0	0.0	3.8e-05	0.0	2.4e-05	0.0	0.0	0.000261	0.0	0.0	0.0	0.009019	0.0	0.000473	0.0	0.004039	0.0	0.004143	0.0	0.026654	0.0	0.0	0.000997	0.0	0.009327	0.0	0.0	0.0	7.6e-05	0.0	0.0	0.0
OTU19	0.0	0.000127	9.2e-05	0.407502	0.0	0.0	0.0	0.0	7.1e-05	0.0	0.0	0.0	0.0	0.001933	0.0	0.0	0.0	0.0	0.0	0.0	0.010687	6.8e-05	0.008422	0.001398	3.8e-05	0.0	0.0	0.0	0.0	5e-05	0.0	0.0	0.0	0.020058	0.0	0.0	8.4e-05	4.4e-05	0.0	0.0	3.6e-05	0.000269	0.000166	0.0	0.0	7.4e-05	0.123667	0.0	4.3e-05
OTU20	0.001205	0.000543	0.000255	0.001042	0.0	0.0	0.0	0.007516	0.0	0.0	0.0	0.001296	0.000342	0.0	0.0	0.0	0.0	0.001109	0.0	0.001038	0.005911	0.007554	0.000126	0.010951	9.8e-05	0.0	0.0	0.035552	0.0	0.000759	0.0	0.0	0.014473	0.002952	0.008052	0.0	0.000117	0.0	0.010331	0.0	0.0	0.0	0.005847	0.013954	0.164188	0.0	0.0	0.0	1.8e-05
OTU21	0.013551	0.001199	0.0	0.00169	0.00935	0.0	0.000352	0.000544	0.023373	0.0	0.0	0.0	0.011951	0.002204	0.000309	0.0	0.035612	0.0	0.008047	0.0	3.3e-05	0.00113	0.018148	0.00109	5.6e-05	0.0	0.0	0.0	0.001029	0.002453	0.000112	0.000263	0.002541	0.0	0.000881	0.0	0.001439	0.0	0.000315	0.0	0.000348	3.7e-05	0.0	0.0	0.003249	0.098332	0.0	0.0	4.6e-05
OTU22	0.000331	0.001317	0.004034	0.001661	0.0	0.0	0.0	0.0	7.3e-05	0.0	0.000162	0.0	0.000137	0.0	0.00088	0.005945	0.009383	0.049771	0.0	0.0	0.004639	0.019468	0.000392	0.02038	6.8e-05	3.9e-05	0.0	0.00017	0.001997	0.0	5.5e-05	0.0	0.031228	0.002177	0.023703	3.3e-05	0.006172	4e-05	0.002765	0.000397	0.0	0.023802	0.000127	0.000623	0.001884	0.0	0.005997	0.0	0.0
OTU23	0.0	0.0	0.0	0.000784	0.0	0.001179	0.0	0.0	0.0	0.0	0.0	0.0	8.4e-05	0.0	0.000142	0.000328	0.002368	0.000821	0.0	8.1e-05	0.0	3.4e-05	0.003309	0.001567	0.0	0.0	0.00012	0.0	0.0	0.000343	0.0	0.0	0.0	0.0	0.0	0.0	0.000244	0.0	5.2e-05	6.1e-05	0.0	0.0	0.0	0.000207	0.0	0.0	0.0	0.0	0.0
OTU24	0.051695	0.004158	0.005582	0.001399	0.0	0.000206	0.01151	4.8e-05	0.003148	0.0	0.001942	4.7e-05	0.000194	0.007651	0.012835	0.000285	0.024525	0.0	0.003267	0.098119	0.015264	0.0	4.6e-05	0.000258	0.001888	0.111404	0.000184	0.000259	0.013981	0.005174	0.0	0.00065	0.05029	0.013752	0.001979	0.00035	0.006975	0.00018	0.00014	0.0	0.000374	0.004563	0.003272	0.095222	0.002018	0.006907	0.000828	0.0	0.000121
OTU25	0.0	0.0	0.0	5.3e-05	0.006895	0.0	0.0	3.1e-05	0.000212	0.0	5.1e-05	9e-05	0.001595	0.0	0.000577	0.0	0.000422	0.001313	0.0	0.000124	0.0	0.0	5e-05	0.002056	0.000184	0.0	9.9e-05	0.00179	0.00279	0.00285	0.0	6e-05	0.0	3.9e-05	5.4e-05	0.001211	0.002604	0.008575	0.002583	0.011304	0.020375	6.9e-05	0.000136	0.0	0.002691	0.0	0.002119	0.0	3.1e-05
OTU26	0.0	0.000426	0.000244	0.015929	0.0	0.003405	0.0	0.0	0.0	0.000132	0.0	0.0	0.0	0.000183	5.4e-05	0.001448	0.011	0.002989	0.000674	0.0	0.015224	0.025913	0.012164	0.0048	3.3e-05	0.0	2.9e-05	0.003225	5.2e-05	0.0	0.0	0.001494	0.000539	0.006562	0.001701	0.001805	0.000192	0.0	0.0	0.0	0.003231	8.4e-05	0.000121	0.000143	0.0	0.0	0.017904	0.0	6.7e-05
OTU27	0.000651	0.0	0.0	0.000125	0.0	0.00025	0.0	0.000235	0.00524	0.000131	0.000115	0.000126	0.000235	0.0	0.001237	0.032716	0.000207	0.002329	0.000266	0.000928	0.001356	0.000728	0.0	5e-05	0.000293	0.000534	0.000294	0.001098	0.000714	0.001001	0.000637	0.001362	0.000334	0.001202	0.000504	0.001267	0.000553	0.000334	0.000336	0.000133	0.00157	0.000282	0.001319	0.001151	0.002755	8.1e-05	0.000659	0.000116	0.0
OTU28	0.003078	0.000614	0.014174	0.0	0.013008	0.0	4.3e-05	0.014807	0.003147	0.000136	0.0	0.001549	0.000524	0.0	0.000547	0.0	0.000981	0.000575	0.0	0.0	8.3e-05	1.9e-05	0.002965	0.000634	7.4e-05	0.00108	0.0	0.000502	0.000924	0.000466	0.06147	0.0	0.016444	0.000162	0.014981	0.0001	0.000414	0.000243	0.000473	0.0	0.0	0.000286	0.0	0.0	0.000812	0.011387	0.004667	0.00924	0.0
OTU29	0.005629	0.0	0.0	0.000165	0.000129	0.000142	0.0	5.4e-05	0.000141	0.0	4.4e-05	0.000441	0.00348	0.0	0.005163	0.000574	0.002089	0.015774	3.4e-05	7.8e-05	0.00204	0.014952	0.017966	0.000167	0.001182	0.001048	0.0	0.028663	0.006661	0.004776	0.004257	0.005428	0.001256	0.058215	0.015949	0.0	0.005464	0.036149	0.000612	0.001501	0.0001	0.021244	0.006019	0.023677	0.005612	0.0	0.0	0.000939	4.8e-05
OTU30	5.4e-05	0.0	0.000323	0.000168	0.002755	0.002384	2.6e-05	9.1e-05	0.011422	0.0	9.3e-05	0.0	0.008066	0.0	0.001364	7.6e-05	0.000287	0.0	0.0	0.001588	0.000424	0.000138	0.000675	0.000162	0.000935	0.0	0.001538	0.001513	0.001614	0.013195	0.0	4.2e-05	0.0	0.002004	0.0	0.008586	0.00124	0.004165	0.001916	0.001435	0.082417	0.00039	0.0	0.0	0.009024	0.0	0.004147	0.0	0.0
OTU31	0.000986	0.007942	0.00381	5.8e-05	0.0	4e-05	0.0	0.0	0.0	0.0	0.0	0.000141	0.022966	0.0	0.005861	0.000336	0.0	0.004101	0.0	8.7e-05	0.000951	0.002808	0.001373	0.010662	0.0	2.9e-05	0.0	0.000991	0.001717	0.00114	0.008215	0.0	0.0	0.000525	0.009156	0.0	0.006668	0.008173	0.004293	6e-05	0.0	0.001429	0.000201	0.010291	5.3e-05	0.0	0.0	0.002823	1.4e-05
OTU32	0.007399	0.000487	0.0	0.0	0.0	0.0	0.0	0.0	0.0	0.0	0.0	0.0	0.071016	0.0	0.0	0.0	0.0	0.000115	2.7e-05	0.0	3.9e-05	0.0	4.8e-05	0.000953	7e-05	0.000169	0.0	0.050631	0.022644	0.008555	0.034663	0.087642	0.001181	4.6e-05	0.0	0.0	3.8e-05	0.0145	0.0	0.015806	0.0	3.7e-05	0.0	0.03705	0.0	0.0	0.015758	0.236613	6.7e-05
OTU33	0.000399	0.004217	0.000159	0.006196	0.000185	0.000294	0.0	2.2e-05	0.0	7.3e-05	0.000159	0.000924	0.000514	2.7e-05	0.012779	0.047291	4.8e-05	0.002112	0.002285	0.011625	0.013467	0.019637	0.001294	0.001876	0.000697	0.002813	0.002617	0.00971	0.005048	0.002773	0.000685	0.006964	0.001126	0.00948	0.011713	0.02495	0.005071	5.2e-05	0.001446	0.002098	0.003635	0.001333	0.006481	0.002696	0.013546	0.0	0.00359	0.0	0.000146
OTU34	0.000153	0.000902	0.0	0.004348	0.000135	5.4e-05	3e-05	0.0	0.0	0.0	0.004007	4.9e-05	4.4e-05	0.0	0.002974	0.00014	0.01184	0.011047	0.006767	0.000414	0.015405	0.021422	0.00152	0.000369	0.000586	0.000215	0.001269	0.001524	0.000763	0.000102	0.00029	0.0	0.000746	0.012024	0.027494	2.9e-05	0.027313	4.5e-05	0.00094	0.000605	0.01238	0.001524	0.001036	0.001405	0.006335	0.0	0.0	0.0	0.0
OTU35	0.001567	0.003296	0.000162	0.000633	0.000221	0.000228	0.054174	0.000608	0.006202	6.9e-05	0.000549	0.000268	0.004614	0.016367	0.005833	0.000197	0.011648	0.001577	6.5e-05	4.6e-05	0.001344	2e-05	0.000573	0.000402	0.000171	7.1e-05	0.0	0.000104	0.001412	0.000109	0.002038	0.007648	0.009848	4.5e-05	0.008163	0.003852	0.009406	3.6e-05	0.000285	0.004411	7.3e-05	0.00041	0.000301	0.003584	0.000854	0.003819	0.001095	0.007426	1.5e-05
OTU36	0.045921	0.00196	0.003759	9.1e-05	0.006746	0.00036	0.0	9.8e-05	0.000148	0.0	5.1e-05	0.000424	0.041121	0.0	0.008656	0.000185	0.002255	0.007853	0.0	0.000262	0.000265	0.002107	0.002905	0.001901	0.000317	0.000445	0.0	0.023298	0.006452	0.173683	0.070867	0.007298	7.2e-05	0.001283	0.004211	0.0	0.001877	0.04887	0.016821	3.1e-05	3.6e-05	0.002315	0.000458	0.024536	0.009569	0.0	0.005662	0.003805	2.7e-05
OTU37	0.001033	0.000901	0.0	0.000577	0.001469	0.000735	0.0	9.4e-05	0.0	0.000289	0.00016	0.001433	0.001119	0.000646	0.024095	0.08784	0.030018	0.004774	0.000408	0.000988	0.016072	0.004744	0.000231	0.000277	0.00266	0.013119	0.077909	0.029235	0.002039	0.007554	0.000542	0.004587	0.006169	0.001655	0.003625	0.001379	0.004006	0.0	0.000679	0.001538	0.002541	8e-05	0.00101	0.000994	0.00355	0.00278	0.000431	0.000374	0.0
OTU38	0.000515	4e-05	0.000251	0.0	0.000349	0.000189	0.000331	0.000634	0.0	0.012386	5e-05	0.0	0.0	3.4e-05	4.6e-05	0.0	2.7e-05	0.0003	0.000311	8e-05	0.000462	0.014584	0.0	7.5e-05	0.006046	0.0	0.001033	6.9e-05	0.000278	0.0	0.0	0.000223	0.000111	0.002244	0.000855	0.000564	0.00016	9.8e-05	0.032702	0.000656	0.004471	0.000199	0.0	0.012841	0.000884	0.0	0.000105	5.4e-05	2.3e-05
OTU39	0.0	4.1e-05	0.0	6.2e-05	0.0	0.0	9.5e-05	0.00161	0.001208	0.000142	0.00796	0.000405	0.0	0.005112	0.0	0.011991	0.006402	0.011149	0.002283	0.0	0.000131	0.000122	0.0	4.6e-05	4.5e-05	0.0	0.000194	7.7e-05	5.2e-05	9.8e-05	0.0	0.00022	0.00036	4.1e-05	0.0	0.004931	0.0	4e-05	0.0	0.000635	0.024663	3.9e-05	4.7e-05	0.0	0.001438	0.000821	0.001618	0.004616	1e-05
OTU40	0.000357	0.003013	0.000245	0.008116	4e-05	0.000717	0.0	0.000107	0.0	0.000279	0.0001	4.5e-05	0.000279	3.3e-05	0.006445	0.022654	5.3e-05	0.004003	0.003054	0.003445	0.010802	2.1e-05	0.000779	0.001623	0.002254	0.001236	0.00967	0.001066	0.002326	0.009412	0.000779	0.004319	0.001517	0.0056	0.007714	0.008534	0.002605	0.006054	0.001408	0.002052	0.003115	0.003467	0.005187	0.007174	0.00438	0.0	0.004	0.000175	8.6e-05
OTU41	0.0	0.0	0.0	0.0	0.0	0.0	0.0	0.0	0.0	0.0	0.0	0.0	0.0	0.0	0.0	0.0	0.0	0.0	0.0	0.0	0.0	0.0	0.0	0.0	0.555499	0.0	0.0	0.0	0.0	0.001766	0.0	0.0	0.0	0.0	0.0	0.0	0.0	0.0	0.0	0.0	0.0	0.0	0.0	0.0	0.0	0.0	0.0	0.0	0.0
OTU42	0.000671	0.000274	0.000668	0.000403	0.0	0.000673	0.000651	8.3e-05	0.000786	0.000133	0.0	0.004784	0.003867	0.000122	0.006199	0.0	0.0	0.001567	0.000276	0.000327	0.00291	0.00014	0.003093	0.005292	9.7e-05	0.000151	0.0	0.007024	0.000206	0.000562	0.011638	0.000563	0.0	0.000481	0.002721	0.0	0.0	0.000129	0.000801	0.014338	0.000263	0.00109	0.0	0.004777	0.000219	0.0	0.001402	0.012272	5.4e-05
OTU43	0.001211	0.000456	0.032119	4.8e-05	8.9e-05	0.000435	0.0	0.0	6.8e-05	0.0	0.0	4.8e-05	0.000232	0.0	0.005376	0.000181	0.0	0.0	0.0	7.5e-05	0.00017	1.8e-05	0.001284	0.000559	0.000236	3.6e-05	0.0	0.00104	0.000591	0.002938	0.015639	0.00014	0.0	0.0016	0.002394	0.0	0.001107	0.002138	0.011001	0.0	0.0	0.000497	8.5e-05	0.003174	0.023747	0.0	6.5e-05	0.0	0.0
OTU44	0.0	0.0	8.2e-05	0.0	4.8e-05	0.00024	0.0	0.0	0.0	0.0	0.000448	0.0	4e-05	0.0	0.0	0.0	0.0	3.1e-05	0.0	0.0	3.6e-05	6.2e-05	0.000173	0.0	0.0	0.0	3.8e-05	0.0	0.0	0.0	0.0	0.000793	0.000107	0.002911	0.0	0.004858	0.000228	0.0	0.001399	0.0	0.048089	0.000724	0.0	0.0	0.0	8.3e-05	0.0	5.3e-05	0.0
OTU45	0.003217	0.000265	0.016369	0.000742	0.170588	0.000145	0.002611	0.00241	0.01041	6.7e-05	0.0	0.023114	0.009959	0.040435	0.002678	0.0	0.019735	0.006117	0.0	4.6e-05	0.001575	0.000112	0.003335	0.004771	0.000184	6.2e-05	0.0	0.002862	0.003281	0.003253	0.001558	4.3e-05	0.009113	0.001202	0.018472	0.014379	0.00102	9.1e-05	0.000204	0.004758	0.0	4e-05	0.001072	7.8e-05	5.5e-05	0.0	0.001966	0.003013	0.0
OTU46	0.010214	0.0	0.00025	0.0	0.0	0.008965	0.0	0.0	0.006183	0.329802	0.000718	0.000661	0.0	0.0	0.0	0.0	0.0	3.6e-05	0.0	3.9e-05	0.0	0.002375	0.0	0.0	7.3e-05	0.002544	0.0	0.002871	0.035248	0.004103	0.0	0.0	0.0	0.004554	0.0	0.000169	0.000181	0.000178	0.006657	0.0	0.0	0.0	0.0	0.0	0.0	0.0	0.000569	0.0	0.0
OTU47	0.006082	0.0	8.8e-05	0.0	0.000116	0.0	0.000553	0.0	0.0	0.008076	8.3e-05	0.0	0.0	0.0	0.0	0.0	0.0	0.0	0.000232	0.000148	0.0	0.002157	0.0	7.4e-05	0.000668	0.00035	0.0	0.005189	0.018247	0.0	0.003264	0.0	0.0	0.0	0.0	6.7e-05	0.0	0.00017	0.003332	0.0	0.0	0.000109	0.0	0.0	0.0	0.0	0.000989	0.0	0.0
OTU48	0.000205	0.000192	8.1e-05	0.0	0.00023	0.00042	0.0011	3e-05	0.004269	0.0	0.001488	0.0	4e-05	0.0002	0.0	0.0	0.0	0.00043	0.0	8.8e-05	0.000221	0.0	0.005433	0.000692	3.3e-05	0.000449	0.0	3.7e-05	0.000102	5.6e-05	0.005579	0.003156	0.0007	0.009153	0.000661	0.0	0.004094	0.0	0.0	6.5e-05	0.002208	0.0	0.0	0.000137	0.000349	0.001646	0.003136	0.0	2.7e-05
OTU49	0.114659	0.003533	0.000164	0.000137	0.0	0.0	4.2e-05	0.0	0.0	0.0	0.0	0.0	0.0	0.0	0.0	0.0	0.0	0.006958	0.0	0.0	0.000332	0.000844	3.8e-05	0.0	0.0	0.0	0.0	0.0	0.000891	0.0	0.0	0.0	3.8e-05	0.0	0.0	0.0	0.000164	9.4e-05	0.004399	0.000246	0.0	0.0	0.000124	0.000678	0.0	0.0	0.0	6.8e-05	0.0
OTU50	0.00078	0.001439	0.0	0.0	0.00219	0.000761	6.2e-05	0.002225	0.017137	6.7e-05	0.0	0.009903	0.054325	0.000723	0.00043	0.000267	0.005133	0.000726	0.000785	0.000162	6.9e-05	0.00122	9.3e-05	0.000198	0.000187	0.001046	0.0	0.00244	0.000466	0.016955	0.020916	0.000134	8.4e-05	0.000116	0.001955	3.4e-05	0.000337	9e-05	0.000242	0.009876	0.0	0.000257	8.3e-05	0.000309	0.007304	0.012992	0.000289	0.001896	0.0
OTU51	0.000305	0.000136	8.6e-05	2.8e-05	4.8e-05	0.0	0.0	0.0	0.00014	0.003782	0.013639	4e-05	0.04806	0.0	0.0	0.0	0.0	0.0	0.0	0.0	0.00022	0.0	8.6e-05	4.8e-05	0.0	0.000511	6.7e-05	0.0	0.0	0.003371	0.0	0.0	7.4e-05	0.0	0.001325	0.045572	0.0	0.0	0.0	0.0	0.0	3.2e-05	3.7e-05	0.0	0.000156	0.005094	0.001085	0.0	1.5e-05
OTU52	0.0	0.000317	0.0	4e-05	0.0	0.0	0.0	0.0	0.0	0.0	0.0	3.9e-05	0.0	0.0	0.0	0.0	0.0	0.01333	0.0	0.000753	0.000651	0.0	0.0	0.034135	0.0	0.0	0.0	0.0	0.059461	0.0	0.0	0.0	0.0	0.0	0.0	0.0	0.000704	0.0	0.000131	0.0	0.0	0.001472	0.008485	9e-05	0.0	0.0	0.0	0.0	0.0
OTU53	0.0	0.0	8.3e-05	0.0	0.0	0.0	0.0	0.0	0.0	0.0	0.0	0.0	0.0	0.0	0.0	0.0	0.0	0.001716	0.0	0.0	0.0	0.0	0.0	0.0	0.0	0.0	0.0	0.0	0.0	0.0	0.0	0.0	0.0	0.0	0.0	0.0	0.0	0.0	0.0	0.0	0.0	0.0	0.0	0.0	0.0	0.0	0.0	0.0	0.0
OTU54	0.0	0.0	0.0	0.0	0.0	0.128728	0.0	0.0	0.0	0.0	0.0	0.0	0.0	0.0	0.001441	7.3e-05	0.0	0.0	3.8e-05	0.0	0.000108	0.003366	0.0	0.0	0.0	0.0	0.0	0.0	0.000564	0.0	0.0	0.0	0.000677	0.0	0.004175	0.0	0.0	0.0	0.0	0.0	0.0	0.0	0.0	0.0	0.0	0.0	0.0	0.002233	0.0
OTU55	0.0	0.007501	0.0	3.4e-05	0.0	0.000145	0.0	0.0	0.0	0.0	0.0	0.0	0.0	0.0	0.0	0.0	0.0	3.9e-05	0.0	0.000163	6.8e-05	0.0	0.067866	0.032053	4e-05	0.0	0.0	0.0	0.0017	0.000107	0.0	0.000429	0.0	0.0	0.0	2.8e-05	0.002053	0.0	0.000233	0.000283	0.0	0.0	4.8e-05	0.022148	0.0	0.0	0.0	0.0	3.2e-05
OTU56	0.023747	0.0	0.0	0.00148	0.000793	0.0	0.0	0.000303	0.0	6.9e-05	0.000243	0.009575	4.7e-05	0.0	0.001461	0.005896	0.001575	0.010589	0.001211	4.4e-05	0.00016	0.000527	0.000135	0.0	7.5e-05	3.6e-05	0.000217	0.003716	4.7e-05	0.003881	0.00671	0.004874	0.001305	0.00043	0.00757	2.9e-05	0.004876	0.002102	0.0	0.000633	0.003513	0.000658	0.000751	0.000131	0.016049	0.039425	0.000492	0.005451	3.6e-05
OTU57	0.000443	0.0	0.000598	0.000201	0.000227	3.8e-05	0.000188	0.000677	0.004777	0.0	0.0	0.00021	0.0	0.000133	9.7e-05	0.001009	0.003595	0.000206	0.000809	3.8e-05	4.6e-05	0.000806	4.2e-05	0.0	0.0	0.0	0.0	0.000625	0.0	0.000173	0.000124	0.000344	0.000191	0.0	0.000352	2.8e-05	0.0	0.0	4.8e-05	0.000139	3.6e-05	0.0	0.0	0.0	0.000176	0.001122	0.000257	0.000659	0.0
OTU58	0.000157	0.00023	0.000247	0.001463	0.0	0.000791	6.7e-05	0.009793	0.0	0.001054	4.3e-05	0.0	0.0016	0.0	0.003246	6.8e-05	2.8e-05	2.9e-05	0.001285	0.001429	0.001539	0.007578	0.000102	0.0	0.005998	0.0	0.0	0.000962	0.018109	0.020658	0.001051	0.000873	0.000191	0.022944	0.003527	0.00727	0.002957	0.013673	0.001346	0.000985	0.000646	0.003297	0.00435	0.0016	0.001437	0.0	0.001158	0.00012	0.0
OTU59	0.002452	0.001424	0.0	0.0	0.0	5.3e-05	0.0	0.0	0.0	6.9e-05	0.0	0.0	0.000792	0.0	0.001635	0.0	0.001735	0.000924	0.0	0.0	0.000515	0.008804	0.0	0.004403	6.5e-05	0.0	0.0	0.003012	0.000242	0.0	6.3e-05	0.004004	3.4e-05	0.0	0.0	0.000154	0.004792	4.7e-05	0.001911	0.00062	0.001779	3.6e-05	8.6e-05	0.014344	0.010261	0.0	0.0	0.00011	0.0
OTU60	0.0	0.0	0.0	0.0	0.0	0.0	0.0	0.0	0.0	0.000142	0.0	0.0	0.0	3.9e-05	0.0	0.0	0.002433	0.001628	0.0	0.0	0.0	0.00013	0.0	0.0	0.0	0.0	0.0	0.0	0.0	0.0	0.0	0.0	0.000194	0.0	0.0	0.000892	0.0	0.0	0.0	0.0	7.1e-05	0.0	4.9e-05	0.0	0.000162	0.00458	0.0	0.0	1.5e-05
OTU61	0.0	0.0	8.2e-05	0.0	0.0	0.000666	0.0	0.0	0.0	0.0	0.0	0.0	0.004609	0.0	0.0	0.0	5e-05	0.0	0.0	0.02013	0.0	0.0	0.0	0.001735	0.025593	0.0	0.0	0.0	0.0	0.015409	0.0	0.0	0.0	3.9e-05	0.0	0.0	4.4e-05	0.078809	0.0	2.5e-05	0.0	0.00146	0.009889	0.004297	0.0	0.0	0.009627	0.0	0.0
OTU62	0.00071	0.002629	0.000328	0.0	0.0	0.000106	0.0	2e-05	0.004029	0.0	0.0	0.000188	0.0	0.0	0.001719	0.003941	0.021522	0.002218	0.005039	0.0	0.000416	0.000726	0.000389	0.0	0.000353	0.00022	0.0	0.001538	0.000428	5.6e-05	0.000183	0.000514	0.00712	4.4e-05	0.003764	0.0	0.001433	0.000877	0.000518	0.0	0.0	0.000206	0.002937	0.000473	0.004223	0.0	0.0	0.000361	1.8e-05
OTU63	0.001536	0.000426	0.0	9.5e-05	0.0	0.0	0.0	5.7e-05	0.006479	6.5e-05	0.000458	0.0	0.000144	0.000274	0.005748	0.000134	5e-05	0.0036	0.0	0.0	0.0	6.6e-05	0.001109	0.0	3.6e-05	0.0	0.0	0.02086	0.001555	0.0	0.000715	0.0	0.009879	7.8e-05	0.003588	0.0	4e-05	0.0	0.000324	0.001146	0.0	3.5e-05	0.0	0.0	0.0	0.0	0.003799	0.011195	4.6e-05
OTU64	0.000201	0.0	0.0	0.000107	0.001995	0.0	0.0011	0.021784	0.002843	6.9e-05	0.000906	0.000348	0.0	0.000724	0.0	0.001454	0.000813	0.000115	0.001169	3.9e-05	0.0	0.0	0.0	0.0	0.0	0.000124	0.000183	6.7e-05	0.0	0.0	0.0	0.000403	0.0	0.0	0.000159	0.004135	4.2e-05	0.003056	0.0	0.002605	0.000738	0.0	0.0	0.0	0.000164	8.1e-05	0.0	0.000359	0.0
OTU65	0.0	0.0	9.2e-05	0.0	0.0	0.000287	0.0	0.0	0.0	0.0	0.0	0.0	0.0	0.0	0.005461	0.000268	0.000889	0.0	0.0	0.0	0.0	0.0	0.000843	0.000187	0.0	7.6e-05	0.0	0.00021	0.000526	0.001031	0.0	0.017115	0.000368	0.0	0.000529	0.0	0.0	0.0	0.000235	0.001007	0.0	3.3e-05	0.0	0.011444	0.0	0.0	0.0	0.001408	0.0
OTU66	0.006961	0.0	0.000159	0.0	0.0	0.0	0.0	0.0	0.0	7.2e-05	0.0	0.0	0.001666	0.0	0.004765	0.0	0.0	0.0	0.0	0.0	2.8e-05	0.0	0.0	0.0	0.0	0.0	0.0	0.0	0.006036	0.001594	0.0	0.0	0.0	0.0	0.0	0.0	0.0	0.015493	0.000144	0.0	0.0	0.0	0.00026	0.002441	0.0	0.0	0.0	6.1e-05	0.0
OTU67	0.0	0.0	0.0	0.0	0.0	0.0	0.0	2.7e-05	7.5e-05	0.0	5.1e-05	3.9e-05	0.163471	0.0	0.0	0.0	0.0	0.0	0.0	0.0	0.0	0.0	0.0	0.0	0.0	0.0	0.0	0.0	0.024008	0.008943	0.0	4.6e-05	0.0	0.0	0.0	0.0	0.0	0.000225	0.0	0.0	0.0	0.0	0.0	0.0	0.006408	0.0	0.0	0.0	0.0
OTU68	0.0	0.0	0.0	5.7e-05	0.000136	0.0	0.0	0.0	0.0	0.0	0.0	0.0	4e-05	0.0	0.0	0.0	0.0	0.014615	0.0	4.2e-05	0.0	0.0	0.0	0.000783	6.9e-05	0.0	0.0	0.013516	0.000677	0.0	0.002804	0.0	0.0	0.0	0.0	0.0	4e-05	0.007924	0.0	0.0	0.0	0.0	0.0	0.0	0.007556	0.0	0.0	0.001739	2.2e-05
OTU69	0.000793	0.0	8.5e-05	0.0	0.002224	4.6e-05	0.0	0.003997	0.0	0.0	0.0	0.000122	0.000491	0.0	0.000295	0.0	0.005348	0.00054	0.0	0.0	0.0	5.1e-05	0.000114	0.000223	0.0	0.000388	0.0	0.00138	0.000101	0.001588	0.000408	0.00085	4.4e-05	4.1e-05	0.001226	0.0	3.3e-05	5e-05	0.0	2.8e-05	0.0	0.0	0.0	0.0	0.001491	0.0	0.003645	0.001803	0.0
OTU70	0.000215	0.000149	0.0	0.000452	0.00092	0.0	0.008434	0.004238	0.008116	0.0	0.0	0.000839	0.001586	0.001302	4.6e-05	0.0	0.002799	0.000933	3.5e-05	0.0	0.0	0.000221	4.9e-05	0.000285	0.0	0.000106	0.0	0.000176	0.0	0.001231	0.000172	0.00121	0.011271	0.0	0.002932	0.003223	0.000587	0.000143	0.0	0.006216	0.000835	0.0	0.0	8.7e-05	5.2e-05	0.006224	0.0001	0.002431	0.0
OTU71	0.002847	0.0	0.00269	0.000104	0.0	0.000185	0.0	0.0	0.0	0.0	0.0	0.000489	0.0	0.0	0.002978	0.000133	2.5e-05	0.003024	0.0	0.001111	0.0	0.0	0.0018	0.000611	0.000196	0.000748	3.2e-05	0.0	0.000152	0.0	0.000169	4.6e-05	0.0	0.0	0.0	0.0	0.0	0.0	0.000138	0.0	0.0	0.0	0.0	0.00139	0.0	0.0	0.0	0.0	0.0
OTU72	0.00051	0.0	0.000333	0.002279	0.003222	0.0	0.069896	2.2e-05	0.000294	7.8e-05	0.0	0.000419	0.00757	0.000166	0.00025	7.3e-05	0.000345	0.001109	6.3e-05	0.0	0.000101	0.0	0.000832	0.000254	0.0	0.0	0.0	0.0	6.3e-05	0.000112	0.001149	0.0	0.000249	7.5e-05	9.5e-05	7.3e-05	0.000407	0.0	0.0	0.000134	0.000312	0.000229	0.000172	4.2e-05	0.000332	0.001198	7e-05	0.000883	0.0001
OTU73	0.000522	0.001291	0.00072	2.6e-05	0.0	0.001344	0.0	0.0	0.0	0.0	5.7e-05	4.2e-05	0.0	0.0	0.001374	0.001318	0.0	0.000181	0.0	7.9e-05	0.015806	0.001189	0.00032	0.000815	0.000339	0.000126	3.4e-05	0.000254	0.003198	0.000161	0.000583	0.008323	8.1e-05	0.000766	0.000607	0.0	0.001588	0.000602	0.002568	0.0	3.7e-05	0.003892	0.001373	0.00103	0.008066	0.0	0.0	0.000345	1.4e-05
OTU74	0.0	0.000577	0.0	0.0	0.0	0.0	0.0	0.0	0.0	0.0	0.0	0.0	0.0	0.0	0.0	0.0	0.0	0.0	0.0	0.0	0.000165	0.001028	0.00104	3.4e-05	0.0	0.0	0.0	0.000381	5.8e-05	0.0	0.0	0.00311	6e-05	0.0	0.00196	0.0	0.000246	0.0	0.000959	0.0	3.4e-05	0.0	0.0	0.0	0.0	0.0	0.005151	0.0	0.0
OTU75	0.011167	0.001536	0.000666	6.1e-05	0.000267	5.7e-05	0.0	0.0	0.0	0.0	0.0	4.6e-05	0.000729	0.0	0.005686	5.8e-05	1.7e-05	0.000217	0.0	3.8e-05	8.8e-05	0.001192	0.007397	0.00602	7.6e-05	0.00025	0.0	3.5e-05	9.2e-05	0.001072	0.0	0.000102	0.000306	0.000842	0.000658	0.0	0.000561	0.000561	0.000328	0.000108	6.2e-05	2.3e-05	8.5e-05	0.00554	0.064553	0.0	0.006134	0.019827	1.8e-05
OTU76	0.0	0.0	0.0	0.001281	0.0	0.000231	0.0	0.0	0.0	0.0	0.0	0.0	0.0	0.0	5.5e-05	0.000732	0.00063	0.000892	0.0	0.0	0.000431	0.00037	5.4e-05	4.3e-05	0.0	0.0	9.8e-05	0.0	0.0	0.0	0.0	0.000196	0.000241	0.0	7.4e-05	0.000257	0.0	0.001752	6.1e-05	2.5e-05	7.2e-05	6.4e-05	0.0	0.00011	0.000109	0.0	0.0	0.0	0.0
OTU77	0.000151	0.000213	7.8e-05	2.7e-05	0.000277	0.000994	0.0	4.4e-05	0.0	0.0	0.0	0.0	0.0	0.0	0.001281	0.002684	0.015791	0.006014	0.000626	0.0	0.066356	0.001399	0.001117	4.5e-05	3.6e-05	0.0	0.0	0.001067	0.00053	0.002043	0.000177	0.002252	0.000809	0.003689	0.000562	0.0	0.023888	4.1e-05	0.000144	3.3e-05	0.0	0.00312	0.000412	0.004564	0.0	0.0	0.0	0.0	3.5e-05
OTU78	0.00058	0.0	0.000422	0.0	0.001588	0.0	0.000316	0.001445	0.00079	0.0	0.0	4e-05	0.0	0.0	0.00094	7.3e-05	0.000659	9.8e-05	0.0	0.0	0.0	0.0	0.0	0.0	0.0	0.00027	0.0	0.000102	0.000269	0.001115	0.0	0.000836	0.0	0.0	9.2e-05	0.000687	0.000512	0.001055	0.000139	0.001639	0.000294	0.0	0.0	0.0	0.0	7.8e-05	0.003727	0.0	1.8e-05
OTU79	0.0	0.003528	0.0	2.6e-05	0.0	0.0	0.0	0.0	0.0	0.0	0.0	0.0	0.0	0.0	0.0	0.0	2.6e-05	0.0	0.0	3.9e-05	0.000149	0.0	0.0	0.0	0.003797	0.0	0.0	0.0	4.4e-05	0.002056	0.0	0.0	0.0	0.0	5.1e-05	0.0	0.0	0.0	0.0	0.0	0.0	0.0	0.003774	0.006245	5.2e-05	0.0	0.0	0.0	1.7e-05
OTU80	0.0	0.000731	0.0	0.0	0.0	0.001582	0.0	0.0	0.0	0.0	0.0	0.0	0.0	0.0	0.0	0.0	0.0	0.0	0.0	0.0	0.000705	0.000136	0.000175	0.00412	0.0	0.0	0.0	0.0	0.0	0.0	0.0	0.0	0.0	0.0	0.0	0.0	3.7e-05	0.000668	0.0	0.0	0.0	0.0	0.0	0.003387	0.0	8.3e-05	0.020262	0.0	1.7e-05
OTU81	0.000107	8.9e-05	0.000331	0.0	0.004366	0.0	0.0	0.0	0.0	0.0	0.0	0.0	0.00542	0.0	0.000907	0.0	0.000998	0.000724	0.0	0.0	3.9e-05	0.0001	0.00116	0.000329	3.1e-05	3.4e-05	0.0	0.001412	0.002408	0.001033	0.01504	0.002097	0.0	0.000158	0.001173	3.5e-05	6.9e-05	0.006579	0.001179	0.001185	0.0	3.6e-05	0.000113	0.000271	0.00253	0.0	8.7e-05	0.000343	0.0
OTU82	0.000294	0.000522	0.000168	0.000634	3.9e-05	0.000529	0.0	0.000157	0.000927	0.0	0.0	0.0	0.0	0.0	0.001751	0.003876	0.002014	0.001427	3.3e-05	0.000694	0.001207	0.001021	9.8e-05	0.000138	6.8e-05	7.9e-05	5.9e-05	0.000546	0.000924	0.000339	0.000579	0.005165	8.7e-05	0.000522	0.002024	0.000233	0.000597	9.3e-05	0.000631	0.000147	7.8e-05	0.000216	9e-05	0.000352	5.4e-05	0.0	0.001382	0.0	0.0
OTU83	0.002047	0.000398	0.000156	0.0	0.000138	0.0	0.0	0.0	0.000205	0.0	0.0	0.0	0.003464	0.0	0.0	0.0	0.0	0.001335	0.0	0.0	0.00012	0.0	0.0	0.000489	0.0	0.0	0.0	0.005562	0.002666	0.001184	0.021038	0.0	0.0	0.000282	0.000343	0.0	4.3e-05	0.000177	0.000313	0.0	0.0	0.0	0.0	0.002505	0.0	0.0	0.0	0.0	1.1e-05
OTU84	0.0	0.0	0.0	0.0	0.0	0.0	0.0	0.0	0.0	0.0	0.0	0.0	0.0	0.0	0.0	0.0	0.0	0.0	0.0	0.008832	0.0	0.0	0.0	0.006804	0.0	0.0	0.0	0.0	0.0	0.0	0.0	0.0	0.0	0.0	0.0	0.0	0.0	0.0	0.0	2.9e-05	0.0	0.0	0.0	0.0	0.0	0.0	0.0	0.0	0.0
OTU85	0.0	0.0	0.0	0.000874	4.1e-05	0.0	0.0	0.0	0.0	0.0	4.5e-05	0.002043	0.000146	0.0	0.009517	6.5e-05	0.0	0.000263	0.013148	0.0	4.4e-05	0.001198	0.0	0.0	0.0	0.0	0.0	0.0	0.000816	6.2e-05	0.0	0.006871	0.000228	0.000327	0.041939	0.000132	0.002579	4.1e-05	0.0	0.000181	0.0	0.000185	0.0	0.0	0.0	0.0	0.0	0.0	0.0
OTU86	0.000127	0.0	0.0	0.013312	0.0	0.0	0.0	0.0	0.0	0.0	0.0	0.0	0.0	0.0	0.001215	0.000204	0.0	0.009026	0.0	0.00072	0.001518	0.000347	0.0	0.005934	0.000121	0.0	0.0	0.0	0.000212	0.000739	0.0	0.0	0.0	0.0	0.0	0.0	0.0	0.002231	0.000196	0.0	0.0	0.0	0.0	0.0	0.0	0.0	0.0	0.003871	0.0
OTU87	0.001049	0.000102	0.0	0.0	0.0	0.0	0.0	0.0	0.0	0.0	0.0	0.0	0.0	0.0	0.0	0.0	2.4e-05	0.0	0.0	0.0	0.0	6.4e-05	0.000146	0.0	3.8e-05	0.0	0.0	0.001505	4e-05	0.0	0.0	0.0	0.000147	0.0	0.0	2.9e-05	0.000162	0.000134	0.000294	4e-05	0.0	0.0	0.0	0.0	5.3e-05	0.0	0.0	0.0	0.0
OTU88	0.0	0.0	0.0	0.0	0.0	0.0	0.0	0.0	0.0	0.0	0.0	0.0	0.0	0.000671	0.0	0.002619	0.032763	0.0	0.000194	0.0	0.008622	0.0	0.0	0.0	0.0	0.0	3.4e-05	0.000393	0.0	0.0	0.0	0.0	0.0	0.000871	0.001138	6.5e-05	8.6e-05	0.0	0.0	0.0	0.0	0.00011	0.002934	0.0	0.0	0.0	0.0	0.0	0.0
OTU89	0.0	0.0	0.0	0.000571	0.0	0.0	0.0	0.0	7.1e-05	0.0	0.0	0.0	0.0	0.0	0.0	0.0	0.0	0.0	3.1e-05	0.0	0.0	0.0	0.0	0.0	0.0	0.0	0.0	0.0	0.0	0.0	0.0	0.0	0.0	0.0	0.0	0.0	0.0	0.0	0.0	0.0	0.0	3.7e-05	0.0	0.0	0.0	0.0	0.000271	0.0	0.0
OTU90	0.000185	4.2e-05	0.000574	2.2e-05	0.000637	0.0	0.0	0.0	0.000152	0.0	0.0	0.0	4.6e-05	0.0	0.005	7.1e-05	0.000208	0.001362	0.0	0.0	0.0	0.0	0.00279	0.000249	0.0	0.000116	0.0	0.004182	5.1e-05	6.4e-05	0.00094	0.008957	0.004581	0.0	0.000105	0.000183	0.0	0.000538	3.8e-05	0.0	0.0	8.1e-05	4.6e-05	4.1e-05	0.001659	0.000166	0.0	0.002263	0.0
OTU91	0.0	0.0	8.9e-05	0.0	0.0	0.0	0.0	0.0	0.0	0.000964	0.0	0.000523	0.0	0.0	0.0	0.0	2.4e-05	0.002159	0.0	0.0	0.001772	0.0	0.0	0.000131	0.000196	0.0	0.0	0.001212	0.0	0.0	0.0	0.0	0.0	0.0	0.0	0.0	0.0	0.001156	0.000832	0.0	0.0	0.0	0.0	0.004397	0.0	0.0	0.0	0.000363	1.9e-05
OTU92	0.0	3.9e-05	0.0	0.0	0.0	0.0	0.0	0.0	0.0	0.004222	0.0	0.0	0.001461	0.0	0.0	0.0	0.0	0.0	0.0	0.0	7.3e-05	0.0	0.0	0.0	0.0	0.0	0.0	0.0	0.0	0.0	0.0	0.0	0.0	0.0	0.0	0.0	0.0	4.6e-05	0.001182	0.0	0.0	0.0	0.0	0.001129	0.0	0.0	0.015985	0.0	0.0
OTU93	0.0	0.000146	7.9e-05	2.6e-05	0.0	0.0	0.0	0.000186	0.0	6.7e-05	0.000733	0.0	0.0	0.000133	9.8e-05	0.0	0.000188	3.6e-05	0.000212	3.9e-05	4.1e-05	0.010169	0.0	0.0	0.004876	0.0	0.000349	7.7e-05	4.7e-05	0.000722	0.000721	0.000189	8.8e-05	0.000116	0.000155	0.001049	0.000207	4.8e-05	0.003349	0.000643	0.003533	0.000177	0.0	0.001732	0.000453	0.0	3.4e-05	6.4e-05	0.0
OTU94	0.0	0.0	0.001089	0.0	0.0	0.0	0.0	0.0	0.00043	0.0	0.000105	0.0	0.0	0.0	0.0	0.0	0.0	0.0	0.0	0.0	0.0	0.0	0.0	4.1e-05	0.000169	0.001285	0.0	0.0	0.000116	0.0	0.0	0.0	0.0	0.0	0.0	0.0	0.0	0.0	0.001623	0.0	0.0	0.000811	0.0	0.0	0.0	0.0	0.0	0.0	0.0
OTU95	0.016026	0.0	0.0	0.0	0.0	0.0	0.0	0.0	0.0	0.0	0.0	3.4e-05	0.00024	0.0	0.000211	0.0	0.0	0.0	0.0	0.0	0.0	0.0	0.0	0.0	0.0	0.0	0.0	0.018409	0.006846	0.005276	0.0	0.0	0.0	3.8e-05	0.0	0.0	0.0	0.010447	9.8e-05	0.0	0.0	0.0	0.0	0.0	5.1e-05	0.0	0.0	0.0	0.0
OTU96	0.0	0.0	0.0	0.0	4.5e-05	0.0	0.0	0.0	0.0	0.0	0.0	0.0	0.086159	0.0	0.0	0.0	0.0	0.0	0.0	0.0	0.0	0.0	0.0	0.023499	3.9e-05	0.0	0.0	0.0	0.002367	0.0	0.0	0.0	0.0	0.0	0.0	0.0	0.0	0.0	0.0	0.0	0.0	0.0	0.0	0.0	0.0	0.0	0.0	0.0	0.0
OTU97	0.000145	0.00017	0.000172	2.8e-05	0.0	0.0	0.0	0.0	0.0	0.0	0.0	7.9e-05	0.0	0.0	0.00047	0.0	0.0	0.000379	0.01415	0.0	0.001405	0.0	9.1e-05	0.0	0.0	0.0	0.0	0.0	0.00011	0.006606	0.0	0.0	0.006891	0.001538	0.002045	4.3e-05	0.007435	0.0	0.000533	0.0	0.0	0.004509	0.001687	0.013444	0.0	0.002493	0.0	0.0	1.7e-05
OTU98	0.0	0.0	0.0	0.0	0.0	0.0	0.0	0.0	0.0	0.0	0.0	0.0	0.000842	0.0	0.0	0.0	0.0	0.0	0.0	0.0	0.0	0.0	0.0	0.0	0.0	0.0	0.0	0.0	0.0	0.0	0.0	0.0	0.0	0.0	0.0	0.0	0.0	0.0	0.0	0.0	0.0	0.0	0.0	0.0	0.0	0.0	0.0	0.0	0.0
OTU99	0.0	0.0	0.0	0.0	0.0	0.0	0.0	0.0	0.0	0.0	0.0	0.0	0.0	0.0	0.0	0.0	0.0	0.0	0.0	0.0	0.0	0.0	0.0	0.0	0.0	0.0	0.0	0.000724	0.0	0.0	0.0	0.0	0.0	0.0	0.0	0.0	0.0	0.0	0.0	0.0	0.0	0.0	0.0	0.0	0.0	0.0	0.0	0.0	0.0
OTU100	0.001624	0.001022	0.000754	0.0	0.001237	0.0	0.0	0.0	0.001656	0.0	0.0	0.0	0.0	0.0	0.00142	0.0	0.004596	0.001885	0.000269	0.0	4e-05	0.0	0.000541	0.0	0.0	0.0	0.0	0.001864	0.000139	0.0	0.001612	0.001816	0.0	0.000332	0.000853	0.0	0.0	0.0	0.000802	0.002962	0.0	0.000935	0.000654	0.0	0.001433	0.000649	0.000374	0.0	0.0
OTU101	0.000973	0.000178	0.00183	0.0	0.00013	0.0	0.0	0.0	0.0	0.0	0.0	0.0	0.0	0.0	0.001954	0.0	0.0	0.000354	0.0	0.0	3.9e-05	0.0	0.000178	0.0	0.0	0.0	0.0	0.000399	9.8e-05	0.001157	0.0	0.0	0.0	0.0	0.0	0.0	0.00027	0.0	0.0006	0.002193	0.0	3.7e-05	0.000451	0.005906	0.006293	0.0	0.0	0.0	0.0
OTU102	0.005345	4.2e-05	0.001812	0.000103	0.001594	0.0	0.0	0.00041	0.000345	7.6e-05	0.0	4.3e-05	0.00038	0.0	0.001138	0.0	5.1e-05	0.002876	0.0	0.0	3.8e-05	7e-05	0.0	0.000457	0.0	0.0	0.0	0.000682	0.000612	0.000101	0.010815	4.3e-05	0.0	0.000742	0.0	0.0	0.000857	0.005105	0.000323	0.000238	3.5e-05	3.5e-05	0.000141	0.000258	0.003934	0.001956	0.000281	0.000778	0.0
OTU103	0.0	0.001015	8.2e-05	0.000633	4.2e-05	9.8e-05	3e-05	6.7e-05	0.0	0.0	0.0	0.000148	0.0	0.0	0.000636	0.002208	0.002483	0.003544	0.000592	0.003322	0.003723	0.003572	0.000502	0.000438	0.0001	3.3e-05	0.000408	0.000941	0.000339	5.1e-05	0.000296	0.0	0.000285	0.002297	0.000901	0.011462	0.001562	0.000101	0.001765	9.8e-05	0.007957	0.000759	0.001308	0.0	0.001335	0.000495	0.003039	0.000319	3.5e-05
OTU104	0.001197	0.001444	8.2e-05	5.2e-05	0.0	0.0	0.0	0.0	0.0	0.0	0.0	4.2e-05	0.003717	0.0	0.001293	0.0	0.0	0.0	0.0	0.000457	0.002328	2.3e-05	5.1e-05	0.016271	3.4e-05	0.0	0.0	0.0	0.002516	0.006166	0.0	0.0	0.0	0.000424	0.0	0.0	0.000217	0.012307	0.001047	0.0	0.0	0.000142	0.000134	0.023249	0.004278	0.0	0.0	0.006588	0.0
OTU105	0.000372	0.000329	0.00068	0.001354	0.000243	0.0	6.4e-05	0.001838	0.001575	0.0	0.0	0.0	0.00042	0.0	0.000334	0.0	0.001145	0.00063	0.000169	0.0	0.0	0.000174	0.000731	0.000372	3.4e-05	0.0	0.0	0.001903	0.00016	0.000174	5.8e-05	9.7e-05	0.000244	0.000122	0.000763	0.0	0.000306	0.0	0.000269	0.0	0.0	0.000377	0.000178	4.1e-05	0.000157	0.00089	0.000857	0.000453	0.0
OTU106	0.015673	0.005392	8.3e-05	4.6e-05	0.0	5.7e-05	0.0	2e-05	0.0	0.0	0.0	4.5e-05	0.002774	0.0	0.004057	7.1e-05	0.0	0.002389	0.0	0.02177	0.000909	0.000538	0.000534	0.004866	6.4e-05	0.0	0.0	0.006396	0.003377	0.011743	0.0	5e-05	0.0	0.002338	0.000618	0.0	0.001094	0.013332	0.00014	4.4e-05	0.0	0.005094	0.001241	0.002256	0.012812	0.0	0.001098	0.000519	0.0
OTU107	0.012749	0.0	0.001524	0.0	0.009434	0.000306	0.0	0.012909	0.001055	0.0	5.5e-05	0.0	0.0	0.0	0.0	0.0	0.0	0.002518	0.0	4e-05	0.000109	0.0	0.0	0.00371	0.000115	0.0	0.0	0.001443	0.000941	0.000655	0.00126	0.0	0.0	0.001153	0.0	0.0	0.000221	0.0	0.0	0.0	0.0	0.0	0.0	0.000129	0.00179	0.0	6.8e-05	0.000115	0.0
OTU108	0.002093	0.000217	0.000333	0.000524	4.8e-05	0.000329	0.0	0.001345	0.000354	0.000123	4.8e-05	0.000102	0.0013	0.0	0.007698	0.012485	0.002688	0.001283	0.00062	0.012699	0.006221	0.01554	0.000282	0.001454	0.000372	0.000589	0.000289	0.014925	0.002865	0.003124	0.002906	0.03232	0.000995	0.005992	0.006424	0.001635	0.0008	0.010843	0.004986	9.5e-05	0.01078	0.000524	0.002322	0.003271	0.036619	0.000249	0.003325	0.000412	2.9e-05
OTU109	0.004079	0.0	0.0	0.0	0.0	0.0	0.0	0.0	0.0	0.0	0.0	0.001434	0.004222	0.0	0.0	0.0	0.0	0.0	0.0	0.0	0.0	0.0	0.0	0.0	9e-05	0.0	0.0	0.0	0.0	0.003535	0.0	0.0	0.0	4.4e-05	0.0	0.0	0.0	0.002564	0.000427	0.0	0.0	0.0	0.0	0.0	0.0	0.0	0.0	0.0	0.0
OTU110	0.0	0.0	0.0	0.0	0.0	0.017278	0.0	0.0	0.0	0.0	0.0001	0.0	0.000273	0.0	0.0	0.0	0.0	0.0	0.0	8.9e-05	4.1e-05	0.0	0.0	0.017231	3.9e-05	0.0	0.0	0.000853	0.0	0.0	0.0	0.0	3.7e-05	0.0	0.0	5.4e-05	0.0	5e-05	0.0	0.0	4.1e-05	8.4e-05	0.0	0.0	0.0	0.0	0.0	0.0	1.6e-05
OTU111	0.004753	0.000176	0.0	2.5e-05	0.0	0.000199	0.0	0.0	0.0	0.0	0.0	0.0	4.9e-05	0.0	0.004533	7e-05	0.0	0.0	0.0	8.5e-05	6.2e-05	0.0	0.0	0.001164	0.0	0.000109	3.5e-05	0.000511	0.000953	0.000216	0.0	0.0	0.0	0.018876	0.0	0.0	7.3e-05	4.3e-05	0.000271	6.8e-05	0.0	0.0	0.003526	5.2e-05	0.0	0.0	0.0	0.006012	0.0
OTU112	0.00019	0.0	0.000503	0.0	0.0	5.6e-05	0.001812	1.8e-05	0.000134	0.0	0.003834	0.0	0.0	7.7e-05	0.0	0.0	2.9e-05	0.0	5.9e-05	0.0	3.8e-05	7.6e-05	0.0	0.0	0.000481	0.0	5.5e-05	4.1e-05	0.0	0.000111	0.000116	8.8e-05	0.0	0.0	0.0	0.000377	3.9e-05	3.7e-05	0.002063	0.0	0.000806	0.000322	0.0	0.00095	9.9e-05	0.0	0.0	0.0	0.000175
OTU113	0.003542	0.0	0.0	0.000152	0.0	0.000103	0.0	5.1e-05	7.5e-05	0.0	0.0	0.0	9.1e-05	0.0	0.0	0.0	2.6e-05	0.0	0.000712	0.001622	0.000456	0.000116	0.0	0.0	0.005957	0.0	7e-05	0.000123	0.000223	0.0	5.2e-05	5.5e-05	0.0	8e-05	0.0	2.9e-05	0.000118	0.0	0.000914	0.0	0.0	3e-05	0.0	0.005074	0.001582	7.7e-05	0.00028	0.0	0.000733
OTU114	0.0	0.000286	0.0	0.001406	0.0	0.0	0.0	0.0	0.000485	0.0	4.9e-05	3.5e-05	0.0	0.0	0.0	0.0	2.4e-05	0.0	0.0	0.000134	0.0	0.0	0.0	0.012672	0.000109	0.0	0.0	0.000649	0.0	5.4e-05	0.0	0.0	0.0	0.0	0.0	0.0	0.0	0.0	0.001274	0.0	0.0	0.0	9.8e-05	0.0	0.002603	0.0	0.02863	0.001614	7.3e-05
OTU115	0.0	0.0	0.0	0.0	0.0	0.0	0.0	0.0	0.0	0.0	0.0	0.0	0.0	0.0	0.0	0.0	0.0	0.0	0.0	0.0	0.0	0.0	0.0	0.0	0.0	0.0	0.0	0.0	0.0	0.000281	0.0	0.0	0.0	3.6e-05	0.0	0.0	0.0	9.1e-05	0.002401	3.3e-05	0.0	0.0	0.000119	0.0	0.0	0.0	0.003289	0.0	0.0
OTU116	0.0	0.000269	0.0	0.006767	5e-05	5.3e-05	0.0	1.9e-05	0.0	0.00036	0.0	0.0	0.0	0.0	0.000417	0.0	0.000827	0.0	0.000389	3.2e-05	0.000747	0.0	0.000298	0.000363	0.0	4.2e-05	0.0	0.0	0.0	0.0	0.0	0.005126	0.000205	0.00026	0.001376	0.0	0.000122	8.3e-05	0.000192	0.0	0.000176	0.000341	4.4e-05	0.000174	0.0	0.0	4.2e-05	0.0	0.0
OTU117	0.001039	0.0	0.000411	0.0	0.002498	0.0	0.000725	0.000136	0.0	0.000542	4.8e-05	0.000313	0.0	0.0	0.000418	0.000144	0.004582	3e-05	0.001375	0.0	0.00093	0.001474	0.000295	0.0	9.5e-05	3.8e-05	7e-05	0.0	3.8e-05	0.0	0.000798	0.000452	0.000864	0.0	0.0	0.000937	0.0	0.00119	0.000235	0.000775	0.000752	0.000424	0.0	0.0	0.001387	0.000305	0.001306	0.000259	0.0
OTU118	0.000217	0.001633	0.0	0.000825	0.0	0.0	0.0	0.0	0.0	0.0	0.0	3.6e-05	4.8e-05	0.0	0.001445	0.009864	0.037894	0.00167	0.000584	0.00054	0.010759	0.004399	0.001131	0.000164	0.000101	0.0	0.00116	0.000476	0.000258	0.001477	0.0	0.000702	0.000604	0.000206	0.004746	0.000461	0.001201	0.0	4.1e-05	6.3e-05	0.000142	0.000103	0.000859	0.000516	0.001737	0.0	0.000567	5.4e-05	0.0
OTU119	0.0	0.001814	0.0	0.002217	0.0	0.0	0.0	0.0	0.0	0.0	0.0	0.0	4.5e-05	0.0	0.0	0.0	0.0	0.0	0.0	0.001803	0.0	0.000102	0.0	0.000362	0.002035	0.0	0.0	0.0	0.0	0.007192	0.0	4.2e-05	0.0	0.001395	0.0	0.0	0.001148	0.005013	0.000342	0.0	0.0	0.00173	0.000346	0.003454	0.0	0.0	0.0	0.0	0.0
OTU120	0.00551	0.0	9.1e-05	0.0	0.0	0.0	0.0	0.001197	0.00053	0.0	0.0	0.0	0.0	0.0	0.0	0.0	1.9e-05	0.0	0.0	0.000207	0.0	0.00013	0.0	0.0	0.0	0.0	0.0	0.012436	0.000158	0.0	0.000123	0.0	0.0	0.0	0.0	0.0	0.0	0.000528	0.000368	0.0	0.0	0.0	0.0	0.0	0.0	0.0	3.5e-05	0.0	5.5e-05
OTU121	0.0	0.000181	0.0	5.6e-05	0.00254	0.0	0.0	0.000138	0.032958	0.0	0.0	0.0	0.000135	0.0	0.010764	0.000262	0.008682	0.002144	0.0	8.1e-05	3.6e-05	0.0	0.000329	0.00049	0.0	0.0	0.0	0.00258	0.0	0.000106	0.003304	0.0	0.0	0.0	0.036234	0.000111	0.0	0.0	4.6e-05	0.0	0.0	0.0	0.0	0.0	0.006795	0.0	0.001699	0.006447	0.0
OTU122	4.7e-05	0.0	0.0	0.0	0.006411	0.0	0.0	5.6e-05	0.0	0.0	0.0	0.001053	0.00213	0.0	0.000203	0.0	0.0	0.000141	0.0	0.0	0.0	0.0	0.0	0.0	0.0	0.00015	0.0	0.000101	0.000254	0.007014	0.000356	0.0	0.0	0.0	0.0	0.0	0.0	4.4e-05	0.0	0.0	0.0	0.0	0.000124	0.0	0.000791	0.0	0.0	0.0	0.0
OTU123	0.0	0.0	0.000248	0.0	8.9e-05	0.0	0.0	6.2e-05	0.0	0.0	0.0	0.000148	0.000145	0.0	6e-05	0.0	0.0	0.0	0.0	0.0	0.0	0.0	0.0	0.0	0.0	0.0	0.0	0.0	0.000102	0.0	0.000681	0.0	0.0	0.0	0.000314	0.0	0.0	0.0	0.0	0.0	0.0	0.0	0.0	0.0	0.0	0.0	3.6e-05	0.0	0.0
OTU124	0.000125	0.001071	7.6e-05	0.0	0.0	0.0	0.0	0.0	0.000576	0.0	0.0	0.0	0.000909	0.0	0.000589	0.0	0.0	0.000852	0.0	4.2e-05	0.0	0.0	0.000217	0.000721	0.0	0.0	0.0	0.00339	5e-05	0.0	0.0025	0.000198	0.0	0.000257	0.00108	0.0	4.7e-05	0.001245	8.7e-05	0.0	0.0	0.000208	8.3e-05	0.00137	0.005563	0.0	0.0	0.0	0.0
OTU125	0.0	0.0	0.0	0.0	0.003057	0.0	0.0	7.3e-05	0.0	0.0	0.0	0.0	9.1e-05	0.0	0.0	0.0	0.0	0.0	0.0	0.0	0.0	0.0	0.0	3.8e-05	0.0	0.0	0.0	0.050659	0.000214	0.0	0.000123	0.0	0.0	0.0	0.0	0.0	0.0	0.00223	0.0	0.0	0.0	0.0	0.0	0.0	4.6e-05	0.0	0.0	0.0	0.0
OTU126	0.009622	0.0	0.0	0.0	0.0	0.0	0.0	0.0	0.0	0.0	0.0	0.0	0.002677	0.0	0.000158	0.0	0.0	0.0	0.0	0.0	4.5e-05	0.000108	0.0	0.0	0.000174	0.000183	0.0	0.008199	0.003172	0.001799	0.0	0.0	0.0	0.0	0.0	0.0	0.0	0.000229	0.0	0.0	0.0	0.0	0.0	0.002847	0.007882	0.0	0.0	0.0	0.0
OTU127	0.0	0.000504	8.7e-05	0.0	0.0	0.0	0.0	0.0	0.0	0.0	0.0	0.0	0.0	0.0	0.0	0.0	2.4e-05	0.0	0.0	0.001758	0.001443	0.0	0.0	0.01084	0.004794	0.0	0.0	3.2e-05	0.004888	0.0	0.0	0.0	0.0	0.0	0.0	0.0	0.0	0.0	5e-05	0.0	0.0	0.0	0.000128	0.0	0.0	0.0	0.0	0.0	0.0
OTU128	0.005098	0.0	0.001781	0.0	0.031904	0.0	0.001286	0.005024	0.003724	0.0	0.0	0.022856	0.094444	0.000601	5e-05	0.0	0.000389	0.00045	0.0	0.0	3.6e-05	0.000746	0.000142	0.0	2.7e-05	0.000185	0.00218	0.004204	4.9e-05	0.000156	6.2e-05	0.000765	0.000534	0.0	0.000365	0.0	0.0	3.7e-05	5.6e-05	0.000861	7e-05	0.0	0.0	8.6e-05	0.001049	0.006613	0.000251	0.000364	0.0
OTU129	0.000588	9.3e-05	0.0004	0.00011	0.005002	0.0	0.0	0.000221	0.000215	0.0	0.0	0.000136	0.001859	0.0	0.000157	0.0	0.000227	0.000149	0.0	0.0	4.1e-05	0.0	0.000722	0.00055	5.7e-05	4.2e-05	0.0	0.0	5.6e-05	0.0	0.001184	0.0	0.0	4.2e-05	0.001201	3.3e-05	0.0	0.001058	0.0	0.000324	0.0	6.2e-05	0.0	0.000124	0.000284	0.0	0.000145	5.4e-05	0.0
OTU130	0.0	0.000243	0.0	4.8e-05	0.00047	0.0	0.0	0.0	0.0	0.0	0.0	0.0	0.000483	0.0	0.000855	0.0	0.0	0.000216	0.0	0.0	0.0	0.0	5e-05	0.0	4.1e-05	0.0	0.0	0.0	0.0	0.00164	0.0	0.0	0.0	0.0	0.00165	0.0	0.0	0.0	0.000818	0.0	0.0	0.0	0.0	0.000156	0.0	0.000169	0.0	0.0	0.0
OTU131	0.000251	0.0	0.0	2.6e-05	0.00078	0.0	0.000601	0.001842	0.000288	0.000851	0.000105	0.000217	0.002356	0.0	4.9e-05	0.000728	0.000525	0.001102	0.000169	0.0	3.1e-05	0.000133	0.0	0.0	7.1e-05	0.000234	0.0	8.1e-05	0.000216	5.9e-05	5.2e-05	5.1e-05	7.2e-05	0.0	0.0	6.6e-05	0.0	0.000949	0.0	0.000527	0.001333	3.8e-05	0.0	0.0	0.00026	0.000332	0.000186	0.00049	0.0
OTU132	0.0	0.0	0.0	0.0	0.0	0.0	0.0	0.0	0.0	0.0	0.0	0.0	8.6e-05	0.0	0.0	0.0	0.0	0.0	0.0	0.0	4.2e-05	0.0	0.0	0.0	7.1e-05	0.0	0.0	0.0	0.0	0.0	0.0	0.0	0.0	0.0	0.0	0.0	0.0	0.0	0.0	0.0	0.0	0.0	0.0	0.0	0.0	0.0	0.0	0.0	0.0
OTU133	0.0	0.0	0.0	0.0	0.0	0.0	0.0	0.0	0.0	0.0	0.0	0.0	0.0	0.0	0.0	0.0	0.0	0.0	0.0	0.0	0.0	0.0	0.0	0.0	0.0	0.0	0.0	0.0	0.0	0.0	0.0	0.0	0.0	0.0	0.0	0.0	0.0	0.0	0.0	0.0	0.0	0.0	0.0	0.0	0.0	0.0	0.0	0.0	0.0
OTU134	4.7e-05	0.0	0.0	0.0	0.004458	0.0	0.0	0.0	0.0	0.0	0.0	0.000537	0.0	0.0	0.0	0.0	0.0	0.0	0.0	0.0	0.0	0.0	0.0	0.0	0.0	0.0	0.0	0.0	0.0	0.0	0.0	0.0	0.001797	0.0	0.0	0.0	0.0	0.0	0.0	0.0	0.0	0.0	0.0	0.0	0.0	0.0	0.0	0.0	0.0
OTU135	0.001232	4.3e-05	0.001487	0.0	0.001401	0.0	0.0	0.00094	0.0	0.0	0.0	0.000452	4.9e-05	0.0	0.0	0.0	0.00054	0.000425	0.0	3.6e-05	0.0	3.7e-05	0.0	3.7e-05	0.0	0.0	0.0	0.000618	0.00101	0.000453	0.004967	0.0	0.0	0.0	0.000388	0.0	6.8e-05	0.0	0.00011	0.0	0.0	0.0	9.4e-05	5e-05	0.001109	0.0	0.000321	0.000643	0.0
OTU136	0.0	4.5e-05	0.0	3.5e-05	0.0	0.0	0.0	0.0	0.0	7.5e-05	0.0	0.0	0.0	0.0	0.0	0.0	6.8e-05	0.000334	0.0	0.0	0.0	0.0	0.000127	0.000171	0.000159	3.4e-05	0.0	0.0	0.0	0.0	0.0	4e-05	0.000673	0.0	5.2e-05	3.2e-05	0.0	0.0	4.2e-05	0.0	3.5e-05	0.0	0.0	0.0	4.9e-05	0.0	0.0	0.0	0.0
OTU137	0.008379	0.000644	0.000991	0.008822	0.0	0.000325	0.001864	0.008775	6.6e-05	0.0	0.0001	0.0	4.7e-05	0.001232	0.005877	0.000325	0.0333	0.00199	0.000687	0.015129	0.018749	0.0	0.0	0.0	0.001227	0.00212	0.0	0.0	0.001174	0.002943	6.4e-05	0.0	0.000496	0.001629	0.000102	0.000415	0.005923	0.003122	0.001166	7.7e-05	0.002188	0.000148	8.5e-05	0.018525	0.000208	0.002627	0.004669	0.001331	0.043498
OTU138	0.0	0.0	0.0	0.000725	0.0	0.0	0.0	0.0	0.0	0.003845	0.0	0.0	0.0	0.0	0.0	0.0	2.1e-05	0.0	0.0	0.0	0.0	0.0	0.0	0.0	0.0	0.0	0.0	0.0	0.0	5.5e-05	0.0	0.0	0.0	0.0	0.0	0.0	0.0	0.0	0.000874	0.0	0.0	0.0	0.0	0.000467	0.0	0.0	3.7e-05	0.0	0.0
OTU139	8.8e-05	0.0	0.0	3e-05	0.0	0.0	0.001318	0.0	0.0	0.0	5.7e-05	0.0	4.5e-05	0.000609	0.0	0.0	0.0	0.0	3.2e-05	0.000161	7.6e-05	0.001446	0.0	4.7e-05	0.000282	0.0	0.000784	0.000411	4.7e-05	0.0	6.1e-05	5e-05	0.0	4.9e-05	5.4e-05	0.020363	0.0	0.0	0.000787	3e-05	0.001872	0.0	3.9e-05	0.047968	5e-05	0.0	0.004183	0.0	0.0
OTU140	0.0	0.0	0.0	0.0	0.0	0.0	0.0	0.0	0.0	0.0	0.0	0.0	0.0	0.0	0.0	0.0	0.0	0.0	0.0	0.0	0.0	0.0	0.0	0.0	0.06797	0.0	0.0	0.000126	0.0	0.000217	0.0	0.0	0.0	0.0	0.0	0.0	0.0	0.0	0.0	0.0	0.0	0.0	0.0	0.0	0.0	0.0	0.0	0.0	0.0
OTU141	0.0	0.0	0.0	9.2e-05	0.0	0.0	0.0	2.8e-05	0.000687	0.000141	0.0	0.0	0.0	0.0	0.0	0.0	0.000585	0.0	4.2e-05	0.000625	0.000109	0.0	0.000542	0.000532	0.000113	0.0	0.0	7.4e-05	0.000169	0.002409	0.0	0.0	0.0	0.000212	0.0	0.001014	0.000367	0.000339	9.3e-05	2.7e-05	0.001393	0.0	0.0	0.0	0.0	0.0	0.004249	0.0	0.0
OTU142	0.004971	9.4e-05	0.000416	0.0	0.0	9e-05	0.0	0.0	0.0	0.0	0.0	0.000204	0.00301	0.0	0.000807	0.0	5.2e-05	0.000955	0.0	8.7e-05	0.000161	0.0	0.0	0.004491	0.000135	0.0	0.0	0.010672	0.004222	0.000459	0.000656	0.0	0.0	3.6e-05	0.0	0.0	0.000276	0.008982	0.000448	0.0	0.0	0.000629	0.000124	0.00376	0.0	0.0	0.001911	0.001979	0.0
OTU143	0.0	0.0	0.000837	0.0	0.01401	0.0	0.0	0.0	0.0	0.0	0.0	0.0	0.019163	0.0	0.0	0.0	0.0	0.0	0.0	0.0	0.0	0.0	0.0	0.0	4e-05	0.0	0.0	0.019397	0.0	0.0	0.000117	0.0	0.0	0.0	0.0	0.0	0.0	0.0	0.0	0.0	0.0	0.0	0.0	0.0	0.0	0.0	0.0	0.0	0.0
OTU144	0.0	0.0	0.0	0.0	0.0	0.0	0.0	0.0	0.0	0.0	0.0	0.0	0.0	0.0	0.0	0.0	0.0	0.0	0.0	0.0	0.0	0.0	0.0	0.000353	0.0	0.000687	0.0	0.0	0.004432	0.0	0.0	0.0	0.0	0.0	0.003085	0.0	0.0	0.0	0.0	0.0	0.0	0.0	0.0	0.0	0.0	0.0	0.0	0.0	0.0
OTU145	0.0	0.000559	0.0	0.0	0.0	0.0	0.0	0.0	7.3e-05	6.7e-05	0.0	0.0	0.0	0.0	4.7e-05	0.0	0.0	0.002586	0.0	0.0	3.4e-05	0.000769	0.001705	0.000364	0.0	0.0	0.0	3.6e-05	4.7e-05	0.0	0.0	0.0	0.0	8.3e-05	0.0	0.0	0.000305	8.7e-05	0.00016	0.0	3.2e-05	6.1e-05	0.000116	0.002243	0.000334	0.0	0.0	0.0	0.0
OTU146	0.0	0.0	0.0	0.0	0.0	0.0	0.0	0.0	0.0	0.003486	0.0	0.0	0.000147	0.0	5.2e-05	0.0	0.0	0.0	0.0	0.0	0.0	0.0	0.0	0.0	0.0	0.0	0.0	0.0	0.0	0.0	0.0	0.0	0.0	0.0	0.0	0.0	0.0	0.0	0.0	0.0	0.0	4.3e-05	0.0	0.0	0.0	0.0	0.0	0.0	0.0
OTU147	0.0	0.000638	0.0	0.0	4.7e-05	0.0	0.0	0.000692	0.0	0.0	0.0	4.8e-05	8.9e-05	0.0	0.00028	0.0	0.001384	0.000166	0.0	0.000159	3.9e-05	0.001287	4.4e-05	0.000111	0.000924	4e-05	0.0	0.001251	0.000183	0.000946	0.00042	0.000146	0.0	4.1e-05	0.006591	0.0	0.0	0.001273	0.000319	0.000609	0.0	0.000117	4.2e-05	0.0	0.000217	0.0	0.000334	0.000184	0.0
OTU148	0.0	0.00018	0.0	0.015281	0.0	0.0	0.0	0.0	0.0	0.0	0.0	0.0	9.3e-05	0.0	0.0	0.0	0.0	0.0	0.0	0.0	0.0	0.0	0.0	0.0	0.0	0.0	0.0	0.0	0.0	0.0	0.0	0.0	0.0	0.0	0.0	0.0	4.3e-05	0.000401	0.001332	0.0	0.0	0.0	0.0	0.001561	0.0	0.0	0.015309	0.0	0.0
OTU149	0.000566	4.5e-05	0.002165	0.0	0.003458	0.0	0.0	0.002978	0.00108	0.0	0.0	9.4e-05	0.00014	0.0	0.00241	0.0	0.000177	0.003658	0.0	0.0	0.0	0.0	0.000601	0.000171	0.0	0.000186	0.0	7.7e-05	0.00017	0.0	0.020482	0.0	0.004114	3.9e-05	0.001828	0.0	3.4e-05	0.0	4.1e-05	0.0	0.0	7.6e-05	0.00029	0.0	0.000277	0.001472	0.000979	0.00177	0.0
OTU150	0.000255	0.0	0.0	0.0	0.0	0.000152	0.0	0.0	0.0	0.0	0.0	0.0	0.0	0.0	0.0	0.0	0.0	0.0	0.0	0.000514	4.4e-05	0.0	0.0	0.00043	0.0	0.0	0.0	0.000146	0.001311	0.0	0.0	0.0	0.0	0.0	0.0	0.0	0.0	0.0	0.0	0.0	0.0	0.000161	0.0	0.0	0.0	0.0	0.0	0.0	0.0
OTU151	0.080726	0.0	0.0	0.0	0.0	0.0	0.0	0.0	0.0	0.016441	9.6e-05	0.0	0.000187	0.0	0.0	0.0	0.0	0.0	0.000134	0.0	0.0	4.6e-05	0.0	4.1e-05	0.000697	6.7e-05	0.0	0.001323	4.9e-05	5.9e-05	0.000378	0.0	0.0	0.0	0.0	3.2e-05	0.0	0.0	4.9e-05	0.0	3.7e-05	0.0	0.0	0.0	0.0	0.0	0.0	0.0	0.0
OTU152	0.0	0.0	0.0	0.0	0.0	0.0	0.0	0.0	0.0	0.0	0.0	0.0	4.5e-05	0.0	0.0	0.0	0.0	0.0	0.0	0.000116	0.0	0.0	0.0	0.060494	0.0	0.0	0.0	0.0	0.0	0.0	0.0	0.0	0.0	0.0	0.0	0.0	0.0	0.0	0.0	0.0	0.0	0.0	0.0	0.000308	0.0	0.0	0.0	0.0	0.0
OTU153	0.0	0.0	0.0	0.0	0.00029	0.0	0.0	0.0	0.0	0.0	0.0	0.0	0.006655	0.0	0.000499	0.0	2.5e-05	0.0	0.0	0.0	0.0	2.4e-05	0.0	0.000154	0.0	0.0	0.0	0.000363	0.000109	0.000116	0.0	0.0	0.0	4.7e-05	0.0	0.0	0.0	0.0	0.000242	0.0	0.0	0.0	0.0	0.0	0.0	0.001029	7.4e-05	0.000661	0.0
OTU154	0.0	0.0	0.0	0.0	0.0	0.0	0.0	0.0	0.0	0.0	0.0	0.0	0.0	0.0	0.0	0.0	0.0	0.000917	0.0	0.000408	0.000461	0.0	0.0	0.001253	0.000101	0.0	0.0	0.000256	0.000342	0.000214	0.000459	0.0	0.0	7.6e-05	0.0	0.0	0.0	0.007965	0.000188	0.0	0.0	0.0	0.0	0.000148	0.0	0.0	0.0	0.0	0.0
OTU155	0.000102	0.001474	0.0	0.000276	0.0	0.002628	0.0	2.5e-05	0.0	0.0	0.0	7.7e-05	8.2e-05	0.0	0.001567	0.0	0.000422	0.000537	0.0	0.000454	0.001874	0.0	0.000883	0.000231	0.000507	3.3e-05	0.00082	3.3e-05	0.001207	0.000163	5.9e-05	0.002273	0.00045	0.000372	0.000579	3.9e-05	0.000949	0.000808	0.000189	3.3e-05	0.00073	0.000367	0.000494	0.002274	0.00101	0.002344	0.0	0.0	0.0
OTU156	8.7e-05	0.0	0.0	0.0	0.0	0.0	0.0	0.0	0.0	0.0	0.0	0.0	0.001099	0.0	0.0	0.0	0.0	0.0	0.0	0.0	0.0	0.0	0.0	0.0	0.010562	0.0	0.0	0.000374	0.0	0.021138	0.0	0.0	3.9e-05	0.0	0.0	0.0	0.0	0.002339	3.4e-05	0.0	0.0	0.0	0.0	0.0	0.0	0.0	0.0	0.0	0.0
OTU157	0.000293	0.003376	0.0	0.003565	4.8e-05	0.0	0.0	0.0	0.0	0.0	0.0	0.0	8.5e-05	0.0	0.0	0.0	0.0	0.0	0.0	0.0	0.0	0.0	0.0	0.0	0.0	0.0	0.0	0.0	0.0	0.0	0.000249	0.0	0.0	0.0	0.00295	0.0	0.0	4.6e-05	0.000237	0.0	0.0	0.0	0.000695	0.003508	0.0	0.0	0.0	0.0	0.0
OTU158	0.000327	0.000919	0.0	5.3e-05	0.0	0.0	0.0	0.0	0.0	0.0	0.0	0.0	0.0	0.0	0.0	0.0	0.0	0.000351	0.0	0.0	0.0	2.4e-05	0.0	0.000498	0.0	0.0	0.0	0.0	0.000199	5.4e-05	0.0	0.0	0.0	0.00027	0.0	0.0	0.0	4.9e-05	0.0	0.0	0.0	0.000104	0.0	0.0	0.0	0.0	0.000336	0.000309	0.0
OTU159	0.004244	0.0	0.0	0.0	0.0	0.0	0.0	0.0	0.000152	0.0	0.0	0.0	0.0	0.0	0.000547	0.0	2.3e-05	0.0	0.0	0.0	0.0	0.0	0.0	0.0	0.0	0.0	2.8e-05	0.0	0.000259	5.5e-05	0.0	0.000319	0.0	7.6e-05	0.0	0.0	0.0	0.0	0.000147	2.7e-05	0.0	0.0	0.00043	0.00031	0.0	0.0	0.0	0.0	0.0
OTU160	0.0	0.0	0.0	3e-05	0.0	0.0	0.0	2.5e-05	0.0	0.0	0.0	0.0	0.0	0.0	0.0	0.0	0.0	0.0	0.0	0.0	0.0	0.0	0.0	0.0	0.000658	0.0	0.0	0.0	0.0	5.5e-05	0.0	0.0	4.2e-05	0.0	0.0	0.000164	0.0	0.0	0.0	0.0	0.0	0.0	4.3e-05	0.0	0.0	0.0	0.0	0.0	2.1e-05
OTU161	0.003027	4.5e-05	0.000233	0.002837	0.008506	0.0	0.062225	0.000175	0.002609	0.000142	6.8e-05	0.001719	0.004897	0.000297	0.000768	0.0	0.001016	0.001137	0.000264	7.8e-05	0.000256	0.000215	0.001417	0.005178	7.1e-05	0.0	0.0	0.00107	0.000217	0.000298	0.026728	0.0	0.003053	7.7e-05	0.004959	0.000603	0.000482	8.1e-05	0.000245	0.003428	0.000137	3.8e-05	0.000121	0.000275	0.00022	0.004463	0.00041	0.001754	8.8e-05
OTU162	0.000303	0.0	0.002826	4.7e-05	0.0	0.0	6e-05	4.8e-05	0.0	0.0	0.001684	0.0	0.0	0.000235	0.000686	0.0	0.0042	3e-05	0.000278	0.000632	0.00115	0.0	0.0	0.0	0.0	0.000267	0.0	0.0	5.9e-05	0.000347	0.0	0.0	0.0	0.0	0.0	0.000116	0.007647	9.1e-05	0.000244	0.0	0.000118	4.1e-05	0.0	0.001132	0.0	0.000794	3.8e-05	0.0	0.000761
OTU163	0.0	0.0	0.000158	2.6e-05	0.0	0.0	0.000382	0.0	0.0	0.0	5.8e-05	0.0	0.0	0.0	0.0	0.0	0.0	0.0	6.2e-05	0.0	7.7e-05	3.4e-05	0.0	0.0	0.000217	0.0	0.0	0.0	0.0	0.0	0.0	0.0	0.0	0.0	0.0	0.0	0.0	0.0	0.000331	0.0	0.000673	3.1e-05	0.0	0.00088	0.0	0.0	0.0	0.0	0.0
OTU164	0.0	0.0	0.0	0.0	0.0	0.0	0.0	0.0	0.0	0.0	0.0	0.0	0.0	0.0	0.0	0.0	0.0	0.0	0.0	0.0	0.0	0.0	0.0	0.0	0.0	0.0	0.0	0.0	0.0	0.0	0.0	0.0	0.0	0.0	0.0	0.0	0.0	0.0	0.0	0.0	0.0	0.0	0.0	0.0	0.0	0.0	0.0	0.0	0.0
OTU165	0.0	0.0	0.0	0.0	0.0	0.0	0.0	0.0	0.0	0.0	0.0	0.0	0.0	0.0	0.0	0.0	0.0	0.0	0.0	0.0	0.0	0.0	0.0	0.0	0.0	0.0	0.0	0.0	0.0	0.0	0.0	0.0	0.0	0.0	0.0	0.0	0.0	0.0	0.0	0.0	0.0	0.0	0.0	0.0	0.0	0.0	0.0	0.0	3.5e-05
OTU166	0.001683	0.000215	0.000333	0.000115	8.7e-05	0.000128	0.078437	0.068666	0.025165	7e-05	4.6e-05	4.2e-05	0.000135	0.033578	0.003351	6.7e-05	0.027759	0.000582	0.0	0.000139	0.00062	4e-05	0.000673	0.004243	0.000178	0.000154	0.0	0.003677	0.000826	0.000169	0.00252	8.6e-05	0.007085	0.0	0.007157	0.011732	0.002746	0.0	0.000177	0.001646	0.000478	3e-05	0.000355	0.000188	4.7e-05	0.018375	0.000669	0.001093	2.5e-05
OTU167	0.0	0.0	7.8e-05	0.0	4.2e-05	0.0	0.0	2.9e-05	0.0	0.0	4.9e-05	0.000965	0.001617	9.7e-05	0.000685	0.000138	0.001702	0.001087	0.0	0.0	0.0	0.0	5.1e-05	0.0	4.1e-05	7.4e-05	0.0	0.00015	0.0	0.000105	0.001814	0.0	7.9e-05	0.0	0.001526	0.0	4.4e-05	4.6e-05	0.0	0.0	0.0	0.0	0.0	0.0	0.000105	0.0	0.0	0.000613	0.0
OTU168	0.000198	0.000338	0.0	1.8e-05	0.000567	0.0	0.0	0.000156	0.000216	0.0	5e-05	0.0	0.000503	0.0	0.000358	0.0	0.0032	0.000352	0.0	0.003093	0.000153	0.0	4.3e-05	0.000166	0.000301	0.0	0.0	0.001326	0.000874	0.013116	0.000237	9.3e-05	0.0	0.000233	0.00106	0.0	0.000446	0.002182	0.000329	0.0	0.0	0.000239	0.000376	0.000798	0.000984	0.0	9.5e-05	0.000128	0.0
OTU169	0.0	3.8e-05	0.0	0.0	8.4e-05	0.0	0.0	7.4e-05	7.6e-05	0.0	0.0	0.001212	7.8e-05	0.0	9.9e-05	0.0	0.0	0.0	0.0	0.0	0.0	0.0	0.0	0.0	0.0	0.0	0.0	0.000287	0.000385	0.0	0.002678	0.0	0.000166	0.0	0.0	0.0	3.4e-05	4.5e-05	0.000146	0.0	0.0	0.0	5.8e-05	0.0	0.00018	0.001213	3.5e-05	0.002083	0.0
OTU170	0.0	0.002017	0.0	0.0	0.0	0.0	0.0	0.0	0.0	0.0	0.0	4.1e-05	0.0	0.0	0.0	0.0	0.0	0.0	0.0	0.0	0.0	0.0	0.0	0.0	0.0	0.0	0.0	0.0	0.0	0.0	0.0	0.0	0.0	0.0	0.000501	0.0	0.0	0.0	0.0	0.0	0.0	0.0	0.0	0.000721	0.0	0.0	0.0	0.0	0.0
OTU171	4.9e-05	0.000192	0.0	0.000107	0.005028	0.0	0.0	0.001027	0.0	6.3e-05	0.0	0.002108	0.0	0.0	5.1e-05	0.0	0.02183	3.4e-05	0.000252	0.000272	0.000149	0.000676	4.7e-05	4e-05	3.8e-05	9.5e-05	6.1e-05	0.000471	9.8e-05	0.000371	0.00013	0.000374	0.000482	0.000352	0.000628	5.8e-05	0.000283	0.011995	0.000461	3.1e-05	5.8e-05	0.000147	0.000166	0.000168	0.002687	0.0	0.0	0.004996	0.0
OTU172	0.0	0.0	0.0	0.0	0.0	0.0	0.0	0.0	0.0	0.0	0.0	0.0	0.0	0.0	0.0	0.0	0.0	0.0	0.0	0.0	0.0	2e-05	0.0	0.0	0.0	0.0	0.0	0.0	0.0	0.0	0.0	0.0	0.0	0.0	0.0	0.0	0.0	0.0	0.0	0.0	0.0	0.0	0.0	0.0	0.0	0.034312	0.0	0.0	0.0
OTU173	0.0	0.0	0.0	6.2e-05	0.0	0.004753	0.0	3.2e-05	0.0	0.13553	0.0	0.0	0.000185	0.009281	0.004482	0.000137	0.0	0.0	0.0	0.0	0.0	0.0	0.0	0.0	0.000449	0.0	0.0	0.0	0.0	0.0	0.0	0.0	0.0	0.0	0.0	0.0	0.0	0.0	0.0	0.0	0.0	0.0	0.0	0.0	0.0	0.0	0.001619	0.0	0.0
OTU174	0.003711	0.0	8e-05	0.0	0.0	0.0	0.0	0.0	0.0	0.0	0.0	0.0	0.0	0.0	0.003209	0.000134	0.0	0.0	0.0	0.000158	0.0	0.0	0.0	0.000435	0.0	0.0	0.0	0.0	0.0	0.012456	0.0	0.0	0.0	4.3e-05	0.0	0.0	0.0	0.000229	9.5e-05	0.0	0.0	0.0	0.0	0.0	0.0	0.0	0.0	0.0	0.0
OTU175	0.0	0.0	0.0	0.0	0.0	0.0	0.0	5.4e-05	0.0	0.0	0.0	0.0	0.0	0.0	0.0	0.0	3.2e-05	0.0	0.0	0.0	0.0	7.4e-05	0.0	0.0	0.002864	0.0	2.7e-05	7.3e-05	0.0	0.000268	0.0	0.0	0.0	3.4e-05	0.0	0.0	4.3e-05	0.0	8.1e-05	0.0	0.002252	4.6e-05	0.0	0.000135	0.0	0.0	0.0	0.0	0.002929
OTU176	0.0	9e-05	7.8e-05	0.000156	0.0	0.0	0.00022	0.0	0.0	0.0	0.000148	0.0	0.0	0.0	0.002758	0.001176	5e-05	0.000113	3.4e-05	8.9e-05	0.003761	0.000224	0.002664	4.3e-05	3.7e-05	0.0	0.000171	0.000255	4.8e-05	0.000103	0.0	0.001759	0.00079	4.3e-05	0.000647	0.0	0.000289	0.0	0.00217	0.0	0.0	0.00021	0.000205	0.000127	0.0	0.0	4.1e-05	0.0	0.0
OTU177	0.007193	0.0	8.9e-05	0.0	0.0	0.0	0.0	2e-05	0.0	0.011558	0.0	0.0	0.0	0.0	0.0	0.0	0.0	0.0	0.000373	0.0	0.0	0.0	0.0	0.0	3.4e-05	6.8e-05	0.001031	0.000143	0.000409	0.0	0.0	0.0	0.0	0.0	0.0	6.9e-05	0.0	0.0	0.000409	0.0	0.0	0.0	0.0	0.0	0.0	0.0	0.000301	0.0	0.0
OTU178	0.0	0.0	0.0	0.0	0.0	0.0	0.0	0.0	0.0	0.0	0.0	0.0	0.034179	0.0	0.0	0.0	0.0	0.0	0.0	0.0	3.6e-05	0.0	0.0	0.0	0.0	0.0	0.0	0.0	0.002668	0.001189	0.0	0.0	0.0	0.0	0.0	0.0	0.0	0.0	0.0	0.0	0.0	3.3e-05	0.0	0.0	0.0	0.0	0.0	0.0	0.0
OTU179	9.7e-05	0.0	0.0	0.000198	0.0	0.0	0.0	0.0	0.0	0.0	0.0	0.0	0.0	0.0	9.7e-05	0.0	0.0012	0.0	0.0	0.0	0.000261	0.0006	0.0	0.0	0.0	0.0	0.0	0.0	5.7e-05	5.9e-05	0.0	0.0	0.0	0.0	0.000261	0.0	0.000154	4.1e-05	0.0	0.0	0.000249	7.7e-05	0.0	0.0	0.000369	0.0	7.3e-05	0.000228	0.0
OTU180	0.0	0.0	0.0	0.0	0.0	0.0	0.0	0.0	0.0	0.0	0.0	0.0	0.0	0.0	0.0	0.0	0.0	0.0	0.0	0.0	0.0	0.0	0.0	0.0	0.0	0.0	0.0	0.0	0.0	0.0	0.0	0.0	0.0	0.0	0.0	0.0	0.0	0.0	0.0	0.0	0.0	0.0	0.0	0.0	0.0	0.0	0.0	0.0	0.0
OTU181	0.0	0.0	0.0	0.0	0.0	0.0	0.0	0.0	0.0	0.0	0.0	0.0	0.0	0.0	0.0	0.0	0.0	0.0	0.0	0.0	0.0	0.0	0.0	0.0	0.0	0.0	0.0	0.0	0.0	0.0	0.0	0.0	0.0	0.0	0.0	0.0	0.0	0.0	0.0	0.0	0.0	0.0	0.0	0.0	0.0	0.0	0.0	0.0	0.0
OTU182	0.001859	0.001981	0.0	0.000256	0.0	0.0	0.0	0.0	0.0	0.0	0.0	0.0	0.0	0.0	0.0	0.0	0.0	0.005938	0.0	0.000128	0.000217	0.0	0.0	0.000503	0.0	0.000272	0.0	0.000987	4.9e-05	0.000177	0.002085	0.0	0.0	3.6e-05	0.0	0.0	0.0	0.0	0.000331	0.0	0.0	0.0	4.5e-05	0.000142	0.000893	8.1e-05	0.0	0.001154	0.0
OTU183	0.000298	0.0	0.0	0.0	0.003751	0.0	5.8e-05	0.001569	0.00021	0.000138	0.0	0.000287	4.8e-05	2.3e-05	4.3e-05	6.1e-05	0.001676	3.2e-05	0.000604	0.0	2.9e-05	0.0	0.0	0.0	7e-05	0.000195	0.000243	0.0	0.0	0.000113	0.0	9.2e-05	0.000119	0.0	4.4e-05	0.001894	7.9e-05	0.000328	0.0	0.000335	0.000377	0.0	3.9e-05	3.6e-05	0.000522	0.0	0.0	0.000124	0.0
OTU184	0.0	0.0	0.0	0.0	0.0	0.0	0.0	0.0	0.0	0.0	0.0	0.0	0.0	0.0	0.0	0.0	0.0	0.0	0.0	0.0	0.0	0.0	0.0	0.0	0.0	0.0	0.0	0.0	0.0	0.000162	0.0	0.0	0.0	0.0	0.0	0.0	0.0	0.0	0.0	0.0	0.0	0.0	0.0	0.005062	0.0	0.0	0.012267	0.0	0.0
OTU185	0.0	0.0	0.0	0.0	0.0	0.0	0.0	0.0	0.0	0.0	0.0	0.0	0.0	0.0	0.0	0.0	0.0	0.0	0.0	0.0	0.0	0.0	0.0	0.0	0.0	0.0	0.0	0.0	0.0	0.0	0.0	0.0	0.0	0.0	0.0	0.0	0.0	0.0	0.0	0.0	0.0	0.0	0.0	0.0	0.0	0.0	0.0	0.0	0.0
OTU186	0.0	0.0	0.0	0.0	0.0	0.0	0.0	0.0	0.0	0.0	0.008768	0.0	4.5e-05	0.0	0.0	0.0	0.0	0.0	3e-05	0.0	0.0	0.0	0.0	0.0	0.0	0.0	0.0	0.0	0.002643	0.0	0.0	0.0	0.0	3.7e-05	0.0	0.0	0.0	0.0	0.0	0.0	0.0	0.0	0.0	0.0	0.0	0.0	0.0	0.0	0.0
OTU187	0.0	0.0	0.0	3.4e-05	0.0	0.0	0.0	0.0	0.0	0.0	0.0	4.3e-05	0.0	0.0	0.0	0.0	0.0	0.0	0.0	0.0	0.0	0.000428	0.0	0.0	0.0	0.0	0.013587	0.0	0.0	0.0	0.0	0.0	0.0	0.0	0.0	0.0	0.0	0.0	0.0	0.0	0.0	0.0	0.0	0.0	0.0	0.010651	0.0	0.0	0.0
OTU188	0.0	0.000431	0.0	0.0	0.0	0.000745	0.0	0.0	0.0	0.0	0.0	0.0	0.0	0.0	0.0	0.0	0.0	0.0	0.0	0.0	0.0	0.0	0.0	0.005425	0.00348	0.0	0.0	0.0	0.00212	0.0	0.0	0.0	0.0	0.0	0.0	0.0	0.0	0.0	4.4e-05	0.0	0.0	0.0	0.0	0.0	0.0	0.0	0.0	0.0	0.0
OTU189	0.0	0.0	0.0	3.2e-05	0.007386	0.0	0.0	0.0	6.7e-05	0.0	0.0	0.0	0.00097	0.0	0.0	0.0	0.000164	0.000754	0.0	0.0	0.000577	0.0	0.000289	0.0	0.0	0.0	0.0	0.000788	0.0	0.000433	0.002036	0.0	0.0	4e-05	0.0	0.00074	0.001	0.000659	0.0	0.0	0.0	0.0	4.2e-05	0.0	0.0	0.000234	0.0	0.0012	9e-06
OTU190	0.0	0.0	0.0	0.0	0.0	0.0	0.0	0.0	0.0	0.0	0.0	0.0	0.000325	0.0	0.0	0.0	0.0	0.0	0.0	0.0	0.0	0.0	0.0	0.0	0.0	0.0	0.0	0.0	0.0	5.3e-05	0.0	0.0	0.0	0.0	0.0	0.0	0.0	0.0	0.0	0.0	0.0	0.0	0.0	0.001969	0.0	0.0	0.0	0.0	0.0
OTU191	0.0	0.0	8.1e-05	0.0	4.5e-05	0.0	0.0	0.0	0.0	0.0	4.3e-05	0.0	0.0	0.0	0.0	6.3e-05	0.0	0.0	0.0	0.0	0.0	0.000587	0.0	0.0	6.7e-05	0.0	6.2e-05	0.000665	0.000159	0.002281	0.0	0.0	0.0	0.000143	5e-05	2.9e-05	0.0	0.0	0.001654	5.8e-05	3.1e-05	0.0	0.0	0.000437	0.0	8.2e-05	4.4e-05	0.0	0.0
OTU192	0.000156	8.7e-05	0.0	2.7e-05	0.0	4.1e-05	0.0	0.000161	0.0	0.0	0.0	8.9e-05	0.0	0.0	0.0001	0.0	0.001217	0.0	0.0	0.0	3.8e-05	5.8e-05	3.6e-05	3.9e-05	0.0	0.0	0.0	4e-05	5e-05	5.7e-05	0.0	0.000235	0.0	8.3e-05	0.000214	0.00104	0.000385	4.9e-05	4.4e-05	2.5e-05	0.0001	0.0	0.0	0.000223	0.0	0.000743	0.000105	0.000109	0.0
OTU193	0.00088	5.3e-05	7.9e-05	0.0	0.000399	0.0	3.3e-05	0.000128	0.000139	0.0	0.0	0.000934	0.00249	0.000157	9.7e-05	0.0	0.0	0.000171	0.0	0.0	0.0	4.4e-05	0.000231	0.0	0.0	0.0	0.00066	0.000272	0.0	0.0	5.1e-05	0.0	8.6e-05	0.0	0.000101	0.0	0.0	0.0	0.0	3e-05	0.0	0.0	0.0	0.0	0.000979	0.000328	3.6e-05	6.1e-05	0.0
OTU194	0.000165	0.0	0.0	2.3e-05	0.003148	0.0	0.000847	0.0	0.001375	0.0	0.0	0.0	0.0	0.000341	0.0	0.0	0.002507	0.0	0.0	0.0	0.000101	6.3e-05	4.3e-05	4.1e-05	3.7e-05	0.0	0.0	0.000201	0.0	0.0	6.5e-05	0.002748	0.000699	0.0	0.000147	0.0	0.0	0.0	0.0	0.001246	0.0	0.0	0.0	0.0	0.000736	0.002436	6.1e-05	0.0	0.0
OTU195	0.0	0.0	0.0	0.000338	0.0	0.0	0.0	0.0	0.0	0.0	0.0	0.0	0.0	0.0	0.0	0.0	0.0	0.0	0.0	0.0	0.0	3.3e-05	0.0	0.0	0.0	0.0	0.0	0.0	0.000577	0.0	0.0	0.0	0.0	0.0	0.0	0.0	0.0	0.0	0.0	0.0	0.0	0.000103	0.0	0.0	0.0	0.0	0.0	0.0	0.0
OTU196	0.0	0.0	0.0	0.0	0.0	0.0	0.0	0.0	0.0	0.0	0.0	0.0	0.0	0.0	0.0	0.0	0.0	0.0	0.0	0.0	0.0	0.0	0.0	0.0	0.0	0.0	0.0	0.0	0.0	0.0	0.0	0.0	0.0	0.0	0.0	0.0	0.0	0.0	0.0	0.0	0.0	0.0	0.0	0.0	0.0	0.0	0.0	0.0	0.0
OTU197	9.5e-05	0.000634	0.0	0.0	0.0	0.0	0.0	0.0	0.0	0.0	0.0	0.0	0.000145	0.0	0.000436	0.0	0.0	0.000662	0.0	0.000406	0.0	0.0	0.0	7.7e-05	3.6e-05	0.0	0.0	0.0	0.000198	0.0	0.00054	0.0	0.0	0.0	0.0	0.0	0.0	5.1e-05	0.0	0.0	0.0	0.0	0.0	0.001562	0.0	0.0	0.000554	0.0	0.0
OTU198	0.000101	0.0	0.000171	3e-05	0.0	0.0	0.0	0.0	0.0	0.0	0.0	0.0	0.001006	0.0	0.0	0.0	0.0	0.0	0.0	0.000247	0.000531	0.0	0.000269	0.000164	0.0	0.0	0.0	0.0	0.0	0.0009	0.0	0.0	0.0	0.0	0.0	0.0	0.0	0.0	0.0	0.0	0.0	0.000344	0.0	0.000602	0.0	0.0	0.0	0.0	0.0
OTU199	0.0	0.0	0.0	0.0	0.0	0.0	0.0	0.0	0.0	0.0	0.0	0.0	0.0	0.0	0.0	0.0	0.0	0.0	0.0	0.0	0.0	0.0	0.0	0.0	0.0	0.0	0.0	0.0	0.0	5.3e-05	0.0	0.0	0.0	0.0	0.0	0.0	0.0	0.0	0.0	0.0	0.0	0.0	0.0	0.0	0.0	0.0	0.0	0.0	0.0
OTU200	0.0	0.0	0.000784	0.0	0.0	0.0	0.0	0.0	0.0	0.0	0.0	0.0	0.0	0.0	0.0	0.0	0.010662	0.0	0.0	0.0	0.0	0.0	0.0	0.0	0.0	0.0	0.0	0.0	0.0	0.0	0.0	0.0	0.0	0.0	0.0	0.0	0.0	0.0	0.0	0.0	0.0	0.0	0.0	0.0	0.0	0.0	0.0	0.0	0.0
OTU201	0.0	0.0	0.0	0.0	0.0	0.0	0.0	0.0	0.0	0.0	0.0	0.0	0.0	0.0	0.0	0.0	0.0	0.0	0.0	0.0	0.0	0.0	0.0	0.0	0.0	0.0	0.0	0.0	0.0	5.1e-05	0.0	0.0	0.0	0.0	0.0	0.0	0.0	0.0	0.0	0.0	0.0	0.0	0.0	4.1e-05	0.0	0.0	0.0	0.0	0.0
OTU202	0.000349	4.4e-05	8.2e-05	0.0	0.000206	5e-05	0.0	0.000457	0.0	0.0	0.0	0.0	0.000352	0.0	5.4e-05	0.0	0.00038	0.000296	0.0	0.0	0.0	0.0	0.0	0.000169	0.0	3.9e-05	0.0	0.000441	4.3e-05	0.0	7e-05	0.0	4e-05	0.0	0.000158	0.0	0.000132	0.000165	0.0	3.3e-05	0.0	2.9e-05	0.0	0.0	0.0	0.0	0.000135	0.000363	0.0
OTU203	0.000292	0.0	0.0	0.0	0.000378	0.0	0.0	0.0	0.0	0.0	0.0	0.0	4.5e-05	0.0	0.0	0.0	0.0	0.00014	0.0	0.0	0.0	0.0	0.0	0.0	0.0	0.0	0.0	0.000528	0.00335	0.0	0.000308	0.0	0.0	0.0	0.0	0.0	0.0	0.0	0.0	0.000251	0.0	0.0	0.0	0.0	6.6e-05	0.0	0.000329	0.0	0.0
OTU204	0.0	0.0	0.0	0.0	0.0	0.0	0.0	0.0	0.0	0.0	0.0	0.0	0.00776	0.0	0.0	0.0	0.0	0.0	0.0	0.00248	0.0	0.0	0.0	0.000162	3.7e-05	0.0	0.0	0.0008	0.001504	0.016631	0.0	0.0	0.0	0.0	0.0	0.0	0.0	0.0	0.0	0.0	0.0	0.0	0.0	0.0	0.0	0.0	0.0	0.000126	0.0
OTU205	0.0	0.0	8.6e-05	0.0	0.005304	0.0	0.0	0.000136	7.7e-05	0.0	0.0	0.0	0.000274	0.0	0.0	0.0	0.000187	4e-05	0.0	4e-05	0.0	8.6e-05	0.0	0.000347	0.0	0.0	0.0	0.00141	0.0	0.0	0.017224	0.0006	0.0	0.0	5.5e-05	0.0	0.0	0.0	0.000229	0.002588	0.0	0.0	0.0	0.0	0.0	0.0	0.000196	0.000606	0.0
OTU206	0.0	3.7e-05	9.2e-05	0.0	0.0	0.0	0.0	0.0	0.0	0.0	0.0	0.0	0.0	0.0	5.1e-05	0.0	0.0	0.000183	0.0	0.0	8.2e-05	0.0	8.6e-05	0.0	0.0	0.0	0.0	4.3e-05	0.0	0.0	0.0	0.0	0.0	0.000249	0.0	0.0	0.0	0.0	0.0	0.0	0.0	0.0	0.0	0.000117	0.0	0.0	0.0	0.0	0.0
OTU207	0.000778	0.0	0.0	0.0	0.000279	0.0	0.0	0.0	0.0	0.0	0.0	4.4e-05	0.000176	0.0	0.000245	0.0	0.0	9.4e-05	0.0	0.0	0.0	0.0	0.0	8.7e-05	0.0	7.4e-05	0.0	0.0	0.0	0.000291	0.000352	0.0	0.0	4.1e-05	0.0	0.0	0.0	0.0	0.0	0.000109	0.0	0.0	0.000198	0.0	0.0	0.0	0.00027	0.0	0.0
OTU208	0.004666	0.001193	0.0	0.0	4.3e-05	0.0	0.0	0.0	0.0	0.0	0.0	0.0	0.0	0.0	0.000117	0.00062	0.0	0.000123	0.0	0.0	4.1e-05	0.0	0.001571	0.00019	0.0	0.0	0.0	0.0	0.0	0.0	0.0	0.000103	0.0	9.1e-05	0.0	3.4e-05	0.0	0.0	0.000101	0.0	0.0	0.0	0.00031	0.000183	5.8e-05	0.0	0.000137	6e-05	0.0
OTU209	0.0	0.0	0.0	0.0	0.0	0.0	0.0	2.5e-05	0.0	0.0	0.0	0.0	0.0	0.0	0.0	0.0	2.8e-05	0.0	0.0	4.2e-05	0.000121	0.0	0.0	0.000169	0.001051	0.0	0.0	0.0	0.001634	5.7e-05	0.0	0.0	0.0	0.0	0.0	0.0	0.0	3.7e-05	0.000198	0.0	0.0	0.0	0.000117	0.0	0.0	0.0	0.0	0.0	0.0
OTU211	0.0	0.0	0.0	0.0	0.0	0.0	0.0	0.0	0.0	0.0	0.0	0.0	0.0	0.0	0.0	0.0	0.0	0.0	0.0	0.0	0.0	0.0	0.0	0.0	0.0	0.0	0.0	0.0	0.0	0.0	0.0	0.0	0.0	0.0	0.0	0.0	0.0	0.0	0.0	0.0	0.0	0.0	0.0	0.000794	0.0	0.0	0.0	0.0	0.0
OTU212	0.000581	0.0	0.0	0.0	0.0	0.0	0.0	0.0	0.0	0.0	0.0	0.0	0.000582	0.0	0.0	0.0	0.0	0.0	0.0	0.0	0.0	0.0	0.0	0.0	0.0	0.0	0.0	0.000603	0.0	0.0	0.0	0.0	0.0	0.0	0.0	0.0	0.0	0.0	0.0	0.0	0.0	0.0	0.0	0.0	0.0	0.0	0.0	0.0	0.0
OTU213	0.0	0.0	0.0	0.0	0.0	0.0	0.0	0.0	0.0	0.0	0.0	0.0	4e-05	0.0	0.0	0.0	0.0	0.0	0.0	0.0	0.0	0.0	0.0	0.0	0.0	0.0	0.0	0.0	0.0	0.0	0.0	0.0	0.0	0.0	0.0	0.0	0.0	0.0	0.0	0.0	0.0	0.0	0.0	0.0	0.0	0.0	0.0	0.0	0.0
OTU214	0.0	0.0	0.0	0.0	0.0	0.0	0.0	0.0	0.0	0.0	0.0	0.0	0.0	0.0	0.0	0.0	0.0	0.0	0.0	0.0	3.7e-05	0.0	0.0	0.0	0.0	0.0	0.0	0.0	0.0	0.0	0.0	0.0	0.0	0.0	0.0	0.0	0.0	0.0	0.0	0.0	0.0	0.0	0.0	0.0	0.0	0.0	0.0	0.0	0.0
OTU215	0.0	0.0	0.0	0.0	0.0	0.0	0.0	0.0	0.0	0.0	0.0	0.0	0.0	0.0	0.0	0.0	0.0	0.0	0.0	0.0	0.0	0.0	0.0	0.002078	0.0	0.0	0.0	0.0	0.0	0.0	0.0	0.0	0.0	0.0	0.0	0.0	0.0	0.0	0.0	0.0	0.0	0.0	0.0	0.0	0.0	0.0	0.0	0.0	0.0
OTU216	0.0	0.002845	0.0	0.000439	0.0	0.001054	0.0	0.0	0.000439	0.0	0.0	0.0	0.000365	0.0	0.0	0.0	0.0	0.0	0.0	0.002088	0.0	0.0	4.4e-05	0.001542	3e-05	0.0	0.0	0.000985	0.0	0.001159	0.0	0.0	0.0	0.00115	0.0	0.0	0.0	0.001273	0.000432	0.0	0.0	0.0	0.0	0.000782	0.0	0.0	0.0	0.0	0.0
OTU217	0.0	0.0	0.0	0.000216	0.0	0.0	0.0	0.0	0.0	0.0	0.0	0.0	0.000227	0.0	0.0	0.0	0.0	0.002732	0.0	0.0	0.0	0.0	0.0	0.0	0.0	0.0	0.0	0.0	0.0	5.7e-05	0.0	0.0	0.0	0.0	0.0	0.0	0.0	0.0	0.0	0.0	0.0	0.0	0.0	0.000958	0.0	0.0	0.000411	0.0	0.0
OTU218	9.6e-05	0.0	8.5e-05	0.0	0.0	0.0	0.0	0.000862	0.0	0.0	0.0	0.0	0.0	0.0	0.0	0.0	0.0	0.0	0.0	0.0	0.0	0.0	0.0	0.0	0.0	0.0	0.0	6.7e-05	0.00054	0.091832	0.0	0.0	0.0	0.0	0.0	0.0	0.0	0.00149	0.0	0.0	0.0	0.0	0.0	0.0	0.0	0.0	0.0	0.0	0.0
OTU219	0.0	0.0	0.0	0.0	0.0	0.0	0.0	0.0	0.0	0.0	0.0	0.0	0.0	0.0	0.0	0.0	0.0	0.0	0.0	0.0	0.0	0.0	0.0	0.0	0.055082	0.0	0.0	0.0	0.0	0.000401	0.0	0.0	0.0	0.0	0.0	0.0	0.0	0.0	0.0	0.0	0.0	0.0	0.0	0.0	0.0	0.0	0.0	0.0	0.0
OTU220	0.001535	0.0	0.000501	0.0	0.0	0.0	0.0	0.0	0.0	0.0	0.0	0.0	0.0	0.0	0.0	0.0	0.0	0.0	0.0	0.0	0.0	0.0	0.0	0.0	4e-05	0.0	0.0	0.001464	0.002477	0.000674	0.0	0.0	0.0	0.0	0.0	0.0	0.0	0.0	0.000182	0.0	0.0	0.0	0.0	0.001912	0.0	0.0	0.0	0.0	0.0
OTU221	0.0	0.0	0.0	0.0	0.022986	0.0	0.0	2.9e-05	0.0	0.0	0.0	0.0	0.0	0.0	0.0	0.0	0.0	0.0	0.0	0.0	0.0	0.0	0.0	0.0	0.0	0.0	0.0	0.0	0.0	0.0	0.0	0.0	0.0	0.0	0.0	0.0	0.0	0.0	0.0	0.0	0.0	0.0	0.0	0.0	0.0	0.0	0.0	0.0	0.0
OTU222	0.0	0.0	0.0	0.0	0.0	0.000298	0.0	0.0	0.0	0.0	0.0	0.0	0.0	0.0	0.0	0.0	0.0	0.0	0.0	0.0	0.0	0.0	4e-05	0.0	0.0	0.0	0.0	0.0	0.0	0.0	0.0	0.0	0.0	0.0	0.0	0.0	0.0	0.0	0.0	0.0	0.0	0.0	0.0	0.0	0.0	0.0	0.0	0.0	0.0
OTU223	0.0	0.0	0.0	0.0	0.0	0.0	2.7e-05	0.0	0.0	0.0	0.0	0.0	0.0	0.0	0.0	0.0	0.0	0.0	0.0	0.0	0.0	0.0	0.0	0.0	0.0	0.0	0.0	0.0	0.0	0.0	0.0	0.0	0.0	0.0	0.0	0.0	0.0	0.0	0.0	0.0	0.0	0.0	0.0	0.0	0.0	0.0	0.0	0.0	1.6e-05
OTU224	0.000451	0.0	0.0	2.8e-05	0.000442	0.0	0.0	0.011391	0.002688	0.0	0.0	0.0	0.0	0.0	0.0	6.3e-05	0.004094	2.7e-05	0.0	0.0	0.0	0.0	0.0	0.0	0.0	0.0	0.0	6.1e-05	0.0	0.00183	0.00068	0.0	0.000245	0.0	0.0	0.0	0.0	0.005165	3.9e-05	0.0	0.0	0.0	0.0	0.0	0.0	0.0	0.0	0.0	0.0
OTU225	0.0	0.0	0.0	3.6e-05	4.8e-05	0.0	0.0	0.0	0.0	0.0	0.0	0.0	0.0	0.0	0.0	0.0	0.0	0.0	0.0	0.0	0.0	0.0	0.0	0.0	0.0	0.0	0.0	0.0	0.0	0.0	0.0	0.0	0.0	0.0	0.0	0.0	0.000591	0.0	0.0	0.0	0.0	0.0	0.000266	0.0	0.0	0.0	0.0	0.0	0.0
OTU226	0.0	0.0	0.0	0.0	0.0	0.0	0.0	0.0	0.0	0.0	0.0	0.0	0.0	0.0	0.0	0.0	0.0	0.0	0.0	0.0	0.0	0.0	0.0	0.0	0.0	0.0	0.0	0.0	0.0	0.0	0.0	0.0	0.0	0.0	0.0	0.0	0.0	0.0	0.0	0.0	0.0	0.0	0.0	0.0	0.0	0.0	0.0	0.0	0.0
OTU227	0.002195	8.6e-05	0.0	0.0	0.001354	0.0	0.0	0.0	7.6e-05	0.0	0.0	0.0	0.0	0.0	5.1e-05	0.0	0.001081	3.5e-05	0.0	0.0	0.0	0.0	0.0	0.0	2.9e-05	0.0	0.0	3.8e-05	0.0	0.0	0.0	0.0	0.0	0.0	0.00011	0.0	0.0	0.0	0.0	2.9e-05	0.000319	0.0	0.0	0.0	0.000322	0.0	0.0	7.6e-05	0.0
OTU228	0.00028	0.0	9e-05	0.0	0.000131	0.0	0.0	0.000147	0.0	0.000288	5e-05	0.0	3.7e-05	3.6e-05	0.0	0.0	0.000126	0.0	0.000185	0.000162	0.0	0.001268	0.0	0.0	0.004766	0.0	0.0	0.0	0.0	0.00098	0.0	0.000249	7e-05	0.0	9.6e-05	0.0	0.0	7.9e-05	0.00035	3.9e-05	0.000196	4.5e-05	4.2e-05	0.0	0.000455	0.0	0.000143	0.0	0.00012
OTU229	0.0	0.0	0.0	0.0	0.0	0.0	0.0	0.0	0.0	0.0	0.0	0.0	0.0	0.0	0.0	0.0	0.0	0.0	0.0	0.0	0.0	0.0	0.0	0.0	0.000781	0.0	0.0	0.0	0.0	0.0	0.0	0.0	0.0	0.0	0.0	0.0	0.0	0.0	0.0	0.0	0.0	0.0	0.0	0.0	0.0	0.0	0.0	0.0	0.0
OTU230	0.0	0.000233	0.0	0.0	0.0	0.0	0.0	0.0	0.0	0.0	5.1e-05	0.0	0.0	0.0	0.0	0.0	0.000174	0.0	0.0	0.0	0.0	0.0	0.0	0.0	3.9e-05	0.0	0.0	0.0	0.0	0.000273	0.0	5e-05	0.0	0.026747	0.0	0.0	0.0	0.0	0.0	0.0	2.5e-05	0.0	0.0	4.3e-05	0.0	0.0	0.0	0.0	8.5e-05
OTU231	0.0	0.0	0.0	0.0	0.0	0.0	0.0	0.0	0.0	0.0	0.0	0.0	0.001829	0.0	0.0	0.0	0.0	0.0	0.0	0.0	0.0	0.0	0.0	0.0	0.0	0.0	0.0	0.0	0.0	0.0	0.0	0.0	0.0	0.0	0.0	0.0	0.0	0.0	0.000633	0.0	0.0	0.0	0.0	0.005142	0.0	0.0	0.0	0.0	0.0
OTU232	0.0	0.0	0.0	0.0	0.0	0.0	0.0	0.0	0.0	0.0	0.0	0.0	0.0	0.0	0.0	0.0	0.0	0.0	0.0	0.0	0.0	0.0	0.0	0.0	0.0	0.0	0.0	0.0	0.0	0.0	0.0	0.0	0.0	0.0	0.0	0.0	0.0	0.0	0.0	0.0	0.0	0.0	0.0	0.0	0.0	0.0	0.0	0.0	0.0
OTU233	0.000103	3.9e-05	0.00017	5.7e-05	0.0	0.000155	0.0	0.0	0.0	0.000409	0.0	0.0	0.000246	0.0	0.000201	0.0	0.0	0.001014	0.0	8.9e-05	6.6e-05	0.0	7.2e-05	0.000361	0.000166	3.5e-05	6.2e-05	0.000899	5.2e-05	0.000553	0.000185	0.000351	3.7e-05	0.00037	0.000244	0.00087	4.2e-05	0.001389	0.000181	0.0	0.0	7.4e-05	0.00025	0.000285	0.000446	0.0	0.0	0.0	0.0
OTU234	0.0	0.0	0.0	0.0	0.0	0.0	0.0	0.0	0.0	0.0	0.0	0.0	0.0	0.0	0.0	0.0	0.0	0.000511	0.0	0.0	0.0	0.0	0.0	0.0	0.0	0.0	0.0	0.0	0.0	0.0	0.0	0.0	0.0	0.0	0.0	0.0	0.0	0.0	0.0	0.0	0.0	0.0	0.0	0.000248	0.0	0.0	0.0	0.0	0.0
OTU235	0.0	0.0	0.0	0.0	0.0	0.0	0.0	2.7e-05	0.0	0.0	0.0	0.0	0.0	0.0	0.0	0.0	0.0	0.0	0.0	0.0	0.0	0.0	0.0	0.0	0.001433	3.2e-05	0.0	0.0	0.0	0.0	0.0	0.0	0.0	0.0	0.0	0.0	0.0	0.0	0.0	0.0	0.0	0.0	0.0	0.0	0.0	0.0	0.0	0.0	0.0
OTU236	0.0	0.0	0.0	0.0	0.0	0.0	0.0	0.0	0.0	0.0	0.0	0.0	0.0	0.0	0.0	0.0	0.0	0.0	0.0	0.0	0.000113	0.0	0.0	0.0	0.000293	0.0	0.0	0.0	0.0	0.0	0.0	0.0	0.0	4.5e-05	0.0	0.0	0.000116	0.0	0.00013	0.0	0.001097	0.0	0.0	0.0	0.0	0.0	0.0	6.2e-05	0.000158
OTU237	0.0	0.0	0.0	0.0	0.000646	0.0	0.0	0.0	0.0	0.0	0.0	0.0	0.0	0.0	0.0	0.0	0.0	0.001077	0.0	0.0	0.0	0.0	0.0	0.0	0.0	0.0	0.0	0.000192	0.0	0.0	0.000304	0.0	0.0	0.0	0.0	0.0	0.0	0.0	0.0	0.0	0.000108	0.0	0.0	0.0	0.000229	0.0	0.0	0.0	0.0
OTU238	0.0	0.0	0.0	0.0	0.0	0.0	0.0	0.0	0.0	0.0	0.0	5.2e-05	0.0	0.0	0.0	0.0	0.0	0.0	0.0	0.0	0.0	0.0	0.0	0.0	0.0	0.0	0.0	0.000884	0.004199	0.002107	0.0	0.0	0.0	0.0	0.0	0.0	0.0	0.000739	4.6e-05	0.0	0.0	0.0	0.0	0.0	0.0	0.0	0.0	0.0	0.0
OTU239	5.1e-05	0.0	0.0	2.4e-05	0.0	0.0	4.2e-05	9.6e-05	0.0	7.2e-05	0.0	0.0	0.0	0.0	0.0	0.0	4.8e-05	0.0	5.4e-05	0.0	0.0	0.000633	0.0	0.0	0.000948	0.0	3e-05	0.000107	0.0	4.9e-05	0.0	0.0	0.0	0.0	0.0	6.4e-05	4.4e-05	0.0	4e-05	0.0	4.4e-05	0.0	0.0	0.0	0.0	0.0	0.0	0.0	0.005307
OTU240	0.0	0.0	0.0	0.0	0.001503	0.0	0.0	0.0	0.0	0.0	0.0	0.0	0.0	0.0	0.0	0.0	0.003005	0.002358	0.0	0.0	0.0	0.0	0.0	0.0	0.0	0.0	0.0	0.0	0.0	0.0	0.0	0.001031	0.0	0.0	0.0	0.000143	0.0	0.0	9.3e-05	0.0	0.0	0.0	0.0	0.0	0.000109	0.0	0.0	0.000236	0.0
OTU241	0.0	0.0	0.0	0.0	0.0	0.046733	0.0	0.0	0.0	0.0	0.0	0.0	0.0	0.0	0.0	0.0	0.0	0.0	0.0	0.0	0.0	0.0	0.0	0.0	0.0	0.0	0.0	0.0	0.0	0.0	0.0	0.0	0.0	0.0	0.0	0.0	0.0	0.0	0.0	0.0	0.0	0.0	0.0	0.0	0.0	0.0	0.0	0.0	0.0
OTU242	0.0	0.0	0.0	0.0	0.0	0.0	0.0	0.0	0.0	0.0	0.0	0.0	0.0	0.0	0.0	0.0	0.0	0.0	0.0	3.5e-05	0.0	0.0	0.0	0.0	0.0	0.0	0.0	0.0	0.0	0.0	0.0	0.0	0.0	0.0	0.0	0.0	3.7e-05	0.0	0.0	0.0	0.03566	0.0	0.0	0.0	0.0	0.0	3.2e-05	0.0	0.000502
OTU243	0.0	0.0	0.0	0.0	0.0	0.0	0.0	0.0	0.0	0.0	0.0	0.0	0.0	0.0	0.0	0.0	0.0	0.0	0.0	0.0	0.0	0.0	0.0	0.0	0.0	0.0	0.0	0.0	0.0	0.0	0.0	0.0	0.0	0.0	0.0	0.0	0.0	0.0	0.0	0.0	0.0	0.0	0.0	0.0	0.0	0.0	0.0	0.0	0.0
OTU244	0.000143	0.000255	0.0	9.5e-05	0.0	0.0	0.0	0.0	0.0	0.0	0.0	0.0	0.001802	0.0	0.000109	0.0	0.0	0.0	6.3e-05	0.001124	0.000265	0.000325	0.000223	4.1e-05	0.0	0.0	0.0	0.0	0.0	0.004294	0.0	0.0	0.0	0.0	0.0	0.0	0.0	0.000633	0.000165	0.0	0.0	0.000217	0.0	0.001087	0.0	0.0	0.000252	0.0	0.0
OTU245	4.4e-05	0.0	8.4e-05	0.0	0.000197	0.0	0.0	0.000131	0.0	0.0	0.0	0.0	0.0	0.0	5.4e-05	0.0	0.0	0.0	3.6e-05	3.5e-05	4e-05	0.0	0.0	3.5e-05	0.001844	0.0	0.0	0.000106	5.7e-05	0.000224	0.0	0.000626	0.0	0.000729	0.00053	0.0	0.0005	0.0	0.0	0.0	0.0	0.0	0.00032	0.0	0.000665	0.0	7.6e-05	0.0	0.0
OTU246	0.000103	9.6e-05	0.0	5.1e-05	0.0	0.013275	0.0	0.0	0.0	0.0	0.0	0.0	0.0	0.0	0.0	0.0	0.0	0.0	0.0	0.00012	0.000256	2e-05	0.000652	0.020687	0.0	0.0	0.0	0.0	0.0	0.0	0.0	0.0	0.0	0.0	0.0	0.0	0.0	0.0	3.6e-05	0.0	0.0	0.0	0.0	0.000938	0.0	0.000234	0.000712	0.0	0.0
OTU247	0.0	0.0	0.0	0.0	0.0	0.0	0.00032	0.0	0.0	0.0	0.0	0.0	0.0	0.0	0.0	0.0	0.0	0.000104	0.0	0.0	0.0	0.0	0.0	0.0	0.0	0.0	0.0	0.0	0.0	0.0	0.0	0.0	0.0	0.0	0.0	0.00119	0.0	0.000268	0.0	0.0	0.0	0.0	0.0	0.0	0.0	0.0	0.0	6.1e-05	0.0
OTU248	0.0	0.0	0.0	0.0	0.0	0.0	0.0	0.0	0.0	0.0	0.0	0.0	0.0	0.0	0.0	0.0	0.0	0.0	0.0	0.0	0.0	0.0	0.0	0.0	0.0	0.0	0.0	0.0	0.0	0.000216	0.0	0.0	0.0	0.00031	0.0	0.0	0.0	0.0	0.0	0.0	0.0	0.0	0.0	0.0	0.0	0.0	0.000995	0.0	0.0
OTU249	0.000343	0.0	0.0	0.0	3.4e-05	4.8e-05	0.0	0.0	0.0	0.0	0.0	4e-05	0.00052	0.0	0.000745	0.000263	0.000176	0.000139	0.0	0.0	0.001263	0.001473	0.001885	0.0	3.7e-05	6.6e-05	0.0	0.001815	5.1e-05	0.000162	0.0	0.000523	0.000119	0.005799	0.000599	0.000104	0.0	0.003504	8.5e-05	0.0	0.0	0.0	8.6e-05	4.7e-05	0.0	0.0	0.0	0.000653	0.0
OTU250	0.001043	0.0	0.0	0.0	0.0	0.0	0.0	0.0	0.0	0.0	0.0	4.6e-05	0.000228	0.0	0.0	0.0	0.0	0.017271	0.0	0.000696	0.000296	0.0	0.0	0.004359	0.0	0.0	3e-05	4.1e-05	0.0	0.0	0.000441	0.0	0.0	0.0	0.000144	0.0	0.0	0.000881	0.0	0.000646	0.0	0.0	0.0	0.0	0.0	0.0	0.000275	0.0	0.0
OTU251	0.0	0.0	0.0	0.0	0.0	0.0	0.0	0.0	0.0	0.0	0.0	3.6e-05	0.0	0.0	0.0	0.0	0.0	0.0	0.0	0.0	0.0	0.0	0.0	0.0	0.0	0.0	0.0	0.0	0.0	0.0	0.0	0.0	0.0	0.0	0.0	0.0	0.0	0.0	0.0	0.0	0.0	0.0	0.0	0.0	0.0	0.0	0.0	0.0	0.0
OTU252	0.0	0.0	0.0	0.0	0.0	0.0	0.0	0.0	0.0	0.0	0.0	0.0	0.000136	0.0	0.0	0.0	0.0	0.000121	0.0	0.0	0.0	0.0	0.0	0.0	0.0	0.0	0.0	0.0	5e-05	0.00129	0.0	0.0	0.0	0.0	0.0	0.0	0.0	0.0	0.0	0.0	0.0	0.0	0.0	0.0	0.0	0.0	0.0	0.0	0.0
OTU253	0.004425	0.0	8.8e-05	0.0	0.00018	0.0	0.0	0.0	0.0	7.1e-05	0.0	0.0	9.1e-05	0.0	0.0	0.0	0.0	0.002101	0.0	4.3e-05	0.0	0.0	0.000644	4.1e-05	0.0	0.0	0.0	0.0	0.000513	0.0	0.0	0.0	0.0	0.0	0.0	0.0	0.0	0.0	0.0	0.0	0.0	0.0	0.000662	0.0	0.0	0.0	0.0	0.0	5.7e-05
OTU254	0.0	0.0	0.0	0.0	0.0	0.0	0.0	0.0	0.0	0.0	0.0	0.0	0.0	0.0	0.0	0.0	0.0	0.0	0.0	0.0	0.0	0.0	4.5e-05	0.0	0.0	0.0	0.0	0.0	0.0	0.0	0.0	0.0	0.0	0.0	0.0	0.0	0.0	0.0	0.0	0.0	0.0	0.0	0.0	0.0	0.0	0.0	0.0	0.0	0.0
OTU255	0.00178	0.0	0.0	0.0	0.0	0.0	0.0	0.0	0.0	0.0	0.0	0.0	0.004278	0.0	0.0	0.0	0.0	0.00011	0.0	0.0	0.0	0.0	0.0	0.0	3.8e-05	0.0	0.0	7.2e-05	0.001346	0.010606	0.0	0.0	0.0	0.0	0.0	0.0	0.0	0.000906	0.000646	0.0	0.0	0.0	0.000227	0.0	0.0	0.0	0.0	0.000551	0.0
OTU256	0.0	0.0	0.0	0.0	0.0	0.0	0.0	0.0	0.0	0.0	0.0	0.0	0.0	0.0	0.0	0.0	0.0	0.0	0.0	0.0	0.0	0.0	0.0	0.0	0.0	0.0	0.0	0.0	0.0	0.0	0.0	0.0	0.0	0.0	0.0	0.0	0.0	0.0	0.0	0.0	0.0	0.0	0.0	0.0	0.0	0.0	0.0	0.0	0.0
OTU257	0.0	0.0	0.0	5.8e-05	0.0	0.0	0.0	0.0	0.0	0.0	0.0	0.0	0.0	0.0	0.0	6.7e-05	0.0	0.0	0.0	0.0	0.0	0.0	0.0	0.0	0.0	0.0	0.0	0.0	0.0	0.0	0.0	0.0	0.0	0.0	0.0	0.0	0.0	0.0	0.0	0.0	0.0	0.0	0.0	0.0	0.0	0.0	0.0	0.0	0.0
OTU258	0.000104	0.0	0.0	0.000559	0.0	0.0	3.2e-05	0.001412	0.0	0.0	0.0	4.6e-05	0.0	7e-05	4.8e-05	0.001065	0.000721	0.001097	8.7e-05	0.0	0.001187	0.023616	0.000124	0.000284	0.0	0.0	0.0	0.000116	4.6e-05	6.5e-05	0.0	0.000198	0.000651	3.6e-05	0.000586	3.3e-05	0.000156	4.4e-05	4.5e-05	0.0	4.2e-05	0.0	3.9e-05	0.000126	0.000159	0.002894	0.005048	6.2e-05	0.0
OTU259	0.0	0.0	0.0	0.0	0.0	0.0	0.0	0.0	0.0	0.00021	0.0	0.0	0.0	0.0	0.0	0.0	0.0	0.0	0.0	0.0	0.0	0.0	0.0	0.0	0.0	0.0	0.0	0.0	0.0	0.0	0.0	0.0	0.0	0.0	0.0	0.0	0.0	0.0	0.0	0.0	0.0	0.0	0.0	0.0	0.0	0.0	0.0	0.0	0.0
OTU260	0.0	4.6e-05	0.0	0.0	0.0	0.000286	0.0	0.0	0.0	0.0	0.0	0.0	0.0	0.0	0.000374	0.0	0.0	3.2e-05	0.0	7.7e-05	0.000266	0.000176	4.1e-05	0.000172	3.7e-05	7.3e-05	0.0	0.000125	0.000428	0.000109	0.0	4.7e-05	4e-05	0.000236	0.0	0.0	0.000144	0.0	8.1e-05	0.0	3.2e-05	7.3e-05	8.4e-05	0.000255	0.0	0.0	0.000633	0.0	0.0
OTU261	0.0	0.0	0.0	0.0	0.0	0.0	0.0	0.0	0.0	0.0	0.0	0.0	0.0	0.0	0.0	0.0	0.0	0.000486	0.0	0.0	0.0	0.0	0.0	0.0	0.0	0.0	0.0	0.0	0.0	0.0	0.0	0.0	0.0	0.0	0.0	0.0	0.0	0.0	0.0	0.0	0.0	0.0	0.0	0.0	0.0	0.0	0.0	0.0	0.0
OTU262	0.0	0.0	0.0	0.0	0.00768	0.0	0.0	0.0	0.0	0.0	0.0	0.000177	4.8e-05	0.0	0.0	0.0	0.0	0.0	0.0	0.0	0.0	0.0	0.0	0.000465	0.0	0.0	0.0	7.4e-05	0.0	0.0	0.0	0.0	0.0	0.0	0.001015	3.9e-05	0.000114	0.0	0.0	0.0	0.0	0.0	0.0	0.0	0.0	0.0	0.0	5.7e-05	0.0
OTU263	0.0	0.0	0.0	0.0	0.0	0.0	0.0	0.0	0.000349	0.0	0.0	0.0	0.000279	0.0	0.0	0.0	0.0	0.0	0.0	0.0	0.0	0.0	0.0	0.0	0.0	0.0	0.0	0.000156	0.000218	0.0	0.0	0.0	0.0	0.000159	0.0	0.0	0.0	0.000289	4.8e-05	0.0	0.0	0.0	0.0	0.0	0.000535	0.0	7.3e-05	0.001272	0.0
OTU264	0.0	0.0	0.0	0.0	0.0	0.0	0.0	0.0	0.0	0.0	0.0	0.0	0.0	0.0	0.000159	0.0	0.0	0.0	0.0	0.0	0.0	0.0	0.0	0.0	0.0	0.0	0.0	0.0	0.0	0.0	0.000245	0.0	4.3e-05	0.0	8.9e-05	0.0	0.0	0.0	0.0	0.0	0.0	0.0	0.0	0.0	0.0	0.0	0.000507	0.0	0.0
OTU265	0.0	0.0	0.0	0.0	0.0	0.0	0.0	0.0	0.0	0.0	0.0	0.0	0.0	0.0	0.0	0.0	0.0	0.0	0.0	0.0	0.0	0.0	0.0	0.0	0.0	0.0	0.0	0.0	0.0	0.0	0.0	0.0	0.0	0.0	0.0	0.0	0.0	0.0	0.0	0.0	0.0	0.0	0.0	0.0	0.0	0.0	0.0	0.0	0.0
OTU266	0.00341	0.0	0.0	0.0	0.0	0.0	0.0	0.0	0.0	0.0	0.0	0.0	0.0	0.0	0.0	0.0	0.0	0.0	0.0	0.0	0.0	0.0	0.0	0.0	0.0	0.0	0.0	0.0	9.6e-05	0.000745	0.0	0.0	0.0	0.0	0.0	0.0	0.0	0.000598	0.0	0.0	0.0	0.0	0.0	0.0	0.0	0.0	0.0	0.000304	0.0
OTU267	0.0	0.0	0.0	0.0	0.0	0.0	0.0	0.0	0.0	0.0	0.0	0.0	0.0	0.0	0.0	0.0	0.0	0.0	0.0	0.0	0.0	0.0	0.0	0.0	0.0	0.0	0.0	0.0	0.0	0.0	0.0	0.0	0.0	0.0	0.0	0.0	0.0	0.0	0.0	0.0	0.0	0.0	0.0	0.0	0.0	0.0	0.0	0.0	0.0
OTU268	0.000749	4.9e-05	0.000154	0.0	0.00023	0.0	0.0	0.000105	0.0	0.0	0.0	4.9e-05	0.000232	0.0	8.8e-05	0.0	0.0	0.000136	0.0	0.0	0.0	0.0	0.0	7.2e-05	0.0	0.0	0.0	0.001784	0.0	0.000817	0.000769	0.000179	0.0	0.0	0.0	0.0	0.0	0.0	0.0	0.000138	0.0	0.0	0.0	4.4e-05	0.001326	0.0	0.0	0.0	0.0
OTU269	0.000513	0.000183	0.0	0.0	0.0	0.0	0.0	0.0	0.0	0.0	0.0	0.0	0.001768	0.0	0.0	0.0	0.0	3.5e-05	0.0	0.001124	0.0	0.0	0.0	0.000156	0.000102	0.000244	0.0	0.0	0.000104	0.007585	0.0	0.0	0.0	0.0	0.0	0.0	0.0	0.000773	0.000378	0.0	0.0	0.0	0.0	0.000348	0.0	0.0	0.0	0.0	0.0
OTU270	0.001944	0.03291	0.000411	0.001554	0.0	0.002592	2.7e-05	0.0	0.0	6.8e-05	0.001504	0.000183	0.000191	7.9e-05	0.002205	0.000212	0.000198	0.000835	0.0	0.000706	0.030224	0.000542	0.000376	0.020129	0.000117	0.0	0.000483	0.00073	0.00895	5.7e-05	0.000902	0.004058	0.005027	0.035418	0.001816	0.019753	0.020526	0.0025	0.003681	3.2e-05	0.076169	0.002978	0.003803	0.012283	0.000479	0.0	0.009808	0.006875	1.9e-05
OTU271	5.2e-05	0.0	0.0	0.0	0.0	0.0	0.0	0.0	0.0	0.0	0.0	0.0	0.0	0.0	0.0	0.0	0.0	0.0	0.0	0.0	0.0	0.0	0.0	0.0	0.0	0.0	0.0	0.0	0.0	0.0	0.0	0.0	0.0	0.0	0.0	0.0	0.0	0.0	0.0	0.0	0.0	0.0	0.0	0.0	0.0	0.0	0.0	0.0	0.0
OTU272	0.0	0.0	0.0	0.0	0.0	0.0	0.0	0.0	0.0	0.0	0.0	0.0	5.7e-05	0.0	0.0	0.0	2.2e-05	4.3e-05	0.0	0.0	0.0	0.0	0.0	0.0	0.0	0.0	0.0	0.0	0.0	0.0	0.0	0.0	0.0	0.0	0.0	0.0	0.0	0.0	0.0	0.0	0.0	0.0	0.0	0.0	0.0	0.0	0.0	0.0	0.0
OTU273	0.0	0.0	0.0	0.0	0.0	0.0	0.0	0.0	0.0	0.0	0.0	0.0	0.0	0.0	0.0	0.0	2.7e-05	0.0	0.0	0.0	0.0	0.0	0.0	0.0	0.0	0.0	0.0	0.0	0.0	0.0	0.0	0.0	0.0	0.0	0.0	0.0	0.0	0.0	4.5e-05	0.0	0.0	0.0	0.0	0.0	0.0	0.0	0.0	0.0	0.0
OTU274	0.0	0.0	0.0	0.0	0.0	0.0	0.0	0.0	0.0	0.0	0.0	0.0	0.0	0.0	0.0	0.0	0.0	0.0	0.0	0.0	0.0	0.0	0.0	0.0	0.0	0.0	0.0	0.0	0.0	0.0	0.0	0.0	0.0	0.0	0.0	0.0	0.0	0.0	0.0	0.0	0.0	0.0	0.0	0.0	0.0	0.0	0.0	0.0	0.0
OTU275	4.5e-05	0.00012	0.0	0.00015	0.000129	0.0	0.0	0.001093	7.6e-05	7e-05	0.0	4.2e-05	0.0	0.0	0.0	0.0	0.000155	0.0	0.000916	3.5e-05	3.5e-05	0.001086	0.0	0.0	0.001017	0.0	4.9e-05	0.0	0.0	0.000428	0.000122	9.8e-05	3.7e-05	0.0	4.7e-05	0.000331	4e-05	0.0	0.000144	8.7e-05	0.0	0.0	0.0	0.0	5.7e-05	0.0	0.0	6.1e-05	0.0
OTU276	0.0	0.0	0.0	0.0	0.0	0.0	0.0	0.0	0.0	0.0	0.0	0.0	0.0	0.0	0.0	0.0	0.0	0.0	0.0	0.0	0.000108	0.0	0.0	0.0	0.0	0.0	0.0	0.0	0.0	0.0	0.0	0.0	0.0	0.0	0.0	0.0	0.0	0.0	0.0	0.0	0.0	0.0	0.0	0.0	0.0	0.0	0.0	0.0	0.0
OTU277	0.0	0.0	0.0	5.5e-05	8.9e-05	0.0	0.0	0.0	0.0	0.0	0.0	0.0	0.0	0.0	0.0	0.0	0.0	0.000147	0.0	0.0	0.0	0.0	0.0	0.0	3.2e-05	0.0	0.0	0.000667	0.000115	0.0	5.8e-05	0.0	0.0	0.0	5e-05	0.0	0.0	0.0	5.5e-05	0.0	0.0	0.0	0.0	0.0	0.000879	0.0	0.0	0.0	0.0
OTU278	0.0	0.0	0.0	0.0	0.0	0.0	0.0	0.0	0.0	0.0	0.0	0.0	0.0	0.0	0.0	0.0	0.0	0.0	0.0	0.0	4.8e-05	0.0	0.0	0.0	0.000276	0.0	0.0	0.0	0.0	0.0	0.0	0.0	0.0	0.0	0.0	0.0	0.0	0.0	0.0	0.0	0.0	0.0	0.0	0.0	0.0	0.0	0.0	0.0	0.0
OTU279	0.0	0.0	0.0	0.0	0.0	0.0	0.0	2.3e-05	0.0	0.0	0.0	0.0	0.0	0.0	0.0	0.0	0.0	0.0	0.0	0.0	0.0	0.0	0.0	0.000381	7.9e-05	0.0	0.0	0.0	0.0	0.0	0.0	0.0	0.0	0.0	0.0	0.0	0.0	0.0	0.0	0.0	0.0	0.0	0.0	0.0	0.0	0.0	0.0	0.0	0.0
OTU280	0.001494	0.0	0.0	0.0	0.0	0.0	0.0	0.0	0.0	0.0	0.0	0.0	4.2e-05	0.0	0.0	0.0	0.0	0.0	0.0	0.0	0.0	0.0	0.0	0.0	0.0	0.0	0.0	0.0	0.0	0.001682	0.0	0.0	0.0	0.0	0.0	0.0	0.0	0.0	0.001586	0.0	0.0	0.0	0.0	0.000433	0.0	0.0	0.0	0.0	0.0
OTU281	4.8e-05	0.000219	0.0	0.000134	0.0	0.00094	0.0	0.0	0.0	0.0	0.0	4.3e-05	0.023769	0.0	0.000322	0.002194	0.012695	0.002162	0.0	0.000395	0.000715	0.0	0.000344	0.000153	0.000284	0.0	0.000407	0.0	0.000272	5.7e-05	0.0	0.001168	0.000527	0.000121	0.000255	2.8e-05	0.000434	0.000363	0.000333	0.000652	0.001469	0.000134	0.000319	0.000927	0.002007	0.003656	0.0	0.0	0.0
OTU282	0.0	0.0	0.0	0.0	0.0	0.0	0.0	0.0	0.0	0.0	0.0	0.0	0.0	0.0	0.0	0.0	0.0	0.0	0.0	0.0	0.0	0.0	0.0	0.0	6.6e-05	0.0	0.0	0.0	0.0	0.0	0.0	0.0	0.0	0.0	0.0	0.0	0.0	0.0	0.0	0.0	0.0	0.0	0.0	0.0	0.0	0.0	0.0	0.0	0.0
OTU283	9e-05	9.7e-05	0.000245	0.000109	0.001116	4.8e-05	2.9e-05	0.003626	0.015255	7.4e-05	0.0	0.015631	0.0	0.000343	0.000234	0.0	0.003577	0.00057	3.5e-05	0.0	0.0	0.0	0.000461	0.000116	5.7e-05	3.6e-05	0.0	0.000457	0.0	0.0	0.000532	0.000773	0.006559	0.0	0.000304	0.002468	0.00054	4.5e-05	0.0	0.000102	7e-05	0.0	0.0	0.000253	0.0	0.001614	0.0	0.00012	0.0
OTU284	0.0	0.0	0.0	0.0	0.0	0.0	0.0	0.0	0.0	0.0	0.0	0.0	0.0	0.0	0.0	0.0	0.0	0.0	0.0	0.0	0.0	0.0	0.0	0.0	0.0	0.0	0.0	0.0	0.0	0.0	0.0	0.0	0.0	0.031556	0.0	0.0	0.0	0.0	0.0	0.0	0.0	0.0	0.0	0.0	0.0	0.0	0.0	0.0	0.0
OTU285	0.0	0.000237	0.0	7.2e-05	0.0	0.000218	0.0	0.0	0.0	0.0	0.0	0.0	0.0	0.0	0.0	7.1e-05	0.0	0.000211	0.0	0.0	0.000549	0.0	0.000619	0.000696	3.5e-05	0.0	0.0	0.0	0.0	0.0	0.0	0.0	0.0	0.000129	0.000247	0.000622	8.2e-05	0.0	0.000226	0.0	0.000996	0.0	0.0	0.000396	0.0	0.0	0.0	0.0	0.0
OTU286	0.0	0.0	0.0	0.0	4.2e-05	0.0	0.0	0.000927	0.0	0.0	0.0	0.0	0.0	0.0	0.0	0.0	0.0	0.000175	0.0	0.0	0.0	0.0	0.0	0.0	2.6e-05	0.00011	0.0	0.0	0.0	0.0	0.0	9.2e-05	0.0	0.0	5.4e-05	0.0	0.0	0.0	0.0	0.0	0.0	0.000106	0.0	3.7e-05	0.000111	0.0	0.0	0.0	0.0
OTU287	0.0	0.0	0.0	0.0	0.0	0.0	0.0	0.0	0.0	0.0	0.0	0.0	0.0	0.0	0.0	0.0	0.0	0.0	0.0	0.0	0.0	0.0	0.0	0.0	0.0	0.0	0.0	0.0	0.0	0.0	0.0	0.0	0.0	0.0	0.0	0.0	0.0	0.0	0.0	0.0	0.0	0.0	0.0	0.023681	0.0	0.0	0.0	0.0	0.0
OTU288	0.0	0.0	0.0	0.0	0.0	0.0	0.0	0.0	0.0	0.0	0.0	0.0	0.0	0.0	0.0	0.0	0.0	0.00457	0.0	0.0	0.0	0.0	0.0	0.0	0.0	0.0	0.0	0.0	0.0	0.0	0.00082	0.0	0.0	0.0	0.0	0.0	0.0	0.002696	0.0	0.0	0.0	0.0	0.0	0.0	0.002486	0.0	0.0	0.0	0.0
OTU289	0.0	0.0	0.0	0.0	0.0	0.0	0.0	0.0	0.0	0.0	0.0	0.0	0.0	0.0	0.0	0.0	0.0	0.0	0.0	0.0	0.0	0.0	0.0	0.0	0.0	0.0	0.0	0.0	0.0	0.0	0.0	0.0	0.0	0.0	0.0	0.0	0.0	0.0	0.0	0.0	0.0	0.0	0.0	0.0	0.0	0.0	0.0	0.0	0.0
OTU290	0.000184	0.0	0.0	0.0	0.0	0.0	0.0	0.0	0.0	0.0	0.0	0.0	0.0	0.0	0.0	0.0	0.0	0.0	0.0	0.000795	3.9e-05	0.0	0.0	0.0	0.0	0.0	0.0	0.0	0.0	0.0	0.0	0.0	0.0	0.0	0.0	0.0	0.0	0.0	0.0	0.0	0.0	0.0	0.0	0.0	0.0	0.0	0.0	0.0	0.0
OTU291	0.000449	0.0	8.6e-05	0.0	0.002685	0.0	0.0	0.00073	0.0	0.0	0.0	0.0	0.0	0.0	0.0	0.0	0.000211	0.000159	0.0	0.0	8e-05	0.001434	0.000219	0.00025	0.0	7.2e-05	3.5e-05	6.5e-05	0.0	0.0	0.0	0.0	4e-05	0.0	0.000765	0.0	0.0	0.0	0.0	0.000726	0.0	0.0	0.0	0.0	5e-05	0.0	0.0	0.0	0.0
OTU292	0.000157	0.0	0.0	0.0	0.001141	0.0	0.0	0.0	0.000211	0.0	0.0	4.6e-05	0.0	0.0	0.0	0.0	0.000468	0.0	0.0	0.000169	7.4e-05	0.0	0.0	0.0	0.000169	0.0	0.0	0.0	5.3e-05	0.000279	0.0	0.0	0.0	0.000274	0.000295	0.0	8.2e-05	0.000254	0.0	0.00104	0.0	7.6e-05	9.6e-05	8.1e-05	0.000223	0.0	0.0	6e-05	0.0
OTU293	0.0	0.0	0.0	0.0	0.0	0.0	0.0	0.0	0.0	0.002364	0.0	0.0	0.0	0.0	0.000473	0.0	0.0	0.0	0.0	0.0	0.0	0.0	0.0	0.0	0.0	0.0	0.0	0.0	0.0	0.0	0.0	0.0	0.0	0.0	0.0	0.0	0.0	0.0	0.0	0.0	0.0	0.0	0.0	0.0	0.0	0.0	0.0	0.0	9e-06
OTU294	0.0	0.0	8.8e-05	0.0	0.0	0.0	0.0	0.0	0.0	0.0	0.0	4.4e-05	0.000237	0.0	0.0	0.0	0.0	0.000162	0.0	0.000342	0.00118	0.001443	0.0	0.000665	0.000143	0.000276	0.0	0.000169	0.0	0.005511	0.0	0.0	0.0	0.0	0.0	0.0	0.000389	0.000474	0.001747	0.0	0.0	0.0	0.0	0.001654	0.0	0.0	0.0	0.002427	0.0
OTU295	0.0	0.0	0.0	0.0	0.0	0.0	0.0	0.0	0.0	0.0	0.0	0.0	0.0	0.0	0.0	0.0	0.0	0.0	0.0	0.0	0.0	0.0	0.0	0.0	0.0	0.0	0.0	0.0	0.0	0.0	0.0	0.0	0.0	0.0	0.0	0.0	0.0	0.0	0.0	0.0	0.0	0.0	0.0	0.0	0.0	0.0	0.0	0.0	0.0
OTU296	0.0	0.0	0.0	0.0	0.0	0.0	0.0	0.0	0.0	0.0	0.0	0.0	0.0	0.0	0.0	0.0	0.0	0.0	0.0	0.0	0.0	0.0	0.0	0.0	0.0	0.0	0.0	0.0	0.0	0.0	0.0	0.0	0.0	0.0	0.0	0.0	0.0	0.0	0.0	0.0	0.0	0.0	0.0	0.0	0.0	0.0	0.0	0.0	0.0
OTU297	0.0	0.0	0.0	0.0	0.0	0.0	0.0	0.0	0.0	0.0	0.0	0.0	0.0	0.0	0.0	0.0	0.0	0.0	0.0	0.0	0.0	0.0	0.0	0.0	0.0	0.0	0.0	0.0	0.0	0.0	0.0	0.0	0.0	0.0	0.0	0.0	0.0	0.0	0.0	0.0	0.0	0.0	0.0	0.0	0.0	0.0	0.0	0.0	0.0
OTU298	0.0	0.000126	8e-05	0.0	0.000577	0.0	0.0	0.0	0.000143	0.0	0.0	0.0	4.7e-05	0.0	4.9e-05	0.0	5.6e-05	0.000254	0.0	0.0	0.000141	1.8e-05	0.000833	0.0	0.0	0.0	0.0	0.0	0.0	0.0	0.000511	0.0	0.0022	0.0	0.0	0.0	4.3e-05	0.0	0.0	0.0	0.0	0.0	0.0	0.0	0.0	0.001063	0.0	0.0	2.2e-05
OTU299	0.000684	0.000975	0.0	0.000634	0.0	0.047663	0.0	2.8e-05	0.0	0.000622	0.0	0.0	0.0	0.0	0.0	0.0	8.2e-05	0.0	0.000163	0.0	0.00306	0.000751	0.095423	0.003454	0.0	0.0	3.8e-05	0.0	0.0	0.0	0.000713	0.0	0.0	0.000293	0.0	0.0	0.003412	0.0	0.000253	4e-05	0.0	0.000163	0.0	0.004958	5.3e-05	0.036239	0.037577	0.000112	6e-05
OTU300	0.0	0.0	0.0	0.0	0.0	0.0	0.0	0.0	0.0	0.0	0.0	0.0	5.8e-05	0.0	0.0	0.0	0.0	0.0	0.0	0.0	0.0	2.3e-05	0.0	0.0	0.0	0.0	0.0	0.0	0.000161	0.0	0.0	0.0	0.0	0.0	0.0	0.0	0.0	0.0	0.0	0.0	0.0	0.0	0.0	0.0	0.0	0.0	0.0	0.0	0.0
OTU301	0.0	0.0	0.0	0.0	0.0	0.0	0.0	0.0	0.0	0.0	0.0	0.0	0.0	0.0	0.0	0.0	0.0	0.0	0.0	0.0	0.0	0.0	0.0	0.0	0.0	0.0	0.0	0.0	0.0	0.0	0.0	0.0	0.0	0.0	0.0	0.0	0.0	0.0	0.0088	0.0	0.0	0.0	0.0	0.0	0.0	0.0	0.0	0.0	0.0
OTU302	0.000285	0.0	0.0	0.0	0.000157	0.0	0.0	0.0	0.0	0.0	0.0	0.0	8.3e-05	0.0	0.0	0.0	0.0	3.6e-05	0.0	0.0	0.0	0.0	0.0	0.000115	3.3e-05	0.0	0.0	4.4e-05	4.9e-05	0.0	0.005565	0.0	0.0	0.0	0.0	0.0	0.0	0.000452	0.0	0.0	0.0	0.0	8.5e-05	0.0	0.004198	0.0	0.0	0.0	0.0
OTU303	0.0	0.0	0.0	0.0	0.0	0.0	0.0	0.0	0.0	0.0	0.0	0.0	0.0	0.0	0.0	0.0	0.0	0.0	0.0	0.0	0.0	0.0	0.0	0.0	0.0	0.0	0.0	0.0	0.0	0.0	0.0	0.0	0.0	0.0	0.0	0.0	0.0	0.0	0.0	0.0	0.0	0.0	0.0	0.0	0.0	0.0	0.0	0.0	0.0
OTU304	4.1e-05	0.000293	0.000167	0.004476	8.9e-05	0.000831	3.6e-05	0.00095	0.0	0.0	9.2e-05	0.000251	0.0	0.0	0.000304	0.000204	0.004126	0.003665	0.000131	0.0	0.005019	0.002826	0.001909	0.002892	0.0	3.8e-05	0.000304	6.7e-05	0.0	5.2e-05	6.6e-05	0.001519	0.002647	0.000276	0.00782	0.000638	0.000309	4.4e-05	5.2e-05	0.0	0.000818	0.000108	0.0	0.00185	6.2e-05	0.000484	0.003438	0.000175	0.0
OTU305	4.6e-05	8.6e-05	0.0	2.5e-05	0.0	0.0	0.0	0.0	0.0	0.0	0.0	0.0	0.0	0.0	0.000298	0.000549	0.0	0.000474	5.9e-05	0.0	0.000242	0.0	0.000295	8.1e-05	0.0	0.0	0.0	3.3e-05	5.2e-05	5.5e-05	0.0	0.000189	0.0	0.00049	0.000597	0.000279	8.1e-05	4.4e-05	5.3e-05	0.0	0.0	0.000105	4.6e-05	0.000178	0.000576	0.0	0.000295	0.0	0.0
OTU306	0.0	0.0	0.0	0.0	0.0	0.0	0.0	0.0	0.0	0.0	0.0	0.0	0.0	0.0	0.0	0.0	0.0	0.0	0.0	0.0	0.0	0.0	0.0	0.0	0.0	0.0	0.0	0.0	0.0	0.0	0.0	0.0	0.0	0.0	0.0	0.0	0.0	0.0	0.0	0.0	0.0	0.0	0.0	0.0	0.0	0.0	0.0	0.0	0.0
OTU307	0.000144	0.000143	0.0	0.0	0.0	0.0	0.0	0.0	0.0	0.0	0.0	0.0	0.0	0.0	0.000165	0.0	0.0	0.0	0.0	0.000369	0.000353	0.0	0.0	0.0	3.3e-05	0.0	0.0	0.000185	5.8e-05	0.000374	0.000252	0.0	0.0	0.0	0.000349	0.0	0.0	0.0	0.0	0.0	0.0	0.0	8.6e-05	0.0	0.0	0.0	0.0	0.0	0.0
OTU308	9.5e-05	0.0	0.0	0.0	0.0	0.0	0.0	0.0	0.0	0.0	0.0	0.0	3.8e-05	0.0	0.000458	0.0	0.0	0.0	0.0	0.0	0.0	0.0	0.0	0.0	7e-05	0.0	0.0	0.002927	0.000271	0.000208	0.0	0.0	0.0	0.0	0.0	0.0	0.0	0.0	0.000329	0.0	0.0	0.0	0.0	0.0	0.0	0.0	0.0	0.0	0.0
OTU309	0.0	0.0	0.000503	0.0	0.0	0.0	0.0	0.0	0.0	0.0	0.0	0.0	0.0	0.0	0.000491	6.7e-05	0.0	0.0	0.0	0.000157	0.000112	0.0	0.0	0.000157	0.0	0.0	0.0	0.000199	0.0001	0.0	0.0	0.0	0.0	0.0	0.0	0.0	0.0	0.0	0.0	0.0	0.0	0.0	0.000549	0.0	0.0	0.0	0.0	0.0	0.0
OTU310	0.0	0.0	0.0	0.0	0.0	0.0	0.0	3.6e-05	0.0	0.0	0.0	0.0	0.0	0.0	0.014955	0.000324	0.0	0.0	0.0	0.0	0.0	0.0	0.0	0.0	0.0	0.0	0.0	0.0	0.0	0.0	0.0	0.0	0.0	0.0	0.0	0.0	0.0	0.0	0.0	0.0	0.0	0.0	0.0	0.0	0.0	8.1e-05	0.0	0.0	0.0
OTU311	0.0	0.0	0.0	0.0	0.0	0.0	0.0	0.0	0.0	0.0	0.0	0.0	0.0	0.0	0.0	0.0	0.0	0.0	0.0	3.7e-05	0.0	0.0	0.0	0.000153	0.0	0.0	0.0	0.0	0.0	0.0	0.0	0.0	0.0	0.0	0.0	0.0	0.0	0.0	0.0	0.0	0.0	0.0	0.0	0.0	0.0	0.0	0.0	0.0	0.0
OTU312	0.0	0.000305	8.1e-05	0.0	0.0	0.000147	0.0	0.000124	6.6e-05	0.0	0.0	0.0	0.0	0.0	0.00038	0.000599	6.2e-05	0.001442	0.0	0.0	0.001382	0.0	0.0	0.0	0.0	0.0	7.5e-05	0.0	0.000256	0.0	6.2e-05	0.000515	0.000163	0.000351	0.000157	2.3e-05	0.000205	0.0	0.0	0.0	0.000198	0.00011	3.9e-05	0.000343	0.0	0.000158	7.1e-05	0.0	0.0
OTU313	0.0	0.0	0.0	0.0	0.0	0.0	0.000592	0.0	0.0	0.0	0.0	0.0	0.0	0.0	0.0	0.0	0.0	0.0	0.0	0.0	0.0	0.0	0.0	0.0	0.0	0.0	0.0	0.0	4.5e-05	0.0	0.0	0.0	0.0	0.0	0.0	0.000433	0.0	0.0	0.0	0.0	0.0	0.0	0.0	0.0	0.0	0.0	0.0	0.0	0.0
OTU314	5.4e-05	0.0	0.0	2.7e-05	0.001917	0.0	0.0	0.0	0.001438	0.0	0.0	0.0	0.004284	0.0	0.0	0.0	0.000322	4.3e-05	0.0	0.0	0.0	0.0	0.0	0.0	0.0	0.0	0.0	0.0	0.000106	0.003466	0.0	0.0	0.0	0.0	0.000101	0.0	0.0	0.003105	0.000145	0.0	0.0	0.0	0.0	0.0	0.0	0.0	0.0	0.0	0.0
OTU315	0.0	0.0	0.000329	0.0	0.001012	0.0	0.0	0.00028	0.0	0.0	0.0	0.0	0.001037	0.0	0.0	0.0	0.0	0.000241	0.0	4.2e-05	0.0	0.0	0.0	0.0	0.0	0.0	0.0	0.000145	0.0	0.000161	0.0	0.0	0.0	0.0	5.4e-05	0.0	3e-05	0.000133	0.0	3.4e-05	0.0	0.0	0.0	3.9e-05	0.0	0.0	0.0	0.0	0.0
OTU316	8.8e-05	0.0	0.0	0.0	0.000159	0.0	3.2e-05	0.000378	0.00035	0.0	0.0	4.4e-05	0.000232	0.0	4.7e-05	0.0	0.00015	0.0	0.0	3.8e-05	0.0	2.3e-05	0.0	0.0	0.000127	0.0	0.0	0.000126	0.0	0.00038	0.0	0.0	3.2e-05	0.0	5.8e-05	0.0	0.0	0.000184	0.0	8.6e-05	0.0	0.0	0.0	0.0	0.000659	0.0	0.0	0.00078	0.0
OTU317	0.0	0.0	0.0	0.0	0.0	0.0	0.0	0.0	0.0	0.0	0.0	0.0	0.0	0.0	0.0	6.7e-05	0.0	0.0	0.0	0.0	0.0	0.0	0.0	0.0	0.0	0.0	0.0	0.0	0.0	0.0	0.0	0.0	0.0	0.0	0.0	0.009511	0.0	0.0	0.0	0.0	0.0	0.0	0.0	0.0	0.0	0.0	0.0	0.0	0.0
OTU318	0.0	0.0	0.0	0.0	0.0	0.0	0.0	0.0	0.0	0.0	0.0	0.0	0.0	0.0	0.0	0.0	0.0	0.0	0.0	0.0	0.0	0.0	0.0	0.0	0.0	0.0	0.0	0.0	0.0	0.0	0.0	0.0	0.0	0.0	0.0	0.0	0.0	0.0	0.0	0.0	0.0	0.0	0.0	0.0	0.0	0.0	0.0	0.0	0.0
OTU319	0.0	0.0	0.0	0.0	0.0	0.0	0.0	0.0	0.0	0.0	0.0	0.0	4.3e-05	0.0	0.0	0.0	0.0	0.0	0.0	0.0	0.0	0.0	5.2e-05	0.0	0.0	0.0	0.0	0.0	0.0	0.0	0.0	0.0	0.0	3e-05	0.0	0.0	0.0	0.0	0.0	0.0	0.0	0.0	0.0	0.001331	0.0	0.0	0.0	0.0	0.0
OTU320	0.0	0.0	0.0	0.0	0.0	0.0	0.0	0.0	0.0	0.0	0.0	0.0	0.0	0.0	0.0	0.0	0.0	0.0	0.0	0.0	0.0	0.0	0.0	0.0	0.0	0.0	0.0	0.0	0.0	0.0	0.0	0.0	0.0	0.0	0.0	0.0	0.0	0.0	0.0	0.0	0.0	0.0	0.0	0.0	0.0	0.0	0.0	0.0	0.0
OTU321	0.0	0.0	0.0	0.0	0.0	0.0	0.0	0.0	0.0	0.0	0.0	0.0	0.0	0.0	0.0	0.0	0.0	0.0	0.0	0.0	0.0	0.0	0.0	0.0	0.0	0.0	0.0	0.0	0.0	0.0	0.0	0.0	0.0	0.0	0.0	0.0	0.0	0.0	0.0	0.0	0.0	0.0	0.0	0.004506	0.0	0.0	0.0	0.0	0.0
OTU322	0.0	4.5e-05	0.0	0.0	0.0	0.0	0.0	0.0	0.0	0.0	0.0	0.0	0.0	0.0	0.0	0.0	0.0	0.0	0.0	0.0	0.0	0.0	0.0	0.0	0.0	0.0	0.0	3.4e-05	0.000214	0.0	0.0	0.0	0.0	0.0	0.0	0.0	0.0	5.3e-05	0.0	0.0	0.0	0.0	0.0	0.000466	0.0	0.0	0.0	0.0	0.0
OTU323	0.0	0.0	0.0	0.0	0.0	0.0	0.0	0.0	0.0	0.0	0.0	0.0	0.0	0.0	0.0	0.0	0.0	0.0	0.0	0.0	0.0	0.0	0.0	0.0	0.0	0.0	0.0	0.0	0.0	0.0	0.0	0.0	0.0	0.0	0.0	0.0	0.0	0.0	0.0	0.0	0.0	0.0	0.0	0.0	0.0	0.0	0.0	0.0	0.0
OTU324	0.0	0.0	0.0	0.000112	0.0	0.0	0.0	0.0	0.0	0.0	0.0	0.0	0.0	0.0	0.000254	0.000138	3.3e-05	0.0	0.0	8.3e-05	0.000721	0.0	4.6e-05	0.000223	0.0	0.0	0.0	7.4e-05	0.0	0.0	0.0	0.00056	0.0	0.000243	0.000254	0.0	0.00013	0.0	8.4e-05	0.0	0.0	6.6e-05	0.000129	0.000173	0.000113	0.0	0.000115	0.0	0.0
OTU325	0.000101	0.0	7.6e-05	0.0	0.0	0.0	0.000551	0.002933	0.0003	0.0	0.0	0.0	0.0	3.7e-05	0.0	0.001445	0.002028	0.000244	0.0	0.0	3.9e-05	0.00031	4.2e-05	4.5e-05	0.0	0.0	0.0	8.1e-05	0.0	0.0	0.0	0.000462	3.7e-05	3.8e-05	0.0	0.001071	0.0	4.1e-05	9.8e-05	0.0	7.4e-05	0.0	0.0	0.0	4.7e-05	0.001451	0.000232	0.000256	0.0
OTU326	0.0	0.000323	7.7e-05	0.0	0.0	0.0	0.0	0.0	0.0	0.0	0.0	0.0	0.0	0.0	0.0	0.0	2.6e-05	0.002463	0.0	0.0	0.000177	0.0	0.0	0.000351	0.0	0.0	0.0	0.0	0.0	0.0	0.0	0.0	0.000793	6.8e-05	0.000142	0.0	0.000621	0.0	4.4e-05	0.0	0.0	0.000183	0.0	0.0	0.0	0.0	0.0	0.0	0.0
OTU327	3.3e-05	0.0	0.000826	0.0	0.0	0.0	0.0	0.0	0.0	0.0	5.3e-05	0.000228	0.0	0.0	5.5e-05	0.0	0.0	0.0	0.0	0.0	0.0	2e-05	0.0	0.0	4e-05	0.0	0.0	0.0	0.0	0.0	0.0	0.0	8.3e-05	0.0	0.0	0.0	0.0	0.0	4.7e-05	0.0	0.0	0.0	0.0	0.0	0.0	0.0	0.0	0.0	0.0
OTU328	0.0	0.0	0.0	0.0	0.0	0.00012	0.0	0.0	0.0	0.0	0.0	0.0	0.0	0.0	0.0	0.0	0.0	0.0	0.0	4.2e-05	0.0	0.0	0.0	0.006271	0.0	0.0	0.0	0.0	0.01041	0.0	0.0	0.0	0.0	0.0	0.0	0.0	0.0	0.0	0.0	0.0	0.0	0.0	0.0	0.0	0.0	0.0	0.01386	0.00024	0.0
OTU329	0.0	4.3e-05	0.0	0.0	0.0	0.0	0.0	0.000148	0.0	7.4e-05	0.0	0.0	5.3e-05	0.0	4.9e-05	0.0	6.6e-05	0.0	0.000223	0.0	0.0	0.000661	0.0	0.0	0.000949	0.0	0.0	0.0	4.9e-05	0.0	0.000107	4.8e-05	4.1e-05	0.0	0.0	0.0	3.8e-05	0.0	0.0	6.3e-05	0.0	0.0	0.0	0.0	5.8e-05	0.0	4.1e-05	0.0	0.0
OTU330	0.0	0.0	0.0	0.0	0.0	0.0	0.0	0.0	0.0	0.0	0.0	0.0	0.0	0.0	0.0	0.0	0.0	0.0	0.0	0.0	0.0	0.0	0.0	0.0	0.0	0.0	0.0	0.0	0.0	0.0	0.0	0.0	0.0	0.0	0.0	0.0	0.0	0.0	0.0	0.0	0.0	0.0	0.0	0.0	0.0	0.0	0.0	0.0	0.0
OTU331	0.0	0.0	8.1e-05	0.0	0.000101	0.0	6.3e-05	0.0	7.2e-05	6.7e-05	0.004419	0.0	4.2e-05	0.0	0.0	0.0	5e-05	0.0	0.0	0.0	3.7e-05	0.000934	0.0	0.0	6.9e-05	0.0	0.0	0.0	0.000161	5.7e-05	0.0	0.0	0.0	0.0	0.0	2.6e-05	5.7e-05	0.0	9.1e-05	0.0	0.0	0.0	0.0	0.0	0.0	0.0	0.0	0.0	0.0
OTU332	0.0	0.0	0.0	0.0	0.000218	0.0	0.0	0.0	0.0	0.0	0.0	0.0	0.0	0.0	0.0	0.0	0.0	0.004556	0.0	0.0	0.0	0.0	0.0	0.0	0.0	0.0	0.0	0.0	5.7e-05	0.000724	0.0	0.0	0.0	3.6e-05	0.0	0.000107	0.0	0.0	0.0	4e-05	0.0	0.0	0.0	0.0	0.0	0.0	4e-05	0.0	0.0
OTU333	0.0	0.0	8.1e-05	0.0	0.0	0.0	0.0	0.0	0.0	0.0	0.0	0.0	0.0	0.0	0.0	0.0	0.0	0.0	0.0	0.0	0.0	0.0	0.0	0.0	0.0	0.0	0.0	0.0	0.0	0.0	0.0	0.0	0.0	0.0	0.0	0.0	0.0	0.0	0.0	0.0	0.0	0.0	0.0	0.0	0.0	0.0	0.0	0.0	0.0
OTU334	0.0	0.0	0.0	0.0	0.0	0.0	0.0	0.0	0.0	0.0	0.0	0.0	0.000134	0.0	0.0	7.4e-05	0.000191	7.3e-05	3.3e-05	8.3e-05	7.2e-05	0.0	0.0	0.0	7.8e-05	0.0	0.0	3.7e-05	5.1e-05	0.000322	0.0	0.0	0.0	3.6e-05	0.0	0.0	0.0	0.000369	0.0	6.1e-05	0.0	4.2e-05	0.0	0.0	4.6e-05	0.0	2.9e-05	6.1e-05	0.0
OTU335	0.0	4.8e-05	0.0	0.0	0.0	0.0	0.0	0.0	7e-05	0.0	0.0	0.0	0.0	0.0	0.00024	0.0	0.001259	0.0	0.0	0.0	0.0	0.0	0.000133	0.000125	0.0	0.0	0.0	0.0	0.0	0.00027	0.0	0.0	0.0	0.0	0.0	0.0	0.00011	0.000392	0.0	0.0	0.0	0.0	0.0	0.0	0.0	0.0	0.000239	0.000283	0.0
OTU336	0.0	0.0	0.0	0.0	0.0	0.0	0.0	0.0	0.0	0.0	0.0	0.0	0.0	0.0	5.5e-05	0.0	0.0	0.0	0.0	0.0	0.0	0.0	0.0	0.0	0.0	0.0	0.0	0.0	0.0	0.0	0.0	0.0	0.0	0.0	0.0	0.0	0.0	0.0	0.0	0.0	0.0	0.0	0.0	0.0	0.0	0.0	0.0	0.0	0.0
OTU337	0.0	0.0	0.0	3.2e-05	0.0	0.0	0.0	8.1e-05	0.0	0.0	0.0	0.0	0.0	2.6e-05	4.3e-05	0.0	0.0	0.0	0.0	4.9e-05	0.0	0.00047	0.0	0.0	0.0	0.0	0.000186	0.0	0.0	5e-05	0.0	0.0	0.0	4.2e-05	0.0	0.000141	0.0	0.0	5.1e-05	0.0	0.000202	2.8e-05	0.0	3.4e-05	0.0	0.0	0.0	0.0	0.0
OTU338	0.0	0.0	0.0	0.0	0.0	0.0	0.0	0.0	0.0	0.0	0.0	0.0	0.0	0.0	0.0	0.0	0.0	0.0	0.0	0.0	0.0	0.0	0.0	0.0	0.0	0.0	0.0	3.9e-05	0.0	0.0	0.0	0.0	0.0	0.0	0.0	0.0	0.0	0.0	0.0	0.0	0.0	0.0	0.0	0.0	0.0	0.0	0.0	0.0	0.0
OTU339	0.0	0.0	0.0	0.0	0.0	0.0	0.0	0.0	0.0	0.0	0.0	0.0	0.0	0.0	0.0	0.0	0.0	0.0	0.0	0.0	0.0	0.000836	0.0	0.0	0.000326	3.2e-05	0.0	3.4e-05	0.0	0.0	0.0	0.0	0.0	0.0	0.0	0.0	0.0	0.0	0.0	0.0	0.0	0.0	0.0	0.000143	0.0	0.0	0.0	0.0	0.0
OTU340	0.0	0.0	0.0	0.000142	0.000462	0.0	0.0	2.4e-05	0.0	0.0	0.0	0.0	0.0	0.0	0.000867	0.0	0.0	0.0	0.0	0.0	0.0	0.0	0.0	0.0	0.0	0.0	0.0	0.0	0.000147	0.0	0.005302	0.0	0.0	0.0	5.5e-05	0.0	0.0	8.9e-05	0.0	0.0	0.0	0.0	0.0	3.9e-05	0.000146	0.0	0.000305	0.0	0.0
OTU341	4.8e-05	0.0	0.0	0.0	0.0	0.0	0.0	0.00036	0.0	0.0	0.0	0.0	0.0	0.0	0.0	0.0	0.0	3.3e-05	0.0	0.0	0.0	0.0	0.0	0.0	0.0	0.0	0.0	0.000114	0.0	4.9e-05	0.0	0.0	0.0	0.0	0.0	0.0	0.0	8.4e-05	0.0	0.0	0.0	0.0	0.0	0.0	0.000231	0.0	3.6e-05	0.0	0.0
OTU342	0.0	0.0	0.0	0.0	0.0	0.0	0.0	0.0	0.0	0.0	0.0	0.0	0.0	0.0	4.3e-05	0.0	0.0	0.0	0.0	0.0	0.0	0.0	0.0	0.0	0.0	0.0	0.0	0.0	0.0	5.6e-05	0.0	0.0	0.0	0.0	0.0	0.0	0.0	0.0	5.3e-05	0.0	0.0	4e-05	0.0	0.000193	0.0	0.0	0.0	0.0	0.0
OTU343	0.0	0.0	0.0	0.0	3.8e-05	0.0	0.000539	0.000985	7.7e-05	0.0	0.0	9.7e-05	0.0	0.0	0.0	6.8e-05	0.0	0.0	0.0	0.0	0.0	6e-05	0.0	0.0	0.0	0.0	0.0	0.0	0.0	0.0	0.0	0.0	0.0	0.0	5.4e-05	0.0	0.0	0.0	0.0	0.0	0.0	0.0	0.0	0.0	0.0	0.0	0.0	0.0	0.0
OTU344	5.3e-05	0.0	0.0	0.0	0.0	0.0	0.0	5.7e-05	0.0	0.0	0.0	0.0	0.000195	0.0	0.0	0.0	0.0	6.5e-05	0.0	0.0	0.0	0.0	4.9e-05	0.0	0.0	0.0	0.0	0.002295	4.8e-05	0.000174	0.0	0.0	0.0	0.0	0.0	0.0	0.0	0.000323	0.000133	2.9e-05	0.0	0.0	0.0	0.000178	0.000108	0.0	0.0	5.2e-05	0.0
OTU345	0.0	0.0	0.0	0.0	0.0	0.0	0.0	0.0	0.0	0.0	0.0	0.0	0.0	0.0	0.0	0.0	0.0	0.0	0.0	0.0	0.0	0.0	0.0	0.0	0.0	0.0	0.0	0.0	0.0	0.0	0.0	0.0	0.0	0.0	0.0	0.0	0.0	0.0	0.0	0.0	0.0	0.0	0.0	0.0	0.0	0.0	0.0	0.0	0.0
OTU346	0.0	0.0	0.0	0.0	0.0	0.0	0.0	0.0	0.0	0.0	0.0	0.0	0.0	0.0	0.0	0.0	0.0	0.0	0.0	0.0	0.0	0.0	0.0	0.0	0.00851	0.0	0.0	0.0	0.0	5.6e-05	0.0	0.0	0.0	0.0	0.0	0.0	0.0	0.0	0.0	0.0	0.0	0.0	0.0	0.0	0.0	0.0	0.0	0.0	0.0
OTU347	0.0	0.0	0.0	0.0	0.0	0.0	0.0	0.0	0.0	0.0	0.0	0.0	0.0	0.0	0.0	0.0	0.0	0.0	0.0	0.0	0.0	0.0	0.0	0.0	0.0	0.0	0.0	0.0	0.000147	0.0	0.0	0.0	0.0	0.0	0.0	0.0	0.0	0.0	0.0	0.0	0.0	0.0	0.0	0.000585	0.0	0.0	0.0	0.0	0.0
OTU348	0.0	0.0	0.0	0.0	0.0	0.0	0.0	0.0	0.0	0.0	0.0	0.0	0.0	0.0	0.0	0.0	0.0	0.0	0.0	0.0	0.0	0.0	0.0	0.0	0.0	0.0	0.0	0.0	0.0	0.0	0.0	0.0	0.0	0.000159	0.0	0.0	0.0	0.0	0.0	0.0	0.0	0.0	0.0	0.0	0.0	0.0	0.0	0.0	0.0
OTU349	0.0	0.000213	0.0	5.4e-05	0.0	0.0	0.0	0.0	0.0	0.0	0.0	0.0	4.1e-05	0.0	0.000281	0.000524	4.9e-05	0.006214	0.003654	0.0	0.010401	0.000252	0.001864	0.0	0.0	0.0	0.0	0.0	0.0	5.5e-05	0.0	5.2e-05	0.0	0.0	0.000522	0.0	0.000133	0.000358	0.000321	0.0	0.0	0.0	0.00032	0.001508	0.000492	0.0	4.3e-05	0.0	0.0
OTU350	0.0	0.000474	8.8e-05	0.0	0.0	0.0	0.0	0.0	0.0	0.0	0.0	0.0	0.0	0.0	0.000498	0.0	0.0	0.000122	0.0	9.8e-05	0.000874	0.0	0.0	0.000307	0.0	3.6e-05	0.0	4.8e-05	0.000118	0.000228	0.0	0.000222	0.0	0.0	0.000153	0.0	0.00011	4.4e-05	0.000286	0.0	0.0	6.3e-05	0.0	0.000284	0.000211	0.0	0.000179	0.000122	1e-05
OTU351	0.0	0.0	0.00016	0.0	0.0	0.0	0.0	0.0	0.0	0.0	0.0	0.0	0.0	0.0	0.0	0.0	0.0	0.0	0.0	0.0	0.0	0.0	0.0	0.0	0.0	0.0	0.0	0.0	0.0	0.0	0.0	0.0	0.0	0.0	0.0	0.0	0.0	0.0	0.0	0.0	0.0	0.0	0.0	0.0	0.0	0.0	0.0	0.0	0.0
OTU352	0.0	0.0	0.0	0.0	0.0	0.0	0.0	0.0	0.0	0.0	0.0	4.4e-05	0.0	0.0	0.0	0.0	0.0	0.0	0.0	4.5e-05	0.0	0.0	0.0	0.0	0.0	0.0	0.0	0.0	0.0	0.0	0.0	0.0	0.0	0.0	4.3e-05	0.0	0.0	0.0	0.0	0.0	0.0	0.0	0.0	0.0	0.0	0.0	0.0	0.0	0.0
OTU353	0.0	0.0	0.0	0.0	0.0	0.0	0.0	0.0	0.0	0.0	0.0	0.0	0.0	0.0	0.0	0.0	0.0	0.0	0.0	0.0	0.0	0.0	0.0	0.0	0.0	0.0	0.0	0.0	0.0	0.0	0.0	0.0	0.0	4.5e-05	0.0	0.0	0.0	0.0	0.0	0.0	0.0	0.0	0.0	0.0	0.0	0.0	0.0	0.0	0.0
OTU354	0.0	0.0	0.0	3.6e-05	0.0	0.0	0.0	0.0	0.0	0.0	0.0	0.0	0.0	0.0	0.0	0.0	0.0	0.0	0.0	0.0	0.0	0.0	0.0	0.0	0.000523	0.0	0.0	0.0	0.0	0.0	0.0	0.0	0.0	0.0	0.0	0.0	0.0	0.0	0.0	0.0	0.0	0.0	0.0	0.0	0.0	0.0	0.0	0.0	0.0
OTU355	9.8e-05	0.000426	0.0	0.0	0.0	4.4e-05	0.0	3.2e-05	0.000355	0.0	0.0	0.0	0.0	0.0	0.000206	0.000401	2e-05	0.000649	0.0	0.0	0.000234	0.0	0.0	4.3e-05	0.0	0.0	0.000103	3.5e-05	0.000232	5.4e-05	5.6e-05	0.000388	4.5e-05	0.000425	0.0	0.000105	0.000532	0.0	9.4e-05	0.0	0.000639	8.7e-05	8.8e-05	9.5e-05	0.000218	0.0	0.000112	0.0	0.0
OTU356	0.0	0.0	0.0	0.0	0.0	0.0	0.0	0.0	0.0	0.0	0.0	0.0	0.0	0.0	0.0	0.0	0.0	0.0	0.0	0.0	0.0	0.0	0.0	0.0	0.000624	0.0	0.0	0.0	0.0	0.01753	0.0	0.0	0.0	0.0	0.0	0.0	0.0	0.0	0.0	0.0	0.0	6.6e-05	0.000736	3.6e-05	0.0	0.0	0.0	0.0	0.0
OTU357	0.0	0.0	8.1e-05	0.0	0.0	0.0	0.0	0.0	0.0	0.0	0.0	0.0	5.7e-05	0.0	4.9e-05	0.0	0.0	0.000112	0.0	4.7e-05	8.4e-05	0.0	0.0	0.0	3.2e-05	9.2e-05	0.0	0.000113	5.9e-05	0.000107	0.0	0.0	0.0	0.0	0.0	0.0	0.0	0.001102	0.0	8e-05	0.0	0.0	0.0	4e-05	0.0	0.0	9.2e-05	0.000257	0.0
OTU358	0.0	0.0	0.001493	0.0	0.0	0.0	0.0	0.0	0.0	0.0	0.0	0.000401	0.0	0.0	0.0	0.0	0.002095	0.0	0.0	0.0	0.0	0.000194	0.0	0.0	0.0	0.0	0.0	0.0	0.000483	0.0	0.0	0.0	0.0	0.000449	0.0	0.0	0.0	0.0	0.0	0.0	0.0	0.0	4.2e-05	0.0	0.000122	0.0	0.000548	0.000194	1.1e-05
OTU359	0.0	0.0	0.0	0.0	0.0	0.0	0.0	0.0	0.0	0.0	0.0	0.0	0.000288	0.0	0.0	0.0	0.0	0.000176	0.0	0.0	0.0	0.0	0.0	3.9e-05	0.0	0.0	0.0	7e-05	0.0	5.1e-05	0.0	0.0	0.0	0.0	0.0	0.0	0.0	9.5e-05	4.5e-05	0.0	0.0	0.0	0.0	0.0	0.0	0.0	0.0	5.4e-05	0.0
OTU360	0.0	0.0	0.0	0.0	0.0	0.0	0.0	0.0	0.0	0.0	0.0	0.0	0.0	0.0	0.0	0.0	0.0	0.0	0.0	0.0	0.0	0.0	0.0	0.0	0.0	0.0	0.0	0.0	0.0	0.0	0.0	0.0	0.0	0.0	0.0	0.0	0.0	0.0	0.0	0.0	0.0	0.0	0.0	0.0	0.0	0.0	0.0	0.0	0.0
OTU361	0.0	0.0	0.0	0.0	5.9e-05	0.0	0.0	0.0	0.0	0.0	0.0	0.0	9.7e-05	0.0	0.0	0.0	0.0	0.0	0.0	0.0	0.0	0.0	0.0	0.0	3.6e-05	0.0	0.0	0.0	5.6e-05	0.000606	0.000303	0.0	0.0	0.0	0.0	0.0	0.0	8.6e-05	0.0	9.2e-05	0.0	0.0	0.0	0.0	0.0	0.0	0.0	0.0	0.0
OTU362	0.0	0.0	0.0	0.0	0.0	0.0	0.0	0.0	0.0	0.0	0.0	0.0	0.0	0.0	0.0	0.0	0.0	0.0	0.0	0.0	0.0	0.0	0.0	0.0	0.0	0.0	0.0	0.0	0.001008	0.0	0.0	0.0	0.0	0.0	0.0	0.0	0.0	0.0	0.0	0.0	0.0	0.0	0.0	0.0	0.0	0.0	0.0	0.0	0.0
OTU363	0.000182	0.0	0.0	2.1e-05	0.0	0.004187	0.0	7.1e-05	0.021755	0.020991	9.9e-05	4.5e-05	4.4e-05	0.0	5.1e-05	0.0	2.7e-05	0.0	0.0	0.0	0.0	1.8e-05	0.0	0.0	0.002956	0.000857	0.009062	0.029313	0.000929	0.003238	0.0	0.000102	0.0	0.014813	0.0	0.006429	0.000167	0.000227	0.0	3.2e-05	0.00935	0.000198	0.006672	5e-05	0.0	0.0	0.0	0.0	1.6e-05
OTU364	0.0	0.0	0.0	0.0	0.0	0.0	0.0	0.0	0.0	0.0	0.0	0.0	0.0	0.0	0.001027	6.5e-05	0.0	0.0	0.0	0.0	0.0	0.0	0.0	0.00018	3.7e-05	0.0	0.0	0.0	5e-05	0.0	0.0	0.0	0.0	0.0	0.0	0.0	0.0	0.0	0.0	0.0	0.0	0.0	0.00223	0.0	0.0	0.0	0.0	0.0	0.0
OTU365	0.0	0.0	0.0	0.0	0.000174	0.0	0.0	0.0	0.0	0.0	0.0	0.0	0.0	0.0	0.0	0.0	0.0	0.001412	0.0	0.0	0.0	0.00011	0.0	0.0	0.0	0.0	0.0	0.0	9.1e-05	0.0	0.0	0.0	0.0	0.0	0.0	0.0	0.0	0.0	0.0	2.4e-05	0.0	0.0	0.0	0.0	0.0	0.0	0.0	0.0	0.0
OTU366	0.0	4.4e-05	0.0	0.0	0.0	0.0	0.0	0.0	0.0	0.0	0.0	0.0	0.0	0.0	0.0	0.0	0.0	3.1e-05	0.0	0.0	0.000138	0.0	0.0	0.000263	0.0	0.0	0.0	0.0	0.0	0.0	0.0	0.0	0.0	0.000241	0.0	0.0	0.000232	0.00015	0.0	0.000142	3.5e-05	0.0	0.0	0.000202	0.0	0.0	0.0	0.0	0.0
OTU367	0.000453	0.0	0.000412	0.0	0.0	0.0	0.0	0.000283	0.00029	0.0	0.0	0.0	0.000136	0.0	0.000263	0.0	0.0	6.3e-05	0.0	0.0	0.0	0.0	0.0	0.0	0.0	0.0	0.0	3.5e-05	8.8e-05	0.0	0.004356	0.0	0.000349	8.1e-05	0.000101	0.0	3.3e-05	4.5e-05	0.000155	0.0	0.0	0.0	0.0	4.4e-05	0.000274	0.000156	6.1e-05	0.00012	0.0
OTU368	0.0	0.0	0.0	2.3e-05	0.002842	0.0	0.0	0.0	6.5e-05	0.0	0.0	0.0	0.00026	0.0	0.0	0.0	2.6e-05	0.0	0.0	0.0	0.0	0.0	0.0	0.000413	0.0	0.0	0.0	0.0	0.0	0.0	0.000778	0.0	0.0	4.6e-05	6.1e-05	0.0	0.0	4.3e-05	0.0	0.0	0.0	3.8e-05	0.0	0.000141	0.0	0.0	2.2e-05	0.000238	0.0
OTU369	0.0	0.0	0.0	0.0	0.0	0.0	0.0	0.0	0.0	0.0	0.0	0.0	0.0	0.0	0.0	0.0	0.0	0.0	0.0	0.0	0.0	0.0	0.0	0.0	0.0	0.0	0.0	0.0	0.0	0.0	0.0	0.0	0.0	0.0	0.0	0.0	0.0	0.0	0.0	0.0	0.0	0.0	0.0	0.0	0.0	0.0	0.0	0.0	0.0
OTU370	0.0	0.0	0.0	0.0	0.0	0.0	0.0	0.0	7.3e-05	7.7e-05	0.001817	0.0	0.0	0.002939	0.0	0.0	0.0	0.0	0.0	0.0	0.0	0.0	0.0	0.0	6.9e-05	0.0	0.0	0.0	0.0	0.0	0.0	0.0	0.0	0.0	0.0	0.0	0.0	0.0	0.0	0.0	0.0	0.0	0.0	0.0	0.0	0.0	0.0	0.0	0.0
OTU371	0.0	0.0	0.0	0.0	5.7e-05	0.0	0.0	0.0	0.0	0.0	0.0	0.0	8.1e-05	0.0	0.0	0.0	0.0	6.1e-05	0.0	0.0	0.0	0.0	0.0	0.0	0.0	0.0	0.0	0.000311	0.0	0.000434	0.0	0.0	0.0	0.0	0.0	0.0	3.9e-05	0.0	0.0	0.0	0.0	0.0	0.0	0.0	0.00163	0.0	0.0	0.001548	0.0
OTU372	0.0	0.0	0.0	0.0	0.0	0.0	0.0	2.7e-05	0.005102	0.003285	0.0	0.0	0.0	3.3e-05	5.6e-05	0.0	0.0	0.0	0.0	0.0	0.0	0.0	0.0	0.0	3.1e-05	0.001363	0.001058	0.000606	4.6e-05	4.9e-05	0.0	0.0	0.0	0.000785	0.0	0.00594	0.0	0.0	0.0	0.0	0.00041	3.7e-05	4.4e-05	0.0	0.0	0.0	0.0	0.0	0.0
OTU373	0.000503	0.0	0.0	0.0	0.0	0.0	0.0	0.0	0.0	0.0	0.0	0.0	9.8e-05	0.0	0.0	0.0	0.0	0.0	0.0	0.0	0.0	0.0	0.0	0.0	0.0	0.0	0.0	0.001964	0.0	0.0	0.0	0.0	0.0	0.0	0.0	0.0	0.0	0.0	0.0	0.0	0.0	0.0	0.0	0.0	0.0	0.0	0.0	0.0	0.0
OTU374	0.0	0.0	0.0	0.0	0.0	0.0	0.0	2.7e-05	0.0	0.0	0.0	0.0	0.0	0.0	0.0	0.0	0.000142	0.0	0.0	0.0	0.0	0.0	0.0	0.0	0.0	0.0	0.0	0.0	0.0	0.000273	0.0	0.0	0.0	0.0	0.0	0.0	0.0	4.5e-05	0.0	0.0	0.0	0.0	0.0	0.0	0.0	0.0	0.0	0.0	0.0
OTU375	0.0	0.0	0.0	0.0	0.0	0.0	0.0	0.0	0.0	0.0	0.0	0.0	0.0	0.0	0.0	0.0	0.0	0.0	0.0	0.0	0.0	0.0	0.0	0.0	0.0	0.0	0.0	0.0	0.0	0.0	0.0	0.0	0.0	0.0	0.0	0.0	0.0	0.0	0.0	0.0	0.0	0.0	0.0	0.0	0.0	0.0	0.0	0.0	0.0
OTU376	3.5e-05	0.0	0.0	0.0	5.2e-05	0.0	0.0	4.6e-05	0.0	0.0	0.0	0.0	0.0	0.0	0.000204	0.0	0.000297	0.0	0.0	0.0	0.0	0.0	0.0	0.0	0.0	0.0	0.0	0.0	0.0	0.0	0.0	0.0	0.0	0.0	0.0	0.0	0.0	0.0	4.6e-05	0.000485	0.0	0.0	0.0	0.0	0.0	0.0	6.9e-05	0.0	0.0
OTU377	0.0	0.0	0.0	0.0	0.0	0.0	0.0	0.0	0.0	0.0	0.0	0.0	0.0	0.0	0.0	0.0	0.0	0.0	0.0	0.0	0.000152	0.0	0.0	0.0	0.0	0.0	0.0	0.0	0.0	0.0	0.0	0.0	0.0	0.0	0.0	0.0	0.0	0.0	0.0	0.0	0.0	0.0	0.0	0.0	0.0	0.0	0.0	0.0	0.0
OTU378	0.0	0.0	0.0	0.0	0.0	0.0	0.0	0.0	0.0	0.0	0.0	0.0	0.0	0.0	0.0	0.0	0.0	0.0	0.0	0.0	0.0	0.0	0.0	0.0	0.0	0.0	0.0	0.0	0.0	0.0	0.0	0.0	0.0	0.0	0.0	0.0	0.0	0.0	0.0	0.0	0.0	0.0	0.0	0.0	0.0	0.0	0.0	0.0	0.0
OTU379	0.0	0.0	0.0	0.000201	0.0	5e-05	0.0	0.0	0.0	0.0	0.0	0.0	0.0	0.0	0.0	0.0	1.7e-05	0.0	0.000117	0.0	0.000102	0.0	0.0	0.0	0.001284	0.0	0.0	0.0	0.0	0.0	0.0	0.0	0.0	0.0	0.0	0.0	3.8e-05	9.5e-05	0.0	0.0	0.0	0.0	0.0	8.3e-05	0.0	0.0	0.0	0.0	2.1e-05
OTU380	0.0	0.0	0.0	0.0	0.0	0.0	0.0	0.0	0.0	0.0	0.0	0.0	0.0	0.0	0.0	0.0	0.0	0.0	0.0	0.0	0.0	0.0	0.0	0.0	0.0	0.0	0.0	0.0	0.0	0.0	0.000225	0.0	0.0	0.0	0.0	0.0	0.0	0.0	0.0	0.0	0.0	0.0	0.0	0.0	0.0	0.0	0.0	0.0	0.0
OTU381	0.0	5.2e-05	8.6e-05	3.1e-05	0.0	0.0	0.0	0.0	0.0	0.0	0.0	0.0	0.0	3.2e-05	0.0	0.0	2.3e-05	0.0	0.0	0.0	0.000149	0.001059	0.0	0.0	0.000818	3.6e-05	0.0	3.9e-05	0.0	0.0	0.0	3.9e-05	4e-05	0.0	0.0	0.0	0.0	0.0	0.000183	0.0	0.0	0.0	0.0	0.0	4.7e-05	0.0	0.0	0.0	0.0
OTU382	0.0	0.0	0.0	2.5e-05	0.0	0.0	0.0	0.0	0.0	0.0	0.0	0.0	0.0	0.0	5.2e-05	0.0	0.0	0.0	0.0	8.1e-05	0.0	0.0	0.0	7.7e-05	0.0	0.0	0.0	0.000273	0.0	0.0	0.0	0.0	0.0	0.0	0.0	0.0	0.000156	8.4e-05	0.0	0.000107	0.0	0.0	0.0	7.5e-05	0.0	0.0	0.0	0.0	0.0
OTU383	0.0	0.0	0.0	0.0	0.0	0.0	0.0	0.0	0.0	0.0	0.0	0.0	0.0	0.0	0.0	0.0	0.0	0.0	0.0	0.0	0.0	0.0	0.002699	0.0	0.000119	0.0	0.0	0.0	0.0	0.0	0.0	0.0	0.0	0.0	0.0	0.0	0.0	0.0	0.0	0.0	0.0	0.0	0.0	0.0	0.0	0.0	0.0	0.0	0.0
OTU384	0.0	0.0	0.0	0.0	0.0	0.0	0.0	0.0	0.0	0.000689	0.0	0.0	0.0	0.0	0.001767	0.0	0.0	0.0	0.0	0.0	7.3e-05	0.0	0.000102	8.4e-05	0.0	0.0	0.0	0.0	0.0	0.0	0.0	0.0	0.0	3.9e-05	0.0	0.0	7.8e-05	0.0	4.6e-05	0.0	0.0	0.0	0.0	0.0	0.0	0.0	0.000252	0.0	0.0
OTU385	0.0	0.0	0.0	0.0	0.0	0.0	0.0	0.0	0.0	0.0	0.0	0.0	3.7e-05	0.0	0.0	0.0	0.0	0.000462	0.0	0.0	0.0	0.0	0.0	0.0	0.0	0.0	0.0	0.0	0.0	0.0	0.0	0.0	0.0	0.0	0.0	0.0	0.0	0.0	0.0	0.0	0.0	0.0	0.0	0.0	0.0	0.0	0.0	0.0	0.0
OTU386	0.0	0.0	0.0	0.0	0.0	0.0	0.0	0.0	0.0	0.0	0.0	0.000144	9.5e-05	0.0	0.0	0.0	2.4e-05	6.9e-05	0.0	0.0	0.0	0.0	0.0	0.0	0.0	0.0	0.0	0.0	0.0	0.0	0.0	0.0	0.000583	0.0	0.0	0.0	0.0	0.0	0.0	0.0	0.0	0.0	0.0	0.0	0.0	0.0	0.0	0.0	0.0
OTU387	0.0	0.0	0.0	0.0	4.4e-05	0.0	0.0	0.0	0.0	0.0	0.0	0.0	0.0	0.0	0.0	0.0	0.0	2.8e-05	0.0	0.0	0.0	0.0	0.0	0.0	0.0	0.0	0.0	0.0	0.0	0.0	6.2e-05	0.0	6.8e-05	0.0	0.000196	0.0	0.0	0.002313	0.0	0.0	0.0	0.0	0.0	0.0	0.0	8.3e-05	4.4e-05	0.0	0.0
OTU388	0.0	0.0	0.0	0.0	0.0	0.0	0.0	6.3e-05	0.0	0.0	0.0	0.0	0.000134	0.0	0.000466	6.9e-05	9.9e-05	0.000225	0.0	0.000125	0.000371	0.0	0.0	0.000304	0.000151	0.0	0.0	0.0	0.000165	0.000227	0.000114	0.0	0.0	3.3e-05	0.0	0.0	0.0	9.5e-05	4.9e-05	0.0	0.0	0.0	0.000235	0.000139	0.0004	0.0	0.0	0.0	0.0
OTU389	0.0	5.3e-05	0.0	0.0	0.0	0.0	0.0	0.0	0.0	0.0	0.0	0.0	0.0	0.0	0.0	0.0	6.4e-05	0.001244	0.0	0.0	0.000324	0.0	0.00018	0.0	0.0	0.0	0.0	0.000163	0.0	5e-05	0.0	0.0	0.0	0.0	0.0	0.0	0.0	0.000112	0.0	0.0	0.0	0.0	9.8e-05	0.000165	0.0	0.0	0.0	0.0	0.0
OTU390	0.0	0.0	0.0	0.0	0.0	0.0	0.0	0.0	0.0	0.0	0.0	0.0	0.0	0.0	0.0	0.0	0.0	0.0	0.0	0.0	0.0	0.0	0.0	0.0	0.0	0.0	0.0	0.0	0.0	0.0	0.0	0.0	0.0	0.0	0.0	0.0	0.0	0.0	0.0	0.0	0.0	0.0	0.0	0.0	0.0	0.0	0.0	0.0	0.0
OTU391	0.0	5.2e-05	0.0	9.4e-05	0.0	0.0	0.0	0.0	0.0	0.0	0.0	0.0	0.0	0.0	0.0	0.0	0.000879	0.0	0.0	0.0	0.0	1.9e-05	3.8e-05	3.9e-05	0.0	0.0	0.0	0.0	0.0	0.0	0.0	4.6e-05	0.000314	0.0	0.000309	0.0	3.9e-05	0.0	0.0	0.0	0.0	0.0	4.7e-05	0.000104	0.0	0.0	0.0	5.9e-05	2.4e-05
OTU392	0.0	0.0	0.0	0.0	0.0	0.0	0.0	0.0	0.0	0.0	0.0	0.0	9.9e-05	0.0	0.0	0.0	0.0	0.0	0.0	3.9e-05	0.0	0.0	0.0	0.0	3.8e-05	0.0	0.0	0.003201	0.0	0.000491	0.0	0.0	0.0	0.0	0.0	0.0	0.0	0.0	0.0	0.0	0.0	0.0	0.0	0.0	0.0	0.0	0.0	0.0	0.0
OTU393	0.0	0.0	0.000599	0.0	0.0	0.0	0.0	0.0	0.0	0.0	0.0	0.0	0.0	0.0	0.0	0.0	0.0	0.0	0.0	0.0	0.0	0.0	0.0	0.0	0.0	0.0	0.0	0.0	0.0	0.0	0.0	0.0	0.0	0.0	0.0	0.0	0.0	0.000274	4.7e-05	0.0	0.0	0.0	0.0	0.0	0.0	0.0	0.0	0.0	0.0
OTU394	0.0	0.0	0.0	0.0	0.0	0.0	0.0	0.0	0.0	0.0	0.0	0.0	0.0	0.0	0.0	0.0	0.0	0.0	0.0	0.0	0.0	0.0	0.0	0.0	0.0	0.0	0.0	0.0	0.0	0.0	0.0	0.0	0.0	0.0	0.0	0.0	0.0	0.0	0.0	0.0	0.0	0.0	0.0	0.0	0.0	0.0	0.0	0.0	0.0
OTU395	0.0	0.0	0.0	0.0	0.0	0.0	0.0	0.0	0.0	0.0	0.0	0.0	0.0	0.0	0.0	0.0	0.0	0.0	0.0	0.0	0.0	0.0	0.0	0.0	0.0	0.0	0.0	0.0	0.0	0.0	0.0	0.0	0.0	0.0	0.0	0.0	0.0	0.0	0.0	0.0	0.0	0.0	0.0	0.0	0.0	0.0	0.0	0.0	0.0
OTU396	0.0	0.0	0.0	0.0	0.0	0.0	0.0	0.0	0.0	0.0	0.0	0.0	0.0	0.0	0.0	0.0	0.0	0.0	0.0	0.0	0.0	0.0	0.0	0.000995	0.005409	0.0	0.0	0.0	0.0	0.000171	0.0	0.0	0.0	0.0	0.0	0.0	0.0	0.0	0.0	0.0	0.0	0.0	0.0	0.0	0.0	0.0	0.0	5.9e-05	0.0
OTU397	0.0	0.0	0.0	0.0	0.0	0.0	0.0	0.0	0.0	0.0	0.0	0.0	0.0	0.0	0.0	0.0	0.0	0.0	0.0	0.0	0.0	0.0	0.0	0.0	0.0	0.0	0.0	0.0	0.0	0.002138	0.0	0.0	0.0	0.0	0.0	0.0	0.0	0.0	0.0	0.0	0.0	3.5e-05	0.0	0.000168	0.0	0.0	0.0	0.0	0.0
OTU398	0.0	0.0	0.0	0.0	0.0	0.0	0.0	0.0	0.0	0.0	0.0	0.0	0.0	0.0	0.0	0.0	0.0	0.0	0.0	0.0	0.0	0.0	0.0	0.0	0.0	0.0	0.0	0.0	0.0	0.0	0.0	0.0	0.0	0.0	0.0	0.0	0.0	0.0	0.0	0.0	0.0	0.0	0.0	0.0	0.0	0.0	0.0	0.0	0.0
OTU399	0.0	0.0	0.0	0.0	0.0	0.0	0.0	0.0	0.0	0.0	0.0	0.0	4.2e-05	0.0	0.0	0.0	0.0	0.0	0.0	0.0	0.0	0.0	0.0	0.0	0.0	0.0	0.0	0.0	0.0	0.0	0.000243	0.0	0.0	0.0	0.0	0.0	0.0	0.000689	0.0	0.0	0.0	0.0	0.0	0.0	0.0	0.0	0.0	0.000178	0.0
OTU400	0.0	0.0	0.0	0.0	0.0	0.0	0.0	0.0	0.0	0.0	0.0	0.0	0.0	0.0	0.0	0.0	0.0	0.0	0.0	0.0	0.0	0.0	0.0	0.0	0.0	0.0	0.0	0.0	0.0	0.0	0.0	0.0	0.0	0.0	0.0	0.0	0.0	0.0	0.0	0.0	0.0	6.8e-05	0.0	0.0	0.0	0.0	0.0	0.0	0.0
OTU401	4.9e-05	5e-05	0.0	0.0	4.2e-05	4.5e-05	0.0	3e-05	0.0	0.0	0.0	0.0	9.3e-05	0.0	0.0	0.0	4.8e-05	0.000351	0.0	0.0	0.0	0.0	0.0	7.1e-05	0.0	0.0	0.0	0.000357	5.7e-05	0.0	0.0	9.9e-05	0.0	0.0	0.0	0.0	0.0	0.0	0.0	0.0	0.0	0.0	0.0	0.0	5.6e-05	0.0	0.003481	0.0	0.0
OTU402	0.0	0.000111	0.0	0.0	0.0	4.3e-05	0.0	0.0	0.0	0.0	0.0	0.0	0.000143	0.0	0.0	0.0	0.0	0.0	0.0	0.0	0.0	0.0	0.0	0.0	0.0	0.0	0.0	0.0	0.0	0.0	0.0	0.001652	0.0	0.0	0.0	0.0	0.0	0.0	0.0	0.0	0.0	0.000116	0.0	0.000256	0.0	0.0	0.0	0.0	0.0
OTU403	0.0002	0.0	0.0	0.0	0.0	0.0	0.0	0.0	0.0	0.0	0.0	0.0	0.0	0.0	0.0	0.0	0.0	3.3e-05	0.0	0.0	3.7e-05	0.0	0.0	0.0	0.0	0.0	0.0	0.0	0.000159	0.0	0.0	0.0	0.0	0.0	0.0	0.0	0.0	0.0	0.0	0.0	0.0	0.0	0.000304	0.0	0.0	0.0	0.0	0.0	0.0
OTU404	4.2e-05	0.0	0.0	0.001719	4.8e-05	4e-05	0.0	0.0	0.0	7.1e-05	0.0	0.000668	0.0	0.0	0.000235	0.002042	0.000686	0.000219	0.000651	0.000121	0.001884	0.000217	0.0	0.000149	0.000106	0.0	0.000139	0.000391	0.0	0.001475	0.0	4.8e-05	7.1e-05	0.000215	0.000145	0.000253	0.000288	8.4e-05	0.0	2.9e-05	0.000316	0.000106	7.3e-05	0.000132	0.00049	0.0	0.000382	0.000119	0.0
OTU405	0.0	0.0	0.0	0.0	0.0	0.0	0.0	0.0	0.0	0.000212	0.0	4.6e-05	0.0	0.0	0.000155	0.0	0.0	0.0	0.0	0.0	0.0	0.0	0.0	4.4e-05	0.0	0.0	0.0	0.0	0.0	0.0	0.000108	0.0	0.0	0.0	0.0	0.0	3.2e-05	0.0	0.0	2.6e-05	0.0	0.0	0.0	0.0	0.0	0.0	3.3e-05	0.0	0.0
OTU406	0.001211	0.000489	0.0	0.000492	0.0	4.9e-05	0.000304	0.00214	0.000287	0.000422	0.0	0.000126	0.0	0.0	0.000798	0.008778	0.001194	7.6e-05	7.8e-05	0.000801	0.005833	7.7e-05	0.0	0.000113	0.000113	0.0	0.000683	7.4e-05	0.000247	0.0	6.5e-05	0.000373	4.3e-05	3.8e-05	0.000171	0.000196	0.000285	0.0	0.000235	0.000846	3.4e-05	0.00018	0.001408	0.001092	0.000571	0.000331	0.0	0.001746	0.0
OTU407	0.0	0.0	0.0	0.0	0.0	0.0	0.0	0.0	0.0	0.0	0.0	0.0	0.0	0.0	0.0	0.0	0.0	0.0	0.0	0.0	0.0	0.0	0.0	0.0	0.0	0.0	0.0	0.0	4.9e-05	0.0	0.0	0.0	0.0	0.0	0.0	0.0	0.0	0.0	0.0	0.0	0.0	0.0	0.0	0.0	0.0	0.0	0.0	0.0	0.0
OTU408	0.0	0.0	0.0	3.4e-05	0.000397	0.0	0.0	0.000651	0.0	7.3e-05	0.0	0.0	4.7e-05	0.0	0.0	0.0	0.0	0.0	0.0	0.0	0.000127	0.0	0.0	0.0	0.0	0.0	0.0	0.0	0.0	0.00049	0.0	0.0	0.00049	0.0	0.0	0.0	0.0	0.0	0.0	0.0	0.0	0.0	0.0	0.0	0.0	0.0	0.0	0.0	0.0
OTU409	0.0	5.1e-05	0.0	0.0	0.0	0.0	0.0	0.0	0.0	0.0	0.0	0.0	0.0	0.0	0.000293	0.0	0.0	0.0	0.0	0.0	0.0	0.0	0.0	0.0	0.0	0.0	0.0	0.0	0.0	0.0	0.00023	0.0	0.0	0.0	0.0	0.0	0.0	0.0	0.0	7.1e-05	0.0	0.0	0.0	0.0	0.0	0.0	0.0	0.0	0.0
OTU410	0.0	0.0	0.0	0.0	0.0	0.0	0.0	0.0	0.0	0.0	0.0	0.0	0.0	0.0	0.0	0.0	0.0	0.0	0.0	0.0	0.0	0.0	0.0	0.0	0.0	0.0	0.0	0.0	0.0	0.0	0.0	0.0	0.0	0.0	0.0	0.0	0.0	0.0	0.0	0.0	0.0	0.0	0.0	0.0	0.0	0.0	0.0	0.0	0.0
OTU411	0.0	9.4e-05	0.0	2.5e-05	0.0	0.000111	0.0	0.0	0.0	0.0	0.0	0.0	6e-05	0.0	5.3e-05	0.0	0.0	0.000174	0.0	0.0	0.000151	0.0	0.0	0.000121	0.0	0.0	0.0	0.00123	0.000252	0.0	0.0	0.0	0.0	0.0	0.000871	0.0	0.0	0.0	4.4e-05	0.0	0.0	0.0	0.0	0.0	0.0	0.0	0.0	0.000248	0.0
OTU412	0.000347	0.0	0.0	0.0	0.002127	0.0	0.0	0.0	0.0	0.0	0.0	0.0	0.001833	0.0	0.0	0.0	0.0	0.0	0.0	0.0	0.0	0.0	0.0	0.0	0.0	0.0	0.0	0.001265	5.9e-05	0.013172	0.0	0.0	0.0	0.0	0.0	0.0	0.0	0.001047	0.0	0.0	0.0	0.0	0.0	0.0	0.000183	0.0	0.0	0.0	0.0
OTU413	0.0	0.0	0.0	0.0	0.0	0.0	0.0	0.0	0.0	0.0	0.0	0.0	0.0	0.0	0.0	0.0	0.0	0.0	0.0	0.0	0.0	0.0	0.0	0.0	0.0	0.0	0.0	0.0	0.0	0.0	0.0	0.0	0.0	0.0	0.0	0.0	0.0	0.0	0.0	0.0	0.0	0.0	0.0	0.0	0.0	0.0	0.0	0.0	0.0
OTU414	0.0	0.0	0.0	0.0	0.002183	0.0	0.0	0.0	0.0	0.0	0.0	0.0	0.0	0.0	0.0	0.0	0.000461	0.000473	0.0	0.0	0.0	0.0	0.0	0.0	0.0	0.0	0.0	3.9e-05	0.0	0.0	0.000285	0.0	0.0	0.0	0.0	0.0	0.0	7.8e-05	0.0	0.0	0.0	0.0	0.0	0.0	0.0	0.0	0.0	0.0	0.0
OTU415	0.0	0.000237	0.0	0.000196	0.0	0.0	0.0	0.0	0.0	0.0	0.0	0.0	0.0	0.0	0.0	0.0	0.0	0.0	0.0	0.0	0.000943	0.0	4.3e-05	0.000156	0.0	0.0	0.0	0.0	0.0	0.0	0.0	0.0	0.0	0.001525	0.0	0.0	0.0	0.0	0.0	0.0	0.0	2.9e-05	0.0	0.0	0.0	0.0	0.000428	0.0	0.0
OTU416	0.0	0.0	0.0	0.0	0.0	0.0	0.0	0.0	0.0	0.0	0.0	0.0	0.0	0.0	0.0	0.0	2.6e-05	0.0	0.0	3.8e-05	0.0	0.000131	0.0	3.8e-05	0.000178	0.0	0.0	0.000327	0.0	0.0	0.0	0.0	0.0	0.0	0.0	0.000129	0.0	0.0	0.000184	0.0	0.0	0.0	0.0	9.3e-05	0.0	0.0	0.0	0.0	0.0
OTU417	0.0	0.0	0.0	0.0	0.0	0.0	0.0	0.0	0.0	0.0	0.0	0.0	0.0	0.0	0.0	0.0	0.0	0.0	0.0	0.0	0.0	0.0	0.0	0.0	0.0	0.0	0.0	0.0	0.0	0.0	0.0	0.0	0.0	0.0	0.0	0.0	0.0	0.0	0.0	0.0	0.0	0.0	0.0	0.0	0.0	0.0	0.0	0.0	0.0
OTU418	0.0	0.0	0.0	0.0	0.0	0.0	0.0	0.0	0.0	0.0	0.0	0.0	0.0	0.0	0.0	0.0	0.0	0.0	0.0	0.0	0.0	0.0	0.0	0.0	0.0	0.0	0.0	0.0	0.0	0.00017	0.0	0.0	0.0	0.0	0.0	0.0	0.0	0.0	0.0	0.0	0.0	0.0	0.0	0.0	0.0	0.0	0.0	0.0	0.0
OTU419	0.0	0.0	0.0	0.000131	0.0	0.0	0.0	0.0	0.0	0.0	0.0	0.0	0.0	0.0	0.0	0.0	0.0	0.0	0.0	0.00047	0.0	0.0	0.0	4.4e-05	0.0	0.0	0.0	0.0	0.0	0.0	0.0	0.0	0.0	0.0	0.0	0.0	0.0	0.0	4.4e-05	0.0	0.0	0.0	0.0	0.000219	0.0	0.0	0.0	0.0	0.0
OTU420	0.000101	0.0	0.0	0.000107	0.0	0.000491	0.0	5.3e-05	0.0	7e-05	9.4e-05	0.0	0.0	0.0	0.000129	0.002718	0.000146	0.000554	0.0	9.2e-05	0.002355	2.6e-05	4.1e-05	0.000267	7.4e-05	4.3e-05	0.009446	4.3e-05	0.003276	0.0	0.0	0.000194	4.4e-05	0.000362	0.0	0.0	0.000229	8.6e-05	9.1e-05	0.0	0.000619	7.6e-05	3.7e-05	4.4e-05	0.000115	8.2e-05	0.000435	0.000932	0.0
OTU421	0.0	0.0	0.0	0.0	0.0	0.0	0.0	0.0	0.0	0.0	0.0	0.0	0.0	0.0	0.0	0.0	0.0	0.0	0.0	0.0	0.0	0.000168	0.0	0.0	0.001164	0.0	0.0	0.0	0.0	5.9e-05	0.0	0.0	0.0	0.0	0.0	0.0	0.0	0.0	0.0	6.5e-05	0.0	0.0	0.0	0.0	0.0	0.0	0.0	0.0	0.005443
OTU422	4.7e-05	0.000253	0.0	8.6e-05	0.0	0.0	0.0	0.0	0.0	0.0	0.0	0.0	0.0	0.0	0.000405	0.000128	0.00035	0.000317	0.0	0.00021	0.001156	6.5e-05	3.7e-05	7.3e-05	3.3e-05	0.0	0.0	0.0	5.2e-05	0.004456	0.0	5e-05	4e-05	0.000924	5.8e-05	0.000424	3.3e-05	0.000229	0.0	0.0	0.0	0.0	7.8e-05	0.000349	6.2e-05	0.0	4.3e-05	0.000176	0.0
OTU423	0.0	0.0	0.000172	0.0	4.9e-05	0.0	0.0	3e-05	0.001	0.0	0.0	5.2e-05	0.0	0.0	4.8e-05	0.0	2.7e-05	3e-05	0.0	0.0	0.0	0.0	4.4e-05	0.0	0.0	0.0	0.0	4.4e-05	0.0	0.0	6.4e-05	0.0	0.001717	0.0	0.000191	0.0	0.0	0.0	0.0	7.9e-05	0.0	0.0	0.0	0.0	0.0	0.0	0.0	0.000241	0.0
OTU424	0.00044	0.000416	0.005817	2.1e-05	0.003588	0.0	0.000816	0.001983	0.007922	0.0	9.7e-05	0.011045	0.000454	0.002835	0.001819	0.0	0.002055	0.000999	0.0	0.0	3.7e-05	0.0	0.000876	0.000143	0.0	0.0	0.0	0.000741	0.000265	0.0	0.001781	0.004668	0.021505	4e-05	0.007275	0.000933	0.000768	0.0	0.0	0.001837	0.0	4.1e-05	0.0	3.8e-05	0.0	0.006268	0.0	0.002591	0.0
OTU425	0.0	0.0	0.0	0.0	0.0	0.0	0.0	0.0	0.0	0.0	0.0	0.0	0.0	0.0	0.0	0.0	0.0	0.0	0.0	0.0	0.0	0.0	0.0	0.0	0.0	0.0	0.0	0.0	0.0	0.0	0.0	0.0	0.0	0.0	0.0	0.0	0.0	0.0	0.0	0.0	0.0	0.0	0.0	0.0	0.0	0.0	0.0	0.0	0.0
OTU426	0.0	0.0	0.0	0.0	0.0	0.0	0.0	0.0	0.0	0.0	0.0	0.0	4.9e-05	0.0	0.0	0.0	0.0	0.0	0.0	0.0	0.0	7.1e-05	0.0	3.7e-05	0.0	0.0	0.0	0.000151	0.0	0.0	0.0	0.0	0.0	0.0	0.0	0.0	0.0	0.000312	0.0	0.0	0.0	0.0	4.6e-05	0.000117	0.0	0.0	0.0	0.0	0.0
OTU427	0.0	0.0	0.0	0.0	0.0	0.0	0.0	0.0	0.0	0.0	0.0	0.0	0.0	0.0	0.0	0.0	0.0	0.0	0.0	0.0	0.0	0.0	0.0	0.0	0.0	0.0	0.0	0.0	0.0	0.0	0.0	0.0	0.0	0.0	0.0	0.0	0.0	0.0	0.0	0.0	0.0	0.0	0.0	0.0	0.0	0.0	0.0	0.0	0.0
OTU428	0.0	0.0	0.0	0.0	0.0	0.0	0.000162	0.0	0.0	0.0	0.0	0.0	0.0	0.0	0.0	0.0	0.0	0.0	0.0	0.0	0.0	0.0	0.0	0.0	0.0	0.0	0.0	0.0	0.0	0.0	0.0	0.0	0.0	0.0	0.0	0.0	0.0	0.0	0.0	0.0	0.0	0.0	0.0	0.0	0.0	0.0	0.0	0.0	0.0
OTU429	5.7e-05	0.0	9.1e-05	0.0	0.000561	0.0	0.0	0.0	0.0	0.0	0.0	0.000177	0.000244	0.0	0.0	0.0	2.6e-05	3.8e-05	0.0	0.0	0.0	1.5e-05	0.0	0.0	0.0	3.1e-05	8.9e-05	3.9e-05	0.0	0.0	0.0	0.0	3.7e-05	0.0	0.0	0.0	0.0	0.0	0.0	0.0	0.0	0.0	0.0	3.8e-05	4.2e-05	0.000176	0.0	5.6e-05	0.0
OTU430	0.0	0.0	0.0	0.0	0.001625	0.0	0.0	0.0	0.0	0.0	0.0	0.0	0.0	0.0	0.0	0.0	0.000663	0.0	0.0	0.0	0.0	0.0	0.0	0.0	0.0	0.0	0.0	0.0	0.0	0.0	0.0	0.0	0.0	0.0	0.0	0.0	0.0	0.0	0.0	0.0	0.0	0.0	0.0	0.0	0.0	0.0	0.0	0.0	0.0
OTU431	4.9e-05	0.0	0.0	0.0	0.0	0.0	0.0	0.0	0.0	0.0	0.0	0.0	5.2e-05	0.0	5.1e-05	0.0	0.0	3.6e-05	0.0	0.0	0.0	0.0	0.0	0.0	0.0	0.0	0.0	0.0	5.1e-05	0.000395	0.0	0.0	0.0	3.9e-05	0.0	0.0	0.0	4.6e-05	4.6e-05	0.0	0.0	0.0	0.0	0.0	0.000752	0.0	0.0	6.1e-05	0.0
OTU432	0.0	0.0	0.0	0.0	0.0	0.0	0.0	0.0	0.0	0.0	0.0	0.0	5.1e-05	0.0	0.0	0.0	0.0	0.0	0.0	0.0	0.0	0.0	0.0	0.0	0.0	0.0	0.0	0.0	0.0	0.0	0.0	0.0	0.0	0.0	0.0	0.0	0.0	0.0	0.0	0.0	0.0	0.0	0.0	0.0	0.0	0.0	0.0	0.0	0.0
OTU433	0.0	0.0	0.0	0.000406	0.000301	0.0	0.0	0.0	0.000924	0.0	0.0	0.0	9e-05	0.0	0.0	5.9e-05	4e-05	0.0	0.0	0.0	0.0	0.0	0.0	0.0	0.0	0.0	0.0	0.0	0.0	0.0	0.0	0.0	0.0	0.0	4.7e-05	0.0	0.0	0.0	0.0	0.0	0.0	0.0	0.0	0.0	0.0	0.0	0.0	0.0	0.0
OTU434	0.0	4.6e-05	0.0	0.0	0.0	0.0	0.0	0.0	0.0	0.0	0.0	0.0	0.0	0.0	0.0	0.0	0.0	0.0	0.0	4.1e-05	4.1e-05	0.0	0.0	4.8e-05	0.0	0.0	0.0	0.0	0.0	0.000156	0.0	0.0	0.0	7.9e-05	0.000505	0.0	0.0	0.0	0.0	0.0	0.0	3.5e-05	0.0	8.9e-05	0.0	0.0	0.0	0.0	0.0
OTU435	0.0	0.0	0.0	0.0	0.00021	0.0	5.5e-05	0.0	0.0	0.0	0.0	0.0	4.8e-05	0.0	0.0	0.0	0.0	0.001514	0.0	0.0	0.0	0.0	0.0	0.0	0.000105	0.0	0.0	0.0	9.7e-05	0.00028	0.0	0.0	0.0	4.8e-05	0.0	0.0	0.0	0.0	0.0	0.0	0.0	0.0	0.0	0.0	0.0	0.0	0.0	0.0	0.0
OTU436	0.0	0.0	0.0	0.0	3.5e-05	0.0	0.0	0.0	0.0	0.0	0.0	0.0	0.0	0.0	0.0	0.0	0.0	0.0	0.0	0.0	0.0	0.0	0.0	0.0	0.0	3.8e-05	0.0	0.0	0.0	0.0	5.2e-05	5.1e-05	0.0	0.0	0.0	0.0	0.0	0.0	0.0	0.0	0.000157	9.8e-05	6.1e-05	0.0	0.0	0.0	0.0	0.0	0.0
OTU437	0.0	0.0	0.0	0.0	0.0	0.0	0.0	0.0	0.001433	0.0	0.0	0.0	0.0	0.0	0.0	0.0	2.4e-05	0.0	0.0	3.6e-05	0.0	0.0	0.0	0.0	0.000104	0.0	4.4e-05	0.000488	0.0	0.000115	0.0	0.0	0.0	0.000248	0.0	8.2e-05	0.0	0.0	0.0	0.0	0.0	0.0	9.1e-05	0.0	0.0	0.0	0.0	0.0	0.0
OTU438	0.0	0.0	0.0	0.0	0.0	0.0	0.0	0.0	0.0	0.0	0.0	0.0	0.0	0.0	0.0	0.0	0.0	0.0	0.0	0.0	0.0	0.0	0.0	0.0	0.0	0.0	0.0	0.0	0.0	0.0	0.0	0.0	0.0	0.0	0.0	0.0	0.0	0.0	0.0	0.0	0.0	0.0	0.0	0.0	0.0	0.0	0.0	0.0	0.0
OTU439	0.0	0.0	0.0	0.0	0.0	0.0	0.0	0.0	0.0	0.0	0.0	0.0	0.0	0.0	0.0	0.0	0.0	0.0	0.0	0.0	0.0	0.0	0.0	0.0	0.0	0.0	0.0	0.0	0.0	0.0	0.0	0.0	0.0	0.0	5.2e-05	0.0	0.0	0.0	0.0	0.0	0.0	0.0	0.0	0.0	0.0	0.0	0.0	0.0	0.0
OTU440	0.0	0.0	0.000255	0.0	0.0	0.0	0.002866	0.002037	0.003685	0.0	0.0	0.0	0.0	0.000836	0.0	0.0	0.002374	3.5e-05	0.0	0.0	0.0	0.0	4.3e-05	8.4e-05	0.0	0.0	0.0	0.000192	0.0	0.0	0.00059	0.0	0.001656	0.0	0.000752	0.000399	0.000119	0.0	0.0	0.000247	3.4e-05	0.0	0.0	0.0	5.3e-05	0.005724	0.0	5.6e-05	0.0
OTU441	0.0	0.0	0.0	0.0	0.0	0.0	0.0	0.0	0.0	0.0	0.0	0.0	0.0	0.0	0.0	0.0	0.0	0.00049	0.0	0.0	0.0	0.0	0.0	0.0	0.0	0.0	0.0	0.0	0.0	0.0	0.0	0.0	0.0	0.0	0.0	0.0	0.0	0.0	0.0	0.0	0.0	0.0	0.0	0.0	0.0	0.0	0.0	0.0	0.0
OTU442	0.0	0.0	0.0	0.0	0.0	0.0	0.0	0.0	0.0	0.0	0.0	0.0	0.0	0.0	0.0	0.0	0.0	0.0	0.0	0.0	0.0	0.0	0.0	0.0	0.0	0.0	0.0	0.0	0.0	0.0	0.0	0.0	0.0	0.0	0.0	0.0	0.0	0.0	0.0	0.0	0.0	0.0	0.0	0.0	0.0	0.0	0.0	0.0	0.0
OTU443	0.0	0.0	0.0	0.0	0.0	0.0	0.0	0.0	0.0	0.0	0.0	0.0	0.0	0.0	0.0	0.0	0.0	0.0	0.0	0.0	0.0	0.0	0.0	0.0	0.0	0.0	0.0	0.0	0.0	0.0	0.0	0.0	0.0	0.0	0.0	0.0	0.0	0.0	0.0	0.0	0.0	0.0	0.0	0.0	0.0	0.0	0.0	0.0	0.0
OTU444	0.0	9.3e-05	0.0	0.0	0.0	0.0	0.0	0.0	0.0	0.0	0.0	0.0	0.0	0.0	0.0	0.0	0.0	0.0	0.0	0.0	0.0	0.0	0.0	0.0	0.0	0.0	0.0	0.0	0.0	0.0	0.0	0.0	0.0	0.0	0.0	0.0	0.0	0.0	9.5e-05	0.0	0.0	0.0	3.6e-05	0.000187	0.0	0.0	0.0	0.0	0.0
OTU445	0.0	0.0	0.0	0.0	0.0	0.0	0.0	0.0	0.0	0.0	0.0	0.0	0.0	0.0	0.0	0.0	0.0	0.0	0.0	0.000235	0.0	0.0	0.0	0.001457	0.0	0.0	0.0	0.0	0.0	0.0	0.0	0.0	0.0	0.0	0.0	0.0	0.0	0.0	0.0	0.0	0.0	0.0	0.0	0.0	0.0	0.0	0.0	0.0	0.0
OTU446	0.0	0.0	0.0	0.0	0.0	0.0	0.0	0.0	0.0	0.0	0.0	0.0	0.0	0.0	0.0	0.0	0.0	0.0	0.0	0.0	0.0	0.0	0.0	0.0	0.0	0.0	0.0	0.0	0.0	0.0	0.0	0.0	0.0	0.0	0.0	0.0	0.0	0.0	0.0	0.0	0.0	0.0	0.0	0.0	0.0	0.0	0.0	0.0	0.0
OTU447	0.0	0.0	0.0	0.0	0.0	0.0	0.0	0.0	0.0	0.0	0.0	0.0	0.0	0.0	0.0	0.0	0.0	0.0	0.0	0.0	0.0	0.0	0.0	0.0	0.0	0.0	0.0	0.0	0.0	0.0	0.0	0.0	0.0	0.0	0.0	0.0	0.0	0.0	0.0	0.0	0.0	0.0	0.0	0.0	0.0	0.0	0.0	0.0	0.0
OTU448	0.0	4.5e-05	0.0	0.0	0.0	0.0	0.0	0.0	0.0	0.0	0.0	0.0	0.0	0.0	0.0	0.0	0.0	0.0	0.0	0.0	0.0	0.0	0.0	0.0	0.0	0.0	0.0	0.0	0.0	0.0	0.0	0.0	0.0	0.0	0.0	0.0	0.0	0.0	0.000192	0.0	0.0	0.0	0.001122	8e-05	0.0	0.0	0.0	0.0	0.0
OTU449	0.000517	0.0	0.0	0.0	0.0	0.0	0.0	0.0	0.0	0.0	0.0	0.0	8.5e-05	0.0	0.000136	0.0	1.9e-05	0.000293	0.0	0.0	0.0	0.0	0.0	4.3e-05	0.0	0.0	0.0	0.0	5e-05	0.0	0.00013	0.000913	0.0	0.0	0.0	0.0	0.0	0.0	4.2e-05	6.4e-05	0.0	0.0	0.0	0.0	0.000102	0.0	6.9e-05	0.0	0.0
OTU450	4.7e-05	4.2e-05	0.0	0.0	0.0	0.0	0.0	0.000151	6.1e-05	0.0	0.0	0.0	0.0	0.0	0.0	0.0	0.000641	0.0	0.0	8.4e-05	4.3e-05	0.0	0.0	0.0	0.0	0.0	0.0	0.0	0.0	6.4e-05	0.0	5e-05	0.0	0.0	5.9e-05	0.0	3.6e-05	0.0	0.0	0.0	0.00013	0.0	0.0	0.0	5.3e-05	8.5e-05	0.0	0.00012	0.0
OTU451	0.0	0.0	0.0	0.0	0.0	0.0	0.0	0.0	0.0	0.0	0.0	0.0	0.0	0.0	0.0	0.0	0.0	0.0	0.0	0.0	0.0	0.0	0.0	0.0	0.0	0.0	0.0	0.0	0.0	0.0	0.0	0.0	0.0	0.0	0.0	0.0	3.5e-05	0.0	0.0	0.0	0.0	0.0	0.000252	0.0	0.0	0.0	0.0	0.0	0.0
OTU452	0.0	0.0	0.0	0.0	0.0	0.0	0.0	0.0	0.0	0.0	0.0	0.0	0.0	0.0	0.0	0.0	0.0	0.0	0.0	0.0	0.0	4.5e-05	0.0	0.0	0.001132	0.0	0.0	3.4e-05	5.2e-05	0.0	0.0	0.0	0.0	0.0	0.0	0.0	0.0	0.0	0.0	0.0	0.0	3e-05	0.0	0.0	0.0	0.0	0.0	0.0	0.0
OTU453	0.0	0.0	0.0	0.0	4.2e-05	0.0	0.0	0.0	0.0	0.0	0.0	0.0	3.9e-05	0.0	0.0	0.0	0.0	0.0	0.0	0.0	0.0	0.0	0.0	0.0	0.000104	0.0	0.0	8e-05	5.1e-05	0.000378	0.0	0.0	0.0	0.0	0.0	0.0	0.0	0.000125	0.0	0.0	0.0	0.0	0.0	0.0	0.0	0.0	0.0	0.0	0.0
OTU454	0.0	0.0	0.0	0.0	0.0	0.0	0.0	0.0	0.0	0.0	0.0	0.0	0.0	0.0	0.0	0.0	0.0	0.0	0.0	0.0	0.001217	0.0	0.0	0.0	0.0	0.0	0.0	0.0	0.0	0.0	0.0	0.0	0.0	0.002898	0.0	0.0	0.0	0.0	0.0	0.0	0.0	0.0	0.0	0.0	0.0	0.0	0.0	0.0	0.0
OTU455	0.0	0.0	0.0	0.0	0.000271	0.0	0.0	0.0	7.2e-05	0.0	0.0	0.0	0.0	0.0	0.0	0.0	0.0	0.0	0.0	0.0	0.0	0.0	0.0	0.0	0.0	0.0	0.0	0.0	0.000102	0.0	0.0	0.0	0.0	0.0	0.0	0.0	0.0	0.0	0.0	0.0	0.0	0.0	0.0	0.0	0.0	0.0	0.0	0.0	0.0
OTU456	0.0	0.0	0.0	0.0	0.0	0.0	0.0	0.0	0.0	0.0	0.0	0.0	0.001314	0.0	0.0	0.0	0.0	0.0	0.0	0.0	0.0	0.0	0.0	0.0	0.0	0.0	0.0	0.0	0.0	0.0	0.0	0.0	0.0	0.0	0.0	0.0	0.0	0.0	0.0	0.0	0.0	0.0	0.0	0.0	0.0	0.0	0.0	0.0	0.0
OTU457	8.9e-05	0.0	0.0	0.0	0.0	0.0	0.0	0.0	0.0	0.0	0.0	0.0	4.5e-05	0.0	0.0	0.0	0.0	0.0	0.0	0.0	0.000656	0.0	0.0	0.0	3.3e-05	0.0	0.0	3.2e-05	0.0	0.000214	0.0	0.0	0.0	0.000115	0.0	0.0	0.000461	0.0	4.5e-05	3.3e-05	0.0	0.0	0.0	0.000186	5.8e-05	0.0	0.000109	0.0	0.0
OTU458	0.0	0.0	0.0	0.0	0.0	0.0	0.0	0.000129	0.0	7e-05	0.0	0.0	0.0	0.0	0.0	0.0	0.0	0.0	0.0	4.9e-05	3.9e-05	0.000446	0.0	0.0	0.00128	0.0	0.0	3.9e-05	0.0	5.3e-05	0.0	0.0	0.0	0.0	0.0	2.7e-05	0.0	0.0	5.5e-05	0.0	3.7e-05	0.0	0.0	0.0	0.0	0.0	3.3e-05	0.0	0.0
OTU459	0.000182	0.0	0.0	0.0	9.4e-05	0.0	0.0	0.0	0.0	0.0	0.0	0.0	0.0	0.0	0.0	0.0	4.8e-05	0.0	0.0	0.0	0.0	0.0	0.0	0.0	0.0	0.0	0.0	0.0	5.2e-05	0.0	5.8e-05	0.0	0.0	0.0	0.0	0.0	0.0	0.0	0.0	4.4e-05	0.0	0.0	0.0	0.0	0.0	0.0	0.0	0.0	0.0
OTU460	9.7e-05	0.0	0.0	0.0	0.0	0.0	0.0	0.0	0.0	0.0	0.0	0.0	0.0	0.0	0.0	0.0	0.0	0.0	0.0	0.0	0.0	0.0	0.0	0.0	0.0	0.0	0.0	0.0	0.0	5.2e-05	0.0	0.0	0.0	0.0	0.0	0.0	0.0	0.0	0.0	0.0	0.0	0.0	0.0	0.0	0.0	0.0	0.0	0.0	0.0
OTU461	0.0	0.0	0.0	0.0	0.000178	0.0	0.0	0.0	0.000215	0.0	0.0	0.000139	0.0	0.0	0.0	0.0	0.0	0.0	0.0	0.0	0.0	4e-05	0.0	4e-05	0.0	6.9e-05	0.0	0.000114	5.2e-05	0.000611	0.0	0.0	0.0	7.5e-05	9.4e-05	0.0	0.0	9e-05	0.0	0.0	0.0	0.0	3.7e-05	0.0	0.0	0.0	0.0	6.2e-05	0.0
OTU462	0.0	0.0	0.0	0.0	0.0	0.0	0.0	0.0	0.0	0.0	0.0	0.0	8.9e-05	0.0	0.0	0.0	0.0	3.2e-05	0.0	0.0	0.0	0.0	0.0	0.0	0.000109	0.0	0.0	0.000476	5.1e-05	5.7e-05	0.0	0.0	0.0	0.0	0.0	0.0	0.0	0.0	5.8e-05	0.0	0.0	0.0	0.0	0.0	0.0	0.0	4e-05	0.000119	0.0
OTU463	0.0	0.0	0.0	0.0	0.0	0.0	0.0	0.0	0.0	0.0	0.0	0.0	0.0	0.0	0.0	0.0	0.0	0.0	0.0	0.0	0.0	0.0	0.0	0.0	0.0	0.0	0.0	0.0	0.0	0.000106	0.0	0.0	0.0	0.0	0.0	0.0	0.0	0.000135	0.0	0.0	0.0	0.0	0.0	0.0	0.0	0.0	0.0	0.0	0.0
OTU464	5.2e-05	0.000456	0.0	0.0	0.0	0.0002	0.0	0.0	0.0	0.0	0.0	0.0	0.0	0.0	5.3e-05	0.000138	0.0	0.001089	0.0	0.0	0.000749	1.9e-05	9.6e-05	0.000229	0.0	0.0	0.0	0.0	0.0	0.0	0.0	0.000372	0.000385	0.000195	9.7e-05	0.0	0.000575	0.0	4.5e-05	0.0	0.0	0.0001	4.5e-05	0.000272	6.2e-05	0.0	0.000273	0.0	0.0
OTU465	0.0	0.0	0.0	0.0	0.0	0.0	0.0	0.000138	0.000221	0.0	9.6e-05	0.0	0.0	0.0	0.000107	0.006389	0.000401	0.001157	3.1e-05	0.0	0.000116	0.0	0.0	0.0	0.0	0.0	3.6e-05	0.0	0.0	0.0	0.0	0.000361	0.0	8e-05	0.0	4.8e-05	0.0	0.0	0.0	2.9e-05	0.000707	0.0	0.0	0.0	0.000125	0.0	3.4e-05	0.0	0.0
OTU466	0.002985	0.002522	0.000398	0.00338	0.000315	0.000328	0.0	0.0	0.0	0.0	0.00066	0.000173	0.000352	0.0	0.003606	7.2e-05	4.4e-05	0.003342	0.004104	0.005912	0.012907	0.013851	0.000357	0.00079	0.000105	0.000286	0.000333	0.000681	0.001619	0.010296	0.000935	0.006942	0.000157	0.008441	0.008748	0.012989	0.003048	0.004224	0.004656	0.006628	0.001906	0.002985	0.003506	0.003714	0.005732	0.0	0.005413	0.0	7e-06
OTU467	0.0	0.0	0.0	0.0	0.0	0.0	0.0	0.0	0.0	0.0	0.0	0.0	0.0	0.0	0.0	0.0	0.0	0.0	0.0	0.0	0.0	0.0	0.0	0.0	0.0	0.0	0.0	0.0	0.0	0.0	0.0	0.0	0.0	0.0	0.0	0.0	0.0	0.0	0.0	0.0	0.0	0.0	0.0	0.0	0.0	0.0	0.0	0.0	0.0
OTU468	0.0	0.0	0.0	0.0	0.0	4.5e-05	0.0	0.000565	0.0	0.0	0.0	0.0	0.0	0.0	5.2e-05	0.0	0.0	0.0	0.0	0.0	3.2e-05	0.0	0.0	3.3e-05	0.000134	0.0	0.0	3.7e-05	0.0	0.0	0.0	0.0	0.0	0.0	0.0	0.0	0.0	0.0	0.0	0.0	0.0	0.0	0.0	0.0	0.000223	0.0	0.0	6.4e-05	0.0
OTU469	0.000152	0.0	0.0	0.0	0.001664	0.0	0.0	0.0	0.0	0.0	0.0	0.0	0.000389	0.0	0.0	0.0	0.0	0.0	0.0	0.0	0.0	0.0	0.0	0.0	3e-05	0.0	0.0	0.019987	0.0	0.0	0.000174	0.0	0.0	0.0	0.0	0.0	0.0	0.000878	0.0	0.0	0.0	0.0	0.0	0.0	0.000113	0.0	0.0	0.0	0.0
OTU470	0.0	0.0	0.0	0.0	0.00014	0.0	0.0	0.0	0.0	0.0	0.0	0.0	0.0	0.0	0.0	0.0	0.0	0.0	0.0	0.0	0.0	0.0	0.0	0.0	0.0	0.0	0.0	0.0	0.0	0.001731	0.0	0.0	0.0	0.0	0.0	0.0	0.0	0.000347	0.0	0.0	0.0	0.0	0.0	0.0	0.0	0.0	0.0	0.0	0.0
OTU471	0.0	0.0	0.0	0.0	0.0	0.0	0.0	0.0	0.0	0.0	0.0	0.0	0.0	0.0	5.2e-05	0.0	0.0	3.3e-05	0.0	4.8e-05	0.0	0.0	0.0	0.0	0.0	0.0	0.0	0.0	0.0	0.000114	5.6e-05	0.0	0.0	0.0	0.0	0.0	0.0	5e-05	0.0	0.0	0.0	0.0	0.0	0.0	0.000206	0.0	0.0	0.0	0.0
OTU472	0.0	0.0	0.0	0.0	7.4e-05	0.0	0.0	0.0	0.0	0.0	0.0	0.0	0.0	0.0	0.0	0.0	6.7e-05	0.0	0.0	0.0	0.0	0.0	0.0	0.0	3.1e-05	0.0	0.0	0.000272	5.3e-05	0.007256	0.0	0.0	0.0	0.0	4.4e-05	0.0	0.0	0.0	0.0	0.0	0.0	0.0	0.0	0.0	0.0	0.0	0.0	0.0	0.0
OTU473	0.0	0.0	0.0	0.0	0.0	0.0	0.0	0.0	0.0	0.0	0.0	0.0	0.0	0.0	0.0	0.0	0.0	0.0	0.0	0.0	0.0	0.0	0.0	0.0	0.0	0.0	0.0	0.0	0.0	0.0	0.0	0.0	0.0	0.0	0.0	6.3e-05	0.0	0.0	0.0	0.0	0.0	0.0	0.0	0.0	0.0	0.0	0.0	0.0055	0.0
OTU474	0.0	0.0	0.0	0.0	0.0	0.0	0.0	0.0	0.0	0.0	0.0	0.0	0.0	0.0	0.0	0.0	0.0	0.0	0.0	0.0	0.0	2.1e-05	0.0	0.0	0.0	0.0	0.0	0.0	0.0	0.0	0.0	0.0	0.0	0.0	0.0	0.0	0.0	4.7e-05	0.0	0.0	0.0	0.0	0.0	0.0	5.8e-05	0.0	0.0	0.0	0.0
OTU475	0.0	0.0	0.0	0.0	0.0	0.0	0.0	0.0	0.0	0.0	0.0	0.0	8.9e-05	0.0	0.0	0.0	0.0	0.0	0.0	0.0	0.0	0.0	0.0	0.0	0.004355	3.4e-05	0.0	0.0	0.0	0.0	0.0	0.0	0.0	0.0	0.0	0.0	0.0	0.0	0.0	0.0	0.0	0.0	0.0	0.0	0.0	0.0	0.0	0.0	0.0
OTU476	0.0	0.0	0.0	0.0	0.0	0.0	0.0	0.0	0.0	0.0	0.0	0.0	0.0	0.0	0.0	0.0	0.0	0.0	0.0	0.0	0.0	0.0	0.000679	9.1e-05	0.0	0.0	0.0	0.0	0.0	0.0	0.0	0.0	0.0	0.0	0.0	0.0	0.0	0.0	0.0	0.0	0.0	0.0	0.0	0.0	0.0	0.002288	3.6e-05	0.0	0.0
OTU477	0.000139	4e-05	0.0	0.0	0.0	0.0	7.3e-05	0.000349	0.000285	0.0	0.0	0.000901	0.000243	0.0	5.1e-05	0.0	8.3e-05	0.0	0.0	7.1e-05	0.0	8.8e-05	0.0	0.0	0.0	0.000176	0.0	0.0	0.0	0.000333	0.000182	0.0	0.0	0.0	0.000104	0.0	0.0	0.000316	0.000177	0.0	0.0	0.0002	0.000128	0.00026	0.000274	7.5e-05	3.4e-05	6.6e-05	0.0
OTU478	0.0	0.0	0.0	0.0	9.4e-05	0.0	0.0	0.0	0.0	0.0	0.0	0.000283	0.0	0.0	0.0	0.0	3.1e-05	0.000265	0.0	0.0	0.0	0.0	0.0	0.0	0.0	0.0	0.0	0.0	0.0	0.0	0.0	0.0	0.0	0.0	0.0	0.0	0.0	0.0	0.0	0.0	0.0	0.0	0.0	0.0	5.8e-05	0.0	2.7e-05	0.0	0.0
OTU479	0.0	0.0	8.6e-05	0.0	0.0	0.0	0.0	0.0	0.0	0.0	0.0	0.0	0.0	0.0	0.0	0.0	0.0	0.0	0.0	0.0	3.5e-05	0.0	0.0	4.6e-05	0.0	0.0	0.0	0.0	0.0	0.0	0.0	0.0	0.0	0.0	0.0	0.0	0.0	3.8e-05	0.0	0.0	0.0	0.0	0.0	0.0	0.0	0.0	0.0	0.0	0.0
OTU480	0.0	0.0	0.0	0.0	0.0	0.0	0.0	0.0	0.0	0.0	0.0	0.0	0.0	0.0	0.0	0.0	0.0	0.0	0.0	0.0	0.0	0.0	0.0	0.0	0.0	0.0	0.0	0.00086	0.0	0.000336	0.0	0.0	0.0	0.0	0.0	0.0	0.0	9.3e-05	9.6e-05	0.0	0.0	0.0	0.0	0.0	0.0	0.0	0.0	0.0	0.0
OTU481	0.0	0.0	0.0	0.0	0.0	0.0	0.0	0.0	0.0	0.0	0.0	0.0	0.0	0.0	0.0	0.0	0.0	0.0	0.0	0.0	0.0	0.0	0.0	0.0	0.0	0.0	0.0	0.0	0.0	0.0	0.0	0.0	0.0	0.0	0.0	0.0	0.0	0.0	0.0	0.0	0.0	0.0	0.0	0.0	0.0	0.0	0.0	0.0	0.0
OTU482	0.0	0.0	0.0	0.0	0.0	0.0	0.0	0.0	0.0	0.0	0.0	0.0	0.0	0.0	0.0	0.0	0.0	0.0	0.0	0.0	0.0	0.0	0.0	0.0	0.0	0.0	0.0	0.0	0.0	0.0	0.0	0.0	0.0	0.0	0.0	0.0	0.0	0.000557	0.0	0.0	0.0	0.0	0.0	0.0	0.0	0.0	0.0	0.0	0.0
OTU483	0.0	0.0	0.0	0.0	0.0	0.0	0.0	0.0	0.0	0.0	0.0	0.0	0.0	0.0	0.0	0.0	0.0	0.0	0.0	0.002977	0.000274	0.0	0.0	0.001039	0.012154	0.0	0.0	0.0	0.0	0.0	0.0	0.0	0.0	0.0	0.0	0.0	0.0	0.0	0.000799	0.0	0.0	4e-05	0.000864	8.6e-05	0.003594	0.0	0.0	0.0	0.0
OTU484	0.0	0.0	0.0	0.0	0.0	0.0	0.0	2.2e-05	0.0	0.0	0.0	0.0	0.0	0.0	0.0	0.0	0.0	0.0	0.0	0.0	0.0	0.000123	0.0	0.0	0.000174	0.0	0.0	0.0	0.0	0.0	0.0	0.0	0.0	0.0	0.0	0.0	0.0	0.0	0.001657	0.0	0.0	0.0	0.0	0.0	0.0	0.0	0.0	0.0	0.0
OTU485	0.000247	0.0	0.000329	0.0	0.000295	3.7e-05	0.025665	0.000163	0.001795	0.0	0.0	0.000221	0.006597	0.000732	0.000184	0.0	0.000178	0.000269	0.0	4.5e-05	0.0	0.0	9.4e-05	4.1e-05	0.0	0.0	0.0	0.000104	0.0	0.0	0.000827	0.0	0.001031	0.0	0.000553	0.000151	0.000186	0.0	0.0	0.000162	0.0	2.7e-05	0.0	4.9e-05	0.0	0.008466	0.0	0.000232	0.0
OTU486	9.3e-05	0.0	0.0	0.0	0.005591	0.0	0.0	8e-05	0.000505	0.0	0.0	0.000419	0.0	0.0	5.1e-05	0.0	0.0	0.0003	2.5e-05	0.0	0.0	0.0	0.0	0.0	0.0	0.0	0.0	0.000254	0.0	0.000326	0.000768	0.0	0.0	0.0	0.0	0.0	0.0	0.0	0.0	3.9e-05	0.0	0.0	0.0	4.8e-05	5.7e-05	0.0	0.0	0.001376	0.0
OTU487	0.0	0.0	0.0	0.000181	0.0	4.4e-05	0.0	0.0	7e-05	0.000142	0.0	0.0	4.4e-05	0.0	0.0	0.0	0.000121	3.7e-05	0.000153	3.8e-05	0.0	0.000106	0.0	0.0	0.002158	0.0	2.7e-05	4.7e-05	0.0	0.000167	5.4e-05	4.6e-05	0.0	0.0	0.0	9e-05	0.0	0.0	5e-05	3.7e-05	0.0	0.0	0.0	0.0	6.3e-05	0.0	8.1e-05	0.0	0.0
OTU488	0.0	0.0	0.0	0.0	0.0	0.0	0.0	0.0	0.0	0.0	0.000206	0.0	0.0	0.0	0.0	0.0	0.0	3.1e-05	0.0	0.0	0.0	0.0	0.0	0.0	0.0	0.0	0.0	0.0	0.0	0.0	0.0	0.0	0.0	0.0	0.0	0.0	0.0	0.0	0.0	0.0	0.0	0.0	0.0	0.0	0.0	0.0	0.0	0.0	0.0
OTU489	0.0	0.0	0.0	0.0	0.0	0.0	0.0	0.0	0.0	0.0	0.0	0.0	0.00085	0.0	0.0	0.0	0.0	0.0	0.0	0.0	0.0	0.0	0.0	0.0	0.0	0.0	0.0	0.0	0.000108	0.0	0.0	0.0	0.0	0.0	0.0	0.0	5e-05	0.001828	0.0	0.0	0.0	0.0	0.0	0.0	0.0	0.0	0.0	0.0	0.0
OTU490	4.9e-05	4.5e-05	0.0	0.0	0.0	0.0	0.0	0.0	0.0	0.0	0.0	0.0	0.000266	0.0	4.9e-05	0.0	0.0	0.0	0.0	0.0	0.0	0.0	0.0	0.000147	0.0	0.0	0.0	3.9e-05	0.000193	0.000793	0.0	0.0	0.0	0.0	0.0	0.0	0.0	0.001272	0.0	0.0	0.0	0.0	0.0	0.00119	0.000179	0.0	0.0	5.4e-05	0.0
OTU491	0.0	0.0	0.0	0.0	0.0	0.0	0.0	0.0	0.0	0.0	0.0	0.0	0.0	0.0	0.0	0.0	0.0	0.0	0.0	3.9e-05	0.0	0.0	0.0	0.0	0.0	0.0	0.0	0.000158	0.0	0.0	0.0	0.0	0.0	0.0	0.0	0.0	0.0	0.0	0.0	0.0	0.0	0.0	0.0	0.0	0.0	0.0	0.0	0.000127	0.0
OTU493	0.0	0.0	0.0	0.0	0.000133	0.0	0.0	0.0	0.0	0.0	0.0	0.0	0.00079	0.0	0.000102	0.0	0.0	0.0	0.0	0.0	0.0	0.0	0.0	0.0	0.0	0.0	0.0	0.000136	0.000109	0.0	0.0	0.0	0.0	0.0	0.0	0.0	0.0	0.0	0.0	0.0	0.0	0.0	0.0	0.0	0.0	0.0	0.0	0.0	0.0
OTU494	0.0	0.0	0.0	0.0	0.0	0.0	0.0	0.0	0.0	0.0	0.0	0.0	0.0	0.0	4.8e-05	0.0	0.0	0.0	0.0	0.0	0.0	0.0	0.0	0.0	0.0	0.0	0.0	0.0	0.000404	0.0	0.0	0.0	0.0	0.0	8.8e-05	0.0	0.0	0.0	0.0	0.0	0.0	7.3e-05	0.0	0.0	0.0	0.0	0.0	0.0	0.0
OTU495	0.0	0.0	0.0	0.0	0.0	0.0	0.0	0.0	0.0	0.0	0.0	0.0	0.0	0.0	0.0	0.0	0.0	0.0	0.0	0.0	0.0	0.0	0.0	0.0	0.0	0.0	0.0	0.0	0.0	0.0	0.0	0.0	0.0	0.0	0.0	0.0	0.0	0.0	0.000112	0.0	0.0	0.0	0.0	0.0	0.0	0.0	0.0	0.0	0.0
OTU496	0.0	0.0	0.0	0.0	0.0	0.0	0.0	0.0	0.0	0.0	0.0	0.0	0.0	0.0	0.0	0.0	0.0	3e-05	0.0	0.0	0.0	0.0	0.0	0.0	0.0	0.0	0.0	0.0	0.0	0.0	0.0	0.0	0.000124	0.0	0.0	0.0	0.0	0.0	0.0	0.0	0.0	0.0	0.0	0.0	0.0	0.000159	0.0	0.0	0.0
OTU497	0.0	0.0	0.0	9e-05	0.0	0.0	0.0	0.0	0.0	0.0	0.0	0.0	0.0	0.0	0.0	0.0	0.000178	0.0	0.0	0.0	0.0	0.0	0.0	0.0	0.0	0.0	0.0	0.0	0.0	0.0	0.0	0.0	0.0	0.0	0.0	0.0	0.0	0.0	0.0	0.0	0.0	0.0	0.0	0.0	5.8e-05	0.0	0.0	0.0	0.0
OTU498	0.0	0.0	0.0	0.0	0.00039	0.0	0.0	5.4e-05	0.0	0.0	0.0	0.000383	0.0	0.0	0.0	0.002077	0.000951	0.0	0.0	0.0	0.0	0.0	0.0	0.0	0.0	3.4e-05	0.0	3.6e-05	0.0	0.0	0.0	0.0	0.0	0.0	0.0	0.000316	0.0	0.0	0.0	0.0	5.6e-05	0.0	0.0	0.0	0.0	0.001067	0.0	0.0	0.0
OTU499	0.0	0.0	0.0	0.0	0.0	0.0	0.0	0.0	0.0	0.0	0.0	0.0	0.0	0.0	0.0	0.0	0.0	0.0	0.0	0.0	0.0	0.0	0.0	0.0	0.0	0.0	0.0	0.0	0.0	0.0	0.0	0.0	0.0	0.0	0.0	0.0	0.0	0.0	0.0	0.0	0.0	0.0	0.0	0.0	0.0	0.0	0.0	0.0	0.0
OTU501	0.0	5e-05	0.0	3.4e-05	0.0	4.9e-05	0.0	0.0	8e-05	0.000285	0.0	0.0	0.0	0.0	0.0	0.0	0.0	0.0	7e-05	0.0	0.0	0.000106	0.0	3.1e-05	0.00024	0.0	3e-05	0.0	0.0	0.000162	0.0	0.0	0.0	0.0	0.0	0.0	0.0	0.0	5.1e-05	0.0	0.0	0.0	0.0	0.0	0.0	0.0	0.0	0.0	0.0
OTU502	0.0	0.0	0.0	0.0	0.0	0.0	0.0	0.0	0.0	0.0	0.0	0.0	0.0	0.0	0.0	0.0	0.0	0.0	0.0	0.0	0.0	0.0	0.0	0.0	0.0	0.0	0.0	0.0	0.0	0.0	0.0	0.0	0.0	0.0	0.0	0.0	0.0	0.0	0.0	0.0	0.0	0.0	0.0	0.0	0.0	0.0	0.0	0.0	0.0
OTU503	0.000148	0.0	0.0	0.0	0.001231	0.0	0.0	0.0	0.0	0.0	0.0	0.0	4.5e-05	0.0	0.0	0.0	0.0	3.6e-05	0.0	0.0	0.0	0.0	0.0	0.0	0.0	0.0	0.0	0.001541	0.000209	0.001265	0.004784	9.9e-05	3.7e-05	0.0	0.0	0.0	0.0	0.0	0.0	0.0	0.0	0.0	0.0	0.0	0.000635	0.0	0.0	0.0	0.0
OTU504	0.000249	0.0	0.0	0.0	0.000136	0.0	0.0	0.0	0.0	0.0	0.0	0.0	0.0	0.0	0.0	0.0	0.0	0.000211	0.0	0.0	0.0	0.0	0.0	0.0	3.5e-05	0.0	0.0	0.0	0.0	0.0	0.0	0.0	0.0	0.0	0.0	0.0	0.0	0.0	0.0	0.0	0.0	0.0	0.0	0.0	5.4e-05	0.0	0.0	0.0	0.0
OTU505	0.0	0.0	0.0	0.0	0.0	0.0	0.0	0.0	0.0	0.0	0.0	0.0	0.0	0.0	0.0	0.0	0.0	0.0	0.0	0.0	0.0	0.003493	0.0	0.0	0.0	0.0	0.0	0.0	0.0	0.0	0.0	0.0	0.0	0.0	0.0	0.0	0.0	0.0	0.0	0.0	3.6e-05	0.0	0.0	0.0	4.3e-05	0.0	0.0	0.0	0.0
OTU506	0.0	0.0	0.0	0.0	0.0	0.0	0.0	0.0	8.3e-05	0.0	0.0	0.0	0.0	0.0	5.9e-05	0.0	0.0	0.0	0.0	0.0	0.0	0.0	0.0	0.0	0.0	0.0	0.0	0.0	0.0	0.0	0.0	4.7e-05	0.0	0.0	0.000194	3.1e-05	0.0	0.0	0.0	0.0	0.0	0.0	4.3e-05	0.0	0.000472	0.0	0.0	0.0	0.0
OTU507	0.0	0.0	0.0	0.0	0.0	0.0	0.0	0.0	0.0	0.0	0.0	0.0	5e-05	0.0	0.0	0.0	0.0	0.0	0.0	0.0	0.0	0.0	0.0	0.0	0.0	0.0	0.0	3.2e-05	0.0	0.0	0.0	0.0	0.0	0.0	0.0	0.0	0.0	0.000267	0.0	3.6e-05	0.0	0.0	0.0	4.8e-05	5.5e-05	0.0	0.0	0.0	0.0
OTU508	0.0	0.0	0.0	0.0	0.0	0.0	0.0	0.0	0.0	0.0	0.0	0.0	0.002837	0.0	0.0	0.0	0.0	0.0	0.0	0.0	0.0	0.0	0.0	0.0	0.0	0.0	0.0	0.0	0.0	0.0	0.0	0.0	0.0	0.0	0.0	0.0	0.0	4.3e-05	0.0	0.000603	0.0	0.0	0.0	0.0	0.0	0.0	0.0	0.0	0.0
OTU509	0.0	0.0	0.0	0.0	0.0	0.0	0.0	0.0	0.0	0.0	0.0	0.0	0.0	0.0	0.0	0.0	0.0	0.0	0.0	0.0	0.0	0.0	0.0	0.0	9e-05	0.0	0.0	0.0	0.0	0.0	0.0	0.0	0.0	0.000128	0.0	0.0	0.0	0.0	0.0	0.0	0.0	0.0	0.0	0.000208	0.0	0.0	0.0	0.0	0.0
OTU510	0.0	5e-05	0.0	5.4e-05	0.0	0.0	0.0	0.0	0.0	0.0	0.0	0.0	0.0	0.0	0.000255	0.001025	0.0	0.000348	0.0	0.000803	0.000435	0.000201	8.7e-05	0.000362	0.000128	3.4e-05	7.2e-05	0.000315	0.000199	0.000151	0.0	0.00053	0.0	8.5e-05	0.000144	3.1e-05	0.000166	4e-05	0.000292	0.0	0.0	9.9e-05	0.000555	0.000706	0.002126	0.0	0.000185	0.0	0.0
OTU511	4.1e-05	0.0	0.0	0.0	4.2e-05	0.0	0.0	0.0	0.0	0.0	0.0	0.0	0.0	0.0	0.0	0.0	0.0	0.0	0.0	0.0	0.0	0.0	0.0	0.0	0.0	0.0	0.0	0.0	0.005627	0.0	5.8e-05	0.0	0.0	0.0	0.0	0.0	0.0	0.0	0.0	0.0	0.0	0.0	0.0	0.0	0.0	0.0	0.0	0.0	0.0
OTU512	0.0	0.0	0.0	0.0	0.0	0.0	0.0	0.0	0.0	0.0	0.0	0.0	4.5e-05	0.0	0.0	0.0	0.0	0.0	0.0	0.0	0.0	0.0	0.0	0.0	0.0	0.0	0.0	0.0	0.000387	0.0	0.000879	0.0	0.0	0.0	0.0	0.0	0.0	4.4e-05	0.0	0.0	0.0	0.0	0.0	4.2e-05	0.000288	0.0	0.0	0.0	0.0
OTU513	0.000347	0.0	0.0	0.0	0.000149	0.0	0.0	0.000894	0.0	0.0	0.0	0.000127	0.000182	0.0	5.5e-05	0.0	0.0	0.000166	0.0	0.0	4.7e-05	0.0	0.0	0.000121	0.0	0.0	0.0	0.000653	0.0	0.000474	0.0	0.000326	0.0	0.0	0.000106	0.0	0.0	8.9e-05	0.0	0.0	0.0	0.0	0.0	0.0	0.000103	0.0	3.9e-05	0.000663	0.0
OTU514	5.9e-05	0.0	0.0	0.0	8.8e-05	0.0	0.0	2.8e-05	0.000128	0.0	0.00021	0.000812	0.0	0.0	0.0	0.0	0.0	0.0	0.0	0.0	0.0	0.0	0.0	0.0	0.0	0.0	0.0	0.0	0.0	0.000237	5.9e-05	0.0	0.0	0.0	4.5e-05	3.7e-05	0.0	0.0	0.0	0.0	0.0	0.0	0.0	0.0	0.0	0.0	0.0	0.0	0.0
OTU515	0.000449	0.0	0.0	0.0	0.000139	0.0	0.0	0.0	0.0	0.0	0.0	0.0	8.5e-05	0.0	0.003527	0.0	0.0	3e-05	0.0	0.0	0.0	4.3e-05	0.0	0.0	0.0	0.0	0.0	0.000602	0.000276	0.000788	6.3e-05	0.0	0.0	0.0	0.0	0.0	0.000585	0.0	0.000326	0.000273	0.0	0.0	0.000982	4.6e-05	0.0	0.0	0.0	0.0	0.0
OTU516	0.0	0.0	0.0	0.0	0.0	0.0	0.0	0.0	0.0	0.0	0.0	0.0	0.0	0.0	0.0	0.0	0.0	0.0	0.0	0.0	0.0	0.0	0.0	0.0	0.0	0.0	0.0	0.0	0.0	0.0	0.0	0.0	0.0	0.0	0.0	0.0	0.0	0.0	0.0	0.0	0.0	0.0	0.0	0.0	0.0	0.0	0.0	0.0	0.0
OTU517	0.0	0.0	0.0	0.0	9.3e-05	0.0	0.0	0.0	0.0	0.0	0.0	0.0	0.0	0.0	0.0	0.0	0.0	0.0	0.0	0.0	0.0	0.0	0.0	0.0	0.0	0.0	0.0	7.6e-05	0.000159	5.8e-05	0.000466	0.0	0.0	0.0	0.0	0.0	0.0	0.0	0.0	0.0	0.0	0.0	0.0	0.0	0.0	0.0	0.0	0.0	0.0
OTU518	0.000269	0.0	0.0	0.0	0.0	0.0	0.0	0.0	0.0	0.0	0.0	0.0	0.0	0.0	0.0	0.0	0.0	0.0	0.0	0.0	0.0	0.0	0.0	0.0	0.0	0.0	0.0	0.0	0.0	0.0	0.0	0.0	0.0	0.0	0.0	0.0	0.0	0.0	0.0	0.0	0.0	0.0	0.0	0.0	0.0	0.0	0.0	0.0	0.0
OTU519	0.0	0.0	0.0	2.3e-05	0.0	0.0	0.0	0.0	0.0	0.0	0.0	0.0	0.0	0.0	4.6e-05	0.0	0.0	0.0	0.0	0.0	0.0	0.0	0.0	0.0	0.0	0.0	0.0	0.0	5.1e-05	0.0	0.0	0.0	0.0	0.003613	0.0	0.0	0.0	0.0	0.0	0.0	0.0	0.0	0.0	0.0	0.0	0.0	0.0	0.0	0.0
OTU520	0.0	0.0	0.0	0.0	0.0	0.0	0.0	0.0	0.0	0.0	0.0	0.0	0.0	0.0	0.0	0.0	0.0	0.0	0.0	0.0	0.0	0.0	0.0	0.0	0.000153	0.0	0.0	0.0	0.0	0.0	0.0	0.0	0.0	0.0	0.0	0.0	0.0	0.0	0.0	0.0	0.0	0.0	0.0	0.0	0.0	0.0	0.0	0.0	0.0
OTU521	0.0	0.0	0.0	0.0	0.0	0.0	0.0	0.0	0.0	0.0	0.0	0.0	0.0	0.0	0.0	0.0	0.002737	0.0	0.0	0.0	0.0	0.0	0.0	0.0	0.0	0.0	0.0	0.0	0.0	0.0	0.0	0.0	0.0	0.0	0.0	0.0	0.0	0.0	0.0	0.0	0.0	0.0	0.0	0.0	0.0	0.0	0.0	0.0	0.0
OTU522	0.0	0.0	8.5e-05	0.0	0.0	0.0	0.0	2.2e-05	0.0	0.0	0.0	0.0	0.0	0.0	0.0	0.0	0.0	4e-05	0.0	0.0	0.0	0.0	0.0	0.0	0.0	0.0	0.0	0.000221	5.5e-05	0.000108	5.8e-05	0.0	0.0	0.0	0.0	0.0	0.0	4.4e-05	0.0	0.0	0.0	0.0	0.0	0.0	0.0	0.0	0.0	0.0	0.0
OTU524	0.0	0.0	0.0	0.0	0.0	0.0	0.0	0.0	0.0	0.0	0.0	0.0	0.0	0.0	0.0	0.0	0.0	0.0	0.0	0.0	0.0	0.0	0.0	0.0	0.0	0.0	0.0	0.0	0.0	0.0	0.0	0.0	0.0	0.0	0.0	0.0	0.0	0.0	0.0	0.0	0.0	0.0	0.0	0.0	0.0	0.0	0.0	0.0	0.0
OTU525	0.0	8.8e-05	0.0	0.114469	0.0	0.0	0.0	0.0	7.4e-05	0.0	4.4e-05	0.0	4.8e-05	0.003683	0.0	0.0	0.0	0.0	0.0	0.0	0.000144	7.7e-05	0.016335	0.004175	0.0	0.0	0.0	4.2e-05	0.0	0.0	0.0	4.4e-05	0.0	0.032638	0.0	0.0	0.0	0.0	0.0	0.0	3e-05	0.000536	5e-05	0.0	0.0	0.0	0.075584	0.000126	1.4e-05
OTU526	0.0	0.0	8.2e-05	0.0	9.2e-05	0.0	0.0	0.0	0.0	0.0	0.0	0.0	4.2e-05	0.0	0.0	0.0	0.0	0.0	0.0	0.0	0.0	0.0	0.0	5.8e-05	0.0	0.0	0.0	0.0	0.0	0.0	0.0	4.6e-05	0.0	0.0	0.000316	0.0	0.0	0.0	0.0	0.0	0.0	0.0	0.0	0.0	0.0	0.0	3.4e-05	7e-05	0.0
OTU527	0.0	0.0	0.0	0.0	0.0	0.0	0.0	0.0	0.0	0.0	0.0	0.0	0.0	0.0	0.0	0.0	0.0	7.7e-05	0.0	0.0	0.0	0.0	0.0	0.0	0.0	0.0	0.0	0.0	5.5e-05	0.0	0.000357	0.0	0.0	0.0	0.0	0.0	0.0	0.0	0.0	0.0	0.0	0.0	0.0	0.0	0.000107	0.0	0.000134	0.00012	0.0
OTU528	0.000485	0.0	0.0	0.0	0.0	0.000765	0.0	0.0	0.000368	0.024272	5e-05	0.000147	0.0	0.0	0.0	0.0	0.0	0.0	0.0	0.0	0.0	0.000197	0.0	0.0	0.0	0.000101	0.0	0.000103	0.001265	0.000105	0.0	0.0	0.0	8.8e-05	0.0	0.0	0.0	0.0	0.000283	0.0	0.0	0.0	0.0	0.0	0.0	8.4e-05	3.6e-05	0.0	0.0
OTU529	4.8e-05	0.0	0.0	0.0	0.002125	0.0	0.0	0.0	7.6e-05	7.1e-05	0.0	0.0	0.0	0.0	0.0	0.0	0.0	0.0	0.0	0.0	0.0	0.0	0.0	2.9e-05	0.0	2.5e-05	0.0	7.9e-05	0.0	0.0	0.000112	4.5e-05	0.0	0.0	0.000221	0.0	0.0	0.0	0.0	0.0	0.0	0.0	0.0	0.0	0.0	0.0	7e-05	0.000121	0.0
OTU530	0.0	0.0	0.0	0.0	0.0	0.0	0.0	0.0	0.0	0.0	0.0	0.0	0.0	0.0	0.0	0.0	0.0	0.0	0.0	0.0	0.0	0.0	0.0	0.0	0.0	0.0	0.0	0.0	0.0	0.0	0.0	0.0	0.0	0.0	0.0	0.0	0.0	0.0	0.0	0.0	0.0	0.0	0.0	0.0	0.0	0.0	0.0	0.0	0.0
OTU531	0.0	0.0	0.0	0.0	0.0	0.0	0.0	0.0	0.0	0.0	0.0	0.0	0.0	0.0	0.0	0.0	0.0	0.0	0.0	0.0	0.0	0.0	0.0	0.0	0.0	0.0	0.0	0.0	0.0	0.0	0.0	0.0	0.0	0.0	0.0	0.0	0.0	0.0	0.0	0.0	0.0	0.0	0.0	0.0	0.0	0.0	0.0	0.0	0.0
OTU532	0.0	0.0	0.0	0.0	0.0	0.0	0.0	0.0	0.0	0.0	0.0	0.0	4.7e-05	0.0	0.0	0.0	0.0	0.000484	0.0	0.0	0.0	0.0	0.0	0.0	0.0	0.0	0.0	0.0	0.0	0.0	0.0	0.0	0.0	0.0	0.0	0.0	0.0	0.001577	0.0	0.0	0.0	0.000152	0.0	0.006954	0.0	0.0	0.0	0.0	0.0
OTU533	0.0	0.0	0.0	0.0	0.0	0.0	0.0	0.0	0.0	0.0	0.0	0.0	0.0	0.0	0.0	0.0	0.0	6.4e-05	0.0	0.0	0.0	0.0	0.0	0.0	0.0	0.0	0.0	0.000199	5.1e-05	0.0	0.0	0.0	0.0	0.0	0.0	0.0	0.0	0.000162	0.0	0.0	0.0	0.0	0.0	0.0	0.000157	0.0	0.0	0.0	0.0
OTU534	0.0	0.0	0.0	0.0	0.0	0.0	0.0	0.0	0.0	0.0	0.0	0.0	0.0	0.0	0.0	0.0	0.0	0.0	0.0	0.0	0.0	0.0	0.0	0.0	0.0	0.0	0.0	0.0	0.0	0.0	0.0	0.0	0.0	0.0	0.0	0.0	0.0	0.0	0.0	0.0	0.0	0.0	0.0	0.0	0.0	0.0	0.0	0.0	0.0
OTU535	0.000306	0.002902	0.00025	0.00014	0.0	0.001831	0.0	0.000159	7.2e-05	0.0	0.0	0.000215	8.6e-05	0.0	0.001299	0.000135	0.0	0.000996	0.0	3.6e-05	0.005451	9e-05	0.000373	0.001495	0.0	0.0	0.002486	0.000231	0.00059	0.0	0.000123	0.000617	0.002005	0.006875	0.000619	0.001757	0.002219	0.000517	0.000706	5.9e-05	0.011622	0.000197	0.000112	0.002955	0.000279	0.000327	0.003304	0.005197	0.0
OTU536	0.002524	0.004214	0.014211	0.00924	0.015888	9.9e-05	0.004505	0.01013	0.016719	0.001205	0.002409	0.006855	0.002898	0.002104	0.003838	0.000123	0.009308	0.013194	0.000287	0.000247	0.001445	0.000318	0.006921	0.014703	0.000237	9.8e-05	0.0	0.001035	0.001047	0.00042	0.009962	0.034016	0.063313	0.001038	0.019656	0.001912	0.00673	0.001652	0.000539	0.013976	0.000831	0.000258	4.7e-05	0.000434	0.000422	0.036638	0.002935	0.006632	5.4e-05
OTU538	0.0	0.0	0.0	0.0	0.0	0.0	0.0	0.0	0.0	0.0	0.0	0.0	8.9e-05	0.0	0.0	0.0	0.0	0.0	0.0	0.0	0.0	0.0	0.0	0.0	0.0	0.0	0.0	0.0	0.000101	0.0	0.0	0.0	0.0	0.0	0.0	0.0	0.0	0.0	0.0	0.0	0.0	0.0	0.0	0.000139	0.0	0.0	0.0	0.0	0.0
OTU539	0.0	0.0	0.0	0.0	0.0	0.0	0.0	0.0	0.0	0.0	0.0	0.0	4.3e-05	0.0	0.0	0.0	0.0	0.0	0.0	0.0	0.0	0.0	0.0	0.0	0.0	0.0	0.0	0.0	0.0	0.000298	0.0	0.0	0.0	0.0	0.0	0.0	0.0	0.0	0.0	0.0	0.0	0.0	0.0	0.0	0.0	0.0	0.0	0.0	0.0
OTU540	0.000619	0.0	7.9e-05	7.9e-05	0.000865	5.3e-05	0.0001	0.00222	0.0	0.0	0.0	9e-05	0.000264	0.0	0.000618	0.0	0.001235	0.000245	0.0	0.0	0.000527	0.0	0.0001	0.000246	0.00011	4.1e-05	0.0	0.000411	0.0	0.0	0.010981	0.001384	3.2e-05	4.2e-05	0.000104	0.0	0.000724	0.0	9.5e-05	0.00032	0.0	4e-05	0.0	0.000117	0.000709	0.0	0.000332	0.0019	0.0
OTU541	0.0	0.0	0.0	0.0	0.0	0.0	0.0	0.0	0.0	0.0	0.0	0.0	0.0	0.0	0.0	0.0	0.0	0.0	0.0	0.0	0.0	0.0	0.0	0.0	0.0	0.0	0.0	0.0	0.0	0.0	0.0	0.0	0.0	0.0	0.0	0.0	0.0	0.0	0.0	0.0	0.0	0.0	0.0	0.0	0.0	0.0	0.0	0.0	0.0
OTU542	0.0	0.0	0.0	0.0	0.0	0.0	0.0	0.0	0.0	0.0	0.0	0.0	0.0	0.0	0.0	0.0	0.0	0.0	0.0	0.0	0.0	0.0	0.0	0.0	0.0	0.0	0.0	0.0	0.0	0.0	0.0	0.0	0.0	0.0	0.0	0.0	0.0	0.0	0.0	0.0	0.0	0.0	0.0	0.0	0.0	0.0	0.0	0.0	0.0
OTU543	0.0	0.0	0.0	0.0	0.0	0.0	0.0	0.0	0.0	0.0	0.0	0.0	0.0	0.0	0.0	0.0	0.0	0.0	0.0	0.0	0.0	0.0	0.000427	0.0	0.0	0.0	0.0	0.0	0.0	0.0	0.0	0.0	0.0	0.0	0.0	0.0	0.0	0.0	0.0	0.0	0.0	0.0	0.0	0.000796	0.0	0.0	0.0	0.0	0.0
OTU544	0.000107	0.000171	0.0	0.000179	0.0	0.031303	0.0	0.0	0.0	0.0	0.0	0.0	0.0	0.0	0.0	0.0	2.6e-05	0.0	0.000508	0.000356	0.001426	0.000477	0.008409	0.052232	3.2e-05	0.0	0.0	0.0	0.0	6.7e-05	0.0	0.0	0.0	4.4e-05	0.0	3.4e-05	0.000123	0.0	0.000202	0.0	0.0	3.6e-05	0.0	0.006884	0.0	0.001874	0.008636	0.0	1.3e-05
OTU545	0.0	0.0	0.0	0.0	0.0	0.0	0.0	0.0	0.0	0.0	0.000144	0.0	0.0	0.0	0.0	0.0	0.0	0.0	0.0	0.0	0.0	0.0	0.0	0.0	0.000104	0.0	0.0	0.0	0.0	5.4e-05	0.0	0.0	0.0	0.0	0.0	0.0	0.0	0.0	0.0	0.0	3.9e-05	0.0	0.0	0.0	0.0	0.0	0.0	0.0	0.0
OTU546	0.000745	0.0	0.0	0.0	0.000123	0.0	0.0	0.000342	0.000643	6.9e-05	0.0	0.000442	0.000276	0.0	0.0	0.0	5.7e-05	6.7e-05	0.0	0.001361	0.000276	0.0	5e-05	4.4e-05	7.9e-05	0.0	0.0	0.000975	0.000587	0.001293	0.000433	9e-05	3.2e-05	7.8e-05	5e-05	0.0	0.0	0.003338	0.000382	0.0	0.0	2.4e-05	0.000202	0.000601	0.000117	0.0	0.0	0.000128	0.0
OTU547	0.0	0.0	0.0	0.0	0.000556	0.0	3.3e-05	0.0	0.0	0.0	0.0	0.0	0.0	0.0	0.0	0.0	0.0	0.0	0.0	0.0	0.0	0.0	0.0	0.0	0.0	0.0	0.0	3.5e-05	0.0	0.000105	0.0	0.0	0.0	0.0	0.0	0.0	0.0	0.0	0.0	0.0	0.0	0.0	0.0	0.0	0.0	0.0	0.0	0.0	0.0
OTU548	0.0	0.0	0.0	0.0	0.0	0.0	0.0	0.0	0.0	0.0	0.0	0.0	0.0	0.0	0.0	0.0	0.0	0.0	0.0	0.0	0.0	0.0	0.0	0.0	0.0	0.0	0.0	0.0	0.0	0.0	0.0	0.0	0.0	0.0	0.0	0.0	0.0	0.0	0.0	0.0	0.0	0.0	0.0	0.0	0.0	0.0	0.0	0.0	0.0
OTU549	0.0	0.0	0.0	0.0	0.0	0.0	0.0	0.0	0.0	0.0	0.0	0.0	0.0	0.0	0.0	0.0	0.0	0.0	0.0	0.0	0.0	0.0	0.0	0.0	0.0	0.0	0.0	0.0	0.0	0.0	0.0	0.0	0.0	0.0	0.0	0.0	0.0	0.0	0.0	0.0	0.0	0.0	0.0	0.0	0.0	0.0	0.0	0.0	0.0
OTU550	0.0	0.0	0.0	0.0	0.0	0.0	0.0	0.0	0.0	0.0	0.0	0.0	0.0	0.0	0.0	0.0	0.0	0.0	0.0	0.0	0.0	0.0	0.0	0.0	0.0	0.0	0.0	0.0	0.0	0.000159	0.0	0.0	0.0	0.0	0.0	0.0	0.0	0.0	5.1e-05	0.0	0.0	0.0	0.0	0.0	0.0	0.0	0.0	0.0	0.0
OTU551	0.0	0.0	0.0	0.0	0.0	0.0	0.0	0.0	0.0	0.0	0.0	0.0	0.0	0.0	0.0	0.0	0.0	0.0	0.0	0.0	0.0	0.0	0.0	0.0	0.0	0.0	0.0	0.0	0.0	0.0	0.0	0.0	0.0	0.0	0.0	0.0	0.0	0.0	0.0	0.0	0.0	0.0	0.0	0.0	0.0	0.0	0.0	0.0	0.0
OTU552	0.0	0.0	0.0	0.0	0.0	0.0	0.0	0.0	0.0	0.0	0.000157	0.0	0.0	0.001237	0.0	0.0	0.0	0.0	0.0	0.0	0.0	0.0	0.0	0.0	0.0	0.0	0.0	0.0	0.0	0.0	0.0	0.0	0.0	0.0	0.0	0.0	0.0	4.3e-05	0.0	0.0	0.0	0.0	0.0	0.0	0.0	0.0	0.0	0.0	0.0
OTU553	0.0	0.0	0.0	0.0	0.0	0.0	0.0	0.0	0.0	0.0	0.0	0.0	0.0	0.0	0.0	0.0	0.0	0.0	0.0	0.0	0.0	0.0	0.0	0.0	0.0	0.0	0.0	0.0	0.0	0.0	0.0	0.0	0.0	0.0	0.0	0.0	0.0	0.0	0.0	0.0	0.0	0.0	0.0	0.0	0.0	0.0	0.0	0.0	0.0
OTU554	0.0	0.0	0.0	0.0	0.0	0.0	0.0	0.0	0.0	0.0	0.0	0.0	0.0	0.0	0.0	0.0	0.0	0.0	0.0	0.0	0.0	0.0	0.0	0.0	0.0	0.0	0.0	0.0	0.0	0.0	0.0	0.0	0.0	0.000751	0.0	0.0	0.0	0.0	0.0	0.0	0.0	0.0	0.0	0.0	0.0	0.0	0.0	0.0	0.0
OTU555	0.000286	0.0	0.0	0.0	0.0	0.0	0.0	0.0	0.0	0.0	0.0	0.0	0.0	0.0	0.0	0.0	0.0	0.0	0.0	0.0	0.0	0.0	0.0	0.0	0.0	0.0	0.0	0.0	0.000158	0.0	0.0	0.0	0.0	0.0	0.0	0.0	0.0	4.6e-05	0.0	0.0	0.0	0.0	0.0	0.000133	0.0	0.0	0.0	0.0	0.0
OTU556	0.0	0.0	0.0	0.0	0.0	0.0	0.0	0.0	0.0	0.0	0.0	0.0	0.0	0.0	5.4e-05	0.0	0.0	0.0	0.0	0.0	0.0	0.0	0.0	0.0	0.0	0.0	0.0	3.5e-05	0.0	0.000115	0.0	0.0	0.0	0.0	0.0	0.0	0.0	4.9e-05	0.0	0.0	0.0	0.0	0.0	0.0	0.0	0.0	0.0	0.0	0.0
OTU557	0.0	0.0	0.0	0.0	0.0	5.2e-05	0.0	0.0	0.0	0.0	0.0	0.0	0.0	0.0	0.000181	0.0	0.0	0.0	0.0	0.0	0.0	0.0	4.2e-05	0.0	0.0	0.0	0.0	0.0	0.0	0.0	0.0	0.000635	0.0	0.0	0.0	0.0	0.0	0.0	0.0	0.0	0.0	0.0	0.0	0.000273	0.0	0.0	0.0	0.000134	0.0
OTU558	0.0	0.0	0.0	0.0	0.0	0.0	0.0	0.0	0.0	0.0	0.0	0.0	0.0	0.0	0.0	0.0	0.0	0.0	0.0	0.0	0.0	0.0	0.0	0.0	0.003038	0.0	0.0	0.0	0.0	0.0	0.0	0.0	0.0	0.0	0.0	0.0	0.0	0.0	0.0	0.0	0.0	0.0	0.0	0.0	0.0	0.0	0.0	0.0	0.0
OTU559	0.023308	0.002466	0.007533	0.000964	0.0	0.0	0.003575	0.000187	0.002121	6.8e-05	0.004071	0.0	0.000147	0.008944	0.004276	0.0	0.021491	0.0	0.00207	0.106918	0.005646	0.0	0.0	7.5e-05	0.001206	0.0841	3.6e-05	0.000389	0.010232	0.005097	5.8e-05	0.000315	0.023735	0.014762	0.001374	0.000659	0.005671	0.000661	0.000133	0.0	7.2e-05	0.006149	0.004128	0.066758	0.002089	0.004835	0.000336	0.0	0.003384
OTU560	0.0	0.0	0.0	2.2e-05	0.0	0.0	0.0	0.0	0.0	0.0	0.0	0.0	0.0	0.0	0.0	0.0	0.0	0.0	0.0	0.0	0.0	0.0	0.0	0.0	0.0	0.0	0.0	0.0	0.0	0.0	0.0	0.0	0.0	0.0	0.0	0.0	0.0	0.0	0.0	0.0	0.0	0.0	0.0	0.0	0.0	0.0	0.0	0.0	0.0
OTU561	0.000111	0.0	0.0	0.0	0.0	0.0	0.0	0.0	0.0	0.0	0.0	0.0	0.000185	0.0	0.0	0.0	0.0	0.0	0.0	0.0	0.0	0.0	0.0	3.7e-05	0.0	0.0	0.0	0.000139	0.0	0.0	0.000346	0.0	0.0	0.0	0.0	0.0	0.0	4.3e-05	8.6e-05	0.0	0.0	0.0	0.0	0.0	0.0	0.0	0.0	0.0	0.0
OTU562	0.0	5.1e-05	0.0	0.0	0.0	0.0	0.0	0.0	0.0	0.0	0.0	0.0	0.0	0.0	0.0	0.0	0.0	0.0	6.7e-05	0.0	3.1e-05	0.0	0.0	0.0	0.0	0.0	0.0	4.4e-05	0.0	5.3e-05	0.0	0.0	0.0	4.5e-05	0.000259	0.0	0.0	0.0	9.3e-05	0.0	0.0	3.7e-05	3.8e-05	0.0	0.000408	0.0	0.0	0.0	0.0
OTU563	0.0	0.000704	0.0	0.0	0.0	0.002183	0.0	0.0	0.0	0.000192	0.0	0.0	0.0	0.0	0.000396	0.000205	0.0	0.002193	0.0	0.0	0.003265	0.0	0.000134	0.001378	0.0	0.0	6.2e-05	0.0	9.6e-05	0.0	0.0	0.001138	0.000352	0.003182	0.000211	0.000207	0.003045	0.000453	4.6e-05	0.0	0.0	3.6e-05	0.000533	0.000692	0.0	0.0	0.001687	5.6e-05	0.0
OTU564	5.5e-05	0.000717	0.0	7.3e-05	0.0	4.6e-05	0.0	0.000154	0.0	0.000221	8.8e-05	4.1e-05	0.0	0.0	9.3e-05	6.6e-05	0.000135	0.000536	0.0	0.0	0.000444	2.5e-05	9.6e-05	7.2e-05	0.0	0.0	0.001004	0.00011	0.00058	0.0	5.2e-05	0.000802	4.9e-05	0.00047	4.7e-05	0.0	0.000935	4.3e-05	0.000127	0.0	0.000553	0.000297	0.0	3.8e-05	0.000314	0.000634	6.6e-05	0.000117	0.0
OTU565	0.0	0.0	0.0	0.0	0.0	0.0	0.0	0.0	0.0	0.0	0.0	0.0	0.0	0.0	0.0	0.0	0.0	0.0	0.0	0.0	0.0	0.0	0.0	0.0	3.3e-05	0.0	0.0	0.0	0.0	0.0	0.0	0.0	0.0	0.0	0.0	0.0	0.0	0.0	0.0	0.0	0.0	0.0	0.0	0.000165	0.0	0.0	0.0	0.0	0.0
OTU566	0.0	0.0	0.0	0.0	0.0	0.0	0.0	0.0	0.0	0.0	0.0	0.0	0.0	0.0	0.0	0.0	0.0	0.0	0.0	0.0	0.0	0.0	0.0	0.0	0.0	0.0	0.0	0.0	0.0	0.0	0.0	0.0	0.0	0.0	0.0	0.0	0.0	0.0	0.0	0.0	0.0	0.0	0.0	0.0	0.0	0.0	6.5e-05	0.0	0.0
OTU567	0.0	0.0	0.0	0.0	0.0	0.0	0.0	0.0	7.9e-05	0.0	0.0	0.0	0.0	0.0	0.0	0.0	0.0	0.0	0.0	0.0	0.0	0.0	0.0	0.0	0.0	0.0	0.0	0.0	0.0	0.0	0.0	0.0	0.0	0.0	0.0	0.0	0.0	0.0	0.0	0.0	0.0	0.0	0.0	0.0	0.0	0.0	0.0	0.0	8.3e-05
OTU568	0.0	4.7e-05	0.0	0.000209	0.0	0.0	0.0	0.0	0.0	0.0	0.0	0.0	0.0	0.0	0.0	0.0	0.0	0.0	0.0	0.0	0.002566	0.0	0.000306	0.000246	0.0	0.0	0.0	0.0	0.0	0.0	0.0	0.0	0.0	0.001812	0.0	0.0	0.0	0.0	0.0	0.0	0.0	8.7e-05	4.5e-05	0.0	0.0	0.0	0.000896	0.0	0.0
OTU569	0.0	0.0	0.0	0.0	0.0	0.0	0.0	0.0	0.0	0.0	0.0	0.0	0.0	0.0	0.0	0.0	0.0	0.0	0.0	0.0	0.0	0.0	0.0	0.0	0.0	0.0	0.0	0.0	0.0	0.0	0.0	0.0	0.0	0.0	0.0	0.0	0.0	0.0	0.0	0.0	0.0	0.0	0.0	4.8e-05	0.0	0.0	0.00084	0.0	0.0
OTU570	0.0	0.0	0.0	0.0	0.0	0.0	0.0	0.0	0.0	0.0	0.0	0.0	0.0	0.0	0.000934	0.0	0.0	0.0	0.0	0.0	0.0	0.0	0.0	0.0	0.0	0.0	0.0	0.0	0.0	0.0	0.000752	0.0	0.0	4.4e-05	0.0	0.0	0.0	0.0	0.0	0.0	0.0	0.0	0.0	0.0	0.0	0.0	0.0	0.0	0.0
OTU571	0.0	0.0	0.0	0.0	0.0	0.0	9.6e-05	0.000695	6.7e-05	0.0	0.0	0.00146	0.0	0.0	5.6e-05	0.0	0.002341	3.2e-05	0.0	0.0	4e-05	0.0	0.0	0.0	0.0	0.00015	0.0	2.9e-05	0.0	0.0	0.0	0.0	8.1e-05	0.0	0.0	0.0	0.0	0.0	0.0	0.001643	0.0	0.0	0.0	0.0	0.0	0.0	0.0	0.0	0.0
OTU572	0.00019	0.0	0.0	4.7e-05	0.006468	0.0	0.0	0.0	0.0	0.0	0.0	0.0	0.00015	0.0	0.0	0.0	2.4e-05	0.0	0.0	0.0	0.0	0.0	0.0	0.0	0.0	3.8e-05	0.0	0.0	0.0	0.0	0.0	0.0	3.9e-05	9.8e-05	0.000845	0.0	0.0	0.0	0.0	0.0	0.0	0.000118	0.0	0.0	0.0	0.0	0.0	0.0	0.0
OTU573	0.0	0.0	0.0	0.0	0.0	0.0	0.0	0.0	0.0	0.0	0.0	0.0	0.0	0.0	0.0	0.0	0.0	0.0	0.0	0.0	0.0	0.0	0.0	0.0	0.0	3e-05	0.0	0.0	0.0	0.0	0.0	0.0	0.0	0.0	0.0	0.0	0.0	0.0	5.3e-05	0.0	0.0	0.0	0.0	0.0	0.0	0.0	0.0	0.0	0.0
OTU574	0.000107	0.0	0.0	6.1e-05	4.5e-05	0.0	3.9e-05	7e-05	0.001868	0.0	5.1e-05	0.0	5.1e-05	0.0	0.00296	0.0	0.000324	0.001279	0.0	0.0	0.0	0.0	0.000236	0.0	0.0	0.0	0.0	0.001598	0.001752	0.0	0.000839	0.000145	0.001881	6.2e-05	0.004009	0.0	0.0	0.0	0.0	5.7e-05	6.5e-05	0.0	0.0	0.0	0.000101	0.0	0.000833	0.007853	0.0
OTU575	0.0	0.0	0.0	0.0	0.0	0.0	0.0	0.0	0.0	0.0	0.0	0.0	0.0	0.0	0.0	0.0	0.0	0.0	0.0	0.0	0.0	0.0	0.0	0.0	0.0	0.0	0.0	0.0	0.0	0.0	0.0	0.0	7.7e-05	0.0	0.0	0.0	0.0	0.0	0.0	0.0	0.0	0.0	0.0	0.0	0.0	7.9e-05	0.0	0.0	0.0
OTU576	0.0	0.0	0.0	0.0	0.0	0.0	0.0	0.0	0.0	0.0	0.0	0.0	0.0	0.0	0.0	0.0	0.0	0.0	0.0	0.0	0.0	0.0	0.0	0.0	0.0	0.0	0.0	0.0	0.0	0.0	0.0	0.0	0.0	0.0	0.0	0.0	0.0	0.0	0.0	0.0	0.0	0.0	0.0	0.0	0.0	0.0	0.0	0.0	0.0
OTU577	0.0	0.0	0.0	0.0	0.0	0.0	0.0	0.0	0.0	0.0	0.0	0.0	0.0	0.0	0.0	0.0	0.0	0.0	0.0	0.0	0.0	0.000427	0.0	0.0	0.0	0.0	0.0	0.0	0.0	0.0	0.0	0.0	0.0	0.0	0.0	0.0	0.0	0.0	0.0	0.00037	0.0	0.0	0.0	0.0	0.0	0.0	0.0	0.0	0.0
OTU578	0.000743	0.000252	0.0	0.0	0.0	0.0	0.0	0.0	0.0	0.0	0.0	0.0	0.0	0.0	0.0	0.0	0.0	0.000372	0.0	0.0	0.0	0.0	0.0	7.9e-05	0.0	0.0	0.0	0.0	0.0	0.000281	0.0	0.0	0.0	0.000901	0.0	0.0	0.0	3.4e-05	0.0	0.0	0.0	0.0	0.0	0.0	0.000104	0.0	0.002252	0.000117	0.0
OTU579	0.0	0.0	0.0	0.0	0.0	0.0	0.0	0.0	0.0	0.0	0.0	0.0	0.0	0.0	0.0	0.0	0.0	0.0	0.0	0.0	0.0	0.0	0.0	0.0	0.0	0.0	0.0	0.0	0.0	0.0	0.0	0.0	0.0	0.0	0.0	0.0	0.0	0.0	0.0	0.0	0.0	0.0	0.0	0.0	0.0	0.0	0.0	0.0	0.0
OTU580	0.0	0.0	0.0	0.0	0.0	0.0	0.0	0.0	0.0	0.0	0.0	0.0	0.0	0.0	0.0	0.0	0.0	0.0	0.0	0.0	0.0	0.0	0.0	0.0	0.0	0.0	0.0	0.000812	0.0	0.0	0.0	0.0	0.0	0.0	0.0	0.0	0.0	0.00058	0.0	0.0	0.0	0.0	0.0	0.0	0.0	0.0	0.0	0.0	0.0
OTU581	0.0	0.0	0.0	0.0	0.0	0.0	0.0	0.0	0.0	0.0	0.0	0.0	0.0	0.0	0.0	0.0	0.0	0.0	0.0	0.0	0.0	0.0	0.0	0.0	0.0	0.0	0.0	0.0	0.0	0.0	0.0	0.0	0.0	0.0	0.0	0.0	0.0	0.0	0.0	0.0	0.0	0.0	0.0	0.0	0.0	0.0	0.0	0.0	0.0
OTU582	5.7e-05	0.003538	0.00017	0.011052	8.1e-05	0.000754	0.0	0.0	0.0	0.006609	0.0146	0.000169	0.001116	0.0	0.003066	0.011318	0.025408	0.000835	0.000127	0.006277	0.001616	0.018323	0.001877	0.000839	0.006061	0.0	0.010607	0.010524	0.001873	0.000593	0.0	4.7e-05	0.0	0.00599	0.000531	0.000224	0.003323	0.007602	0.001125	0.0	0.000154	0.006129	0.0	0.006133	0.01245	0.000164	0.000582	0.0	0.0
OTU583	0.0	4.6e-05	0.0	0.0	0.0	0.0	0.0	0.0	0.0	0.0	0.0	0.0	0.0	0.0	0.0	0.0	0.0	4.7e-05	0.0	0.0	3.5e-05	9.6e-05	0.0	0.0	0.0	0.0	0.0	0.0	0.0	0.0	5.7e-05	0.0	0.0	0.0	0.0	0.0	0.0	0.0	0.000106	0.0	0.0	0.0	0.0	4.5e-05	0.0	0.0	0.0	0.000188	0.0
OTU584	0.0	0.0	0.0	0.0	0.0	0.0	0.0	0.0	0.0	0.0	0.0	0.0	0.0	0.0	0.0	0.000197	2.9e-05	0.0	0.0	0.0	3.1e-05	0.0	0.0	0.0	0.0	0.0	0.0	0.0	5.2e-05	0.0	0.0	0.0	0.0	0.0	0.0	0.0	0.0	0.0	0.0	0.0	0.0	3.5e-05	0.0	0.0	0.0	0.0	0.0	0.0	0.0
OTU585	0.0	0.0	0.0	0.0	0.0	0.0	0.0	0.0	0.0	0.0	0.0	0.0	0.0	0.0	0.0	0.0	0.0	0.0	0.0	0.0	0.0	0.0	0.0	0.0	0.0	0.0	0.0	0.0	0.0	0.0	0.0	0.0	0.0	0.0	0.0	0.0	0.0	0.0	5.3e-05	0.0	4.2e-05	0.0	0.0	0.0	6.7e-05	0.0	0.0	0.0	0.0
OTU586	0.0	0.0	0.0	0.0	0.0	0.0	0.0	0.0	0.0	0.0	0.0	0.0	0.0	0.0	0.0	0.0	0.0	0.0	0.0	0.0	0.0	0.0	0.0	0.0	0.0	0.0	0.0	0.0	0.0	0.0	0.0	0.0	0.0	0.0	0.0	0.0	0.0	0.000425	0.0	0.0	0.0	0.0	0.0	0.0	0.0	0.0	0.0	0.0	0.0
OTU587	0.0	0.0	0.0	0.0	0.0	0.0	0.0	0.0	0.0	0.0	0.0	0.0	0.0	0.0	0.0	0.0	0.0	0.0	0.0	0.0	0.0	0.0	0.0	0.0	0.0	0.0	0.0	0.0	0.0	0.0	0.0	0.0	0.0	0.0	0.0	0.0	0.0	0.0	0.0	0.0	0.0	0.0	0.0	3.7e-05	0.0	0.0	3.2e-05	0.0	0.0
OTU588	0.0	0.0	0.0	0.0	0.0	0.0	0.0	0.0	0.0	0.0	0.0	0.0	0.0	0.0	0.0	0.0	0.0	0.0	0.0	0.0	0.0	0.0	0.0	0.0	0.0	0.0	0.0	0.0	0.0	0.0	0.0	0.0	0.0	0.0	0.0	0.0	0.0	0.0	0.0	0.0	0.0	0.0	0.0	0.0	5.3e-05	0.0	0.0	0.0	0.0
OTU589	0.0	0.0	0.0	0.0	0.0	0.0	0.0	0.0	0.0	0.0	0.0	0.0	0.0	0.0	5e-05	0.000141	0.0	0.0	0.0	0.0	0.0	0.0	0.0	0.0	3.7e-05	0.0	0.0	0.0	0.0	0.0	0.0	0.0	0.0	0.0	5e-05	0.0	0.0	0.0	0.0	0.0	0.0	0.0	0.0	0.0	0.0	0.0	0.0	0.0	0.0
OTU590	0.0	0.0	0.0	0.0	0.0	0.0	0.0	0.0	0.0	0.0	0.0	0.0	0.00257	0.0	0.0	0.0	0.0	8.9e-05	0.0	0.0	0.0	0.0	0.0	8.7e-05	0.0	0.0	0.0	0.000517	0.0	0.001951	0.0	0.0	0.0	0.0	0.0	0.0	0.0	0.0	0.0	0.0	0.0	0.0	0.0	0.0	0.0	0.0	0.0	0.0	0.0
OTU592	0.000565	5e-05	0.000756	0.0	0.0	5e-05	0.000932	0.0	0.000272	0.000147	9.8e-05	0.0	0.0	7.1e-05	0.0	0.0	2e-05	0.0	0.000147	0.0	7.5e-05	0.000274	0.0	0.0	0.000404	0.0	0.00013	4.3e-05	4.3e-05	6.1e-05	0.0	5.2e-05	3.6e-05	0.0	0.0	0.000286	6.6e-05	0.0	0.00271	0.0	0.001048	0.000104	0.0	0.001488	0.000168	0.0	0.0	0.0	5.9e-05
OTU593	0.0	0.0	0.0	0.0	0.0	0.0	0.0	0.0	0.0	0.0	0.0	0.0	0.0	0.0	0.0	0.0	0.0	0.0	0.0	0.0	0.0	0.0	0.0	0.0	0.0	0.0	0.0	0.0	0.0	0.000223	0.0	0.0	0.0	0.0	0.0	0.0	0.0	0.0	0.0	0.0	0.0	0.0	0.0	0.0	0.0	0.0	0.0	0.0	0.0
OTU594	0.0	0.0	0.0	0.0	4.3e-05	0.0	0.0	0.0	0.0	0.0	0.0	0.0	0.0	0.0	0.0	0.0	0.0	0.002575	0.0	0.0	0.0	0.0	0.0	0.0	0.0	0.0	0.0	0.0	0.0	0.0	0.0	0.0	0.0	0.0	0.0	0.0	0.0	0.0	0.0	0.0	0.0	0.0	0.0	0.0	0.0	0.0	0.0	0.0	0.0
OTU595	0.0	0.000142	0.002271	0.000412	0.007409	0.00013	0.00159	0.005236	0.055762	0.001664	0.000691	0.097429	0.000464	0.000156	0.00166	6.3e-05	0.014927	0.000869	0.0	0.0	0.001397	2.4e-05	0.020711	3.8e-05	0.000323	7.3e-05	0.0	0.003146	0.000685	0.0	0.00987	0.011932	0.014638	0.001087	0.002073	0.012698	0.001442	0.0	0.000141	0.000759	0.000233	7e-05	0.0	0.001199	0.000215	0.007231	8.4e-05	0.024369	0.0
OTU596	0.0	0.0	0.0	0.0	0.0	0.0	0.0	0.0	0.0	0.0	0.0	0.0	0.0	0.0	0.0	0.0	0.0	0.0	0.0	0.0	0.000374	0.0	0.0	0.0	0.0	0.0	0.0	0.0	0.0	0.0	0.0	5.6e-05	0.0	0.0	0.0	0.0	9e-05	7.8e-05	5e-05	0.0	0.0	3.4e-05	0.0	0.0	5.7e-05	0.0	0.0	0.0	0.0
OTU597	0.0	0.0	0.0	0.0	0.0	0.0	0.0	0.0	0.0	0.0	0.0	0.0	0.0	0.0	0.0	0.0	0.0	0.0	0.0	0.0	0.0	0.0	0.0	0.0	0.0	0.0	0.0	0.0	0.0	0.0	0.0	0.0	0.0	0.0	0.0	0.0	0.0	0.0	0.0	0.0	0.0	0.0	0.0	0.0	0.0	0.0	0.0	0.0	0.0
OTU598	0.0	0.0	0.0	0.0	0.0	0.0	0.0	0.0	0.0	0.0	0.0	0.0	0.0	0.0	0.0	0.0	0.0	0.0	0.0	0.0	0.0	0.0	0.0	0.0	0.0	0.0	0.0	0.0	0.0	0.0	0.0	0.0	0.0	0.0	0.0	0.0	0.0	0.0	0.0	0.0	0.0	0.0	0.0	0.0	0.0	0.0	0.0	0.0	0.0
OTU599	0.0	0.0	0.0	0.0	0.0	0.0	0.0	0.0	0.0	0.0	0.0	0.0	0.0	0.0	0.0	0.0	0.0	0.0	0.0	0.0	0.0	0.0	0.0	0.0	3.3e-05	0.0	0.0	0.0	0.0	0.0	0.000113	0.0	0.0	0.0	0.0	0.0	0.0	5.1e-05	0.0	0.0	0.0	0.0	0.0	0.0	0.0	0.0	0.0	0.0	0.0
OTU600	4.4e-05	0.0	0.0	0.0	3.8e-05	0.0	0.0	0.0	0.0	0.0	0.0	0.0	0.0	0.0	0.0	0.0	0.000182	4.2e-05	0.0	0.0	0.0	0.0	0.0	0.0	0.0	0.0	0.0	3.3e-05	0.0	0.0	0.0	0.0	0.0	0.0	0.0	0.0	0.0	0.0	0.0	0.0	0.0	0.0	0.0	0.0	0.0	0.0	0.0	0.00017	0.0
OTU601	0.0	0.0	0.0	0.0	0.0	0.0	0.0	0.0	0.0	0.0	0.0	0.0	0.0	0.0	0.0	0.0	0.0	0.0	0.0	0.0	0.0	0.0	0.0	0.0	0.0	0.0	0.0	0.0	0.0	0.0	0.0	0.0	0.0	0.0	0.0	0.0	0.0	0.0	0.0	0.0	0.0	0.0	0.0	0.0	0.0	0.0	0.0	0.0	0.0
OTU602	0.0	4.4e-05	0.0	0.0	0.0	0.0	0.0	0.0	0.0	6.5e-05	0.0	0.0	0.0	0.0	4.8e-05	0.0	0.0	3.4e-05	0.0	0.0	0.0	0.0	0.0	4.2e-05	0.0	0.0	0.0	0.0	0.0	0.0	0.000443	0.0	0.0	0.0	0.0	0.0	9.4e-05	0.0	0.0	6.7e-05	0.0	0.0	0.0	0.0	0.0	0.0	3.3e-05	0.0	0.0
OTU603	0.0	0.0	0.0	0.0	0.0	0.0	0.0	0.0	0.0	0.0	0.0	0.0	0.0	0.0	0.0	0.0	0.0	0.0	0.0	0.0	0.0	0.0	0.0	0.0	0.0	0.0	0.0	0.0	0.0	0.0	0.0	0.0	0.0	0.0	0.0	0.0	0.0	0.0	0.0	0.0	0.0	0.0	0.0	0.0	0.0	0.0	0.0	0.0	0.0
OTU604	0.000102	0.000386	9e-05	0.0	0.0	0.0	0.0	0.0	7.3e-05	0.0	9.4e-05	4.8e-05	0.0	0.0	0.000603	0.000147	2.2e-05	0.0	0.0	0.000615	4e-05	0.0	0.0	0.0	0.0	3.4e-05	0.0	0.0	0.0	0.0	0.0	0.0	0.0	4.3e-05	0.000345	3.5e-05	0.000142	4.9e-05	0.000385	0.0	4e-05	0.000813	0.000526	0.0	0.0	0.000483	0.0	0.0	0.0
OTU605	0.0	0.0	0.0	0.0	0.0	0.0	0.0	0.0	0.0	0.0	0.0	0.0	0.0	0.0	0.000205	0.0	0.0	0.0	0.0	0.0	0.0	0.0	0.0	0.0	0.0	0.0	0.0	0.0	0.0	0.0	0.0	0.0	0.0	0.0	0.0	0.0	0.0	0.0	0.0	0.0	0.0	0.0	0.0	0.0	0.0	0.0	0.0	0.0	0.0
OTU606	0.0	0.0	0.0	0.0	8.9e-05	0.0	0.0	0.0	0.0	0.0	0.0	0.0	0.000143	0.0	0.0	0.0	0.0	0.0	0.0	8.6e-05	0.0	0.0	0.0	4.3e-05	0.0	0.0	0.0	0.0	0.0	0.0	0.0	0.0	0.0	0.0	0.0	0.0	0.0	0.0	0.0	0.0	0.0	0.0	0.0	0.0	0.0	0.0	0.0	0.0	0.0
OTU608	0.000143	0.001775	0.0	0.000163	4.5e-05	0.003508	0.0	0.0	7e-05	0.000891	0.0	0.0	0.0	0.0	0.007795	0.079057	0.002134	0.014343	0.000461	8e-05	0.005725	0.0	0.000493	0.000225	0.001939	0.000631	0.012262	0.001319	0.022208	5.7e-05	0.0	0.002486	0.001858	0.003812	0.006677	0.029085	0.00255	0.000415	0.000543	0.000153	0.000158	0.001016	0.014435	0.002488	5.6e-05	0.000335	0.000339	0.0	0.0
OTU609	0.0	0.0	0.0	0.0	0.0	0.0	0.0	0.0	0.0	0.0	0.0	0.0	0.0	0.0	0.0	0.0	0.0	0.0	0.0	0.0	0.0	0.0	0.0	0.0	0.0	0.0	0.0	0.0	0.0	0.0	0.0	0.000323	0.0	0.0	0.0	0.0	0.0	0.0	0.0	0.0	0.0	0.0	0.0	3.8e-05	0.0	0.0	0.0	0.0	0.0
OTU610	0.0	0.0	0.0	0.0	0.0	0.0	0.0	0.0	0.0	0.0	0.0	0.0	0.00053	0.0	0.0	0.0	0.0	0.000181	0.0	0.0	0.0	0.0	0.0	0.000195	0.0	0.0	0.0	0.0	0.0	0.0	0.0	0.0	0.0	0.0	0.0	0.0	0.0	3.7e-05	0.0	0.0	0.0	0.0	0.0	0.000184	0.0	0.0	0.0	0.0	0.0
OTU611	0.0	0.0	0.0	0.0	4.5e-05	0.0	0.0	0.0	0.0	0.0	0.0	0.0	0.0	0.0	0.0	0.0	0.0	0.0	0.0	0.0	0.0	0.0	0.0	0.0	0.0	0.0	0.0	0.000224	0.0001	0.0	0.00018	0.0	0.0	0.0	0.0	0.0	0.0	0.0	0.0	0.0	0.0	0.0	0.0	0.0	0.000115	0.0	0.0	0.0	0.0
OTU613	0.00027	0.0	0.0	0.0	0.0	0.0	0.0	0.0	0.0	0.0	0.0	0.0	0.0	0.0	0.0	0.0	0.0	0.0	0.0	0.0	0.0	0.0	0.0	0.0	0.0	0.0	0.0	0.004729	0.0	0.0	0.0	0.0	0.0	0.0	0.0	0.0	0.0	0.0	0.0	0.0	0.0	0.0	0.0	0.0	0.0	0.0	0.0	0.0	0.0
OTU614	9e-05	0.0	0.0	0.0	0.0	0.0	0.0	0.0	0.0	0.0	0.0	0.0	0.000412	0.0	0.0	0.0	0.0	0.0	0.0	0.0	0.0	0.0	0.0	0.0	0.0	0.0	0.0	0.0	0.0	0.0	0.000494	0.0	0.0	0.0	0.0	0.0	0.0	0.0	0.0	0.0	0.0	0.0	0.0	0.0	0.0	0.0	0.0	0.0	0.0
OTU615	0.0	0.0	0.0	0.0	0.0	0.0	0.0	0.0	0.0	0.0	0.0	0.0	0.0	0.0	0.0	0.0	0.0	0.0	0.0	0.0	0.0	0.0	0.0	0.0	0.0	0.0	0.0	0.001616	0.0	0.000257	0.0	0.0	0.0	0.0	0.0	0.0	0.0	0.0	0.0	0.0	0.0	0.0	0.0	0.0	0.0	0.0	0.0	0.0	0.0
OTU616	0.0	0.0	0.0	0.0	0.0	0.0	0.0	0.0	0.0	0.0	0.0	0.0	6e-05	0.0	0.0	0.0	0.0	0.0	0.0	0.0	0.0	0.0	0.0	0.0	0.0	0.0	0.0	0.0	0.0	0.0	0.0	0.0	0.0	0.0	0.0	0.0	0.0	0.0	0.0	0.0	0.0	0.0	0.0	0.0	0.0	0.0	0.0	0.0	0.0
OTU617	0.00014	0.0	0.0	0.0	0.0	0.0	0.0	0.0	0.0	0.0	0.0	0.0	0.0	0.0	5.3e-05	0.0	0.0	3.2e-05	0.0	0.0	0.0001	0.0	4e-05	0.000119	0.0	0.0	0.0	0.0	0.000166	0.0	6e-05	9.8e-05	0.0	3.4e-05	9.4e-05	0.0	4e-05	0.0	0.000101	0.0	0.0	0.0	0.0	0.000163	0.0	0.0	6.1e-05	0.000176	0.0
OTU618	0.0	0.0	0.0	0.0	0.0	0.0	0.0	0.0	0.0	0.0	5.2e-05	0.0	0.0	0.0	0.0	0.0	0.0	0.0	0.0	0.0	0.0	0.0	0.0	0.0	0.0	0.0	0.0	0.0	0.0	0.0	0.0	0.0	0.0	0.0	0.0	0.0	0.0	0.0	5.3e-05	0.0	0.000113	0.0	0.0	0.0	0.0	0.0	0.0	0.0	0.0
OTU620	0.0	0.0	0.0	0.0	0.0	0.0	0.0	0.0	0.0	0.0	0.0	0.0	0.0	0.0	0.0	0.0	0.0	0.0	0.0	0.0	4.1e-05	0.0	0.0	0.0	0.0	0.0	0.0	0.0	0.0	0.0	0.0	0.0	0.0	0.0	0.0	0.0	0.0	0.0	0.0	0.0	0.0	0.0	0.0	0.0	0.0	0.0	0.0	0.0	0.0
OTU621	0.0	0.0	0.0	0.0	0.00015	0.0	0.0	0.0	0.0	0.0	0.0	0.0	0.0	0.0	0.0	0.0	0.0	0.001272	0.0	4.1e-05	0.0	0.0	0.0	0.0	0.0	0.0	0.0	0.0	0.0	0.00011	0.0	0.0	0.0	0.0	0.0	2.9e-05	0.0	0.0	0.0	0.0	0.0	0.0	0.0	0.0	0.0	0.0	0.0	0.0	0.0
OTU622	0.0	0.0	0.0	0.0	0.0	0.0	0.0	0.0	0.0	0.0	0.0	0.0	0.0	0.0	0.0	0.0	0.0	0.00011	0.0	0.0	0.0	0.0	0.0	0.0	0.0	0.0	0.0	0.0	5.4e-05	0.0	6.2e-05	0.0	0.0	0.0	0.0	0.0	0.0	7.7e-05	0.0	0.0	0.0	0.0	0.0	0.0	0.0	0.0	0.0	0.000229	0.0
OTU623	5.2e-05	0.0	0.0	0.0	0.0	0.0	0.0	0.0	0.0	0.0	0.0	0.0	0.0	0.0	0.0	0.0	0.0	0.0	0.0	0.0	0.0	0.0	4.2e-05	0.0	0.0	0.0	0.0	0.0	0.0	0.000109	0.0	0.0	0.0	0.0	0.0	0.0	0.0	4.7e-05	0.0	0.0	0.0	0.0	3e-05	0.0	6.3e-05	0.0	0.0	0.0	0.0
OTU624	0.0	0.0	0.0	0.0	0.0	0.0	0.0	0.0	0.0	0.0	0.0	0.0	0.0	0.0	0.0	0.0	0.0	0.0	0.0	0.0	0.0	0.0	0.0	0.0	0.0	0.0	0.0	0.0	0.0	0.0	0.0	0.0	0.0	0.0	0.0	0.0	0.0	0.0	0.0	0.0	0.0	0.0	0.0	0.0	0.0	0.0	0.0	0.0	0.0
OTU625	4.8e-05	0.0	0.0	0.0	0.0	0.0	0.0	0.0	0.0	0.0	0.0	0.0	0.0	0.0	0.0	0.0	0.0	0.0	0.0	0.0	0.0	0.0	0.000483	0.0	0.0	0.0	0.0	0.0	0.0	0.0	0.0	0.0	0.0	0.0	0.0	0.000199	0.0	0.0	0.0	0.0	0.0	0.0	0.0	0.0	0.0	0.0	0.0	0.0	0.0
OTU626	5e-05	0.0	8.6e-05	0.0	0.0	0.0	0.0	0.0	6.6e-05	0.0	0.0	0.0	0.0	0.0	0.0	0.0	5.5e-05	2.5e-05	0.0	3.7e-05	0.0	0.0	0.0	9e-05	0.0	0.0	0.0	0.0	0.0	0.0	0.0	4.2e-05	0.0	0.0	0.0	0.0	0.0	0.0	0.0	0.0	0.0	0.0	0.0	0.0	5.6e-05	0.0	0.0	0.0	0.0
OTU628	0.0	0.0	0.0	0.0	0.000197	0.0	0.0	0.0	0.0	0.0	0.0	0.0	0.0	0.0	0.0	0.0	0.0	3.5e-05	0.0	0.0	0.0	0.0	0.0	0.0	0.0	0.0	0.0	0.0	0.0	5.4e-05	0.0	0.0	0.0	0.0	0.0	0.0	0.0	0.000274	0.0	0.0	0.0	0.0	0.0	0.0	0.000148	0.0	0.0	6.6e-05	0.0
OTU629	0.0	0.0	0.0	0.0	0.0	0.0	0.0	0.0	0.0	0.0	0.0	0.0	0.0	0.0	0.0	0.0	0.0	0.0	0.0	0.0	0.0	0.0	0.0	0.0	3.1e-05	0.0	0.0	0.000308	5.2e-05	5.9e-05	5.2e-05	0.0	0.0	0.0	5.4e-05	0.0	0.0	9.6e-05	0.0	0.0	0.0	0.0	0.0	0.0	0.0	0.0	3.3e-05	0.0	0.0
OTU630	0.0	9e-05	0.0	0.0	0.0	0.0	0.0	0.0	0.0	0.0	0.0	0.0	0.0	0.0	0.0	0.0	0.0	0.0	0.0	4.5e-05	0.0	0.0	0.0	0.0	0.0	0.0	0.0	6.6e-05	0.0	0.0	6.6e-05	0.0	0.0	6.8e-05	4.7e-05	0.0	0.0	4e-05	0.0	0.0	0.0	0.0	0.0	8.4e-05	5.5e-05	0.0	0.0	0.0	0.0
OTU632	0.0	0.0	0.0	0.0	0.0	0.0	0.0	0.0	0.0	0.0	0.0	0.0	0.0	0.0	0.0	0.0	0.0	0.0	0.0	0.0	0.0	0.0	0.0	0.0	0.0	0.0	0.0	3.8e-05	4.4e-05	0.000344	0.0	0.0	0.0	0.0	0.0	0.0	0.0	0.0	9.3e-05	0.0	0.0	0.0	0.0	0.0	0.0	0.0	0.0	5.5e-05	0.0
OTU633	0.0	0.0	0.0	0.0	0.0	0.0	0.0	0.0	0.0	0.0	0.0	0.0	4.3e-05	0.0	0.0	0.0	0.0	0.0	0.0	0.0	0.0	0.0	0.0	0.0	0.0	0.0	0.0	0.0	4.4e-05	0.000391	0.0	0.0	0.0	0.0	0.0	0.0	0.0	0.0	0.0	0.0	0.0	0.0	0.0	0.0	0.0	0.0	0.0	0.0	0.0
OTU634	0.0	4.7e-05	0.0	0.0	0.0	0.0	0.0	2.9e-05	0.001189	0.0	0.000207	0.000301	0.0	0.00028	0.000193	7.4e-05	0.0	0.0	0.000167	0.000337	7.2e-05	0.000229	0.0	0.0	0.0	0.000181	0.0	0.0	4.4e-05	0.0	0.0	0.0	7.6e-05	0.0	0.000829	3.3e-05	0.0	0.0	0.000514	4.6e-05	0.0	0.000296	0.000388	0.0	0.0	7.3e-05	0.0	0.0	0.0
OTU635	0.0	0.0	0.0	0.0	0.0	0.0	0.011562	0.000858	0.000215	0.0	0.0	0.0	0.0	6.9e-05	0.000106	0.0	0.000508	0.000112	0.0	0.0	0.0	4e-05	8.6e-05	0.000201	0.0	0.0	0.0	0.000135	0.0	0.0	0.000522	0.0	0.0	0.0	0.000147	0.00188	0.0	0.0	0.0	0.0	0.0	0.0	4e-05	0.0	0.0	8.4e-05	3.4e-05	0.000248	0.0
OTU636	0.0	0.0	0.0	0.0	0.0	0.0	0.0	0.0	0.0	0.0	0.0	0.0	0.0	0.0	0.0	0.0	0.0	0.0	0.0	0.0	0.0	0.0	0.0	0.0	0.0	0.0	0.0	0.0	0.0	0.0	0.0	0.0	0.0	0.0	0.0	0.0	0.0	0.0	0.0	0.0	0.0	0.0	0.0	0.0	0.0	0.0	0.0	0.0	0.0
OTU637	0.0	0.0	0.0	0.0	0.0	0.0	0.0	0.0	6.8e-05	0.0	0.0	0.0	0.0	0.0	0.0	0.0	0.0	0.0	0.0	0.0	0.0	0.0	0.0	0.0	0.00157	0.0	0.0	0.0	0.0	0.0	0.0	0.0	0.0	0.0	0.0	0.0	0.0	0.0	0.0	0.0	0.0	0.0	0.0	0.0	0.0	0.0	0.0	0.0	0.0
OTU638	0.0	0.0	0.0	0.0	0.0	0.0	0.0	0.0	0.0	0.0	0.0	0.0	0.0	0.0	0.0	0.0	0.0	0.0	0.0	0.0	0.0	0.0	0.0	0.0	0.0	0.0	0.0	0.0	0.0	0.0	0.0	0.0	0.0	0.0	0.0	0.0	0.0	0.0	0.0	0.0	0.0	0.0	0.0	0.0	0.0	0.0	7.6e-05	0.0	0.0
OTU639	0.0	0.0	0.0	0.0	0.0	0.0	0.0	0.0	0.0	0.0	0.0	0.0	0.0	0.0	0.0	0.0	0.0	0.0	0.0	0.0	0.0	0.0	0.0	0.0	0.0	0.0	0.0	0.0	0.0	0.0	0.0	0.0	0.0	0.0	0.0	0.0	0.0	9e-05	0.0	0.0	0.0	0.0	0.0	0.0	0.0	0.0	0.0	0.0	0.0
OTU640	0.0	0.0	0.0	0.0	0.0	0.0	0.0	0.0	0.0	0.0	0.0	0.0	0.0	0.0	0.0	0.0	0.0	0.0	0.0	0.0	0.0	0.0	0.0	0.0	0.0	0.0	0.0	0.0	0.0	0.0	0.0	0.0	0.0	0.0	0.0	0.0	0.0	0.0	0.0	0.0	0.0	0.0	0.0	0.0	0.0	0.0	0.0	0.0	0.0
OTU641	0.0	0.0	0.0	2.5e-05	0.0	0.0	0.0	0.0	0.0	0.0	0.0	0.0	0.0	0.0	0.0	0.0	0.0	0.0	0.0	0.0	0.0	0.0	0.0	0.0	0.0	0.0	0.0	0.0	0.0	0.0	0.0	0.0	0.0	0.0	0.0	0.0	0.0	0.0	0.0	0.0	0.0	0.0	0.0	0.0	0.0	0.0	0.0	0.0	0.0
OTU642	0.0	0.0	0.000241	0.0	0.0	0.0	0.0	0.0	0.0	0.0	0.0	0.0	0.0	0.000202	0.0	0.0	0.0	0.0	0.0	0.0	0.0	0.0	0.0	0.0	0.0	0.0	0.0	0.0	0.0	0.000123	0.0	0.0	0.0	0.0	0.0	0.0	0.0	0.0	0.0	0.0	0.0	0.0	0.0	0.0	0.0	0.0	0.0	0.0	0.0
OTU643	0.0	0.0	0.009868	0.0	0.0	0.0	0.0	0.0	0.0	0.0	0.0	0.0	0.0	0.0	0.0	0.0	0.0	0.000132	0.0	0.0	0.0	0.0	0.0	0.0	0.0	0.0	0.0	0.0	5e-05	4.9e-05	0.0	0.0	0.0	0.0	0.0	2.8e-05	0.0	0.0	0.0	0.0	2.9e-05	0.0	0.0	0.0	0.0	0.0	3.3e-05	0.0	0.0
OTU644	0.0	0.000128	0.0	0.0	0.0	0.0	0.0	0.0	0.0	0.0	0.0	0.0	0.0	0.0	0.0	0.0	0.0	0.000104	0.0	0.0	0.0	0.0	5.3e-05	0.0	0.0	0.0	0.0	0.0	0.0	0.0	0.0	0.000153	0.0	0.0	0.0	0.0	0.0	0.0	0.0	0.0	0.0	3.4e-05	0.0	0.0	5e-05	0.0	0.0	0.0	0.0
OTU645	0.0	0.0	0.0	0.0	0.0	0.0	0.0	0.000238	0.0	0.0	0.0	0.0	0.0	0.0	0.0	0.0	0.0	0.0	0.0	0.0	0.0	0.0	0.0	0.0	0.0	0.0	0.0	0.000288	0.0	4.7e-05	0.0	0.0	0.0	0.0	0.0	0.0	0.0	0.0	0.0	0.0	0.0	0.0	0.0	0.0	0.0	0.0	0.0	0.0	0.0
OTU646	0.0	0.0	0.0	0.0	0.0	0.0	0.0	0.0	0.0	0.0	0.0	0.0	0.0	0.0	0.0	0.0	0.0	0.0	0.0	0.0	0.0	0.0	0.0	0.0	0.0	0.0	0.0	0.0	0.0	0.0	0.0	0.0	0.0	0.0	0.0	0.0	0.0	0.0	0.0	0.0	0.0	0.0	0.0	0.0	0.0	0.0	0.0	0.0	0.0
OTU647	0.000531	0.00027	0.000173	0.000145	0.0	0.000183	0.0	0.0	0.0	0.0	0.0	0.0	4.3e-05	0.0	0.000479	0.002898	0.001162	0.000562	0.0	0.00021	0.000559	0.000565	0.0	0.00029	0.0	4.2e-05	3.8e-05	0.000264	0.000586	5e-05	0.000366	0.003607	0.0002	0.000198	0.001459	0.000271	3.6e-05	4.9e-05	0.000427	3.3e-05	0.0	0.000374	0.000123	0.0	0.001256	0.0	0.000406	0.0	0.0
OTU648	0.0	0.0	0.0	0.0	0.0	0.0	0.0	0.0	0.002603	0.0	5.3e-05	0.0	0.0	0.0	0.0	0.0	2.6e-05	0.0	0.0	0.0	0.0	0.0	0.0	0.0	0.0	0.0	0.0	0.0	0.0	0.0	0.0	0.0	0.0	0.0	0.0	0.0	0.0	0.0	0.0	0.0	0.0	0.0	0.0	0.0	0.0	0.0	0.0	0.0	0.0
OTU649	0.0	0.0	0.0	0.0	0.002605	0.0	0.0	0.000135	0.0	0.0	0.0	0.0	0.0	0.0	0.0	0.0	0.000105	3.3e-05	0.0	0.0	0.0	0.0	0.0	0.000228	0.0	0.0	0.0	0.0	0.000111	0.000265	0.000308	0.0	0.0	0.0	0.0	0.0	7.9e-05	0.0	8.5e-05	0.0	0.0	0.0	0.0	0.0	0.000652	0.0	0.0	0.0	0.0
OTU650	0.0	0.0	0.0	0.0	0.000128	0.0	0.0	0.0	0.0	0.0	0.0	0.0	0.0	0.0	0.0	0.0	0.0	0.0	0.0	4.2e-05	0.0	0.0	0.0	0.0	0.0	0.0	0.0	0.0	0.0	0.0	0.0	0.0	0.0	0.0	0.0	0.0	0.0	0.0	0.0	0.0	0.0	0.0	0.0	0.0	0.000116	0.0	4e-05	6.7e-05	0.0
OTU651	0.0	0.0	0.0	0.0	0.0	0.0	0.0	0.0	0.001923	0.0	0.0	0.0	0.0	0.0	0.0	0.0	0.0	0.0	0.0	0.0	0.0	0.0	0.0	0.0	0.0	0.0	0.0	0.0	0.0	0.0	0.0	0.0	0.0	0.0	0.0	0.0	0.0	0.0	0.000103	0.0	0.0	0.0	0.0	0.0	0.0	0.0	0.0	0.0	0.0
OTU652	0.0	0.0	7.6e-05	0.001368	0.0	0.000227	3.2e-05	2.4e-05	0.0	0.0	0.0	5.2e-05	4.5e-05	3.4e-05	0.000111	6.6e-05	0.000805	0.003509	0.001063	0.0	0.001035	0.002202	0.001321	0.000247	7.1e-05	0.0	0.0	7.3e-05	0.0	0.0	0.0	0.0	7.6e-05	0.0	0.000308	0.000147	0.0	0.0	4.8e-05	0.0	3.7e-05	0.0	4.1e-05	4.5e-05	0.000262	0.000652	0.001488	0.00012	0.0
OTU653	0.0	0.0	0.0	0.0	0.0	0.0	0.0	0.0	0.0	0.0	0.0	0.0	0.0	0.0	0.0	0.0	0.00013	0.000343	0.0	0.0	0.0	0.0	0.0	0.0	0.0	0.0	0.0	0.0	5.5e-05	0.0	0.0	0.0	0.0	0.0	0.0	0.0	0.0	0.0	0.0	0.0	0.0	0.0	0.0	0.0	0.0	0.0	0.0	0.0	0.0
OTU654	0.0	0.0	0.0	0.0	0.0	0.0	0.0	0.0	0.0	0.0	0.0	0.0	0.0	0.0	0.0	0.0	0.0	0.0	0.0	0.0	0.0	0.0	0.0	0.0	0.0	0.0	0.0	0.0	0.000405	0.0	0.0	0.0	0.0	0.0	0.0	0.0	0.0	0.0	0.0	0.0	0.0	0.0	0.0	0.0	0.0	0.0	0.0	0.0	0.0
OTU655	0.0	0.0	0.0	0.0	0.0	0.0	0.0	0.0	0.0	0.0	0.0	0.0	0.000339	0.0	0.0	0.0	0.0	0.0	0.0	0.0	0.0	0.0	0.0	0.0	0.0	0.0	0.0	0.000349	0.0	0.0	0.0	0.0	0.0	0.0	0.0	0.0	0.0	0.0	0.0	0.0	0.0	0.0	0.0	0.0	0.0	0.0	0.0	0.0	0.0
OTU656	0.0	0.0	0.0	0.0	0.0	0.0	0.0	0.0	0.0	0.0	0.0	0.0	0.0	0.0	0.0	0.0	0.0	0.0	0.0	0.0	0.0	0.0	0.0	0.0	0.0	0.0	0.0	0.0	0.0	0.0	0.0	0.0	0.0	0.0	0.0	0.0	0.0	0.0	0.0	0.0	0.0	0.0	0.0	0.0	0.0	0.0	0.0	0.0	0.0
OTU657	0.0	3.9e-05	0.0	0.0	0.0	0.0	0.0	0.0	0.0	0.0	0.0	0.0	0.0	0.0	0.0	0.0	2.9e-05	7e-05	0.0	0.0	0.0	2e-05	3.6e-05	8.6e-05	0.0	0.0	0.0	0.0	0.0	0.0	0.0	0.0	0.0	0.0	0.0	0.0	0.0	0.0	0.0	0.0	3.5e-05	0.0	0.0	0.0	0.0	0.0	3.2e-05	0.0	0.0
OTU658	0.0	0.0	0.0	0.0	0.0	0.0	0.0	0.0	0.0	0.0	0.0	0.0	0.000628	0.0	0.0	0.0	0.0	0.0	0.0	0.0	0.0	0.0	0.0	0.0	0.0	0.0	0.0	0.000171	0.0	0.0	0.0	0.0	0.0	0.0	0.0	0.0	0.0	0.0	0.0	0.0	0.0	0.0	0.0	0.0	5.6e-05	0.0	0.0	0.0	0.0
OTU659	0.000319	0.000239	0.0	0.0	0.0	4.4e-05	0.0	0.0	0.0	0.0	0.0	9.3e-05	0.000274	0.0	5.1e-05	0.0	0.00084	0.0	0.0	0.000171	0.0	4.5e-05	0.0	4.5e-05	0.0	0.0	0.0	7.3e-05	0.0	0.000821	0.00805	9e-05	8.7e-05	8.6e-05	0.000287	0.0	3.2e-05	0.0	0.0	0.0	0.0	6.1e-05	8.8e-05	0.0	0.001001	0.002982	0.0	0.0	0.0
OTU660	0.0	0.0	0.0	0.0	0.000471	0.0	0.0	8.2e-05	6.2e-05	0.0	0.0	4.3e-05	0.0	0.0	0.000392	0.0	3e-05	3.6e-05	0.0	0.000122	0.000138	0.000554	0.0	0.0	0.0	0.0	0.0	0.000161	0.0	0.000711	5.8e-05	0.0	0.0	0.0	0.0	0.0	0.0	0.000249	0.0	0.0	0.0	0.0	0.0	8.8e-05	4.9e-05	0.0	0.0	0.000303	0.0
OTU661	0.0	0.0	0.0	0.0	0.0	0.0	0.0	0.0	0.0	0.0	0.0	0.0	0.0	0.0	0.001292	0.0	0.0	0.0	3.2e-05	0.0	0.0	0.0	4.4e-05	4.1e-05	0.0	0.0	0.0	0.0	0.0	0.0	0.0	0.0	0.0	0.0	0.0	0.0	3.7e-05	0.0	0.0	0.0	0.0	0.0	0.0	0.0	0.0	0.0	0.0	0.0	0.0
OTU662	0.0	0.0	0.0	0.0	0.0	0.0	0.0	0.0	0.0	0.0	0.0	0.0	0.0	0.0	0.0	0.0	0.0	0.0	0.0	0.0	0.0	0.0	0.0	0.000479	0.0	0.0	0.0	0.00052	0.0	0.0	0.0	0.0	0.0	0.0	0.0	0.0	0.0	0.0	0.0	0.0	0.0	0.0	0.0	0.0	0.0	0.0	0.0	0.0	0.0
OTU663	0.0	0.0	0.0	0.0	0.0	0.0	0.0	0.0	0.0	0.0	0.0	0.0	4.3e-05	0.0	0.0	0.0	0.0	0.0	0.0	0.0	0.0	0.0	0.0	0.0	0.0	0.0	0.0	0.0	0.0	0.0022	0.0	0.0	0.0	0.0	0.0	0.0	0.0	0.0	0.0	0.0	0.0	0.0	0.0	0.0	0.0	0.0	0.0	0.0	0.0
OTU664	0.0	0.0	0.0	0.0	0.0	0.0	0.0	0.0	0.0	0.0	0.0	0.0	0.0	0.0	0.0	0.0	0.0	0.0	0.0	0.0	0.0	5.6e-05	0.0	0.0	0.0	0.0	0.0	0.0	5.2e-05	0.000114	0.0	0.0	0.0	0.0	0.0	0.0	0.0	0.0	0.0	0.0	0.0	0.0	0.0	0.0	0.0	0.0	3.2e-05	0.0	0.0
OTU665	0.0	0.0	0.0	0.0	0.0	0.0	0.0	0.0	0.0	0.0	0.0	0.0	0.0	0.0	0.0	0.0	0.0	0.0	0.0	0.0	0.0	0.0	0.0	0.0	0.0	0.0	0.0	0.0	0.0	5.6e-05	5.7e-05	0.0	0.0	0.0	0.0	0.0	0.0	0.0	0.0	0.0	0.0	0.0	0.0	0.0	0.0	0.0	0.0	0.0	0.0
OTU666	0.0	0.0	0.0	0.0	0.0	0.0	0.0	0.0	0.0	0.0	0.0	0.0	0.0	0.0	0.0	0.0	0.0	0.000129	0.0	0.0	0.0	0.0	0.0	0.0	0.0	0.0	0.0	0.0	0.0	0.0	0.0	0.0	0.0	0.0	0.0	0.0	0.0	0.0	0.0	0.0	0.0	0.0	0.0	0.0	0.000477	0.0	0.0	0.0	0.0
OTU667	0.0	0.0	0.0	0.0	0.0	0.0	0.0	0.0	0.0	0.0	0.0	0.0	0.0	0.0	0.0	0.0	0.0	0.0	0.0	0.0	0.0	0.0	0.0	0.0	0.0	0.0	0.0	0.0	0.0	0.0	0.0	0.0	0.0	0.0	0.0	0.0	0.0	0.0	0.0	0.0	0.0	0.0	0.0	0.0	0.0	0.0	0.0	0.0	0.0
OTU668	0.0	0.0	0.0	0.0	0.0	0.0	0.0	0.0	0.0	0.0	0.0	0.0	0.0	0.0	0.0	0.0	0.0	0.0	0.0	0.0	0.0	0.0	0.0	0.0	0.0	0.0	0.0	0.0	0.0	0.0	0.0	0.0	0.0	0.0	0.0	0.0	0.0	0.0	0.0	0.0	0.0	0.0	0.0	0.0	0.0	0.0	0.0	0.0	0.0
OTU670	0.0	0.0	0.0	0.0	0.0	0.0	0.0	0.0	0.0	0.0	0.0	0.0	0.0	0.0	0.0	0.0	0.0	0.0	0.0	0.0	0.0	0.0	0.0	0.0	0.0	0.0	0.0	0.0	0.0	0.0	0.0	0.0	0.0	0.0	0.0	0.0	0.0	0.0	0.0	0.0	0.0	0.0	0.0	0.0	0.0	0.0	0.0	0.0	0.0
OTU671	0.0	0.0	0.0	0.0	0.0	0.0	0.0	0.0	0.0	0.0	0.0	0.0	0.0	0.0	0.0	0.0	0.0	0.000461	0.0	0.0	0.0	0.0	0.0	0.0	0.0	0.0	0.0	0.0	0.0	0.0	0.0	0.0	0.0	0.0	0.0	2.7e-05	0.0	0.0	0.0	0.0	0.0	0.0	0.0	0.0	0.0	0.0	0.0	0.0	0.0
OTU672	0.0	0.0	0.0	0.0	0.0	0.0	0.0	0.0	0.0	0.0	0.0	0.0	0.0	0.0	0.0	0.0	0.0	0.000101	0.0	0.0	0.0	0.0	0.0	0.0	0.0	0.0	0.0	0.0	0.0	5.1e-05	0.0	0.0	0.0	0.0	0.0	0.0	0.0	0.0	0.0	0.0	0.0	0.0	0.0	0.0	0.0	0.0	0.0	0.0	0.0
OTU673	0.0	0.0	0.0	0.0	0.0	0.0	0.0	0.0	0.0	0.0	0.0	0.0	0.0	0.0	0.0	0.0	0.0	0.000103	0.0	0.0	0.0	0.0	0.0	0.0	0.0	0.0	0.0	0.0	5.3e-05	0.0	0.0	0.0	0.0	0.0	0.0	6.4e-05	0.0	0.0	0.0	0.0	0.0	0.0	0.0	0.0	0.0	0.0	0.0	0.0	0.0
OTU674	0.0	0.0	0.0	0.0	0.0	0.0	0.0	0.0	0.0	0.0	0.0	0.0	0.0	0.0	0.0	0.0	0.0	0.0	0.0	0.0	0.0	0.0	0.0	0.0	0.0	0.0	0.0	0.0	0.0	0.0	0.0	0.0	0.0	0.0	0.0	0.0	0.0	0.0	0.0	0.0	0.0	0.0	0.0	0.0	0.0	0.0	0.0	0.0	0.0
OTU675	0.0	0.0	0.0	0.0	0.0	0.0	0.0	0.0	0.0	0.0	0.0	0.0	0.0	0.0	0.0	0.0	0.0	0.0	0.0	0.0	0.0	0.0	0.0	0.0	0.0	0.0	0.0	0.0	0.0	0.000112	0.000113	0.0	0.0	0.0	0.0	0.0	0.0	0.0	4.3e-05	0.0	0.0	0.0	0.0	0.0	4.7e-05	0.0	0.0	0.0	0.0
OTU676	0.0	0.0	0.0	0.0	0.0	0.0	0.0	0.0	0.0	0.0	0.0	0.0	0.0	0.0	0.0	0.0	0.0	0.0	0.0	0.0	0.0	0.0	0.0	0.0	0.0	0.0	0.0	0.0	0.0	0.0	0.0	0.0	0.0	0.0	0.0	0.0	0.0	0.0	0.0	0.0	0.0	0.0	0.0	0.0	0.0	0.0	0.0	0.0	0.0
OTU678	0.0	0.0	0.0	0.0	0.0	0.0	0.0	0.0	0.0	0.0	0.0	0.0	0.0	0.0	0.0	0.0	0.0	0.0	0.0	0.0	0.0	0.0	0.0	0.0	0.0	0.0	0.0	0.0	0.0	0.0	0.0	0.0	0.0	0.0	0.0	0.0	0.0	0.0	0.0	0.0	0.0	0.0	0.0	0.0	0.0	0.0	0.0	0.0	0.0
OTU679	0.0	0.0	0.0	0.0	0.0	0.0	0.0	0.0	0.0	0.0	0.0	0.0	0.0	0.0	0.0	0.0	0.0	0.000247	0.0	0.0	0.0	0.0	0.0	0.0	0.0	0.0	0.0	0.0	0.0	0.0	0.0	0.0	0.0	0.0	0.0	0.0	0.0	0.0	0.0	0.0	0.0	0.0	0.0	0.0	0.0	0.0	0.0	0.0	0.0
OTU680	0.0	0.0	0.0	0.0	0.0	0.0	0.0	0.0	0.0	0.0	0.0	0.0	0.0	0.0	0.0	0.0	0.0	0.0	0.0	0.0	0.0	0.0	0.0	0.0	0.0	0.0	0.0	0.0	0.0	0.000174	0.0	0.0	0.0	0.0	0.0	0.0	0.0	0.0	0.0	0.0	0.0	0.0	0.0	0.0	0.0	0.0	0.0	0.0	0.0
OTU681	0.0	0.0	0.0	0.0	0.0	0.0	0.0	0.0	0.0	0.0	0.0	0.0	0.0	0.0	0.0	0.0	0.0	3.9e-05	0.0	0.0	0.0	0.0	0.0	0.0	0.0	0.0	0.0	0.0	0.0	0.0	0.0	0.0	0.0	0.0	0.0	0.0	0.0	0.0	0.0	0.0	0.0	0.0	0.0	0.0	0.0	0.0	0.0	0.0	0.0
OTU682	0.0	0.0	0.0	0.0	0.0	0.0	0.0	0.0	0.0	0.0	0.0	0.0	0.0	0.0	0.0	0.0	0.0	0.0	0.0	0.0	0.0	0.0	0.0	0.0	0.0	0.0	0.0	0.0	0.0	0.0	0.0	0.0	0.0	0.0	0.0	0.0	0.0	0.0	0.0	0.0	0.0	0.0	0.0	0.0	0.0	0.0	0.0	0.0	0.0
OTU683	0.0	0.0	0.0	5.6e-05	0.0	0.0	0.0	0.0	0.0	0.0	0.0	0.0	0.0	0.0	0.0	0.0	0.0	0.0	0.0	0.0	0.0	0.0	0.0	0.0	0.0	0.0	0.0	0.0	0.0	0.0	0.0	0.0	0.0	0.0	0.0	0.0	0.0	0.0	0.0	0.0	0.0	0.0	0.0	0.0	0.0	0.0	0.0	0.0	0.0
OTU684	0.0	0.0	0.0	2.4e-05	0.0	0.0	0.0	0.0	0.0	0.0	0.0	0.0	0.0	0.0	0.0	0.0	0.0	0.0	0.0	3.8e-05	0.0	0.0	0.0	0.0	0.0	0.0	0.0	0.0	0.0	0.0	0.0	0.0	0.0	0.0	0.0	0.0	0.0	0.0	0.0	0.0	0.0	0.0	0.0	0.0	0.0	0.0	0.00011	0.0	0.0
OTU685	0.0	0.0	0.0	0.0	0.0	0.0	0.0	0.0	0.0	0.0	0.0	0.0	0.0	0.0	0.0	0.0	0.0	0.0	0.0	4.2e-05	0.0	0.0	0.0	3.5e-05	0.0	0.0	0.0	0.0	0.0	0.0	0.0	0.0	0.0	0.0	0.0	0.0	0.0	0.0	0.0	0.0	0.0	0.0	0.0	0.0	0.0	0.0	0.0	0.0	0.0
OTU686	0.0	5e-05	0.0	0.0	0.0	0.0	0.0	0.0	0.0	0.0	0.0	0.0	0.0	0.0	0.0	0.0	0.0	0.0	0.0	0.0	0.0	0.0	0.0	0.0	0.000202	0.0	0.0	0.0	0.002371	0.0	0.0	0.0	0.0	0.0	0.0	0.0	0.0	0.0	0.0	0.0	0.0	0.0	0.0	0.0	0.0	0.0	3.5e-05	0.0	0.0
OTU687	0.0	0.0	0.0	0.0	0.0	0.0	0.0	0.0	0.0	0.0	0.0	0.0	0.0	0.0	0.0	0.0	0.0	0.0	0.0	0.0	0.0	0.0	0.0	0.0	0.0	0.0	0.0	0.0	0.0	0.0	0.0	0.0	0.0	0.0	0.0	0.0	0.0	0.0	0.0	0.0	0.0	0.0	0.0	0.0	0.0	0.0	0.0	0.0	0.0
OTU689	0.0	0.0	0.0	0.0	4.2e-05	0.0	0.0	0.0	0.0	0.0	0.0	0.0	5.2e-05	0.0	0.0	0.0	0.0	0.0	0.0	0.000135	0.0	0.0	0.0	3.1e-05	0.0	0.0	0.0	0.000161	0.0	0.000314	0.0	0.0	0.0	0.0	0.0	0.0	0.0	0.0	0.0	0.0	0.0	0.0	0.0	0.0	0.0	0.0	0.0	0.0	0.0
OTU690	0.0	0.0	0.0	0.0	0.0	0.0	0.0	0.0	0.0	0.0	0.0	0.0	0.000867	0.0	0.0	0.0	0.0	0.0	0.0	0.0	0.0	0.0	0.0	0.0	0.0	0.0	0.0	0.0	0.0	0.0	0.0	0.0	0.0	0.0	0.0	0.0	0.0	0.0	0.0	0.0	0.0	0.0	0.0	0.0	0.0	0.0	0.0	0.0	0.0
OTU691	0.0	0.000177	0.0	0.0	0.0	0.000104	0.0	0.000359	6.5e-05	0.0	0.0	0.0	0.0	0.0	0.001084	5.9e-05	0.000347	0.000754	0.0	0.0	2.7e-05	0.0	4.1e-05	0.000151	0.0	0.0	0.0	3.4e-05	0.0	0.0	0.000478	0.000629	0.000581	0.0	0.000207	0.000157	8e-05	0.0	0.0	0.0	3.6e-05	0.0	0.0	4.3e-05	0.0	0.000249	3.5e-05	0.000485	0.0
OTU692	0.0	0.0	0.0	0.0	0.0	0.0	0.0	0.0	0.0	0.0	0.0	0.0	0.0	0.0	0.0	0.0	0.0	0.0	0.0	0.0	0.0	0.0	0.0	0.0	0.0	0.0	0.0	0.0	0.0	0.0	0.0	0.0	0.0	0.0	0.0	0.0	0.0	0.0	0.0	0.0	0.0	0.0	0.0	0.0	0.0	0.0	0.0	0.0	0.0
OTU693	0.000305	0.0	0.0	0.0	0.0	0.000145	0.0	0.0	0.0	0.0	0.0	7.6e-05	0.000646	0.0	0.000812	6.9e-05	0.0	6.2e-05	0.0	4.7e-05	0.0	0.0	0.0	0.001177	7.5e-05	0.0	0.0	0.00594	0.001192	0.0	0.000173	0.0	0.0	0.0	0.0	0.0	0.000116	0.003433	6.2e-05	0.0	0.0	0.000201	0.0	0.000692	0.0	0.0	0.000359	0.000673	0.0
OTU694	0.0	4.6e-05	0.0	0.0	0.0	0.0	0.0	0.0	0.0	0.0	0.0	0.0	0.0	0.0	0.000497	0.0	0.0	7.1e-05	0.0	0.0	0.0	0.0	0.0	0.0	0.0	0.0	0.0	0.0	0.0	0.0	0.0	0.0	0.0	0.0	0.0	0.0	0.0	0.0	0.0	0.0	0.0	0.0	0.0	0.0	0.0	0.0	3.9e-05	0.0	0.0
OTU695	0.0	0.0	0.0	0.0	0.0	0.0	0.0	0.0	0.0	0.0	0.0	0.0	0.0	0.0	0.0	0.0	0.0	0.0	0.0	0.0	0.0	0.0	0.0	0.0	0.0	0.0	0.0	0.0	0.0	0.0	0.0	0.0	0.0	0.0	0.0	0.0	0.0	0.0	0.0	0.0	0.0	0.0	0.0	0.0	0.0	0.0	0.0	0.0	0.0
OTU696	0.000102	0.0	0.0	0.0	0.000467	0.0	0.0	0.0	0.0	0.0	0.0	0.0	4.1e-05	0.0	0.0	0.0	0.0	0.0	0.0	0.0	0.0	0.0	0.0	0.0	0.0	0.0	0.0	0.000304	5.1e-05	0.002044	0.0	0.0	0.0	0.0	0.0	0.0	0.0	3.9e-05	0.0	0.0	0.0	0.0	0.0	0.0	0.000384	0.0	0.0	0.0	0.0
OTU697	0.0	0.0	0.0	0.0	0.0	0.0	0.0	0.0	0.0	0.0	0.0	0.0	0.0	0.0	0.0	0.0	0.0	0.0	0.0	0.0	0.0	0.0	0.0	0.0	0.0	0.0	0.0	0.0	0.0	0.0	0.0	0.0	0.0	0.0	0.0	0.0	0.0	0.0	0.0	0.0	0.0	0.0	0.0	0.0	0.0	0.0	0.0	0.0	0.0
OTU699	0.0	4.1e-05	0.0	0.0	0.0	0.0	0.0	0.0	0.0	0.0	0.0	0.0	0.0	0.0	0.0	0.0	0.0	0.0	0.0	0.0	0.0	0.0	0.0	0.0	0.0	0.0	0.0	0.0	0.0	0.0	0.0	0.0	0.0	0.0	0.0	0.0	0.0	0.0	0.0	0.0	0.0	0.0	0.0	0.0	5.3e-05	0.0	0.0	0.0	0.0
OTU700	0.0	0.0	0.0	0.0	0.0	0.012249	0.0	0.0	0.0	0.0	0.0	0.0	0.0	0.0	0.0	0.0	0.0	0.0	0.0	0.0	0.0	0.0	0.0	4.4e-05	0.0	0.0	0.0	0.0	0.0	0.0	0.0	0.0	0.0	0.0	0.0	0.0	0.0	0.0	0.0	0.0	0.0	0.0	0.0	0.0	0.0	0.0	0.0	0.0	0.0
OTU701	0.0	4.5e-05	0.0	0.0	0.0	0.0	0.0	0.0	0.0	0.0	0.0	0.0	0.0	0.0	0.0	0.0	0.0	0.0	0.0	0.0	0.0	0.0	0.0	0.0	0.0	0.0	0.0	0.0	0.0	0.0	0.0	4.7e-05	0.0	0.0	0.0	0.0	0.0	0.0	0.0	0.0	0.0	0.0	0.0	8.8e-05	0.0	0.0	0.0	0.0	0.0
OTU702	4.1e-05	4.8e-05	0.0	0.0	0.0	0.0	0.0	0.0	0.0	0.0	0.0	0.0	0.0	0.0	0.0	7e-05	0.0	0.0	0.0	0.0	5.9e-05	0.0	0.0	0.0	0.0	0.0	0.0	0.0	0.0	0.0	0.0	0.0	0.0	0.0	0.0	0.0	0.0	0.0	0.0	0.0	0.0	0.0	0.0	0.0	0.0	0.0	0.0	0.0	0.0
OTU703	0.0	0.0	0.0	0.0	0.0	0.0	0.0	0.0	0.0	0.0	0.0	0.0	0.0	0.0	0.0	0.000398	0.0	0.0	0.0	0.0	0.0	0.0	0.0	0.0	0.0	0.0	0.0	0.0	0.0	0.0	0.0	0.0	0.0	0.0	0.0	0.0	0.0	0.0	0.0	0.0	0.0	0.0	0.0	0.0	0.0	0.0	0.0	0.0	0.0
OTU704	0.000185	0.0	0.0	0.0	0.0	0.0	0.0	0.0	0.0	0.0	0.0	0.0	0.0	0.0	0.000305	0.0	0.0	0.001575	0.0	0.0	0.000545	2.4e-05	0.00046	0.0	0.0	0.0	0.0	7.3e-05	0.000257	0.0	6.2e-05	0.000704	0.000118	0.004104	0.000536	0.0	0.000291	0.000182	0.0	0.0	0.0	0.000221	8.2e-05	0.000269	0.000226	0.0	0.0	0.00019	0.0
OTU705	0.0	0.0	0.0	0.0	0.0	0.0	0.0	0.0	0.0	0.0	0.0	0.0	0.0	0.0	0.0	0.0	0.0	0.0	0.0	0.0	0.0	0.0	0.0	0.0	0.0	0.0	0.0	0.0	0.0	0.008112	0.0	0.0	0.0	0.0	0.0	0.0	0.0	0.0	0.0	0.0	0.0	0.0	0.0	0.0	0.0	0.0	0.0	0.000128	0.0
OTU706	0.0	8.9e-05	0.0	0.0	0.0	0.0	0.0	0.0	0.0	0.0	0.0	0.0	0.0	0.0	0.0	6.1e-05	3.1e-05	0.00153	0.0	0.0	0.000226	0.0	0.0	0.000165	0.0	0.0	0.0	0.0	0.000105	0.0	0.0	5.4e-05	0.000671	0.0	0.000144	0.0	0.000295	0.0	0.0	0.0	0.0	0.00016	0.0	0.0	0.0	0.0	0.0	0.0	0.0
OTU707	0.0	0.0	0.0	0.0	0.0	4e-05	0.0	2.2e-05	0.0	0.0	0.0	0.0	0.0	0.0	5.1e-05	0.000919	0.0	0.000319	0.0	0.0	0.000136	0.0	0.0	0.0	0.0	0.0	0.0	0.0	0.0	0.0	0.0	0.0	4.5e-05	0.0	0.0	0.0	3.3e-05	0.0	0.0	0.0	0.0	3.8e-05	0.0	0.0	0.0	0.0	0.0	0.0	0.0
OTU708	0.0	0.0	0.0	0.001315	0.0	0.0	0.0	0.0	0.0	0.0	0.0	0.0	0.0	0.0	0.0	0.0	0.0	0.0	0.0	0.0	0.0	0.0	0.0	0.0	0.0	0.0	0.0	0.0	0.0	0.0	0.0	0.0	0.0	0.0	0.0	0.0	0.0	0.0	0.0	0.0	0.0	4e-05	0.0	0.0	0.0	0.0	0.0	0.0	0.0
OTU710	0.0	0.0	0.0	0.0	0.0	0.0	0.0	0.0	0.0	0.0	0.0	0.0	0.0	0.0	0.0	0.0	0.0	0.0	0.0	0.0	7.6e-05	4.5e-05	0.0	0.0	0.000107	0.0	0.0	0.0	0.0	5.6e-05	0.0	0.0	0.0	0.0	0.0	0.0	0.0	0.0	5.2e-05	0.0	0.0	0.0	0.0	0.0	0.0	0.0	0.0	0.0	0.0
OTU711	0.000104	0.0001	0.0	0.0	0.0	0.001539	0.0	0.0	0.00102	0.0	0.0	0.000314	0.0	3.8e-05	0.000676	0.008534	0.000383	0.001015	5.6e-05	4.7e-05	0.002207	0.000107	0.0	3.9e-05	3.9e-05	0.0	0.000221	0.000249	0.000174	0.0	5.7e-05	0.000818	0.000122	0.000351	0.001911	3.3e-05	7.3e-05	0.0	4.1e-05	0.0	3.4e-05	9.9e-05	0.000408	0.000434	0.000228	8.4e-05	0.000347	0.0	0.0
OTU712	0.0	0.0	0.0	0.0	0.0	0.0	0.0	0.0	0.0	0.0	0.0	0.0	0.0	0.0	0.0	0.0	0.0	0.0	0.0	0.0	0.0	0.0	0.0	0.0	7.8e-05	0.0	0.0	0.0	0.0	0.0	0.0	0.0	0.0	0.0	0.0	0.0	0.0	0.0	0.0	0.0	0.0	0.0	0.0	4.7e-05	0.0	0.0	0.0	0.0	0.0
OTU713	0.0	0.0	0.0	0.0	0.0	0.0	0.0	0.0	0.0	0.0	0.0	0.0	0.0	0.0	0.0	0.0	0.0	0.0	0.0	0.0	0.0	0.0	0.0	0.0	0.0	0.0	0.0	2.9e-05	0.0	0.0	0.0	0.0	0.0	0.0	0.0	0.0	0.0	0.0	0.0	0.0	0.0	0.0	0.0	0.0	5.2e-05	0.0	4.9e-05	0.0	0.0
OTU714	0.0	0.0	0.0	0.0	0.0	0.0	0.0	0.0	0.0	0.0	0.0	0.0	0.0	0.0	0.0	0.0	0.0	0.0	0.0	0.0	0.0	0.0	0.0	0.0	0.0	0.0	0.0	0.0	0.0	0.0	0.0	0.0	0.0	0.0	0.0	0.0	0.0	0.0	0.0	0.0	0.0	0.0	0.0	0.0	0.0	0.0	0.0	0.0	0.0
OTU716	0.0	0.0	0.0	0.0	0.0	0.001299	0.0	0.0	0.0	0.0	0.0	0.0	0.0	0.0	0.0	0.0	0.0	0.0	0.0	0.0	0.0	0.0	0.0	8.7e-05	0.0	0.0	0.0	0.0	0.0	0.0	0.0	0.0	0.0	0.0	0.0	0.0	0.0	0.0	0.0	0.0	0.0	0.0	0.0	0.0	0.0	0.0	0.0	0.0	0.0
OTU717	5.9e-05	0.0	0.00066	0.0	0.0	0.0	3.3e-05	0.000185	0.001067	0.000204	0.001215	0.000796	0.001511	0.000229	0.000238	0.0	0.000242	0.000144	0.0	0.0	0.0	0.0	3.1e-05	4.1e-05	0.0	0.0	0.0	3.5e-05	0.0	5.3e-05	0.000282	0.00113	0.003715	0.0	0.000662	0.000764	0.0	0.0	0.0	0.000107	0.0	0.0	0.0	0.0	6e-05	0.019724	0.0	0.000115	0.0
OTU718	0.0	0.0	0.0	0.0	0.0	0.0	0.0	0.0	0.0	0.0	0.0	0.0	0.0	0.0	0.0	0.0	0.0	0.0	0.0	0.0	0.0	0.0	0.0	0.0	0.0	0.0	0.0	0.0	0.0	0.0	0.0	0.0	0.0	0.0	0.0	0.000143	0.0	0.0	0.0	0.0	0.0	0.0	0.0	0.0	0.0	0.0	0.0	0.0	0.0
OTU719	0.0	0.0	0.0	0.0	0.0	4.9e-05	0.0	0.0	0.0	0.0	0.0	0.0	0.0	0.0	5e-05	0.0	0.0	0.0	0.0	0.0	0.0	0.0	0.0	0.0	0.0	0.0	6.7e-05	0.0	0.0	0.0	0.0	0.0	0.0	0.0	0.0	2.5e-05	4.2e-05	0.0	0.0	0.0	0.000116	0.0	0.0	4.9e-05	0.0	0.0	0.0	0.0	0.0
OTU720	0.0	0.0	0.0	0.0	0.0	0.0	0.0	0.0	0.0	0.0	0.0	0.0	0.0	0.0	0.0	0.0	0.0	0.0	0.0	4.4e-05	0.0	0.0	0.0	0.0	0.0	0.0	0.0	0.0	0.0	0.0	0.0	0.0	0.0	0.0	5.4e-05	0.0	0.0	0.0	4.9e-05	0.0	0.0	0.0	4.9e-05	0.0	0.0	0.0	0.0	0.0	0.0
OTU721	0.0	0.0	0.0	0.0	0.0	0.0	0.0	0.0	0.0	0.0	0.0	0.0	0.0	0.0	0.0	0.0	0.0	0.0	0.0	0.0	0.0	0.0	0.0	0.0	0.0	0.0	0.0	0.0	0.0	0.0	0.0	0.0	0.0	0.0	0.0	0.0	0.0	0.0	0.0	0.0	0.0	0.0	0.0	0.0	0.0	0.0	0.0	0.0	0.0
OTU722	0.0	0.0	0.0	0.0	0.0	0.0	0.0	0.0	0.0	0.0	0.0	0.0	0.0	0.0	0.0	0.0	0.0	0.0	0.0	0.0	0.0	0.0	0.0	0.0	0.0	0.0	0.0	0.0	0.0	0.0	0.0	5.3e-05	0.0	0.0	0.0	0.0	0.0	0.0	0.0	0.0	3.7e-05	0.0	0.0	0.0	0.000215	0.0	0.0	0.0	0.0
OTU723	0.0	0.0	0.0	0.0	0.0	0.0	0.0	0.0	0.0	0.0	0.0	0.0	0.0	0.0	0.0	0.0	2.9e-05	0.0	0.0	0.0	3.1e-05	0.0	0.0	0.0	0.0	0.0	0.0	0.0	0.0	0.0	0.0	0.0	0.0	0.0	0.0	0.0	7.6e-05	0.0	0.0	0.0	0.0	0.0	0.0	0.0	0.0	0.0	0.0	0.0	0.0
OTU724	0.0	0.0	0.0	0.0	0.0	0.0	0.0	0.0	0.0	0.0	0.0	0.0	0.0	0.0	0.0	0.0	0.0	0.0	0.0	0.0	0.0	0.0	0.0	0.0	9.3e-05	0.0	0.0	0.0	0.0	0.0	0.0	0.0	0.0	0.0	0.0	0.0	0.0	0.0	0.0	0.0	0.0	0.0	0.0	0.0	0.0	0.0	0.0	0.0	0.0
OTU725	0.0	0.0	0.0	0.0	0.0	0.0	0.0	0.0	0.0	0.0	0.0	0.0	0.0	0.0	0.0	0.0	5.8e-05	0.000115	0.0	0.0	0.0	4.4e-05	0.0	0.0	0.0	0.0	0.0	0.0	0.0	0.0	0.0	0.0	3.2e-05	0.0	5.2e-05	0.0	7.5e-05	0.0	0.0	0.0	0.0	3.6e-05	0.0	0.0	5.1e-05	0.0	0.0	0.0	0.0
OTU726	0.0	0.0	0.0	0.0	0.0	0.0	0.0	0.0	0.0	0.0	0.0	0.0	0.0	0.0	0.0	0.0	0.0	0.0	0.0	0.0	0.0	0.0	0.0	0.0	0.0	0.0	0.0	0.001351	0.0	0.0	0.0	0.0	0.0	0.0	0.0	0.0	0.0	0.0	0.0	0.0	0.0	0.0	0.0	0.0	0.0	0.0	0.0	0.0	0.0
OTU727	0.003835	0.000454	0.000343	0.000591	0.0	0.000672	0.0	0.000135	0.020062	7.5e-05	0.0	0.000126	0.000948	0.0	0.003563	0.084974	5.8e-05	0.009576	0.001729	0.001373	0.003612	0.001448	0.000172	4.6e-05	0.0007	0.002888	0.001131	0.003224	0.002869	0.004327	0.001597	0.003537	0.001123	0.006556	0.001936	0.006888	0.001466	0.000647	0.001996	0.000488	0.009548	0.001154	0.003729	0.004288	0.005669	0.000403	0.002129	0.000708	0.0
OTU728	0.0	0.0	0.0	0.000104	0.0	0.0	0.0	0.0	0.0	0.0	0.0	0.0	0.0	0.0	0.0	0.0	0.0	0.0	0.0	0.0	3.1e-05	0.0	0.0	0.0	0.0	0.0	0.0	0.0	0.0	0.0	0.0	0.0	0.0	0.0	0.0	0.0	0.0	0.0	0.0	0.0	0.0	0.0	0.0	0.0	0.0	0.0	0.0	0.0	0.0
OTU729	0.0	0.000565	0.0	0.0	0.0	9.2e-05	0.0	0.000243	0.000215	0.0	0.0	0.0	0.0	0.0	0.000517	0.000661	0.0	0.001662	0.0	3.9e-05	0.001594	0.0	4.2e-05	0.0	0.0	2.9e-05	0.000295	0.0	0.000173	0.0	0.000116	0.00088	0.000376	0.000351	0.000356	0.000124	0.00049	0.0	8.8e-05	0.0	0.000205	0.0	0.000133	0.000186	0.000164	0.0	6.9e-05	0.0	0.0
OTU730	0.003577	0.000142	0.0	0.0	0.0	0.0	0.0	0.0	0.0	0.0	0.0	0.0	0.000275	0.0	0.000259	0.0	6.7e-05	0.000203	0.0	0.0	0.0	0.0	0.000387	4.2e-05	0.0	0.0	0.0	0.000296	9.5e-05	0.001061	0.000693	9.2e-05	0.0	0.0	5.2e-05	0.0	4.2e-05	0.001974	0.000271	0.0	0.0	3.7e-05	0.0	0.001718	0.000162	0.0	0.000175	6.4e-05	0.0
OTU731	0.0	0.0	0.0	0.0	0.0	0.0	0.0	0.0	0.0	0.0	0.0	0.0	0.0	0.0	0.0	0.0	0.0	0.0	0.0	0.0	0.0	0.0	0.0	0.0	0.0	0.0	0.0	0.0	0.0	0.0	0.0	0.0	0.0	0.0	0.0	0.0	0.0	0.0	0.0	0.0	0.0	0.0	0.0	0.0	0.0	0.0	0.0	0.0	0.0
OTU732	0.0	0.0	0.0	0.0	0.0	0.0	0.0	0.0	0.0	0.0	0.0	0.0	0.0	0.0	0.0	0.0	0.0	0.0	0.0	0.0	0.0	0.0	0.0	7.9e-05	0.0	0.0	0.0	0.0	0.0	0.0	6.4e-05	0.0	0.0	0.0	0.0	0.0	0.0	0.0	0.0	0.0	0.0	0.0	0.0	0.0	0.0	0.0	0.0	0.0	0.0
OTU733	0.0	0.0	0.0	0.0	0.0	3.8e-05	0.0	0.0	0.0	0.0	0.0	0.0	0.0	0.0	0.0	0.0	0.0	0.0	0.0	5.1e-05	0.0	0.0	4.5e-05	0.000224	0.0	0.0	0.0	0.0	0.0	0.0	0.0	0.0	0.0	0.0	0.0	0.0	0.0	0.0	0.0	0.0	0.0	0.0	8.6e-05	0.0	0.0	0.0	0.0	0.0	0.0
OTU734	0.0	0.0	0.0	0.0	0.0	0.0	0.0	0.0	0.0	0.0	0.0	0.0	0.0	0.0	5.4e-05	0.0	0.0	0.0	0.0	0.0	0.0	0.0	0.0	0.0	0.0	0.0	0.0	0.0	0.0	0.0	0.0	0.0	0.0	0.0	0.0	0.0	0.0	0.0	0.0	0.0	0.0	0.0	0.0	0.0	0.0	0.0	0.0	0.0	0.0
OTU735	0.0	0.0	0.0	0.0	0.0	0.0	0.0	2.8e-05	7.2e-05	0.000134	0.0	0.0	0.0	0.0	0.0	0.0	0.0	0.0	0.0	0.0	0.0	0.0	0.0	0.0	3.9e-05	3.8e-05	3.6e-05	4e-05	0.000156	0.0	5.7e-05	0.0	0.0	0.0	0.0	0.0	0.0	0.0	0.0	0.0	0.0	0.0	0.0	0.0	0.0	0.0	8e-05	0.0	1.8e-05
OTU736	0.0	0.0	0.0	0.0	0.0	0.0	0.0	0.0	0.0	0.0	0.0	0.0	0.0	0.0	0.0	0.0	0.0	0.0	0.0	0.0	0.0	0.0	0.0	0.0	0.0	0.0	0.0	0.0	0.0	0.0	0.0	0.0	0.0	0.0	0.0	0.0	0.0	0.0	0.0	0.0	0.0	0.0	0.0	0.0	0.0	0.0	0.0	0.0	0.0
OTU739	0.0	0.0	0.0	0.0	0.0	0.0	0.0	0.0	0.0	0.0	0.0	0.0	0.0	0.0	0.0	5.4e-05	0.0	3.6e-05	0.0	0.0	9.1e-05	4.5e-05	0.000437	0.0	0.0	0.0	0.0	2.4e-05	0.0	0.0	0.0	4.9e-05	0.0	0.000298	5.7e-05	0.0	0.0	0.0	0.0	0.0	0.0	0.0	0.0	0.0	0.0	0.0	0.0	0.0	0.0
OTU740	0.0	0.0	0.0	0.0	8.7e-05	0.0	0.0	0.0	0.0	0.0	0.0	0.0	0.0	0.0	0.0	0.0	0.0	0.000521	0.0	0.0	0.0	0.0	0.0	0.0	0.0	0.0	0.0	0.0	0.0	0.0	0.0	0.0	0.0	0.0	0.0	0.0	0.0	0.0	0.0	0.0	0.0	0.0	0.0	0.0	0.0	0.0	0.0	0.0	0.0
OTU742	0.0	0.0	0.0	0.0	0.0	0.0	0.0	0.0	0.0	0.0	0.0	0.0	0.0	0.0	0.0	0.0	0.0	0.001408	0.0	0.0	0.0	0.0	0.0	0.0	0.0	0.0	0.0	0.0	0.0	0.0	0.0	0.0	0.0	0.0	0.0	0.0	0.0	0.0	0.0	0.0	0.0	0.0	0.0	0.0	0.0	0.0	0.0	0.0	0.0
OTU744	0.0	0.0	0.0	0.0	0.0	0.0	0.0	0.0	0.0	0.0	0.0	0.0	0.0	0.0	0.0	0.0	0.000433	0.0	0.0	0.0	0.0	0.0	0.0	0.0	0.0	0.0	0.0	0.0	0.0	0.0	0.0	0.0	3.6e-05	0.0	0.0	0.0	0.0	0.0	0.0	0.0	0.0	0.0	0.0	0.0	0.0	0.0	0.0	0.0	0.0
OTU745	0.0	0.0	0.0	0.0	0.0	0.0	0.0	0.0	0.0	0.0	0.0	0.0	0.0	0.0	0.0	0.0	0.0	0.0	0.0	0.0	0.0	0.0	0.0	0.0	0.0	0.0	0.0	0.0	0.0	0.0	0.0	0.0	0.0	0.0	0.0	0.0	0.0	0.0	0.0	0.0	0.0	0.0	0.0	0.0	0.0	0.0	0.0	0.0	0.0
OTU746	0.0	0.0	0.0	0.230388	0.0	0.0	0.0	0.0	0.0	0.0	0.0	0.0	0.0	0.002002	0.0	0.0	2.9e-05	0.0	0.0	0.0	0.036931	4.5e-05	0.017752	0.005442	0.0	0.0	0.0	0.0	0.0	0.0	0.0	0.0	0.0	0.029327	0.0	0.0	4.2e-05	0.0	0.0	0.0	0.0	0.000413	0.000261	0.0	5.3e-05	0.0	0.001958	6.5e-05	1.4e-05
OTU747	0.0	0.0	0.0	0.0	0.0	0.0	0.0	0.0	0.0	0.0	0.0	0.0	0.056346	0.0	5.3e-05	0.0	0.0	0.0	0.0	0.0	0.0	0.0	0.0	0.0	0.000106	0.001134	0.0	0.0	0.0	0.0	0.0	0.0	7.7e-05	0.0	0.000218	2.1e-05	0.0	0.0	0.0	0.0	0.0	0.0	0.0	0.0	0.0	0.004882	0.0	0.0	0.0
OTU748	0.00015	4.6e-05	0.0	0.0	0.0	0.0	0.0	0.0	0.0	0.0	0.0	0.0	0.0	0.0	0.000411	0.0	0.0	0.003092	0.0	0.0	0.0	0.0	4.3e-05	0.0	0.0	0.0	0.0	0.0	9.3e-05	0.0	0.0	0.0	0.0	0.0	5.3e-05	0.0	0.0	4e-05	0.0	0.0	0.0	0.0	0.0	0.0	0.0	0.0	0.0	0.0	0.0
OTU749	0.0	0.0	8.2e-05	0.0	0.0	0.0	0.0	0.0	0.0	0.0	0.0	0.0	0.0	0.0	0.0	0.0	0.0	0.0	0.0	0.0	0.0	0.0	0.0	0.0	0.0	0.0	0.0	0.0	0.0	0.0	0.0	0.0	0.0	0.000246	0.000346	0.0	0.0	0.0	0.0	0.0	0.0	0.0	0.0	0.000297	0.0	0.0	0.0	0.0	0.0
OTU750	0.0	0.0	0.0	0.0	0.0	0.0	0.0	0.0	0.0	0.0	0.0	0.0	0.0	0.0	0.0	0.0	0.0	0.0	0.0	0.0	0.0	0.0	0.0	0.0	0.0	0.0	0.0	0.0	0.0	0.0	0.0	0.0	0.0	0.0	0.0	0.0	0.0	0.0	0.0	3.3e-05	0.0	0.0	0.0	0.0	0.0	0.0	0.0	0.0	0.0
OTU752	0.0	0.0	0.0	0.0	4.2e-05	0.0	0.0	0.0	0.0	0.0	0.0	0.0	0.0	0.0	0.0	0.0	0.0	0.0	0.0	0.0	0.0	0.0	0.0	0.0	0.0	0.0	0.0	3.6e-05	0.0	0.0	0.0	0.0	0.0	0.0	0.0	0.0	0.0	0.0	0.0	0.0	0.0	0.0	0.0	0.0	0.0	0.0	0.0	0.0	0.0
OTU753	0.0	0.0	0.0	2.8e-05	0.0	0.0	0.0	0.0	0.0	0.0	0.0	0.0	0.0	0.0	0.0	0.0	0.0	0.0	0.0	0.0	0.0	0.0	0.0	0.0	0.0	0.0	0.0	0.0	0.0	0.0	0.0	0.0	0.0	0.0	0.0	0.0	0.0	0.0	0.0	0.0	0.0	0.0	0.0	0.0	0.0	0.0	0.0	0.0	0.0
OTU755	5.3e-05	0.0	0.0	0.0	0.0	0.0	0.0	0.0	0.0	0.0	0.0	0.0	0.0	0.0	0.001967	0.00498	0.000983	0.0	0.0	0.0	0.000121	0.0	0.0	3.9e-05	0.0	0.0	0.0	0.000259	5.4e-05	6.1e-05	0.000114	0.000484	0.000624	0.000124	0.00026	0.0	0.000195	0.0	5e-05	0.0	0.0	0.0	8.8e-05	3.2e-05	0.000104	0.000154	3.5e-05	0.0	0.0
OTU756	0.000717	0.007377	0.000591	0.000231	5e-05	0.00547	0.0	0.013649	0.000352	0.001351	0.0	9.6e-05	0.0	0.0	0.003009	0.000467	0.000683	0.034903	0.0	7.9e-05	0.012794	0.0	0.002346	0.001056	0.000156	0.0	0.000334	9.7e-05	0.001528	5.1e-05	0.000239	0.001901	0.003687	0.001703	0.000472	0.000716	0.005136	5.6e-05	0.00138	0.000374	0.00143	0.00056	0.000347	0.000541	0.000835	0.004164	0.003923	0.010494	1.9e-05
OTU757	0.0	0.0	0.0	0.0	0.0	0.0	0.0	0.0	0.0	0.0	0.0	0.0	0.0	0.0	0.0	0.0	0.0	0.0	0.0	0.0	0.0	0.0	0.0	0.0	0.0	0.0	0.0	0.0	0.0	0.0	0.0	0.0	0.0	0.0	0.0	0.0	0.0	0.0	0.0	0.0	0.0	0.0	0.0	0.0	0.0	0.0	0.0	0.0	0.0
OTU758	0.0	0.0	0.0	0.0	0.0	0.0	0.0	0.0	0.0	0.0	0.0	0.0	0.0	0.0	0.0	0.0	0.0	0.0	0.0	0.0	0.0	0.0	0.0	0.0	0.0	0.0	0.0	0.000102	0.0	0.0	5.8e-05	0.000301	0.0	0.0	0.0	0.0	0.0	0.0	0.0	8.9e-05	0.0	0.0	0.0	0.000124	0.0	0.0	0.0	0.000236	0.0
OTU759	0.0	0.0	0.0	0.0	0.0	0.0	0.0	3e-05	0.0	0.0	0.0	0.0	0.0	0.0	0.0	0.0	0.0	0.000344	0.0	0.0	0.0	0.000114	0.0	0.0	0.0	0.0	3.6e-05	0.0	0.0	0.0	0.0	0.0	0.0	0.0	0.0	0.0	0.0	0.0	0.0	0.0	0.0	0.0	0.0	0.0	0.0	0.0	0.0	0.0	0.0
OTU760	0.0	0.0	0.0	0.0	0.0	0.0	0.0	0.0	0.0	0.0	0.0	0.0	0.0	0.0	0.0	0.0	0.0	0.0	0.0	0.0	0.0	0.0	0.0	0.0	0.0	0.0	0.0	0.0	0.0	0.0	0.0	0.0	0.0	0.0	0.0	0.0	0.0	0.0	0.0	0.0	0.0	0.0	0.0	0.0	0.0	0.0	0.0	0.0	0.0
OTU761	0.000513	0.0	0.0	0.0	4.6e-05	0.0	0.0	0.0	0.0	0.0	0.0	0.0	0.0	0.0	0.0	0.0	0.0	0.0	0.0	0.0	0.0	0.0	0.0	0.000887	0.0	0.0	0.0	0.0	0.0	0.0	6.9e-05	0.0	0.0	0.0	0.0	0.0	0.0	0.0	0.0	0.0	0.0	0.0	0.0	4e-05	0.0	0.0	0.0	0.0	0.0
OTU762	0.0	0.0	8.3e-05	0.0	0.0	0.0	0.0	0.0	0.0	0.0	0.0	0.0	0.0	0.0	0.0	0.0	0.0	0.0	0.0	0.0	0.0	0.0	0.0	0.0	0.0	0.0	0.0	0.0	0.0	0.0	0.0	0.0	0.0	0.0	0.0	0.0	0.0	0.0	0.0	0.0	0.0	0.0	0.0	0.0	0.0	0.0	0.0	0.0	0.0
OTU763	0.0	0.0	0.0	0.0	0.0	0.0	0.0	0.0	0.0	0.0	0.0	0.0	0.0	0.0	0.0	0.0	0.0	0.0	0.0	0.0	0.0	0.0	0.0	0.0	0.0	0.0	0.0	0.0	0.0	0.0	7.4e-05	0.0	0.0	0.0	0.0	0.0	0.0	0.0	0.0	0.0	0.0	0.0	0.0	0.0	0.0	0.0	0.0	0.0	0.0
OTU764	0.0	0.0	0.0	0.0	0.0	0.0	0.0	0.0	0.0	0.0	0.0	0.0	0.0	0.0	0.0	0.0	0.0	0.0	0.0	0.0	0.0	0.0	0.0	0.0	0.0	0.0	0.0	0.0	0.0	0.0	0.0	0.0	0.0	0.0	0.0	0.0	0.0	0.0	0.0	0.0	0.0	0.0	0.0	0.0	0.0	0.0	0.0	0.0	0.0
OTU765	0.0	0.001145	0.0	0.0	0.0	0.000238	0.0	0.0	0.0	6.6e-05	0.0	0.0	0.0	0.0	0.000427	0.000594	0.0	0.001667	0.0	0.0	0.000585	0.0	0.0	0.0	0.0	0.0	0.000469	0.0	0.00085	0.0	0.0	0.000452	0.000151	0.000381	0.0	0.000692	0.000937	0.0	8.7e-05	0.0	0.0	0.000135	0.000461	0.00017	0.0	0.0	0.0	0.0	0.0
OTU766	0.0	0.0	0.0	0.0	0.0	0.0	0.0	0.0	0.0	0.0	0.0	0.0	0.0	0.0	0.0	0.0	0.0	0.0	0.0	0.0	0.0	0.0	0.0	0.0	0.0	0.0	0.0	0.0	0.0	0.0	0.0	0.0	0.0	0.0	0.0	0.0	0.0	0.000435	0.0	0.0	0.0	0.0	0.0	8.6e-05	0.0	0.0	0.0	0.000119	0.0
OTU767	0.0	0.0	0.0	0.0	0.0	0.0	0.0	0.0	0.0	0.0	0.0	0.0	0.0	0.0	0.0	0.0	2.8e-05	0.0	0.0	0.0	0.0	0.0	0.0	0.0	0.0	0.0	0.0	0.0	0.0	0.0	0.0	0.0	0.0	0.0	0.0	0.0	0.0	0.0	0.0	0.0	0.0	0.0	0.0	0.0	0.0	0.0	0.0	0.0	0.0
OTU768	0.009445	0.0	0.0	0.0	0.0	0.0	0.0	0.0	0.0	0.0	5e-05	0.0	0.0	0.0	0.0	0.0	0.0	0.0	0.0	0.0	4e-05	0.0	0.0	0.0	0.0	0.0	0.0	0.0	0.0	0.0	0.0	0.0	0.0	0.0	0.0	0.0	0.0	0.0	0.0	0.0	0.0	0.0	0.0	0.0	0.0	0.0	0.0	0.0	0.0
OTU769	0.0	0.0	0.0	0.0	0.0	0.0	0.0	0.0	0.0	0.0	0.0	0.0	0.000142	0.0	0.0	0.0	0.0	0.0	0.0	0.0	0.0	0.0	0.0	0.0	0.0	0.0	0.0	0.0	0.0	0.0	0.0	0.0	0.0	0.0	0.0	0.0	0.0	0.0	0.0	0.0	0.0	0.0	0.0	0.0	0.0	0.0	0.002102	0.0	0.0
OTU770	0.0	0.0	0.0	0.0	0.0	0.0	0.0	0.0	0.0	0.0	0.0	0.0	0.0	0.0	0.0	0.0	0.0	8.8e-05	0.0	0.0	4e-05	0.0	0.0	0.0	0.0	0.0	0.0	0.0	0.0	0.0	0.0	0.0	4.4e-05	0.0	0.0	0.0	0.00012	0.0	0.0	0.0	0.0	0.0	0.0	0.0	0.0	0.0	0.0	0.0	0.0
OTU771	0.0	0.0	0.0	0.0	0.0	0.0	0.0	0.0	0.0	0.0	0.0	0.0	0.0	0.0	0.0	0.0	0.0	0.0	0.0	0.0	0.0	0.0	0.0	0.0	0.0	0.0	0.0	0.0	0.0	0.0	0.0	0.0	0.0	0.0	0.0	0.0	0.0	0.0	0.0	0.0	0.0	0.0	0.0	4.2e-05	0.0	0.0	4e-05	0.0	0.0
OTU772	0.0	0.0	0.0	0.000161	0.0	0.0	0.0	0.0	0.0	0.0	0.0	0.0	0.0	0.0	0.0	0.0	0.0	0.0	0.0	0.0	0.0	0.0	0.0	0.0	0.0	0.0	0.0	0.0	0.0	0.0	0.0	0.0	0.0	0.0	4.2e-05	0.000242	0.0	0.0	0.0	0.0	0.0	0.0	0.0	0.0	0.0	0.0	0.0	0.0	0.0
OTU773	0.0	0.0	0.0	0.0	0.0	0.0	0.0	0.0	0.0	0.0	0.0	0.0	0.0	0.0	0.0	0.0	0.0	0.0	0.0	0.0	0.0	0.0	0.0	0.0	0.0	0.0	0.0	0.0	0.001033	0.0	0.0	0.0	0.0	0.0	0.0	0.0	0.0	0.0	0.000372	0.0	0.0	0.0	0.0	0.0	0.0	0.0	0.0	0.0	0.0
OTU774	4.9e-05	3.1e-05	8.1e-05	0.0	0.0	0.0	0.0	0.0	0.0	0.0	0.0	4e-05	0.0	0.0	0.0	0.0	0.0	6.9e-05	0.0	0.0	4.4e-05	0.0	0.0	4.6e-05	0.0	0.0	0.0	0.0	0.0	0.0	0.0	0.0	0.0	3.6e-05	0.000407	0.0	0.0	0.0	0.0	0.0	0.0	7.5e-05	0.0	0.0	0.0	0.0	0.0	0.0	0.0
OTU775	0.0	0.0	0.0	0.0	0.0	0.0	0.0	0.0	0.0	0.000498	0.0	0.0	0.0	0.0	0.0	0.0	0.0	0.0	0.0	0.0	0.0	0.0	0.0	0.0	0.0	0.0	0.0	0.0	0.0	0.0	0.0	0.0	0.0	0.0	0.0	0.0	0.0	0.0	0.0	0.0	0.0	0.0	0.0	4.2e-05	0.0	0.0	8e-05	0.0	0.0
OTU776	0.0	0.0	0.0	0.0	0.0	0.0	0.0	0.0	0.0	0.0	0.0	0.0	0.0	0.0	0.0	0.0	0.0	0.0	0.0	0.0	0.0	0.0	0.0	0.0	0.0	0.0	0.0	0.0	0.0	0.0	0.0	0.0	0.0	0.0	0.0	0.0	0.0	0.0	0.0	0.0	0.0	0.0	0.0	0.0	0.0	0.0	0.0	0.0	0.0
OTU777	0.0	0.0	0.0	0.0	0.0	0.0	0.0	0.0	0.0	0.0	0.0	0.0	0.0	0.0	0.0	0.0	0.0	0.0	0.0	0.0	0.0	0.0	0.0	0.0	0.0	0.0	0.0	0.0	0.0	0.0	0.0	0.0	0.0	0.0	0.0	0.0	0.0	0.0	0.0	0.0	0.0	0.0	0.0	0.0	0.0	0.0	0.0	0.0	0.0
OTU778	9.6e-05	0.000579	0.0	0.0	0.0	0.0	0.0	0.00042	0.000212	0.0	0.0	0.0	0.0	0.0	0.000495	0.001175	7.2e-05	0.001404	0.0	3.8e-05	0.001419	0.0	8.8e-05	3.4e-05	0.0	0.0	9.7e-05	3.1e-05	5e-05	0.0	0.0	0.001569	0.000155	0.00037	0.000325	4.9e-05	0.000204	0.0	0.000253	5.2e-05	0.000293	3.8e-05	4e-05	0.000178	0.00043	7.5e-05	3.6e-05	0.0	0.0
OTU779	0.0	0.0	0.0	0.0	0.0	0.0	0.0	0.0	0.0	6.6e-05	0.0	0.0	0.0	0.0	0.000252	0.0	0.0	0.0	0.0	0.0	0.000135	0.0	0.000306	3.7e-05	0.0	0.0	0.0	0.0	0.0	0.0	0.0	0.0	0.0	0.0	0.0	0.0	0.0	0.0	0.0	0.0	0.0	0.0	0.0	0.0	0.0	0.0	0.000129	0.0	0.0
OTU780	0.0	5.2e-05	0.0	0.0	0.0	0.0	0.0	0.0	0.0	0.0	0.0	0.0	0.0	0.0	0.0	0.0	0.0	0.0	0.0	0.0	0.0	0.0	0.000192	4.2e-05	0.0	0.0	0.0	0.0	0.0	0.0	5.6e-05	0.0	0.0	0.0	0.0	0.0	0.0	0.0	0.0	0.0	0.0	0.0	0.0	0.0	0.0	0.001196	0.0	0.0	0.0
OTU781	0.0	0.0	0.00017	0.0	0.0	9.1e-05	0.001156	0.003739	6.3e-05	0.0	0.0	0.0	5e-05	0.00015	0.008655	6.9e-05	0.003371	0.00171	0.0	0.0	3.7e-05	0.0	0.00072	0.000277	0.0	3.7e-05	0.0	0.000106	0.000204	0.0	0.000704	0.000479	0.000351	4.8e-05	0.000848	0.001071	7.3e-05	0.0	0.0	8.4e-05	3.5e-05	6.5e-05	0.0	0.000341	0.0	0.001863	0.001769	0.002102	0.0
OTU782	0.0	0.0	0.000331	0.0	0.0	0.0	0.0	2.7e-05	0.0	0.0	0.0	0.0	0.0	0.0	0.0	0.0	0.0	0.0	0.0	0.0	0.0	0.0	0.0	0.0	0.0	0.0	0.0	0.0	0.0	0.0	6.2e-05	0.0	3.3e-05	0.0	4.6e-05	0.0	0.0	0.0	0.0	0.0	0.0	0.0	0.0	0.0	0.0	0.0	0.0	0.0	0.0
OTU783	0.0	0.0	0.0	0.0	0.000267	0.0	0.0	0.0	0.0	0.0	0.0	0.0	0.000781	0.0	9.5e-05	0.0	0.0	0.0	0.0	0.0	0.0	0.0	0.0	0.0	0.0	0.0	0.0	0.0	5.1e-05	0.0	0.000126	0.0	0.0	0.0	0.0	0.0	0.0	0.0	4.3e-05	9.4e-05	0.0	0.0	0.0	0.0	0.0	0.0	0.0	6.8e-05	0.0
OTU784	0.0	0.0	0.000686	0.0	0.00035	0.0	0.0	0.000719	0.0	0.0	0.0	4.5e-05	0.0	0.0	0.0	0.0	0.0	3.5e-05	0.0	0.0	0.0	0.0	5.1e-05	0.0	0.0	0.0	0.0	0.0	0.0	0.0	0.000761	0.0	0.000509	0.0	0.000208	0.0	0.0	0.0	0.0	0.0	0.0	0.0	0.0	0.0	4.9e-05	0.001623	6.4e-05	0.00022	0.0
OTU785	0.0	0.0	0.0	0.0	0.0	0.0	0.0	0.0	7.4e-05	0.0	0.0	0.0	0.0	0.0	0.0	0.0	0.0	0.0	0.0	0.0	0.0	6.3e-05	0.0	0.0	0.000284	0.0	0.0	0.0	0.0	0.0	0.0	5.1e-05	0.0	0.0	0.0	0.0	0.0	0.0	0.0	0.0	0.0	0.0	0.0	0.0	0.0	0.0	0.0	0.0	0.0
OTU786	0.0	0.0	0.0	0.0	0.0	0.0	0.0	2.4e-05	0.0	0.0	0.0	0.0	0.0	0.0	0.0	0.0	0.0	0.0	0.0	0.0	0.0	0.0	0.0	0.0	0.0	0.0	0.0	0.0	0.0	0.0	0.0	0.0	0.0	0.0	0.0	0.0	0.0	0.0	0.0	0.0	0.0	0.0	0.0	0.0	0.0	0.0	0.0	0.0	0.0
OTU789	0.000609	0.001815	0.006689	0.000289	0.000576	0.0	0.006783	0.001114	0.007299	0.000297	0.022474	0.016644	0.000725	0.015081	0.001518	0.0	8.3e-05	0.0	0.015502	0.005707	0.00015	0.009315	3.3e-05	0.000272	0.0	0.004591	0.0	0.0	0.000771	0.002498	0.0	0.0	0.000291	0.0	0.002992	0.00743	0.001821	0.006067	0.012113	0.000634	0.000574	0.012673	0.015709	0.000651	0.0	0.001299	0.000561	0.0	0.014105
OTU790	0.0	0.0	0.0	6.3e-05	0.0	0.0	0.0	0.0	0.0	0.0	0.0	0.0	0.003758	0.0	0.0	0.0	8.1e-05	0.0	0.0	0.0	0.0	0.0	0.0	0.0	2.9e-05	0.0	0.0	0.0	0.0	0.0	0.0	0.0	0.000158	0.0	0.0	0.0	0.0	0.0	0.0	0.0	0.0	0.0	0.0	0.0	0.0	0.0	0.0	0.0	8.4e-05
OTU791	0.0	0.0	0.0	0.0	0.0	0.0	0.0	0.0	0.0	0.0	0.0	4.3e-05	7.6e-05	0.0	0.0	0.0	0.0	0.0	0.0	0.0	0.0	0.0	0.0	0.0	0.0	0.0	0.0	0.0	0.0	0.0	0.0	0.0	0.0	0.0	0.0	0.0	0.0	0.0	0.0	0.0	0.0	0.0	0.0	0.0	0.0	0.0	0.0	5.8e-05	0.0
OTU792	0.0	0.0	0.0	0.0	0.0	0.0	0.0	0.0	0.0	0.0	0.0	0.0	0.0	0.0	0.0	0.0	0.0	0.0	0.0	0.0	0.0	0.0	0.0	0.0	0.0	0.0	0.0	0.0	0.0	0.0	0.0	0.0	0.0	0.0	0.0	0.0	0.0	0.0	0.0	0.0	0.0	0.0	0.0	0.0	0.0	0.0	0.0	0.0	0.0
OTU793	0.0	0.0	0.0	0.0	0.0	0.0	0.0	0.0	0.0	0.0	0.0	0.0	0.0	0.0	0.0	0.0	0.0	6e-05	0.0	0.0	0.0	0.0	0.0	0.0	0.0	0.0	0.0	0.0	0.0	0.0	0.0	0.0	0.0	0.0	0.0	0.0	0.0	0.0	0.0	0.0	0.0	0.0	0.0	0.0	0.0	0.000226	0.0	0.0	0.0
OTU794	0.0	0.0	0.0	0.0	0.0	0.0	0.0	4.7e-05	0.0	0.0	0.0	0.0	0.0	0.0	0.0	0.0	0.0	0.0	0.0	0.0	0.0	1.9e-05	0.0	0.0	0.000173	0.0	0.0	0.0	4.8e-05	0.0	0.0	0.0	0.0	0.0	0.0	0.0	0.0	0.0	0.0	0.0	0.0	0.0	0.0	0.0	0.0	0.0	0.0	0.0	0.0
OTU795	0.0	0.0	0.0	0.0	0.0	0.0	0.0	0.0	0.0	0.0	0.0	0.0	0.0	0.0	0.000907	0.0	0.0	0.0	0.0	0.0	0.000157	0.0	0.00102	8.9e-05	0.0	0.0	0.0	0.0	0.0	0.0	0.0	0.0	0.0	3.9e-05	0.0	0.0	0.000159	0.0	0.0	0.0	0.0	8.3e-05	0.0	0.0	5.1e-05	0.0	0.000219	0.000112	0.0
OTU796	0.0	0.0	0.0	0.0	0.0	0.0	0.0	0.0	0.0	0.0	0.0	0.0	0.0	0.0	0.0	0.0	0.0	0.0	0.0	0.0	0.0	0.0	0.0	0.0	0.0	0.0	0.0	0.0	0.000104	0.0	0.0	0.0	0.0	0.0	0.0	0.0	0.0	0.0	4.3e-05	0.0	0.0	0.0	0.0	0.0	0.000114	0.0	0.0	0.0	0.0
OTU797	0.0	0.0	0.0	0.000202	0.0	0.0	0.0	0.0	0.0	0.0	0.0	0.0	0.0	0.0	0.0	0.0	0.0	0.0	0.0	0.0	0.0	0.0	4e-05	4.3e-05	0.0	0.0	0.0	0.0	0.0	0.0	0.0	0.0	0.0	0.000209	0.0	0.0	0.0	0.0	0.0	0.0	0.0	0.0	0.0	0.0	0.0	0.0	0.001243	0.0	0.0
OTU798	0.0	0.0	0.0	0.0	0.0	0.0	0.0	0.0	0.0	0.0	0.0	0.0	0.0	0.0	0.0	0.0	0.0	0.0	0.0	0.0	0.0	0.0	0.0	0.0	0.0	0.0	0.0	0.0	0.0	0.0	0.0	0.0	0.0	0.0	0.0	0.0	0.0	0.0	0.0	0.0	0.0	0.0	0.0	0.0	0.0	0.0	0.0	0.0	0.0
OTU799	0.0	0.0	0.0	0.0	0.0	0.0	0.0	0.000101	0.0	0.0	0.0	0.0	6.2e-05	0.0	0.0	0.0	0.0	2.9e-05	0.0	4.1e-05	0.0	0.0	0.0	0.0	0.0	0.0	0.0	0.0	0.0	5.2e-05	0.0	4.6e-05	0.0	0.0	0.0	0.0	0.0	0.0	4.1e-05	0.0	3.4e-05	0.0	4.8e-05	0.0	5.3e-05	0.0	0.0	0.0	0.0
OTU800	0.0	0.0	0.0	0.0	0.0	0.0	0.0	0.0	0.0	0.0	0.0	0.0	0.000159	0.0	0.0	0.0	0.0	0.0	0.0	0.0	0.0	0.0	0.0	0.0	0.0	0.0	0.0	0.0	0.0	0.00155	0.0	0.0	0.0	0.0	0.0	0.0	0.0	0.0	0.0	0.0	0.0	0.0	0.0	0.0	0.0	0.0	0.0	0.0	0.0
OTU802	0.0	0.0	0.0	0.0	0.0	0.0	0.0	0.0	0.0	0.0	0.0	0.0	0.0	0.0	0.0	0.0	0.0	0.0	0.0	0.0	0.0	0.0	0.0	0.0	0.0	0.0	0.0	0.0	0.0	0.0	0.0	0.0	0.0	0.0	0.0	0.0	0.0	0.0	0.0	0.0	0.0	0.0	0.0	0.0	0.0	0.0	0.0	0.0	0.0
OTU803	0.0	0.0	0.0	0.0	0.000103	0.0	0.0	0.0	0.0	0.0	0.0	0.0	9.4e-05	0.0	0.0	0.0	0.0	0.0	0.0	0.0	0.0	0.0	0.0	0.0	0.0	0.0	0.0	0.0	0.0	0.0	0.0	0.0	0.0	0.0	0.0	0.0	0.0	0.0	0.0	0.0	0.0	0.0	0.0	0.0	0.0	0.0	0.0	0.0	0.0
OTU805	0.0	0.0	0.0	0.0	0.0	0.0	0.0	0.0	0.0	0.0	0.0	0.0	0.0	0.0	0.0	0.0	0.0	0.0	0.0	0.0	0.0	0.0	0.0	0.0	0.0	0.0	0.0	0.0	0.0	0.0	0.0	0.0	0.0	0.0	0.0	3e-05	0.0	0.0	0.0	0.0	0.0	0.0	0.0	0.0	0.0	0.0	0.0	0.0	0.0
OTU807	0.0	0.0	0.0	0.0	0.0	0.0	0.0	0.0	0.0	0.0	0.0	0.0	0.0	0.0	0.0	0.0	0.0	0.0	0.0	0.0	0.0	0.0	0.0	0.0	0.0	0.0	0.0	0.0	0.0	0.0	0.0	0.0	0.0	0.0	0.0	0.0	0.0	0.0	0.0	0.0	0.0	0.0	0.0	0.0	0.0	0.0	0.0	0.0	0.0
OTU808	0.0	0.0	0.0	0.0	0.0	0.0	0.0	0.0	0.0	0.0	0.0	0.0	0.0	0.0	0.0	0.0	0.0	0.0	0.0	0.0	0.0	0.0	0.0	0.0	0.0	0.0	0.0	0.0	0.0	0.0	0.0	0.0	0.0	0.0	0.0	0.0	0.0	0.0	0.0	0.0	0.0	0.0	0.0	0.0	0.0	0.0	0.0	0.0	0.0
OTU809	0.0	0.0	0.0	0.0	0.0	5e-05	0.0	0.0	0.0	6.6e-05	0.0	0.0	0.0	0.0	0.000102	0.0	0.0	0.0	0.0	0.0	9.2e-05	0.0	0.000122	4.8e-05	0.0	0.0	0.0	0.0	0.0	0.0	0.0	0.0	0.0	3.5e-05	0.0	0.0	0.0	0.0	0.0	0.0	0.0	0.0	0.0	0.0	0.0	0.0	0.0	0.0	0.0
OTU810	0.000284	8.4e-05	0.0	0.0	0.0	0.0	0.0	0.0	0.0	0.0	0.0	0.0	0.000103	0.0	0.0	0.0	0.0	0.0	0.0	0.0	0.0	0.0	0.0	3.1e-05	0.0	0.0	0.0	7.2e-05	0.000879	0.0	0.00054	0.004631	8e-05	0.0	0.0	0.0	0.0	0.0	0.0	0.0	0.0	0.0	0.0	0.001364	0.0	0.0	0.000314	0.008698	0.0
OTU811	0.0	0.0	0.0	0.0	0.0	0.0	0.0	0.0	0.0	0.0	0.0	0.0	0.0	0.0	0.0	0.0	0.0	0.0	0.0	0.0	0.0	0.0	0.0	0.0	0.0	0.0	0.0	0.0	0.0	0.0	0.0	0.0	0.0	0.0	0.0	0.0	0.0	0.0	0.0	0.0	0.0	0.0	0.0	0.0	0.0	0.0	0.0	0.0	0.0
OTU812	0.0	0.0	0.0	0.0	0.0	0.0	0.0	0.0	0.0	0.0	0.0	0.0	0.0	0.0	0.0	0.0	0.0	0.0	0.0	0.0	0.0	0.0	0.0	0.0	0.0	0.0	0.0	0.0	0.0	0.0	0.0	0.0	0.0	0.0	0.0	0.0	0.0	0.0	0.0	0.0	0.0	0.0	0.0	0.0	0.0	0.0	0.000102	0.0	0.0
OTU813	0.0	0.0	0.0	0.0	0.0	0.0	0.0	0.0	0.0	0.0	0.0	0.0	0.0	0.0	0.0	0.0	0.0	0.0	0.0	0.0	0.0	0.0	0.0	0.0	0.0	0.0	0.0	4.3e-05	9.8e-05	0.0	6e-05	5.2e-05	0.0	0.000211	4.9e-05	0.0	0.0	0.0	0.0	0.0	0.0	0.0	0.0	0.0	0.000115	0.0	0.0	0.0	0.0
OTU814	4.7e-05	0.0	0.0	0.0	0.0	0.0	0.0	0.0	0.0	0.0	0.0	0.0	4.5e-05	0.0	0.0	0.0	0.000148	3.2e-05	0.0	0.0	0.0	0.0	0.0	0.0	0.0	0.0	0.0	0.0	0.0	0.0	6.2e-05	0.0	0.0	4e-05	9.3e-05	0.0	0.0	0.0	0.0	0.0	0.0	0.0	0.0	0.0	0.000163	0.0	0.0	0.00012	0.0
OTU815	0.0	0.0	0.0	0.0	0.0	0.0	0.0	0.0	0.0	0.0	0.0	0.0	0.0	0.0	0.0	0.0	0.0	0.0	0.0	0.0	0.0	0.0	0.0	0.0	0.0	0.0	0.0	0.0	0.0	0.0	0.0	0.0	0.0	0.0	0.0	0.0	0.0	0.0	0.0	0.0	0.0	0.0	0.0	0.0	0.0	0.0	0.0	0.0	0.0
OTU816	0.0	0.00025	0.0	0.0	0.0	0.0	0.0	0.000584	0.000279	0.0	4.8e-05	0.0	0.0	0.0	0.000105	0.0	0.0	0.000359	0.0	0.0	8e-05	0.0	4.7e-05	3.7e-05	0.0	0.0	0.0	0.0	0.0	0.0	0.0	0.00034	0.00076	5.6e-05	9.9e-05	0.0	0.00048	0.0	0.0	0.0	0.0	0.0	0.0	0.0	0.0	0.000558	0.0	0.000408	0.0
OTU820	0.0	0.0	0.0	0.0	0.0	0.0	0.0	0.0	0.0	0.0	0.0	0.0	0.0	0.0	0.0	0.0	0.0	0.000108	0.0	0.0	0.0	0.0	0.0	0.0	0.0	0.0	0.0	0.0	0.0	0.0	0.0	0.0	0.0	0.0	0.0	0.0	0.0	0.0	0.0	0.0	0.0	0.0	0.0	0.0	0.0	0.0	0.0	0.0	0.0
OTU822	0.0	4.3e-05	0.000162	0.0	0.0	0.0	0.000104	2e-05	7.3e-05	0.0	0.000382	0.000425	0.0	0.000532	9.6e-05	0.0	0.0	0.0	6.4e-05	0.0	0.0	0.0	0.0	0.0	0.0	0.0	0.0	0.0	0.0	0.0	0.0	0.0	0.0	0.0	6.1e-05	0.000109	0.0	0.0	0.0	0.0	0.0	0.0	5e-05	0.0	0.0	0.0	0.0	0.0	0.0
OTU823	0.0	0.0	0.0	0.0	0.0	0.0	0.0	5.4e-05	0.0	0.0	0.0	0.000134	4.9e-05	0.0	0.000158	0.0	0.0	0.0	0.0	0.0	0.0	0.0	0.0	0.0	0.0	0.0	0.0	0.0	0.0	0.0	0.000135	0.0	0.0	0.0	9.3e-05	0.0	4.7e-05	0.0	0.0	0.0	0.0	0.0	0.0	3.7e-05	0.0	0.0	0.0	0.0	0.0
OTU824	4.7e-05	0.0005	0.0	0.0	0.0	0.0	0.0	0.000451	0.0	0.0	0.0	0.0	0.0	0.0	0.0	0.0	0.0	3.5e-05	0.0	0.0	0.000404	0.0	0.0	0.000608	0.0	0.0	0.0	6.5e-05	0.0	0.0	0.0	0.0	0.001468	0.000341	0.000154	0.0	0.0	0.0	0.000412	0.0	0.0	0.0	8.3e-05	0.000307	0.001665	0.0	0.0	0.0	0.0
OTU825	0.0	0.0	0.0	0.0	0.0	0.0	0.0	0.0	7.3e-05	0.0	0.0	0.0	0.0	0.0	0.0	0.0	0.0	0.0	0.0	0.0	0.0	0.0	0.0	0.0	0.0	0.0	0.0	0.0	0.0	0.0	0.0	0.0	0.0	0.0	0.0	0.0	0.0	0.0	0.0	0.0	0.0	0.0	0.0	0.0	0.0	0.0	0.0	0.0	0.0
OTU826	0.0	0.0	0.0	0.0	0.0	0.0	0.0	0.0	0.0	0.0	0.0	0.0	0.0	0.0	0.0	0.0	0.0	0.0	0.0	0.0	0.0	0.0	0.0	0.000894	0.0	0.0	0.0	0.0	0.0	0.0	0.0	0.0	0.0	0.0	0.0	0.0	0.0	0.0	0.0	0.0	0.0	0.0	0.0	0.0	0.0	0.0	0.0	0.0	0.0
OTU827	0.000964	0.004441	0.0	4.7e-05	0.0	0.001092	0.0	5.5e-05	0.0	0.000265	0.0	0.0	5.1e-05	0.0	0.000791	0.000328	0.000221	0.003697	0.0	7.1e-05	0.003713	2.1e-05	0.001161	0.001377	0.0	0.0	0.000932	3.8e-05	0.000356	0.0	5.7e-05	0.000677	0.001174	0.002589	0.00057	0.000464	0.002967	0.000217	0.000137	0.000104	0.001444	0.000415	0.000374	0.001486	0.000446	0.000898	0.001194	0.000301	0.0
OTU828	6e-05	8.9e-05	0.0	5.1e-05	0.0	0.0	0.0	0.0	0.000364	0.0	5.4e-05	0.0	0.0	0.0	0.000603	0.006978	0.000169	0.000397	0.0	4.7e-05	0.000454	6.1e-05	3.4e-05	3.4e-05	0.0	0.0	0.000146	0.000189	0.000259	0.000166	0.000396	0.000299	4.3e-05	0.000224	0.001008	6.9e-05	0.0	0.0	4.9e-05	3.2e-05	0.0	0.0	9.4e-05	7.9e-05	0.000276	0.0	0.0	0.0	0.0
OTU829	0.000111	5e-05	0.0	0.0	0.0	0.0	0.0	0.0	0.0	0.0	0.0	0.0	0.0	0.0	0.0	0.0	2.8e-05	0.0	0.0	0.0	0.0	0.0	4.4e-05	0.0	0.0	0.0	0.0	0.0	0.0	0.0	0.0	0.0	0.0	0.0	0.0	0.0	0.0	0.0	0.0	0.0	0.0	0.0	0.0	0.0	0.0	8.8e-05	0.0	0.0	0.0
OTU830	8.9e-05	0.0	0.000514	0.0	0.0	0.0	0.0	0.0	0.005494	0.000486	0.002319	0.000137	0.0	9.6e-05	0.000779	0.0	0.0	0.0	0.000162	0.0	0.0	2.2e-05	0.0	0.0	4.1e-05	0.000791	7.5e-05	0.0	0.000111	0.000699	0.0	4.4e-05	0.0	7.8e-05	0.000444	0.006083	0.000202	0.001485	4e-05	0.000161	0.00035	0.00023	0.00162	5.3e-05	0.0	8.3e-05	0.0	0.0	0.0
OTU831	0.0	0.0	0.0	0.0	0.0	0.0	0.0	0.0	0.0	0.0	0.0	0.0	0.0	0.0	0.0	0.0	2.8e-05	0.000149	0.0	0.0	0.00012	2.9e-05	4.3e-05	0.0	0.0	0.0	0.0	0.0	0.0	0.0	0.0	3.8e-05	7.6e-05	0.0	0.0	9.6e-05	3.8e-05	0.0	0.0	0.0	0.0	0.0	0.0	0.0	0.0	0.0	0.0	0.0	0.0
OTU832	0.000192	0.0	0.0	0.0	0.0	0.0	0.0	0.0	0.0	0.0	0.0	0.0	0.0	0.0	0.0	0.0	0.0	0.0	0.0	0.0	0.0	0.0	0.0	0.0	0.0	0.0	0.0	0.000109	0.0	0.0	0.0	0.0	0.0	0.0	0.0	0.0	0.0	8e-05	0.0	0.0	0.0	0.0	0.0	0.0	0.0	0.0	0.0	0.00011	0.0
OTU833	0.0	0.0	0.0	0.000112	0.0	0.0	0.0	0.0	0.0	0.0	0.0	0.0	0.0	0.0	0.0	0.0	0.0	0.0	0.0	0.0	8.1e-05	0.0	0.000896	0.000131	0.0	0.0	0.0	0.0	0.0	0.0	0.0	0.0	0.0	4.5e-05	0.0	0.0	0.0	0.0	0.0	0.0	0.0	0.0	0.0	0.0	0.0	0.0	0.001324	0.0	0.0
OTU834	0.0	0.0	0.0	3.2e-05	0.0	0.0	0.0	6.2e-05	0.0	0.0	0.0	0.0	0.0	0.0	0.0	0.0	0.0	0.0	0.0	0.0	0.0	0.0	0.0	0.0	2.3e-05	0.0	0.0	0.0	0.0	0.0	0.0	0.0	0.0	0.0	0.0	0.0	0.0	0.0	0.0	0.0	0.0	0.0	0.0	0.0	0.0	0.0	3.1e-05	0.0	3.1e-05
OTU835	0.000103	0.0	8.8e-05	0.0	0.0	0.0	0.0	0.0	0.0	0.0	0.0	0.0	0.0	0.0	0.000103	0.0	0.0	0.0	0.0	0.0	0.0	0.0	0.0	0.0	0.0	0.0	0.0	3.3e-05	5.3e-05	0.0	0.000496	0.0	0.0	0.0	0.000244	0.0	0.0	0.0	0.0	0.0	0.0	0.0	0.0	0.0	0.0	0.0	0.0	0.0	0.0
OTU836	0.0	0.0	0.0	0.0	0.0	0.0	0.0	0.0	0.0	0.0	0.0	0.0	0.0	0.0	0.0	0.0	0.0	0.0	0.0	0.0	0.0	0.0	0.0	0.0	0.0	0.0	0.0	0.0	0.0	6.1e-05	0.0	0.0	0.0	0.0	0.0	0.0	0.0	0.0	0.0	0.0	0.0	0.0	0.0	0.0	0.0	0.0	0.0	0.00012	0.0
OTU837	0.0	3.2e-05	0.0	0.0	0.0	0.0	0.0	0.0	0.0	0.0	0.0	0.0	0.0	0.0	5.5e-05	0.0	0.0	3.2e-05	0.0	3.4e-05	7.7e-05	0.0	0.0	0.0	0.0	0.0	0.0	0.0	6e-05	0.0	0.0	9.8e-05	3.9e-05	7.7e-05	0.0	3.3e-05	4.3e-05	0.0	0.0	0.0	0.0	0.0	0.0	0.0	0.0	0.0	0.0	0.0	0.0
OTU838	0.0	0.0	0.0	0.0	0.0	0.0	0.0	0.0	0.0	0.0	0.0	0.0	0.0	0.0	0.0	0.0	0.0	0.001097	0.0	0.0	0.0	0.0	0.0	0.0	0.0	0.0	0.0	0.0	0.0	0.0	0.0	0.0	0.0	0.0	0.0	0.0	0.0	0.0	0.0	0.0	0.0	0.0	0.0	0.0	0.0	0.0	0.0	0.0	0.0
OTU839	0.0	0.0	0.0	0.0	0.0	0.000138	0.0	0.0	0.0	7.5e-05	0.0	0.0	0.0	0.0	0.0	0.0	0.0	0.0	0.0	0.0	0.0	0.0	0.000572	0.000398	0.0	0.0	0.0	0.0	0.0	0.0	0.0	0.0	0.0	0.0	0.0	0.0	2.6e-05	0.0	0.0	0.0	0.0	0.0	0.0	4.6e-05	0.0	0.000586	3.1e-05	0.0	0.0
OTU840	0.0	0.0	0.0	0.0	0.0	0.0	0.0	0.0	0.0	0.0	0.0	4.3e-05	0.0	3.6e-05	0.0	0.0	0.0	0.0	0.0	0.0	0.0	0.0	0.0	0.0	0.0	0.0	0.0	8.1e-05	0.0	0.0	0.0	0.0	3.7e-05	0.0	0.0	0.0	0.0	0.0	0.0	0.0	0.0	0.0	0.0	0.0	0.000851	0.0	0.0	0.0	0.0
OTU841	0.0	0.0	0.0	0.0	0.000117	0.0	0.0	0.0	0.0	0.0	0.0	0.0	0.0	0.0	0.000147	0.0	0.0	0.0	0.0	0.0	0.0	0.0	0.0	0.0	0.0	0.0	0.0	0.0	0.0	0.0	0.0	0.0	0.0	0.0	0.0	0.0	0.0	0.0	0.0	0.0	0.0	0.0	0.0	0.0	0.0	0.0	0.0	0.0	0.0
OTU842	0.0	0.0	0.0	0.0	0.0	0.0	0.0	0.0	0.0	0.0	0.0	0.0	0.0	0.0	0.0	0.0	0.0	0.0	0.0	0.0	0.0	0.0	0.0	0.0	0.0	0.0	0.0	0.0	0.0	0.0	0.0	9.1e-05	0.0	0.0	0.0	0.0	0.0	0.0	0.0	0.0	0.0	0.0	0.0	8.2e-05	0.0	0.0	0.0	0.0	0.0
OTU843	0.0	4.8e-05	0.0	0.0	0.0	0.0	0.0	0.0	0.0	0.0	0.0	0.0	0.0	0.0	0.0	0.0	0.0	0.000336	0.0	3.5e-05	0.0	0.0	0.0	0.001486	0.0	0.0	0.0	0.0	0.003282	0.0	0.0	0.0	0.0	0.0	0.0	0.0	0.0	0.0	0.0	0.0	0.0	0.000118	0.000238	0.0	0.0	0.0	0.0	0.0	0.0
OTU844	6.1e-05	0.0	0.0	0.0	0.0	0.0	0.0	2.9e-05	0.0	0.0	0.0	0.0	0.0	0.0	9.5e-05	0.0	0.0	0.0	0.0	0.0	0.0	0.0	0.0	0.0	0.0	0.0	0.0	0.0	0.0	0.0	0.0	0.0	0.0	0.0	0.0	0.0	0.0	0.0	0.0	0.0	0.0	0.0	0.0	0.0	0.0	0.0	0.0	0.0	0.0
OTU845	0.0	0.0	0.0	0.0	0.0	0.0	0.0	0.0	0.0	0.0	0.0	0.0	0.0	0.0	0.0	0.0	0.0	0.0	0.0	0.0	0.0	0.0	0.0	0.0	0.0	0.0	0.0	0.0	0.0	0.0	0.0	0.0	0.0	0.0	0.0	0.0	0.0	0.0	0.0	0.0	0.0	0.0	0.0	0.0	0.000113	0.0	0.0	0.0	0.0
OTU846	0.000155	0.000678	0.0	0.00048	0.0	0.000272	0.0	2.9e-05	0.0	0.0	0.000561	0.0	0.0	0.0	0.000955	0.011489	0.000351	0.000929	0.00021	0.000623	0.003049	0.0	0.000205	0.000271	0.000109	0.000145	0.00399	0.000345	0.000666	0.00081	5.7e-05	0.001245	0.000253	0.001517	0.00216	0.001227	0.000755	0.001621	0.000351	0.0004	0.000696	0.00058	0.001721	0.001288	0.001742	8.5e-05	0.001242	0.0	0.0
OTU847	0.0	0.0	0.0	0.0	0.0	0.0	0.0	0.0	0.0	0.0	0.0	0.0	0.0	0.0	0.0	0.0	0.0	0.0	0.0	0.0	0.0	0.0	0.0	0.0	0.0	0.0	0.0	0.0	0.0	0.0	0.0	0.0	0.0	0.0	0.0	0.0	0.0	0.0	0.0	0.0	0.0	0.0	0.0	0.0	0.0	0.0	0.0	0.0	0.0
OTU850	0.000111	0.0	0.000258	0.0	0.000558	0.0	0.0	0.001214	7.4e-05	0.0	0.0	3.8e-05	0.0	0.0	0.0	0.0	0.0	0.0	0.0	0.0	0.0	0.0	0.0	0.0	0.0	0.0	0.0	6.9e-05	0.000222	0.0	0.000488	9.6e-05	0.001464	0.0	0.0	0.0	4e-05	0.0	0.0	3.4e-05	0.0	0.0	0.0	0.0	4.8e-05	0.0	0.0	0.000178	0.0
OTU851	0.0	4.1e-05	0.0	0.0	0.0	4.1e-05	0.0	0.0	0.0	0.0	0.0	0.0	0.0	0.0	0.0	0.0	0.0	0.0	0.0	0.0	0.0	0.0	0.004141	4.3e-05	0.0	0.0	0.0	0.0	0.0	0.0	6.2e-05	0.0	0.0	0.0	0.0	0.0	0.000162	0.0	0.0	0.0	0.0	0.0	0.0	0.0	0.0	0.003437	7.4e-05	0.0	0.0
OTU852	0.0	0.0	0.0	0.0	0.0	0.0	0.0	0.0	0.0	0.0	0.0	0.0	0.001497	0.0	0.0	0.0	0.0	0.0	0.0	0.0	0.0	0.0	0.0	0.0	0.0	0.0	0.0	0.000327	0.0	5.1e-05	0.0	0.0	0.0	0.0	0.0	0.0	0.0	4.5e-05	3.7e-05	0.0	0.0	0.0	0.0	0.0	0.0	0.0	0.0	0.0	0.0
OTU853	0.0	0.0	0.0	0.0	0.0	0.0	0.0	0.0	0.0	0.0	0.0	0.0	0.000136	0.0	0.0	0.0	0.0	0.0	0.0	0.0	0.0	0.0	0.0	0.0	0.0	0.0	0.0	0.0	0.0	0.0	0.0	0.0	0.0	0.0	0.0	0.0	0.0	0.000269	0.0	0.0	0.0	0.0	0.0	0.0	0.0	0.0	0.0	0.0	0.0
OTU854	0.000197	0.0	0.0	0.0	0.0	0.0	0.0	0.0	0.0	0.0	0.0	0.0	0.0	0.0	0.0	0.0	0.0	7.8e-05	8.8e-05	0.0	0.0	0.0	0.0	0.0	0.0	0.0	0.0	0.0	0.0	0.0	0.0	0.0	0.0	0.00055	0.0	0.0	0.0	0.0	0.0	0.0	0.0	9.7e-05	0.0	0.0	0.0	0.0	0.001583	0.000373	0.0
OTU855	0.0	0.0	0.0	0.0	0.0	0.0	0.0	0.0	0.0	0.0	0.0	0.0	0.0	0.0	0.0	0.0	0.0	0.0	0.0	0.0	0.0	0.0	0.0	0.0	0.0	0.0	0.0	0.0	0.0	0.0	0.0	0.0	0.0	0.0	0.0	0.0	0.0	0.0	0.0	0.0	0.0	0.0	0.0	0.0	0.0	0.0	0.0	0.0	0.0
OTU856	0.0	0.0	0.0	0.0	0.0	0.0	0.0	0.0	0.0	0.0	0.0	0.0	0.0	0.0	0.0	0.0	0.0	0.0	0.0	0.0	0.0	0.0	0.0	0.0	0.0	0.0	0.0	0.0	0.0	0.0	0.0	0.0	0.0	0.0	0.0	0.0	0.0	0.0	0.0	0.0	0.0	0.0	0.0	0.0	0.0	0.0	0.0	0.0	0.0
OTU857	0.0	0.0	0.0	0.0	0.0	0.0	0.0	0.0	0.0	0.0	0.0	0.0	0.0	0.0	0.0	0.0	0.0	0.0	0.0	0.0	0.0	0.0	0.0	0.0	0.0	0.0	0.0	0.0	5.7e-05	0.0	0.0	0.0	0.0	0.0	0.0	0.0	0.0	0.0	0.0	0.0	0.0	0.0	0.0	0.0	0.0	0.0	0.0	0.0	0.0
OTU859	0.0	0.0	0.0	0.0	0.0	0.0	0.0	0.0	0.0	0.0	0.0	0.0	5.3e-05	0.0	0.0	0.0	0.0	0.0	0.0	0.0	0.0	0.0	0.0	0.0	0.0	0.0	0.0	0.0	0.0	4.9e-05	0.0	0.0	0.0	0.0	0.0	0.0	0.0	0.0	0.0	0.0	0.0	0.0	0.0	9e-05	0.0	0.0	0.0	0.0	0.0
OTU861	0.0	0.0	0.0	0.0	0.0	0.0	0.0	0.0	0.0	0.0	0.0	0.0	0.0	0.0	0.0	0.0	2.7e-05	0.0	0.0	0.0	0.0	0.0	0.0	0.0	3.3e-05	0.0	0.0	0.0	0.0	0.0	0.0	0.0	0.0	0.0	0.0	0.0	0.0	0.0	0.0	0.0	0.000276	0.0	0.0	0.0	0.0	0.0	0.0	0.0	0.0
OTU863	0.0	0.000343	0.0	2.1e-05	0.0	0.0	0.0	0.000222	6.9e-05	0.0	0.0	0.0	0.0	0.0	0.0	0.000202	2.4e-05	0.001294	0.0	3.6e-05	0.000325	0.0	0.0	4e-05	0.0	0.0	3.3e-05	0.0	0.0	0.0	0.0	0.000264	4.2e-05	0.000274	0.0	0.000199	0.000351	0.0	0.0	0.0	0.001622	0.0	0.0	4.6e-05	4.9e-05	0.0	0.0	0.000491	0.0
OTU864	0.0	0.0	0.0	0.0	0.0	0.043001	0.0	0.0	0.0	0.0	0.0	0.0	0.0	0.0	0.001514	0.0	0.0	0.0	0.0	0.0	0.0	0.002578	0.0	4.2e-05	0.0	0.0	0.0	0.0	0.00032	0.0	6e-05	0.0	0.000319	0.0	0.004952	0.0	0.0	0.0	0.0	0.0	0.0	0.0	0.0	0.0	0.0	0.0	0.00101	0.000307	0.0
OTU865	0.0	0.0	0.0	0.0	0.0	0.0	0.0	0.0	0.0	0.0	0.0	0.0	0.0	0.0	0.0	0.0	0.0	0.000111	0.0	0.0	4.5e-05	0.0	0.0	0.0	0.0	0.0	0.0	0.0	0.0	0.0	0.0	0.0	0.0	0.0	0.0	3.3e-05	7.6e-05	0.0	0.0	0.0	3.4e-05	0.0	0.0	0.0	0.0	0.0	0.0	0.0	0.0
OTU866	0.0	0.0	0.0	0.0	0.0	0.0	0.0	0.0	0.0	0.0	0.0	0.0	0.0	0.0	0.0	0.0	0.0	0.0	2.9e-05	0.0	0.0	0.0	0.0	0.0	0.0	0.0	0.0	0.0	0.0	0.0	0.0	4.4e-05	0.0	0.0	5.3e-05	0.0	0.0	0.0	0.0	0.0	0.0	0.0	0.0	0.0	0.0	0.0	0.0	0.0	0.0
OTU867	0.0	0.0	8.7e-05	2.1e-05	0.0	0.0	0.0	0.0	0.0	0.0	0.0	0.0	0.0	0.0	0.0	0.0	0.0001	0.0	0.0	0.0	0.0	0.000653	0.0	7.6e-05	9.2e-05	0.0	0.0	0.0	5e-05	5.2e-05	0.0	0.0	0.000203	0.0	0.0	3.3e-05	0.0	0.0	0.0	3.6e-05	0.0	0.0	0.0	0.0	0.000108	0.0	0.0	0.0	0.0
OTU868	0.000195	0.0	0.0	0.0	3.3e-05	0.0	0.0	0.0	0.0	0.0	0.0	0.0	0.0	0.0	0.000162	0.0	0.0	3e-05	0.0	0.0	0.0	0.0	0.000373	0.000277	0.0	0.0	0.0	0.0	0.0	0.0	0.0	0.0	0.0	4.2e-05	0.0	0.0	0.0	0.0	0.0	0.0	0.0	0.0	0.0	0.000222	0.00065	0.0	7.3e-05	0.000295	0.0
OTU870	0.0	0.0	0.0	0.0	0.0	0.0	0.0	0.0	0.0	0.0	0.0	0.0	0.0	0.0	0.0	0.0	0.0	0.0	0.0	0.0	0.0	0.0	0.0	0.0	0.0	0.0	0.0	0.0	0.0	0.0	0.0	0.0	0.0	0.0	0.0	0.0	0.0	0.0	0.0	0.0	0.0	0.0	0.0	0.0	0.0	0.0	0.0	0.0	0.0
OTU873	5.9e-05	4.1e-05	0.0	0.0	0.0	0.0	0.0	0.0	0.0	0.0	0.0	0.0	0.0	0.0	4.4e-05	0.000201	3.6e-05	0.000161	0.0	0.0	0.000408	0.0	0.0	0.0	0.0	0.0	0.0015	0.0	0.0	0.0	0.0	0.000332	0.000419	5.1e-05	5.4e-05	3.7e-05	0.000614	0.0	0.0	0.0	6.2e-05	0.0	0.0	0.0	0.0	0.000164	0.0	5.7e-05	0.0
OTU874	0.0	0.0	0.0	0.0	0.0	0.0	0.0	0.0	0.0	0.0	0.0	0.0	0.0	0.0	0.0	0.0	0.0	0.0	0.0	0.0	0.0	0.0	0.0	0.000494	0.0	0.0	0.0	0.0	0.0	0.0	0.0	0.0	0.0	0.0	0.0	0.0	0.0	0.0	0.0	0.0	0.0	0.0	0.0	0.0	0.0	0.0	0.000367	0.0	0.0
OTU875	0.0	0.0	0.0	3.1e-05	0.0	0.0	0.0	0.0	0.0	0.0	0.0	0.0	0.0	0.0	0.0	0.0	0.0	0.0	0.0	0.0	0.0	0.0	0.0	0.0	0.0	0.0	0.0	0.0	0.0	0.0	0.0	0.0	0.0	0.0	0.0	0.0	0.0	0.0	0.0	0.0	0.0	0.0	0.0	0.0	0.0	0.0	0.0	0.0	0.0
OTU876	0.0	0.0	0.0	0.0	0.0	0.0	0.0	0.0	0.000142	0.0	0.0	0.0	0.0	3.3e-05	0.0	6.2e-05	0.0	0.000123	0.0	0.0	0.0	0.0	0.0	0.0	0.0	0.0	0.0	0.0	0.0	0.0	6.3e-05	0.000242	3.8e-05	0.0	0.000139	0.0	0.0	0.0	0.0	0.0	0.0	0.0	0.0	0.0	0.0	0.0	0.0	0.0	0.0
OTU878	0.0	4.4e-05	0.0	0.0	0.0	0.0	0.0	0.0	0.0	0.0	0.0	0.0	0.0	0.0	0.0	0.0	0.0	0.0	0.0	0.0	0.0	0.0	4.6e-05	0.0	0.0	0.0	0.0	0.0	0.0	0.0	0.0	0.0	0.0	0.0	0.0	0.0	0.0	0.0	0.0	0.0	0.0	0.0	0.0	0.0	0.0	0.0	0.0	0.0	0.0
OTU880	0.0	0.0	0.0	0.0	0.000753	0.0	0.0	0.0	0.0	0.0	0.0	0.0	0.0	0.0	0.0	0.0	0.0	0.0	0.0	0.0	0.0	0.0	0.0	0.0	0.0	0.0	0.0	0.0	0.0	0.0	0.0	0.0	0.0	0.0	0.0	0.0	0.0	0.0	0.0	0.0	0.0	0.0	0.0	0.0	0.0	0.0	0.0	0.0	0.0
OTU881	0.0	4.6e-05	0.0	0.0	0.0	0.0	0.0	0.0	0.0	0.0	0.0	0.0	0.0	0.0	0.0	0.0	0.0	0.0	0.0	0.0	0.0	0.0	0.0	0.0	0.0	0.0	0.0	0.0	0.0	0.0	0.0	0.0	0.0	0.0	0.0	0.0	0.0	0.0	0.0	0.0	0.0	0.0	0.0	0.0	0.0	0.0	0.0	0.0	0.0
OTU882	0.004967	0.000118	0.0	0.000543	0.000272	0.0	0.0	5e-05	0.0	0.000615	0.000486	0.002844	5.1e-05	0.0	0.000486	0.000461	0.00125	0.001441	0.000285	0.000505	0.000142	0.001227	4.1e-05	5.1e-05	0.000526	0.0	0.000869	0.001478	0.000274	0.000717	0.000821	0.001383	0.000583	0.000313	0.00132	3e-05	0.001293	0.002451	0.0	5.5e-05	0.000772	0.000739	8.3e-05	0.000348	0.002175	0.005242	0.000223	0.000646	0.0
OTU883	0.00014	0.0	0.0	0.0	0.0	0.0	0.0	0.0	0.0	0.0	0.0	0.0	0.0	0.0	0.000142	0.0	0.0	0.0	0.0	0.0	0.0	0.0	0.0	0.0	0.0	0.0	0.0	0.0	5.4e-05	0.0	0.0	0.0	0.0	0.0	0.0	0.0	0.0	0.000192	0.0	0.0	0.0	0.0	0.0	0.0	0.0	0.0	0.0	0.0	0.0
OTU884	0.000429	0.0	0.001228	0.0	0.000402	0.0	0.0	0.000106	0.0	0.0	0.0	0.001051	0.001487	0.0	0.000726	5.6e-05	0.0	0.0	0.0	3.8e-05	0.0	0.0	0.0	0.00021	2.9e-05	0.0	0.0	0.0004	0.00178	5.7e-05	0.00503	0.0	0.0	0.000125	0.002669	0.0	0.0	0.000429	4.7e-05	0.0	0.0	0.0	0.000129	0.0	5e-05	0.0	0.0	0.000475	0.0
OTU885	0.0	0.0	0.0	0.0	0.0	0.0	0.0	0.0	0.0	0.0	0.0	0.0	0.0	0.0	0.0	0.0	3e-05	0.0	0.0	0.0	0.0	0.0	0.0	0.0	0.0	0.0	0.0	7.9e-05	0.0	0.0	0.0	0.0	0.0	0.0	0.0	0.0	0.0	4.4e-05	0.0	0.0	0.0	0.0	0.0	0.0	0.0	0.0	6.6e-05	0.0	0.0
OTU886	0.0	0.0	0.0	0.0	0.0	4.7e-05	0.0	0.0	0.0	6.7e-05	0.0	0.0	0.0	0.0	0.000367	0.0	0.0	0.0	0.0	0.0	7.1e-05	0.0	0.000262	7.3e-05	0.0	0.0	0.0	0.0	0.0	0.0	0.0	0.0	0.0	0.0	0.0	0.0	0.000114	0.0	0.0	0.0	0.0	0.0	0.0	0.0	0.0	0.0	0.0	0.000111	0.0
OTU890	0.0	0.000176	0.0	0.0	0.0	0.0	0.0	0.0	0.0	0.0	0.0	0.0	0.0	0.0	0.0	6.2e-05	5.1e-05	0.000287	0.0	0.0	0.0	7.6e-05	0.0	0.0	0.0	0.0	0.0	0.0	0.0	0.0	0.0	0.0	0.000229	0.0	0.000168	0.0	4e-05	0.0	0.0	0.0	0.0	0.000115	0.0	0.0	0.0	0.0	0.0	0.0	0.0
OTU891	0.0	3.9e-05	0.0	0.0	0.0	0.0	0.0	0.0	0.0	0.0	0.0	0.0	0.0	0.0	0.0	0.0	0.0	0.0	0.0	0.0	4.6e-05	0.0	4e-05	0.0	0.0	0.0	0.0	0.0	0.0	0.0	0.0	0.000127	0.0	0.0	0.000156	0.0	0.0	0.0	0.0	0.0	0.0	0.0	0.0	0.0	0.0	0.0	0.000193	0.0	0.0
OTU892	0.0	0.0	0.0	0.0	0.0	0.0	0.0	0.0	0.0	0.0	0.0	0.0	0.0	0.0	0.0	0.0	0.0	0.0	0.0	0.0	0.0	0.0	0.0	0.0	0.0	0.0	0.0	0.0	0.0	0.0	0.0	0.0	0.0	0.0	0.0	0.0	0.0	0.0	0.0	0.0	0.0	0.0	0.0	0.0	0.0	0.0	0.0	0.0	0.0
OTU893	0.0	4.3e-05	0.0	0.0	0.0	0.0	0.0	0.0	0.0	0.0	0.0	0.0	0.0	0.0	4.3e-05	0.0	0.0	0.0	0.0	0.0	0.0	0.0	0.0	0.0	0.0	0.0	0.0	0.0	0.0	0.0	0.0	0.0	0.0	0.0	0.0	0.0	0.0	0.0	0.0	0.0	0.0	0.0	0.0	0.0	0.0	0.0	0.0	0.0	0.0
OTU894	0.0	0.0	0.0	0.0	0.0	0.0	0.0	0.0	0.0	0.0	0.0	0.0	0.0	0.0	0.0	0.0	0.0	0.0	0.0	0.0	0.0	0.0	0.0	0.0	0.0	0.0	0.0	0.0	0.0	0.0	0.0	0.0	0.0	0.0	0.0	0.0	0.0	0.0	0.0	0.0	0.0	0.0	0.0	0.0	0.0	0.0	0.0	0.0	0.0
OTU896	0.0	0.0	0.0	0.0	0.0	0.0	0.0	0.0	0.0	0.0	0.0	0.0	0.0	0.0	0.0	0.0	0.0	0.0	0.0	0.0	0.0	0.0	0.0	0.0	0.0	0.0	0.0	0.0	0.0	0.0	0.0	0.0	0.0	0.0	0.0	0.0	0.0	0.0	0.0	0.0	0.0	0.0	0.0	0.0	0.0	0.0	0.0	0.0	0.0
OTU898	0.0	0.0	0.0	0.0	0.0	0.0	0.0	0.0	0.0	0.0	0.0	0.0	0.0	0.0	0.0	0.0	0.0	0.0	0.0	0.0	7.4e-05	0.0	4.8e-05	0.0	0.0	0.0	0.0	0.0	0.0	0.0	0.0	0.0	0.0	0.000918	0.0	0.0	0.0	0.0	0.0	0.0	0.0	3.8e-05	0.0	0.0	0.0	0.0	0.000619	0.0	0.0
OTU899	0.0	0.0	0.0	0.0	0.0	0.0	0.0	0.0	0.0	0.0	0.0	0.0	0.0	0.0	4.9e-05	0.0	0.0	0.0	0.0	0.0	0.0	0.0	3.8e-05	0.0	0.0	0.0	0.0	0.0	0.0	0.0	0.0	0.0	0.0	0.0	0.0	0.0	0.0	0.0	0.0	0.0	0.0	0.0	0.0	0.0	0.0	0.0	0.0	0.0	0.0
OTU900	0.0	0.0	0.0	0.0	0.0	0.0	0.0	0.0	0.0	0.0	0.0	0.0	0.0	0.0	0.0	0.0	0.0	0.0	0.0	0.0	0.0	0.0	0.0	0.0	0.0	0.0	0.0	0.0	0.0	0.0	0.0	0.0	0.0	0.0	0.0	0.0	0.0	0.0	0.0	0.0	0.0	0.0	0.0	0.0	0.0	0.0	0.0	0.0	0.0
OTU901	0.0	0.0	0.0	0.0	0.0	0.0	0.0	0.0	0.0002	0.0	0.0	0.0	0.0	0.0	0.0	0.0	0.0	3.3e-05	0.0	0.0	0.0	0.0	0.0	0.0	0.0	0.0	0.0	0.0	0.0	0.0	0.000122	0.0	0.0	0.0	5.8e-05	0.0	0.0	0.0	0.0	0.0	0.0	0.0	0.0	0.0	0.0	0.0	0.0	0.0	0.0
OTU902	0.0	4.1e-05	0.0	0.0	0.0	0.0	0.0	0.0	0.0	0.0	0.0	0.0	0.0	0.0	5.2e-05	0.0	0.0	0.0	0.0	0.0	0.0	0.0	0.0	0.0	0.0	0.0	0.0	0.0	4.9e-05	0.0	0.0	0.0	7.8e-05	0.0	5.6e-05	0.0	0.000232	0.0	0.0	0.0	0.0	7.4e-05	0.0	0.0	0.0	0.0	0.0	0.0	0.0
OTU903	0.0	0.0	0.0	0.0	0.0	0.0	0.0	2.1e-05	0.0	0.0	0.0	0.0	0.0	0.0	0.0	0.0	0.0	0.0	0.0	4.4e-05	0.0	0.000193	0.0	0.0	0.000123	0.0	0.0	0.0	0.0	9.8e-05	0.0	0.0	0.0	0.0	0.0	3e-05	0.0	0.0	8.8e-05	0.0	0.0	0.0	0.0	0.0	0.0	0.0	0.0	0.0	0.0
OTU906	0.0	0.0	0.0	0.0	0.0	0.0	0.0	0.0	0.0	0.0	0.0	0.0	0.0	0.0	0.0	0.0	0.0	0.0	0.0	0.0	0.0	0.0	0.0	0.0	0.0	0.0	0.0	0.0	0.0	0.0	0.0	0.0	0.0	0.0	0.0	0.0	0.0	0.0	0.0	0.0	0.0	0.0	0.0	0.0	0.0	0.0	0.0	0.0	0.0
OTU907	0.0	0.0	0.0	0.0	0.0	0.0	0.0	0.0	0.0	0.0	0.0	0.0	0.0	0.0	0.0	0.0	0.0	0.0	0.0	0.0	0.0	0.0	0.0	0.0	0.0	0.0	0.0	0.0	0.0	0.0	0.0	0.0	0.0	0.0	0.0	0.0	0.0	0.0	0.0	0.0	0.0	0.0	0.0	0.0	0.0	0.0	0.0	0.0	0.0
OTU908	0.0	0.0	0.0	0.0	0.0	0.0	0.0	0.0	0.0	0.0	0.0	0.0	0.0	0.0	0.0	0.000119	0.0	0.0	0.0	0.0	0.0	0.0	0.0	0.0	0.0	0.0	0.0	0.0	0.0	0.0	0.0	0.0	0.0	3.7e-05	0.0	0.0	4.2e-05	0.0	0.0	0.0	0.0	0.0	0.0	0.0	0.0	0.0	0.0	0.0	0.0
OTU909	0.0	0.0	0.0	0.0	0.0	0.0	0.0	0.0	0.0	0.0	0.0	0.0	0.0	0.0	0.0	0.0	0.0	0.0	0.0	0.0	0.0	0.0	0.0	0.0	0.0	0.0	0.0	0.0	0.0	0.0	0.0	0.0	0.0	0.0	0.0	0.0	0.0	0.0	0.0	0.0	0.0	0.0	0.0	0.0	0.0	0.0	0.0	0.0	0.0
OTU911	0.0	0.0	0.0	0.0	0.0	0.0	0.0	0.0	0.0	0.0	0.0	0.0	0.0	0.0	0.0	0.0	0.0	0.0	0.0	0.0	0.0	0.0	0.0	0.0	0.0	0.0	0.0	0.0	0.0	0.0	0.0	0.0	0.0	0.0	0.0	0.0	0.0	0.0	0.0	0.0	0.0	0.0	0.0	0.0	0.0	0.0	0.0	0.0	0.0
OTU912	0.0	0.0	0.0	0.0	0.0	0.0	0.0	0.0	0.0	0.0	0.0	0.0	0.0	0.0	0.0	0.0	0.0	0.0	0.0	0.0	0.0	0.0	0.0	0.0	0.0	0.0	0.0	0.0	0.0	0.0	0.0	0.0	0.0	0.0	0.0	0.0	0.0	0.0	0.0	0.0	0.0	0.0	0.0	0.0	0.0	0.0	0.0	0.0	0.0
OTU913	0.0	0.0	0.0	0.000194	0.0	0.0	0.0	0.0	0.0	0.0	0.0	0.0	0.0	0.0	0.0	0.0	0.0	0.0	0.0	0.0	0.000258	0.0	8.3e-05	0.0	0.0	0.0	0.0	0.0	0.0	0.0	0.0	0.0	0.0	0.000317	0.0	0.0	0.0	0.0	0.0	0.0	0.0	0.0	0.0	0.0	0.0	0.0	0.001181	0.0	0.0
OTU915	0.0	0.0	0.0	0.0	0.0	0.0	0.0	0.0	0.0	0.0	0.0	0.0	0.0	0.0	0.000103	0.0	0.0	0.0	0.0	0.000166	8.3e-05	0.0	0.0	0.0	0.0	0.000102	0.0	0.0	0.0	0.0	0.0	0.0	0.0	0.0	0.0	0.0	3.7e-05	0.0	0.0	0.0	0.0	0.0	0.0	8.5e-05	0.0	0.0	0.0	0.0	0.0
OTU916	9.4e-05	8.2e-05	0.0	0.0	0.0	8.7e-05	0.0	0.0	0.0	0.0	0.0	0.0	0.0	0.0	0.000729	0.00294	0.000133	3.7e-05	0.0	0.0	0.000114	4.5e-05	0.0	3.8e-05	0.0	0.0	0.0	0.000111	4.6e-05	0.0	0.000649	0.000522	0.000388	0.000204	0.000421	3.5e-05	0.0	0.0	4.7e-05	0.0	0.0	4.1e-05	9e-05	0.0	5.1e-05	8.2e-05	3.2e-05	0.0	0.0
OTU917	0.0	3.9e-05	0.0	0.0	0.0	0.0	0.0	0.0	0.0	0.0	0.0	0.0	0.0	0.0	0.0	0.0	0.0	0.0	0.0	0.0	0.0	0.0	0.0	0.0	0.0	0.0	0.0	0.0	0.0	0.0	0.0	0.0	0.0	0.0	0.0	0.0	0.0	0.0	0.0	0.0	0.0	0.0	0.0	0.0	0.0	0.0	0.0	0.0	0.0
OTU918	0.0	0.0	0.0	0.0	0.0	0.0	0.0	0.0	0.0	0.0	0.0	0.0	0.0	0.0	0.0	0.0	0.0	0.0	0.0	0.0	0.0	0.0	0.0	0.0	0.0	0.0	0.0	0.0	0.0	0.0	0.0	0.0	0.0	0.0	0.0	0.0	0.0	0.0	0.0	0.0	0.0	0.0	0.0	0.0	0.0	0.0	0.0	0.0	0.0
OTU919	0.0	0.0	0.0	0.0	0.0	0.0	0.0	0.0	0.0	0.0	0.0	0.0	0.0	0.0	4.5e-05	0.0	0.0	0.0	0.0	0.0	0.0	0.0	0.0	0.0	0.0	0.0	0.0	0.0	0.0	0.0	0.0	0.0	0.0	0.0	0.0	0.0	0.0	0.0	0.0	0.0	0.0	0.0	0.0	0.0	0.0	0.0	0.0	0.0	0.0
OTU921	0.0	0.0	8.3e-05	0.0	0.0	0.0	0.0	0.0	0.0	0.0	0.0	0.0	0.0	0.0	0.0	0.0	0.0	0.0	0.0	0.0	0.0	0.0	0.0	0.0	0.0	0.0	0.0	0.0	0.0	0.0	0.0	0.0	0.0	0.0	0.0	0.0	0.0	0.0	0.0	0.0	0.0	0.0	0.0	0.0	0.0	0.0	0.0	0.0	0.0
OTU922	0.0	0.0	0.0	0.0	0.0	0.0	0.0	0.0	0.0	0.0	0.0	0.0	0.0	0.0	5.4e-05	0.0	0.0	0.0	0.0	0.0	0.0	0.0	0.0	0.0	0.0	0.0	0.0	0.0	0.0	0.0	0.0	0.0	0.0	0.0	0.0	0.0	0.0	0.0	0.0	0.0	0.0	0.0	0.0	0.0	0.0	0.0	0.0	0.0	0.0
OTU924	0.0	0.0	0.0	0.0	0.0	0.0	0.0	0.0	0.0	0.0	0.0	0.0	0.0	0.0	0.0	0.0	0.0	0.0	0.0	0.0	0.0	0.0	0.0	0.0	0.0	0.0	0.0	0.0	0.0	0.0	0.0	0.0	0.0	0.0	0.0	0.0	0.0	0.0	0.0	0.0	0.0	0.0	0.0	0.0	5.9e-05	0.0	0.0	0.0	0.0
OTU926	0.0	0.0	0.0	0.0	0.0	0.0	0.0	0.0	0.0	0.0	0.0	0.0	0.0	0.0	0.0	0.0	0.0	0.0	0.0	0.0	0.0	0.0	0.0	0.0	0.0	0.0	0.0	0.0	0.0	0.0	0.0	0.0	0.0	0.0	0.0	0.0	0.0	0.0	0.0	0.0	0.0	0.0	0.0	0.0	0.0	0.0	0.0	0.0	0.0
OTU929	0.0	0.0	0.0	0.0	0.0	0.0	0.0	0.0	0.0	0.0	0.0	0.0	0.0	0.0	0.0	0.0	0.0	0.0	0.0	0.0	0.0	0.0	4e-05	0.0	0.0	0.0	0.0	0.0	0.0	0.0	0.0	0.0	0.0	0.0	0.0	0.0	0.0	0.0	0.0	0.0	0.0	0.0	0.0	0.0	0.0	0.0	0.0	0.0	0.0
OTU933	0.0	0.0	0.0	0.0	0.0	0.000282	0.0	0.0	0.0	0.0	0.0	0.0	0.0	0.0	0.0	0.0	0.0	0.0	0.0	0.0	0.0	0.0	0.0	0.0	0.0	0.0	0.0	0.0	0.0	0.0	0.0	0.0	0.0	0.0	0.0	0.0	0.0	0.0	0.0	0.0	0.0	0.0	0.0	0.0	0.0	0.0	0.0	0.0	0.0
OTU939	0.0	0.0	0.0	0.0	0.0	0.0	0.0	0.0	0.0	0.0	0.0	0.0	0.0	0.0	5.6e-05	0.0	0.0	0.0	0.0	0.0	0.0	0.0	0.0	0.0	0.0	0.0	0.0	0.0	0.0	0.0	0.0	0.0	0.0	3.7e-05	0.0	0.0	0.0	0.0	0.0	0.0	0.0	0.0	0.0	0.0	0.0	0.0	3.5e-05	0.0	0.0
OTU940	0.0	0.0	0.0	0.0	0.0	0.0	0.0	0.0	0.0	0.0	0.0	0.0	0.0	0.0	0.0	0.0	0.0	0.0	0.0	0.0	0.0	0.0	0.0	0.0	0.0	0.0	0.0	0.0	0.0	0.0	0.0	0.0	0.0	0.0	0.0	0.0	0.0	0.0	0.0	0.0	0.0	0.0	0.0	0.0	0.0	0.0	0.0	0.0	0.0
OTU946	0.0	0.0	0.0	0.0	4.7e-05	0.0	0.0	0.0	0.0	0.0	0.0	0.0	4.9e-05	0.0	0.0	0.0	0.0	0.0	0.0	0.0	0.0	0.0	0.0	0.0	0.0	0.0	0.0	4.1e-05	0.0	0.0	0.0	0.0	0.0	0.0	0.0	0.0	0.0	0.000168	0.0	0.0	0.0	0.0	0.0	0.0	0.0	0.0	0.0	0.0	0.0
OTU947	0.0	0.0	0.0	0.0	0.0	0.0	0.0	0.0	0.0	0.0	0.0	0.0	0.0	0.0	0.000413	0.0	0.0	0.0	0.0	0.0	0.0	0.0	0.0	0.0	0.0	0.0	0.0	0.0	0.0	0.0	0.0	0.0	0.0	0.0	0.0	0.0	0.0	0.0	0.0	0.0	0.0	0.0	0.0	0.0	0.0	0.0	0.0	0.0	0.0
OTU948	0.0	0.0	0.0	0.0	0.0	0.0	0.0	0.0	0.0	0.0	0.0	0.0	0.0	0.0	0.0	0.0	0.0	3.6e-05	0.0	0.0	3e-05	0.0	0.0	0.0	0.0	0.0	0.0	0.0	0.0	0.0	0.0	0.0	0.0	0.0	0.0	0.0	0.0	0.0	0.0	0.0	0.0	0.0	0.0	0.0	0.0	0.0	0.0	5.2e-05	0.0
OTU949	0.0	0.0	0.0	0.0	0.0	0.0	0.0	0.0	0.0	0.0	0.0	0.0	3.9e-05	0.0	0.0	0.0	0.0	0.0	0.0	0.0	0.0	0.0	0.0	0.0	0.0	0.0	0.0	0.0	5.5e-05	0.0	0.0	0.0	0.0	0.0	0.0	0.0	0.0	0.0	0.0	0.0	0.0	0.0	0.0	0.0	0.0	0.0	0.0	0.0	0.0
OTU950	0.0	0.0	0.0	0.0	0.0	0.0	0.0	0.0	0.0	0.0	0.0	0.0	0.0	0.0	0.0	0.0	0.0	4e-05	0.0	0.0	0.0	0.0	0.0	0.0	0.0	0.0	0.0	0.0	0.0	0.0	0.0	0.0	0.000194	0.0	4.5e-05	0.0	0.000151	0.0	0.0	0.0	0.0	0.0	0.0	4.3e-05	0.0	8.1e-05	0.0	0.0	0.0
OTU951	0.0	0.0	0.0	0.0	0.0	0.0	0.0	0.0	0.0	0.0	0.0	0.0	0.0	0.0	0.0	0.0	3.5e-05	6.6e-05	0.0	0.0	0.0	0.0	0.0	0.0	0.0	0.0	0.0	0.0	4.6e-05	5.5e-05	0.0	0.0	0.0	0.0	0.0	0.0	0.0	0.0	0.0	0.000107	0.0	0.0	0.0	0.0	0.0	0.0	0.0	0.0	0.0
OTU953	0.000245	0.0	0.0	0.0	0.0	0.0	0.0	0.0	0.0	0.0	0.0	0.0	0.0	0.0	0.0	0.0	0.0	3.4e-05	0.0	0.0	0.0	0.0	0.0	0.0	0.0	0.0	0.0	0.0	0.0	0.0	0.0	0.0	0.0	0.0	0.0	0.0	0.0	0.0	0.0	0.0	0.0	0.0	0.0	5e-05	0.0	0.0	0.0	0.0	0.0
OTU956	0.0	0.0	0.0	0.0	0.0	0.0	0.0	0.0	0.0	0.0	0.0	0.0	0.0	0.0	0.0	0.0	0.0	0.0	0.0	0.0	0.0	0.0	0.0	0.0	0.0	0.0	0.0	0.0	0.0	0.0	0.0	0.0	0.0	0.0	0.0	0.0	0.0	0.0	0.0	0.0	0.0	0.0	0.0	0.0	0.0	0.0	0.0	0.0	0.0
OTU958	0.0	0.0	0.0	0.0	0.0	0.0	0.0	0.0	0.0	0.0	0.0	0.0	0.0	0.0	4.6e-05	6.8e-05	0.0	0.0	0.0	0.0	0.0	0.0	0.0	0.0	0.0	6e-05	0.0	0.0	0.0	0.0	0.0	0.0	0.0	0.0	4.5e-05	0.0	0.0	0.0	0.0	0.0	0.0	0.0	0.0	8.4e-05	0.0	0.0	0.0	0.0	0.0
OTU963	0.0	4.7e-05	0.0	0.0	0.0	0.0	0.0	0.0	0.0	0.0	0.0	0.0	0.0	0.0	0.0	0.0	0.0	0.0	0.0	0.0	0.0	0.0	0.0	0.0	0.0	0.0	0.0	0.0	0.0	0.0	0.0	4.4e-05	0.0	0.0	0.0	0.0	0.0	0.0	0.0	0.0	3.6e-05	0.0	0.0	0.0	0.0	0.0	0.0	0.0	0.0
OTU964	0.0	0.0	0.0	0.0	0.0	0.0	0.0	0.0	0.0	0.0	0.0	0.0	0.0	0.0	0.0	0.0	0.0	0.0	0.0	0.0	0.0	0.0	0.0	0.0	0.0	0.0	0.0	0.0	0.0	0.0	0.0	0.0	0.0	0.0	0.0	0.0	0.0	0.0	0.0	0.0	0.0	0.0	0.0	0.0	0.0	0.0	0.0	0.0	0.0
OTU966	0.0	0.0	0.0	0.0	0.0	0.0	0.0	0.0	0.0	0.0	0.0	0.0	0.0	0.0	0.0	0.0	2.5e-05	0.0	0.0	0.0	0.0	0.0	0.0	0.0	0.0	0.0	0.0	0.0	0.0	0.0	0.0	0.0	0.0	0.0	0.0	0.0	0.0	0.0	0.0	0.0	0.0	0.0	0.0	0.0	0.0	8.2e-05	0.0	0.0	0.0
OTU967	0.0	0.0	0.0	0.0	0.0	0.0	0.0	0.0	0.0	0.0	0.0	0.0	0.0	0.0	5.5e-05	0.0	0.0	3.1e-05	0.0	0.0	0.0	0.0	0.0	0.0	0.0	0.0	0.0	0.0	0.0	0.0	0.0	0.0	4.3e-05	0.0	0.0	3.3e-05	8.2e-05	0.0	0.0	0.0	0.0	0.0	0.0	0.0	0.0	0.0	0.0	0.0	0.0
OTU969	0.0	5e-05	0.0	0.0	0.0	0.0	0.0	0.0	0.0	0.0	0.0	0.0	0.0	0.0	0.0	0.0	0.0	0.0	0.0	0.0	0.0	0.0	0.0	0.0	0.0	0.0	0.0	0.0	0.0	0.0	0.0	0.0	0.0	4.1e-05	6.1e-05	0.0	7.6e-05	0.00013	0.0	0.0	0.0	0.0	0.0	0.0	0.0	0.0	0.0	0.0	0.0
OTU970	0.0	0.0	0.0	0.0	0.0	0.0	0.0	0.0	0.0	0.0	0.0	0.0	0.0	0.0	0.0	0.0	0.0	0.0	0.0	0.0	0.0	0.0	0.0	0.0	0.0	0.0	0.0	0.0	0.0	0.0	0.0	0.0	0.0	0.0	0.0	0.0	0.0	0.0	0.0	0.0	0.0	0.0	0.0	0.0	0.0	0.0	0.0	0.0	0.0
OTU972	4.7e-05	0.0	0.0	0.0	4.4e-05	0.0	0.0	0.0	0.0	0.0	0.0	0.0	0.000189	0.0	0.0	0.0	0.0	0.0	0.0	0.0	0.0	0.0	0.0	0.0	0.0	0.0	0.0	0.00302	0.0	0.001397	0.000306	0.0	0.0	0.0	0.0	0.0	0.0	0.000361	4.7e-05	0.0	0.0	0.0	0.0	4.4e-05	6.1e-05	0.0	0.0	0.0	0.0
OTU973	0.0	0.0	0.0	0.0	0.0	0.0	0.0	0.0	0.0	0.0	0.0	0.0	0.0	0.0	0.0	0.0	2.8e-05	0.0	0.0	0.0	0.0	0.0	0.0	0.0	0.0	0.0	0.0	0.0	0.0	0.0	0.0	0.0	0.0	0.0	0.0	0.0	0.0	0.0	0.0	0.0	0.0	0.0	0.0	0.0	0.0	0.0	0.0	0.0	0.0
OTU974	0.0	0.0	8.4e-05	0.0	0.0	0.0	0.0	0.0	0.001103	0.0	0.0	8.8e-05	0.0	3.1e-05	0.000352	6e-05	0.000289	0.000212	0.0	0.0	0.0	0.0	0.0	4.2e-05	0.0	0.0	0.0	3.1e-05	0.000108	0.0	0.000174	0.00083	0.000108	0.0	0.000491	0.0	0.0	0.0	0.0	0.0	0.0	0.0	0.0	4.6e-05	0.0	8.3e-05	0.0	6.3e-05	0.0
OTU977	0.0	0.0	0.0	0.0	0.0	0.0	0.0	0.0	0.0	0.0	0.0	0.0	0.0	0.0	0.0	0.0	0.0	0.0	0.0	0.0	0.0	0.0	0.0	0.0	0.0	0.0	0.0	0.0	0.0	0.0	0.0	0.0	0.0	0.0	0.0	0.0	0.0	0.0	0.0	0.0	0.0	0.0	0.0	0.0	0.0	0.0	0.0	0.0	0.0
OTU980	0.0	4.3e-05	0.0	0.0	0.0	0.0	0.0	0.0	0.0	0.0	0.0	0.0	0.0	0.0	0.0	0.0	0.0	0.0	0.0	0.0	0.0	0.0	0.0	0.00085	0.0	0.0	0.0	0.0	0.000154	0.0	0.0	0.0	0.0	0.0	0.0	0.0	0.0	0.0	0.0	0.0	0.0	0.0	8.3e-05	0.0	0.0	0.0	0.0	0.0	0.0
OTU982	0.0	0.000152	0.0	0.0	0.0	0.0	0.0	0.000415	0.0	0.0	0.0	0.0	0.0	0.0	0.000554	0.0	5.5e-05	0.000655	0.0	0.0	4.2e-05	0.0	4.2e-05	7.2e-05	0.0	0.0	0.0	0.0	0.000103	0.0	0.000309	0.000829	0.000811	0.0	0.000246	0.000353	0.000173	0.0	0.0	3.4e-05	0.000148	4.2e-05	0.0	9.1e-05	0.0	0.000244	0.000154	0.000444	0.0
OTU983	0.0	0.0	0.0	0.000296	0.0	0.0	0.0	0.0	0.0	0.0	0.0	0.0	0.0	9.5e-05	0.0	0.0	0.0	0.0	0.0	0.0	0.0	0.0	0.000859	0.0	0.0	0.0	0.0	0.0	0.0	0.0	0.0	0.0	0.0	0.0	0.0	0.0	0.0	0.0	0.0	0.0	0.0	0.0	0.0	0.0	0.0	0.0	0.0	0.0	0.0
OTU984	0.0	0.0	0.0	0.0	0.0	0.0	0.0	0.0	0.0	0.0	0.0	0.0	0.0	0.0	0.0	0.0	0.0	0.0	0.0	0.0	0.0	0.0	0.0	0.0	6.3e-05	0.0	0.0	0.0	0.0	0.0	0.0	0.0	0.0	0.0	0.0	0.0	0.0	0.0	0.0	0.0	0.0	0.0	0.0	0.0	0.0	0.0	0.0	0.0	0.0
OTU985	0.0	0.0	0.0	0.0	0.0	0.0	3.9e-05	2.9e-05	0.000579	0.0	0.0	8.5e-05	0.0	0.0	0.000207	0.0	0.0	0.0	0.0	0.0	0.00016	0.0	0.000344	0.0	0.0	0.0	0.0	0.0	0.0	0.0	6e-05	4.5e-05	0.000362	4.3e-05	9.2e-05	0.0	0.0	0.0	0.0	0.0	0.0	0.0	0.0	0.0	0.0	0.00031	0.0	0.001698	0.0
OTU986	0.000676	0.0	0.0	0.0	0.0	0.0	0.0	0.0	0.0	0.0	0.0	0.0	0.001138	0.0	0.0	0.0	0.0	0.0	0.0	0.0	0.0	0.0	0.0	0.0	0.0	0.0	0.0	0.000493	0.000204	0.001211	0.0	0.0	0.0	0.0	0.0	0.0	0.0	0.000349	0.0	0.0	0.0	0.0	0.0	0.0	5.3e-05	0.0	0.0	0.0	0.0
OTU988	0.0	0.0	0.0	0.0	0.0	0.0	0.0	0.0	0.0	0.0	0.0	0.0	0.0	0.0	0.0	0.0	0.0	0.0	0.0	0.0	0.0	0.0	5.4e-05	7.4e-05	0.0	0.0	0.0	0.0	0.0	0.0	0.0	0.0	0.0	0.0	0.0	0.0	4.2e-05	0.0	0.0	0.0	0.0	0.0	0.0	0.000133	0.0	0.0	0.0	0.0	0.0
OTU990	0.0	0.0	0.0	0.0	0.0	0.0	0.0	0.0	0.0	0.0	0.0	0.0	0.0	0.0	0.0	0.0	0.0	0.0	0.0	0.0	0.0	0.0	0.0	0.0	0.0	0.0	0.0	0.0	0.0	0.0	0.0	0.0	0.0	0.0	5.1e-05	0.0	0.0	0.0	0.0	0.0	0.0	0.0	0.0	0.0	0.0	0.0	0.0	0.0	0.0
OTU991	0.0	0.0	0.0	0.0	0.0	0.0	0.0	2.4e-05	0.0	0.0	0.0	0.0	0.0	0.0	0.0	0.0	0.0	0.0	0.0	0.0	0.0	0.0	0.0	0.0	0.0	3.4e-05	0.000147	0.0	0.0	0.0	0.0	0.0	0.0	0.0	0.0	3.6e-05	0.0	0.0	0.0	0.0	7.3e-05	0.0	0.0	0.0	0.0	0.0	0.0	0.0	0.0
OTU993	0.0	0.0	0.0	0.0	0.0	0.0	0.0	0.0	0.0	0.0	0.0	0.0	0.0	0.0	0.0	0.0	0.0	0.0	0.0	0.0	0.0	0.0	0.0	0.0	0.0	0.0	0.0	0.0	0.0	0.0	0.000234	0.0	0.000129	0.0	5.2e-05	0.0	0.0	0.0	0.0	2.7e-05	0.0	0.0	0.0	0.0	0.0	8e-05	0.0	0.0	0.0
OTU994	0.0	0.0	0.0	0.0	0.0	0.0	0.0	0.0	0.0	0.0	0.0	0.0	0.0	0.0	0.0	0.0	0.0	0.0	0.0	0.0	0.0	0.0	0.0	0.0	0.0	0.0	0.0	0.0	0.0	0.0	0.0	0.0	0.0	0.0	0.0	0.0	0.0	0.0	0.0	0.0	0.0	0.0	0.0	0.0	0.0	7.2e-05	0.0	0.0	0.0
OTU995	4.5e-05	0.0	0.0	0.0	0.0	0.0	0.0	0.0	0.0	0.0	0.0	0.0	0.0	0.0	0.000101	0.000237	0.0	0.0	0.0	0.0	0.0	0.0	0.0	0.0	0.0	0.0	0.0	0.0	0.0	0.0	0.000111	4.7e-05	0.0	0.000196	4.5e-05	0.0	0.0	0.0	0.0	0.0	0.0	7.2e-05	0.0	0.000129	5.5e-05	0.0	0.0	0.0	0.0
OTU999	0.0	0.0	0.0	0.0	0.0	0.0	0.0	0.0	0.0	0.0	0.0	0.0	0.0	0.0	0.0	0.0	0.0	0.0	0.0	0.0	0.0	0.0	0.0	0.0	0.0	0.0	0.0	0.0	0.0	0.0	0.0	0.0	0.0	0.0	0.0	0.0	0.0	0.0	0.0	0.0	0.0	0.0	0.0	0.0	0.0	0.0	0.0	0.0	0.0
OTU1000	0.0	0.0	0.0	0.0	0.0	0.0	0.0	0.0	0.0	0.0	0.0	0.0	0.0	0.0	0.0	0.0	0.0	0.0	0.0	0.0	0.0	0.0	3.8e-05	7.2e-05	0.0	0.0	0.0	0.0	0.0	0.0	0.0	0.0	0.0	0.0	0.0	0.0	0.0	0.0	0.0	0.0	0.0	0.0	0.0	0.000124	0.0	0.0	0.0	0.0	0.0
OTU1001	0.0	0.0	0.0	0.0	0.0	0.0	0.0	0.0	0.0	0.0	0.0	0.0	0.0	0.0	0.0	0.0	0.0	0.0	0.0	0.0	0.0	0.0	0.0	0.0	0.0	0.0	0.0	0.0	0.0	0.0	0.0	0.0	0.0	0.0	0.0	0.0	0.0	0.0	0.0	0.0	0.0	0.0	0.0	0.0	0.0	0.0	0.0	0.0	0.0
OTU1002	0.0	0.0	0.000167	0.0	0.0	0.0	0.0	0.0	0.0	0.0	0.0	0.0	0.0	0.0	0.0	0.0	0.0	0.0	0.0	0.0	0.0	0.0	0.0	0.0	0.0	0.0	0.0	0.0	0.0	0.0	0.0	0.0	0.0	0.0	0.0	0.0	0.0	0.0	4.2e-05	0.0	0.0	0.0	0.0	0.0	0.0	0.0	0.0	0.0	0.0
OTU1003	0.0	0.0	0.0	0.0	0.0	0.0	0.0	0.0	0.0	0.0	0.0	0.0	0.0	0.0	0.0	0.0	0.0	0.0	0.0	0.0	0.0	0.0	0.0	0.0	0.0	0.0	0.0	0.0	0.0	0.0	0.0	0.0	0.0	0.0	0.0	0.0	0.0	0.0	0.0	0.0	0.0	0.0	0.0	0.0	0.0	0.0	0.0	0.0	0.0
OTU1007	0.0	0.0	0.0	0.0	0.0	0.0	0.0	2.8e-05	0.0	0.0	0.0	0.0	0.0	0.0	0.0	0.0	0.0	0.0	2.9e-05	0.0	0.0	0.0	0.0	0.0	0.001099	0.0	0.0	0.0	0.0	0.0	5.6e-05	0.0	0.0	0.0	0.0	0.0	0.0	0.0	0.0	0.0	0.0	0.0	0.0	0.0	0.0	0.0	0.0	0.0	0.0
OTU1008	0.0	0.0	0.0	0.0	0.0	0.0	0.0	0.0	0.0	0.0	0.0	0.0	0.0	0.0	0.0	0.0	0.0	0.0	0.0	0.0	0.0	0.0	0.0	0.0	0.0	0.0	0.0	0.0	0.0	0.0	5.9e-05	0.0	0.0	0.0	0.0	0.0	0.0	0.0	0.0	0.0	0.0	0.0	0.0	0.0	0.0	0.0	0.0	0.0	0.0
OTU1009	0.0	0.0	0.0	0.0	0.0	0.0	0.0	0.0	0.0	0.0	0.0	0.0	0.0	0.0	0.0	0.0	0.0	0.0	0.0	0.0	0.0	0.0	0.0	0.0	0.0	0.0	0.0	0.0	0.0	0.0	0.0	0.0	0.0	0.0	0.0	0.0	0.0	0.0	0.0	0.0	0.0	0.0	0.0	0.0	0.0	0.0	0.0	0.0	0.0
OTU1010	0.0	0.0	0.0	0.0	0.0	0.0	0.0	0.0	0.0	0.0	0.0	0.0	0.0	0.0	0.0	0.0	0.0	0.0	0.0	0.0	0.0	0.0	0.0	0.0	0.0	0.0	0.0	0.0	6.5e-05	0.0	0.0	0.0	0.0	0.0	0.0	0.0	0.0	0.0	0.0	0.0	0.0	0.0	0.0	0.0	0.0	0.0	0.0	0.0	0.0
OTU1011	0.0	0.0	0.0	3.4e-05	0.0	0.0	0.0	0.0	0.0	0.0	0.0	0.0	0.0	0.0	0.0	0.0	0.0	0.0	0.0	0.0	0.0	0.0	0.0	0.0	0.0	0.0	0.0	0.0	0.0	0.0	0.0	0.0	0.0	0.0	0.0	0.0	0.0	0.0	0.0	0.0	0.0	0.0	0.0	0.0	0.0	0.0	0.0	0.0	0.0
OTU1012	0.0	0.0	0.0	0.0	0.0	0.0	0.0	0.0	0.0	0.0	0.0	0.0	0.0	0.0	0.0	0.0	0.0	0.0	0.0	0.0	0.0	0.0	0.0	0.0	0.0	0.0	0.0	0.0	0.0	0.0	0.0	0.0	0.0	0.0	0.0	0.0	0.0	0.0	0.0	0.0	0.0	0.0	0.0	0.0	0.0	0.0	0.0	0.0	0.0
OTU1013	0.0	0.0	0.0	0.0	0.0	0.0	0.0	0.0	0.0	0.0	0.0	0.0	0.0	0.0	0.0	0.0	0.0	0.0	0.0	0.0	0.0	0.0	0.0	0.0	0.0	0.0	0.0	0.0	0.0	0.0	0.0	0.0	0.0	0.0	0.0	0.0	0.0	0.0	0.0	0.0	0.0	0.0	0.0	0.0	0.0	0.0	0.0	0.0	0.0
OTU1014	0.0	0.0	0.0	0.0	0.0	0.0	0.0	2.9e-05	0.0	0.0	0.0	0.0	0.0	0.000117	0.0	0.0	0.0	0.0	0.0	0.0	0.0	0.0	0.0	0.0	0.0	0.0	0.0	0.0	0.0	0.0	0.0	0.0	0.0	0.0	0.0	0.0	0.0	0.0	0.0	0.0	0.0	0.0	0.0	0.0	0.0	0.0	0.0	0.0	0.0
OTU1015	0.0	0.0	0.0	0.0	0.0	0.0	0.0	0.0	0.0	0.0	0.0	0.0	0.0	0.0	0.0	0.0	0.0	0.0	0.0	0.0	0.0	0.0	0.0	0.0	0.0	0.0	0.0	0.0	0.000415	0.0	0.0	0.0	0.0	0.0	0.0	0.0	0.0	0.0	0.0	0.0	0.0	0.0	0.0	0.0	0.0	0.0	0.0	0.0	0.0
OTU1016	0.0	3.8e-05	0.0	0.0	0.0	0.0	0.0	0.0	0.000422	0.0	0.0	0.000555	0.0	0.0	0.0	0.0	2.8e-05	0.0	6.3e-05	0.0	0.0	0.0	0.0	0.0	0.0	0.000109	0.0	0.0	0.0	5.6e-05	0.0	0.0	0.0	0.0	5.4e-05	0.0	0.0	0.0	4.7e-05	3.3e-05	0.0	0.000134	0.0	0.0	0.0	0.0	0.0	0.0	0.0
OTU1019	0.0	4.2e-05	0.0	0.0	0.0	0.0	6.7e-05	0.0	0.0	0.0	0.0	0.0	0.0	9.9e-05	0.0	0.0	0.0	0.0	0.0	0.000177	0.0	0.0	0.0	0.0	0.0	0.0	0.0	0.0	0.0	0.0	0.0	0.0	0.0	0.0	0.0	0.0	0.0	0.000362	0.0	0.0	0.0	3.7e-05	0.0	0.0	0.0	8.5e-05	0.0	0.0	0.000591
OTU1020	0.0	0.0	0.0	0.0	0.0	0.0	0.0	0.0	0.0	0.0	0.0	0.0	0.0	0.0	0.0	0.0	0.0	0.0	0.0	0.0	0.0	0.0	0.0	0.0	0.0	0.0	0.0	0.0	0.0	0.0	0.0	0.0	0.0	0.0	0.0	0.0	0.0	0.0	0.0	0.0	0.0	0.0	0.0	0.0	0.0	0.0	0.0	0.0	0.0
OTU1021	0.0	0.0	0.0	0.0	0.0	0.0	0.0	0.0	0.000131	0.0	0.0	0.0	0.0	0.0	5.2e-05	0.0	0.0	0.0	0.0	0.0	0.0	0.0	0.0	0.0	3.8e-05	0.0	0.0	8.3e-05	0.0	0.0	0.0	0.0	0.0	0.0	0.0	0.0	0.0	0.0	0.0	0.0	3.6e-05	0.0	0.0	0.0	0.0	0.0	0.0	0.0	0.0
OTU1024	0.0	0.0	8.1e-05	5.2e-05	0.0	0.0	3.1e-05	0.0	0.0	0.0	0.0	0.0	0.0	3.4e-05	0.0	0.0	2.4e-05	0.0	8.8e-05	0.0	0.000144	0.00062	0.0	0.0	0.0	0.0	0.0	0.0	0.0	0.0	0.0	0.0	0.0	4.5e-05	9.5e-05	4.2e-05	0.0	0.0	0.0	0.0	3.3e-05	3.5e-05	8.3e-05	0.0	0.0	0.0	4.4e-05	0.0	2.4e-05
OTU1025	0.0	4e-05	0.0	0.0	0.0	0.0	0.0	0.0	0.0	0.0	0.0	0.0	0.0	0.0	0.0	0.0	0.0	0.0	0.0	4.9e-05	0.000116	0.0	0.0	0.000418	3.7e-05	0.0	0.0	0.0	0.000473	0.0	0.0	0.0	0.0	0.0	0.0	0.0	0.0	0.0	0.0	0.0	0.0	0.0	7.9e-05	5.3e-05	4.6e-05	0.0	0.0	0.0	0.0
OTU1026	0.0	0.0	0.0	0.0	0.0	0.0	0.0	0.0	0.0	0.0	0.0	0.0	0.0	0.0	0.0	0.0	0.0	0.0	0.0	0.0	0.0	0.0	0.0	0.0	0.0	0.0	0.0	0.0	0.0	0.0	0.0	0.0	0.0	0.0	0.0	0.0	0.0	0.0	0.0	0.0	0.0	0.0	0.0	0.0	0.0	0.0	0.0	0.0	0.0
OTU1027	0.0	0.0	0.0	0.0	0.0	0.0	0.0	0.0	0.0	0.0	0.0	0.0	0.0	0.0	0.0	0.0	5.3e-05	9.9e-05	0.0	0.0	0.0	0.0	0.0	0.0	0.0	0.0	0.0	0.0	0.0	0.0	0.0	4.6e-05	0.0	0.0	0.0	9.7e-05	7.6e-05	0.0	0.0	0.0	3.5e-05	0.0	0.0	0.0	0.0	0.0	4.1e-05	0.0	0.0
OTU1029	0.0	4.7e-05	0.0	0.0	0.0	0.0	0.0	0.0	0.0	0.0	0.0	0.0	0.0	0.0	0.000207	0.0	0.0	0.0	0.0	0.0	0.0	0.0	0.0	0.0	0.0	0.0	0.0	0.0	4.5e-05	0.0	5.1e-05	0.0	0.0	0.0	5.2e-05	0.0	0.000339	0.0	0.0	0.0	0.0	0.0	0.0	0.0	0.0	0.0	0.0	0.0	0.0
OTU1030	0.0	0.0	0.0	0.0	0.0	0.0	0.0	0.0	0.0	0.0	0.0	0.0	0.0	0.0	9.4e-05	0.0	0.0	0.0	0.0	0.0	0.0	0.0	0.0	0.0	0.0	0.0	0.0	0.0	0.0	0.0	0.0	0.0	0.0	0.0	0.0	0.0	0.0	0.0	0.0	0.0	0.0	0.0	0.0	0.0	0.0	0.0	0.0	0.0	0.0
OTU1031	0.0	0.0	0.0	0.0	0.0	0.0	0.0	0.0	0.0	0.0	0.0	0.0	0.0	0.0	0.0	0.0	0.0	0.000192	0.0	0.0	0.0	0.0	0.0	0.0	0.0	0.0	0.0	0.000107	0.0	0.0	0.0	0.0	0.0	0.0	0.0	0.0	0.0	0.0	0.0	0.0	0.0	0.0	0.0	0.0	0.0	0.0	0.0	0.0	0.0
OTU1033	0.0	0.000185	0.0	0.005303	0.0	9.6e-05	0.0	0.0	0.0	6e-05	4.3e-05	0.0	0.0	7.9e-05	0.0	0.0	0.002354	0.001208	8.7e-05	0.0	0.002546	0.000122	0.000672	0.000537	3.9e-05	0.0	0.000108	0.0	0.0	0.0	0.0	0.000221	0.001107	0.000117	0.001739	0.0	8e-05	0.0	4.7e-05	0.0	0.00015	3.5e-05	0.0	0.000422	0.0	0.0	0.001954	5.8e-05	0.0
OTU1034	8.9e-05	0.0	0.000408	0.0	0.000179	0.0	3.2e-05	0.000187	0.001235	0.0	0.0	0.000128	0.0	0.000357	0.00072	6.2e-05	0.000306	0.000253	0.0	0.0	0.0	2.3e-05	0.000226	0.0	3.8e-05	0.0	0.0	0.000343	0.000321	0.0	0.000306	0.003535	0.003638	0.0	0.002007	3.7e-05	0.0	0.0	0.0	2.9e-05	6.8e-05	0.0	0.0	0.0	0.0	0.000501	0.0	0.001885	0.0
OTU1035	0.0	0.0	0.0	0.0	0.0	0.0	0.0	0.0	0.0	0.0	0.0	0.0	0.0	0.0	0.0	0.0	0.0	0.0	0.0	0.0	3.1e-05	0.0	0.0	0.0	0.0	0.0	0.0	0.0	0.0	0.0	0.0	0.0	0.0	0.0	0.0	0.0	0.0	0.0	0.0	0.0	0.0	0.0	0.0	0.0	0.0	0.0	0.0	0.0	0.0
OTU1036	0.0	0.0	0.0	0.0	3.6e-05	0.0	0.0	2.5e-05	0.0	0.0	0.0	0.0	0.0	0.0	0.0	0.0	0.0	0.0	0.0	0.0	0.0	0.0	0.0	0.0	0.0	0.0	0.0	0.0	0.0	0.0	0.0	0.0	0.0	0.0	0.0	0.0	0.0	0.0	0.0	0.0	0.0	0.0	0.0	0.0	0.0	0.0	0.0	0.0	0.0
OTU1037	4.9e-05	0.00026	0.0	0.0	0.0	0.0	0.0	0.0	0.0	0.0	0.0	0.0	0.0	0.0	0.0	0.0	0.0	0.0	0.0	0.0	3.9e-05	0.0	0.0	4e-05	0.0	0.0	0.0	0.0	0.0	0.0	0.0	0.0	0.0	0.0	0.0	3.2e-05	0.000253	0.0	5.2e-05	0.0	4e-05	0.0	0.0	9.3e-05	5.3e-05	0.0	0.0	0.0	0.0
OTU1038	0.0	0.0	0.0	0.0	0.0	0.0	0.0	0.0	0.0	0.0	0.0	0.0	0.0	0.0	0.0	0.0	0.0	0.0	0.0	0.0	0.0	0.0	0.0	0.0	0.0	0.0	0.0	0.0	0.0	0.0	0.0	0.0	0.0	0.0	0.0	0.0	0.0	0.0	0.0	0.0	0.0	0.0	0.0	0.0	0.0	0.0	0.0	0.0	0.0
OTU1039	0.0	0.0	0.0	0.0	0.0	0.0	0.0	0.0	0.0	0.0	0.0	0.0	0.0	0.0	0.0	0.0	0.0	0.0	0.0	0.0	0.0	0.0	0.0	0.0	0.0	0.0	0.0	0.000166	0.0	0.0	0.0	5e-05	4.5e-05	0.0	0.0	0.0	0.0	0.0	0.0	0.0	0.0	0.0	0.0	0.0	5.3e-05	0.0	0.0	0.0	0.0
OTU1041	0.0	0.000955	0.0	3.1e-05	0.0	0.00028	0.0	0.0	0.0	0.01977	0.0	0.0	3.9e-05	0.0	0.020742	0.00039	0.0	0.001402	0.0	0.0	0.001564	2.5e-05	0.0	4.1e-05	7.6e-05	0.0	2.6e-05	0.0	0.0	0.0	0.00548	0.0	0.0	0.001611	0.0	0.0	0.001555	0.0	0.000422	0.000524	0.0	5.8e-05	0.000224	0.0	0.001204	0.0	0.008853	0.000129	0.0
OTU1042	0.0	0.0	0.0	0.0	0.0	0.0	0.0	0.0	0.0	0.0	0.0	0.0	0.0	0.0	3.7e-05	0.0	0.0	0.0	0.0	0.0	0.0	0.0	0.0	0.0	0.0	0.0	0.0	0.0	0.0	0.0	0.0	0.0	0.0	0.0	0.0	0.0	0.0	0.0	0.0	0.0	0.0	0.0	0.0	0.0	0.0	0.0	0.0	0.0	0.0
OTU1043	0.0	0.0	0.0	0.0	0.0	0.0	0.0	0.0	0.0	0.0	0.0	0.0	0.0	0.0	0.0	0.0	0.0	0.0	0.0	0.0	0.0	0.0	0.0	0.0	0.0	0.0	0.0	0.0	0.0	0.0	0.0	0.0	0.0	0.0	0.0	0.0	0.0	0.0	0.0	0.0	0.0	0.0	0.0	0.0	0.0	0.0	0.0	0.0	0.0
OTU1046	0.000141	0.000319	0.0	0.00027	0.0	5.2e-05	0.0	0.0	0.0	0.0	4.7e-05	0.000129	4.5e-05	0.0	0.001089	0.006167	0.0	0.000222	0.000244	0.000586	0.001592	0.000644	0.000259	4.5e-05	0.0	0.000227	0.000261	0.001142	0.000308	0.000147	4.8e-05	0.000931	0.0	0.001637	0.001228	0.002308	0.00089	0.0	7.4e-05	9.2e-05	0.000104	3.1e-05	0.000644	0.000436	0.001147	0.0	0.000127	0.0	0.0
OTU1047	0.0	0.0	0.0	0.0	0.0	0.0	0.0	0.0	0.0	0.0	0.0	0.0	0.0	0.0	0.0	0.0	0.0	0.0	0.0	0.0	0.0	0.0	0.0	0.0	0.0	0.0	0.0	0.000205	0.007583	0.003657	0.0	0.0	0.0	0.0	0.0	0.0	0.0	8.7e-05	0.0	0.0	0.0	0.0	0.0	0.0	0.0	0.0	0.0	0.0	0.0
OTU1048	0.0	0.0	0.0	0.0	0.0	0.0	0.0	0.0	0.0	0.0	0.0	0.0	0.0	0.0	0.0	0.00015	0.0	2.3e-05	0.0	0.0	0.0	0.0	0.0	0.0	0.0	0.0	0.0	0.0	0.0	0.0	0.0	0.0	0.0	0.0	0.0	3.1e-05	0.0	0.0	0.0	0.0	0.0	0.0	0.0	0.0	0.0	0.0	0.0	0.0	0.0
OTU1049	0.0	0.0	0.0	0.0	0.0	0.0	0.0	0.0	0.0	0.0	0.0	0.0	0.0	0.0	0.00011	7.1e-05	1.8e-05	0.0	0.0	0.0	0.0	0.0	0.0	0.0	0.0	3.9e-05	0.000143	7.2e-05	0.0	0.000108	0.0	4.5e-05	0.0	0.0	0.0	3.7e-05	3e-05	0.0	0.0	0.0	0.000339	0.0	0.0	0.0	0.0	0.0	0.0	0.0	0.0
OTU1051	0.0	0.0	0.0	4.7e-05	0.0	0.0	0.0	0.0	0.0	0.0	0.0	0.0	0.0	0.0	0.0	0.0	0.0	0.0	0.0	0.0	0.0	0.0	0.0	0.0	0.0	0.0	0.0	0.0	0.0	0.0	0.0	0.0	0.0	8.3e-05	0.0	0.0	0.0	0.0	0.0	0.0	0.0	0.0	0.0	0.0	0.0	0.0	7.8e-05	0.0	0.0
OTU1052	0.0	0.0	0.0	2.6e-05	0.0	0.0	0.0	0.00084	0.0	0.0	0.0	4e-05	0.0	0.0	0.0	0.0	2.2e-05	0.0	6.2e-05	0.000131	0.000175	0.000394	0.0	3e-05	0.0	0.0	3.4e-05	7.9e-05	0.0	5.8e-05	0.0	0.0	4e-05	0.0	5.3e-05	0.00015	0.0	0.0	0.0	0.001709	4.7e-05	0.0	3.5e-05	0.0	0.0	0.000412	0.0	0.0	0.0
OTU1053	0.0	0.0	0.0	0.0	0.0	0.0	0.0	0.0	0.0	0.0	0.0	0.0	0.0	0.0	5e-05	0.0	0.0	0.0	0.0	0.0	0.0	0.0	0.0	0.0	0.0	0.0	0.0	0.0	0.0	0.0	0.0	0.0	0.0	0.0	0.0	0.0	3.6e-05	0.0	0.0	0.0	0.0	0.0	0.0	0.0	0.0	0.0	0.0	0.0	0.0
OTU1057	0.0	0.0	0.0	0.0	0.0	0.0	0.0	0.0	0.0	0.0	0.0	0.0	0.0	0.0	0.0	0.0	0.0	0.0	0.0	0.0	0.0	0.0	0.0	0.0	0.0	0.0	0.0	0.0	0.0	0.0	0.0	0.0	0.0	0.0	0.0	0.0	3.7e-05	0.0	0.0	0.0	0.0	0.0	0.0	0.0	0.0	0.0	0.0	0.0	0.0
OTU1058	4.7e-05	0.0	0.0	2.2e-05	0.0	0.0	0.0	0.0	0.0	0.0	0.0	0.0	0.0	0.0	0.000101	0.005079	0.0	0.0	0.0	0.000181	0.000134	5e-05	0.0	0.0	0.0	7.1e-05	0.0	0.000229	0.000102	0.0	0.0	0.000186	0.0	0.000108	5e-05	0.0	0.0	0.0	0.0	0.0	0.0	0.0	4.3e-05	5.1e-05	0.000389	0.0	0.0	0.0	0.0
OTU1059	0.0	0.0	0.0	0.0	0.0	0.0	0.0	0.0	0.0	0.0	0.0	0.0	0.0	0.0	0.0	0.0	0.0	0.0	0.0	0.0	0.0	0.0	0.0	0.0	0.0	0.0	0.0	0.0	0.0	0.0	5.9e-05	0.0	0.0	0.0	0.0	0.0	0.0	0.0	0.0	0.0	0.0	0.0	0.0	0.0	0.0	0.0	0.0	0.0	0.0
OTU1060	0.0	0.0	0.0	0.0	0.0	0.0	0.0	0.0	0.0	0.0	0.0	0.0	0.0	0.0	0.0	0.0	0.0	0.0	0.0	0.0	0.0	0.0	0.0	0.0	0.0	0.0	0.0	0.0	0.0	0.0	0.0	0.0	0.0	0.0	0.0	0.0	0.0	0.0	0.0	0.0	0.0	0.0	0.0	0.0	0.0	0.0	0.001079	0.0	0.0
OTU1061	0.0	0.0	0.0	0.0	0.0	0.0	0.0	0.0	0.0	0.0	0.0	0.0	0.0	0.0	0.0	0.0	0.0	0.0	0.0	0.0	0.0	0.0	0.0	0.0	0.0	0.0	0.0	0.0	0.0	0.0	0.0	0.0	0.0	0.0	0.0	0.0	0.0	0.0	0.0	0.0	0.0	0.0	0.0	0.0	0.0	0.0	0.0	0.0	0.0
OTU1063	0.0	0.0	0.0	0.0	0.0	0.0	0.0	0.0	0.0	0.0	0.0	0.0	0.0	0.0	0.0	0.0	0.0	0.0	0.0	0.0	0.0	0.0	0.0	0.0	0.0	0.0	0.0	0.0	0.0	0.0	0.0	0.0	0.0	0.0	0.0	0.0	0.0	0.0	0.0	0.0	0.0	0.0	0.0	0.0	0.0	0.0	0.0	0.0	0.0
OTU1064	4.8e-05	0.0	0.0	0.0	0.0	0.0	0.0	0.0	0.0	0.0	0.0	0.0	0.000379	0.0	0.0	0.0	0.0	0.0	0.0	0.0	0.0	0.0	0.0	0.0	0.0	0.0	0.0	0.0	0.0	0.000661	0.0	0.0	0.0	0.0	0.0	0.0	0.0	4.1e-05	0.0	0.0	0.0	0.0	0.0	0.0	0.0	0.0	0.0	0.0	0.0
OTU1065	0.0	0.0	0.0	0.0	6.1e-05	0.0	5.7e-05	0.0	0.0	0.0	0.0	0.0	0.0	0.0	0.0	0.0	0.0	0.0	0.0	0.0	0.0	0.0	0.0	0.0	0.0	0.0	0.0	0.0	0.0	0.0	0.0	0.0	0.0	4.3e-05	0.0	0.0	0.0	0.0	0.0	0.0	0.0	0.0	0.0	0.0	0.0	0.0	0.0	0.0	0.0
OTU1066	0.0	0.0	0.0	0.0	0.0	0.0	0.0	0.0	0.0	0.0	0.0	0.0	0.0	0.0	0.0	0.0	0.0	0.0	0.0	0.0	0.0	0.0	0.0	0.0	0.0	0.0	0.0	0.000961	0.000326	0.001717	0.0	0.0	0.0	0.0	0.0	0.0	0.0	0.0	0.0	0.0	0.0	0.0	0.0	0.0	0.0	0.0	0.0	0.0	0.0
OTU1067	0.0	0.0	0.0	0.0	0.0	0.0	0.0	0.0	0.0	0.0	0.0	0.0	0.0	0.0	0.0	0.0	0.0	0.0	0.0	0.0	4e-05	0.0	0.0	3.7e-05	0.0	0.0	0.0	0.0	0.0	0.0	0.0	0.0	0.0	8.2e-05	0.0	0.0	0.0	0.0	0.0	0.0	0.0	0.0	0.0	0.0	0.0	0.0	8e-05	0.0	0.0
OTU1068	0.0	0.0	0.0	0.0	0.0	0.0	0.0	0.0	0.0	0.0	0.0	0.0	0.0	0.0	0.0	0.0	2.4e-05	0.0	0.0	0.0	0.0	0.0	0.0	0.0	0.0	0.0	0.0	0.0	0.0	0.0	0.0	0.0	4.4e-05	0.0	0.0	0.0	0.0	0.0	0.0	0.0	0.0	0.0	0.0	0.0	0.0	0.0	0.0	0.0	0.0
OTU1069	0.0	0.0	0.0	0.0	0.0	0.0	0.0	0.0	0.0	0.0	0.0	0.0	0.0	0.0	0.0	0.0	0.0	0.0	0.0	0.0	0.0	0.0	0.0	0.0	0.0	0.0	0.0	0.0	0.0	0.0	0.0	0.0	0.0	0.0	0.0	0.0	0.0	0.0	0.0	0.0	0.0	0.0	0.0	0.0	0.0	0.0	0.0	0.0	0.0
OTU1071	0.000667	0.003818	0.010731	0.004808	0.000929	5e-05	0.101085	0.004613	0.009915	0.000347	0.033667	0.019401	0.001129	0.017267	0.015443	0.000253	0.004633	0.000375	0.025507	0.00957	0.003882	0.018444	0.000238	0.00046	0.000127	0.005966	0.000105	0.0	0.002273	0.004296	0.0	5.9e-05	8.3e-05	0.000275	0.005934	0.006818	0.00268	0.007022	0.013252	0.000437	0.001017	0.01553	0.014867	0.000864	5.4e-05	0.027298	0.008159	0.00016	0.141624
OTU1072	0.0	0.0	0.0	0.0	0.0	0.0	0.0	0.0	0.0	0.0	0.0	0.0	0.0	0.0	0.0	0.0	0.0	0.0	0.0	0.0	0.0	1.7e-05	0.0	0.000125	0.0	0.0	0.0	0.0	0.0	0.0	0.0	0.0	0.0	0.0	0.0	0.0	0.0	0.0	4.8e-05	0.0	0.0	0.0	0.0	4e-05	0.0	0.0	0.0	0.0	0.0
OTU1074	0.0	0.0	0.0	0.0	0.0	0.0	0.0	0.0	0.0	0.0	0.0	0.0	0.0	0.0	0.0	0.0	0.0	0.0	0.0	0.0	0.0	0.0	0.0	0.0	0.0	0.0	0.0	0.0	0.0	0.0	0.0	0.0	0.0	3.7e-05	0.0	0.0	0.0	0.0	0.0	0.0	0.0	0.0	0.0	0.0	0.0	0.0	0.0	0.0	0.0
OTU1076	0.0	0.0	0.0	0.0	0.0	0.000389	0.0	0.0	7.3e-05	0.0	0.0	0.0	0.0	0.0	0.000112	0.000605	6.9e-05	3.8e-05	0.0	0.0	0.000491	0.0	0.0	0.0	0.0	0.0	0.000122	0.0	5.1e-05	0.0	0.0	5.7e-05	0.0	4.8e-05	0.000353	6e-05	0.0	0.0	3.9e-05	0.0	0.0	3.2e-05	0.0	0.0	0.0	0.0	4e-05	0.0	0.0
OTU1077	0.0	0.0	0.0	0.0	0.0	0.0	0.0	0.0	0.0	0.0	0.0	0.0	0.0	0.0	0.0	0.0	0.0	0.0	0.0	0.0	0.0	0.0	0.0	0.0	0.0	0.0	0.0	0.0	0.0	0.0	0.0	0.0	0.0	0.0	0.0	0.0	0.0	0.0	0.0	0.0	0.0	0.0	0.0	0.0	0.0	0.0	0.0	0.0	0.0
OTU1078	0.0	0.0	0.0	0.0	0.0	0.0	0.0	0.0	0.0	0.0	0.0	0.0	0.0	0.0	0.0	0.0	0.0	0.0	0.0	0.0	0.0	0.0	0.0	0.0	0.0	0.0	0.0	0.0	0.0	0.0	0.0	0.0	0.0	0.0	0.0	0.0	0.0	0.0	0.0	0.0	0.0	0.0	0.0	0.0	0.0	0.0	0.0	0.0	2.7e-05
OTU1079	0.0	0.0	0.0	0.0	0.0	0.0	0.0	0.0	0.0	0.0	0.0	0.0	0.0	0.0	0.0	0.0	0.0	0.0	0.0	0.0	0.0	0.0	0.0	0.0	0.0	0.0	0.0	0.0	0.0	0.0	0.0	0.0	0.0	0.0	0.0	0.0	0.0	0.0	0.0	0.0	0.0	0.0	0.0	0.0	0.0	0.0	0.0	0.0	0.0
OTU1080	0.0	0.0	0.0	0.0	0.0	0.0	0.0	0.0	0.0	0.0	0.0	0.0	0.0	0.0	9.5e-05	6.2e-05	0.0	0.0	0.0	0.0	0.0	0.0	0.0	0.0	0.0	0.0	0.0	0.0	0.0	0.0	0.0	0.0	0.0	0.0	5.2e-05	0.000155	0.0	0.0	0.0	0.0	0.0	0.0	0.0	0.0	0.0	0.0	0.0	0.0	0.0
OTU1081	0.0	0.000444	0.0	0.0	0.0	0.002122	0.0	0.0	0.0	6.4e-05	0.0	0.0	0.0	0.0	0.000307	0.000132	0.0	0.001491	0.0	0.0	0.001949	0.0	0.000217	0.000431	0.0	0.0	0.0	0.0	0.0	0.0	0.0	0.000586	0.000367	0.001056	5.7e-05	0.000121	0.001351	0.000133	5.3e-05	0.0	0.0	8.1e-05	0.000125	0.000818	0.00011	0.0	0.001166	0.0	0.0
OTU1083	0.0	4.5e-05	0.0	0.0	0.0	0.000379	0.0	0.0	0.0	0.0	0.0	0.0	0.0	0.0	0.000151	6.8e-05	2.6e-05	0.0	0.0	0.0	0.000113	0.0	0.0	3.1e-05	0.0	0.0	0.0	0.0	0.0	5.8e-05	6.7e-05	0.000412	0.000178	0.000319	0.000145	6.3e-05	0.0	0.0	4.7e-05	0.0	0.0	3e-05	3.8e-05	3.8e-05	0.0	0.0	6.3e-05	0.0	0.0
OTU1084	0.00105	0.00826	0.00017	2.9e-05	0.0	0.000708	0.0	0.005171	0.000851	0.002948	0.000154	0.000137	0.0	0.0	0.000477	6.7e-05	0.000338	0.003846	0.0	8.4e-05	0.002852	4e-05	0.002021	0.001517	0.000109	4.3e-05	0.00108	7.1e-05	0.000331	0.0	0.00064	0.002114	0.004828	0.001753	0.000517	0.000835	0.020745	0.0	0.001076	7.4e-05	0.002478	0.00063	0.000668	0.000934	0.000446	0.002225	0.000461	0.001631	0.0
OTU1086	0.0	0.0	0.0	0.0	0.0	0.0	0.0	0.0	0.0	0.0	0.0	0.0	0.0	0.0	0.0	0.0	0.0	0.0	0.0	0.0	0.0	0.0	0.0	0.0	0.0	0.0	0.0	0.0	0.0	0.0	0.0	0.0	0.0	0.0	0.0	0.0	0.0	0.0	0.0	0.0	0.0	0.0	0.0	0.0	0.0	0.0	0.0	0.0	0.0
OTU1087	0.0	0.0	0.0	2.7e-05	0.0	0.0	0.0	0.0	0.0	0.0	0.0	0.0	0.0	0.0	0.0	0.0	0.0	0.0	0.0	0.0	0.000157	0.0	5e-05	0.0	0.0	0.0	0.0	0.0	0.0	0.0	0.0	0.0	0.0	0.000114	0.0	0.0	0.0	0.0	0.0	0.0	0.0	0.0	0.0	0.0	0.0	0.0	3.1e-05	0.0	0.0
OTU1089	0.0	0.0	0.0	0.0	0.0	0.0	0.0	0.0	0.0	0.0	0.0	0.0	0.0	0.0	0.000102	0.000139	0.0	3.9e-05	3.2e-05	0.0	7.9e-05	0.0	3.9e-05	7.7e-05	0.0	0.0	0.0	0.0	0.0	0.0	0.0	0.000189	3.9e-05	0.0	0.000259	0.0	5.4e-05	4.4e-05	0.0	3.3e-05	0.0	0.0	0.0	4.4e-05	0.0	0.0	3.8e-05	0.0	0.0
OTU1091	0.0	0.0	0.0	0.0	0.0	0.0	0.0	0.0	0.0	0.0	0.0	0.0	0.0	0.0	0.0	0.0	0.0	0.0	0.0	0.0	0.0	0.0	0.0	0.0	0.0	0.0	0.0	0.0	0.0	0.0	0.0	0.0	0.0	0.0	0.0	0.0	0.0	0.0	0.0	0.0	0.0	0.0	0.0	0.0	0.0	0.0	0.0	0.0	0.0
OTU1092	0.0	0.0	0.0	0.0	0.0	0.0	0.0	0.0	0.0	0.0	0.0	0.0	0.0	0.0	0.0	0.0	0.0	0.000199	0.0	0.0	0.0	0.0	0.0	0.0	0.0	0.0	0.0	0.0	0.0	0.0	0.0	0.0	0.0	0.0	0.0	0.0	0.0	0.0	0.0	0.0	0.0	0.0	0.0	0.0	0.0	0.0	0.0	0.0	0.0
OTU1094	0.0	0.0	0.0	0.0	0.0	0.0	0.0	0.0	0.0	0.0	0.0	0.0	0.0	0.0	0.0	0.0	0.0	0.0	0.0	0.0	0.0	0.0	0.0	0.0	0.0	0.0	0.0	0.0	0.0	0.0	0.0	0.0	0.0	0.0	0.0	0.0	0.0	0.0	0.0	0.0	0.0	0.0	0.0	0.0	0.0	0.0	0.0	0.0	0.0
OTU1096	0.0	0.0	0.0	0.0	0.0	0.0	0.0	0.0	0.0	0.0	0.0	0.0	0.0	0.0	0.000403	0.0	0.0	0.0	0.0	0.0	0.0	0.0	0.000218	0.0	0.0	0.0	0.0	0.0	0.0	0.0	0.0	0.0	0.0	0.0	0.0	0.0	0.0	0.0	0.0	0.0	0.0	0.0	0.0	0.0	0.0	0.0	0.0	0.000187	0.0
OTU1097	0.0	0.0	0.0	0.0	0.0	0.0	0.0	0.0	0.0	0.0	0.0	0.0	0.0	0.0	0.0	0.0	0.0	0.0	0.0	0.0	0.0	0.0	0.0	0.0	0.0	0.0	0.0	0.0	0.0	0.0	0.0	0.0	0.0	0.0	0.0	0.0	0.0	0.0	0.0	0.0	0.0	0.0	0.0	0.0	0.0	0.0	0.0	0.0	0.0
OTU1098	0.0	4.6e-05	0.0	0.0	0.0	4.7e-05	0.0	0.0	0.0	0.0	0.0	0.0	0.0	2.7e-05	8.9e-05	0.003684	0.00022	0.00015	0.0	0.0	0.000484	0.000147	4.2e-05	0.0	0.0	0.0	7.1e-05	0.0	0.000107	0.0	0.0	0.000149	3.5e-05	4.4e-05	0.000211	0.0	0.0	0.0	0.0	2.7e-05	3.2e-05	0.0	4.4e-05	0.0	5.2e-05	0.0	0.0	0.0	0.0
OTU1099	0.0	0.0	0.0	0.0	0.0	0.0	0.0	0.0	0.0	0.0	0.0	0.0	0.0	0.0	0.0	0.0	0.0	0.0	0.0	0.0	0.0	0.0	0.0	0.0	0.0	0.0	0.0	0.0	0.0	0.0	0.0	0.0	0.0	0.0	0.0	0.0	0.0	0.0	0.0	0.0	0.0	0.0	0.0	0.0	0.0	7.8e-05	0.0	0.0	0.0
OTU1100	0.0	0.0	0.0	0.0	0.0	0.0	0.0	0.0	0.0	0.0	0.0	0.0	0.0	0.0	0.0	0.0	0.0	0.0	0.0	0.0	0.0	0.0	0.0	0.0	0.0	0.0	3.5e-05	0.0	0.0	0.0	0.0	0.0	0.0	0.0	0.0	0.0	0.0	0.0	0.0	0.0	0.0	0.0	0.0	0.0	0.0	0.0	0.0	0.0	0.0
OTU1102	0.0	0.0	0.0	0.0	0.0	0.0	0.0	0.0	0.0	0.0	0.0	0.000188	0.0	0.0	0.000189	0.0	2.6e-05	3.1e-05	0.0	0.0	0.0	0.0	0.0	0.0	0.0	0.0	0.0	7.8e-05	0.0	0.0	0.000656	0.000147	0.0	0.0	0.000202	0.0	0.0	0.0	0.0	0.000114	0.0	0.0	0.0	0.0	0.0	0.0	0.0	0.000307	0.0
OTU1104	0.0	0.0	0.0	0.0	0.0	0.0	0.0	0.0	0.0	0.0	0.0	0.0	0.0	0.0	0.0	0.0	0.0	0.0	0.0	0.0	0.0	0.0	0.0	0.0	0.0	0.0	0.0	0.0	0.0	0.0	0.0	0.0	0.0	0.0	0.0	0.0	0.0	0.0	0.0	0.0	0.0	0.0	0.0	0.0	0.0	0.0	0.0	0.0	0.0
OTU1105	0.0	0.0	0.0	0.0	0.0	0.0	0.0	0.0	0.0	0.0	0.0	0.0	0.0	0.0	0.0	0.0	0.0	0.0	0.0	0.0	0.0	0.0	0.0	0.0	0.0	0.0	0.0	0.0	0.0	0.0	0.0	0.0	0.0	0.0	0.0	0.0	0.0	0.0	0.0	0.0	0.0	0.0	0.0	0.0	0.0	0.0	0.0	0.0	0.0
OTU1112	0.0	0.0	0.0	0.0	0.0	0.0	0.0	0.0	0.0	0.0	0.0	0.0	0.0	0.0	0.0	0.0	0.0	0.0	0.0	0.0	0.0	0.0	0.0	0.0	0.0	0.0	0.0	0.0	5e-05	0.0	0.0	0.0	0.0	0.0	0.0	0.0	0.0	0.0	0.0	0.0	0.0	0.0	0.0	0.0	0.0	0.0	0.0	0.0	0.0
OTU1113	0.00105	0.00346	0.0	2.5e-05	0.0	0.002309	0.0	0.000246	6.2e-05	7.4e-05	0.000102	4.7e-05	0.0	0.0	0.000732	0.000455	0.000167	0.004966	0.0	4e-05	0.004249	0.0	0.000486	0.000484	0.0	0.0	0.000282	4.6e-05	0.000382	0.0	0.000231	0.002666	0.000772	0.002425	0.000597	0.000255	0.004168	0.000171	0.000184	0.0	0.000719	0.000487	0.000401	0.000864	0.000217	0.000561	0.000796	0.000537	0.0
OTU1114	0.000361	0.0	0.0	0.0	0.0	0.0	0.0	0.0	0.0	0.0	0.0	0.0	0.0	0.0	0.00027	0.0	0.0	0.0	0.0	0.0	0.0	0.0	0.0	0.0	0.0	0.0	0.0	0.0	0.000207	0.0	0.0	0.0	0.0	0.0	0.0	0.0	0.0	0.000643	4.6e-05	0.0	0.0	0.0	0.0	4.4e-05	0.0	0.0	0.0	0.0	0.0
OTU1116	0.0	0.0	0.0	0.0	0.0	0.0	0.0	0.0	0.0	0.0	0.0	0.0	0.0	0.0	0.0	0.0	0.0	0.0	0.0	0.0	0.0	0.0	0.0	0.0	0.0	0.0	0.0	0.0	0.0	0.0	0.0	0.0	0.0	0.0	0.0	0.0	0.0	0.0	0.0	0.0	0.0	0.0	0.0	0.0	0.0	0.0	0.0	0.0	0.0
OTU1117	0.0	0.0	0.0	0.0	0.0	0.0	0.0	0.0	0.0	0.0	0.0	0.0	0.0	0.0	0.0	0.0	0.0	0.000617	0.0	0.0	0.0	0.0	0.0	0.0	0.0	0.0	0.0	0.0	0.0	0.0	0.0	0.0	0.0	0.0	0.0	0.0	0.0	4.3e-05	0.0	0.0	0.0	0.0	0.0	0.0	0.0	0.0	0.0	0.0	0.0
OTU1119	0.0	0.0	0.0	0.0	0.0	0.0	0.0	0.0	0.0	0.0	0.0	0.0	0.0	0.0	0.0	0.0	0.0	0.0	0.0	0.0	0.0	0.0	0.0	0.0	0.0	0.0	0.0	0.0	0.0	0.0	0.0	0.0	0.0	0.0	0.0	0.0	0.0	0.0	0.0	0.0	0.0	0.0	0.0	0.0	0.0	0.0	0.0	0.0	0.0
OTU1120	0.0	0.0	0.0	0.0	0.0	0.0	0.0	0.0	0.0	0.0	0.0	0.0	0.0	0.0	0.0	0.0	0.0	0.0	6.8e-05	0.0	0.0	2.1e-05	0.0	0.0	0.000145	0.0	0.0	0.0	0.0	0.0	0.0	0.0	0.0	0.0	0.0	0.0	0.0	4.5e-05	0.0	0.0	0.0	0.0	0.0	0.0	0.0	0.0	0.0	0.0	3.1e-05
OTU1121	0.0	0.0	0.0	0.0	0.0	0.0	0.0	0.0	0.0	0.0	0.0	0.0	0.0	0.0	0.0	0.0	0.0	0.0	0.0	0.0	0.0	0.0	0.0	0.0	0.0	0.0	0.0	0.0	0.0	0.0	0.0	0.0	0.0	0.0	0.0	0.0	0.0	0.0	0.0	0.0	0.0	0.0	0.0	0.0	0.0	0.0	0.0	0.0	0.0
OTU1122	0.0	0.0	0.0	0.0	0.0	0.0	0.000224	2.7e-05	0.00014	0.0	0.0	8.2e-05	0.0	0.000132	0.0	0.0	0.0	0.0	0.0	0.0	0.0	0.0	0.0	0.0	0.0	0.0	0.0	0.0	0.0	0.000107	0.0	0.0	0.0	0.0	0.0	0.0	0.0	4.5e-05	0.000103	2.5e-05	0.0	2.8e-05	0.0	4.8e-05	0.0	0.000251	0.0	0.0	0.0
OTU1124	0.0	0.0	0.0	0.0	0.0	0.0	0.0	0.0	0.0	0.0	0.0	0.0	0.0	0.0	0.00071	0.0	0.0	0.0	0.0	0.0	0.0	0.0	0.0	0.0	0.0	0.0	0.0	0.0	0.0	0.0	0.0	0.0	0.0	0.0	0.0	0.0	0.0	0.0	0.0	0.0	0.0	0.0	0.0	0.0	0.0	0.0	0.0	0.0	0.0
OTU1126	0.0	0.0	0.0	0.0	0.0	0.0	0.0	0.0	0.0	0.0	0.0	0.0	0.0	0.0	0.0	0.0	0.0	0.0	0.0	0.0	0.0	0.0	8.8e-05	0.0	0.0	0.0	0.0	0.0	0.0	0.0	0.0	0.0	0.0	0.0	0.0	0.0	0.0	0.0	0.0	0.0	0.0	0.0	0.0	4.1e-05	0.0	0.000237	0.0	0.0	0.0
OTU1127	0.0	0.0	0.0	0.0	0.0	0.0	0.0	0.0	0.0	0.0	0.0	0.0	0.0	0.0	0.0	0.0	0.0	0.0	0.0	0.0	3.2e-05	4.8e-05	0.000102	0.0	0.0	0.0	0.0	0.0	0.0	0.0	0.0	0.0	0.0	0.0	9.2e-05	0.0	0.0	0.0	0.0	0.0	0.0	0.0	0.0	4.6e-05	0.0	8.2e-05	0.0	0.0	0.0
OTU1129	0.0	0.0	8.5e-05	0.0	0.0	0.0	0.0	0.0	0.0	0.0	0.0	0.0	0.000742	0.0	0.0	0.0	0.0	0.0	0.0	0.0	0.0	0.0	0.0	0.0	0.0	0.0	0.0	0.0	0.0	0.0	0.0	0.0	0.0	0.0	0.0	0.0	0.0	9.1e-05	0.0	0.0	0.0	0.0	0.0	0.0	0.0	0.0	0.0	0.0	0.0
OTU1130	0.0	0.0	0.0	0.0	0.0	0.0	0.0	0.0	0.0	0.0	0.0	0.0	0.0	0.0	0.0	0.0	0.0	0.0	0.0	0.0	0.0	0.0	0.0	0.000718	0.0	0.0	0.0	0.0	0.0	0.0	0.0	0.0	0.0	0.0	0.0	0.0	0.0	0.0	0.0	0.0	0.0	0.0	0.0	4.9e-05	0.0	0.0	0.0	0.0	0.0
OTU1131	0.0	0.0	0.0	0.0	0.0	0.0	0.0	0.0	0.0	0.0	0.0	0.0	0.0	0.0	0.0	0.0	0.0	0.0	0.0	0.0	0.0	0.0	0.0	0.0	0.0	0.0	0.0	0.0	0.0	0.0	0.0	0.0	0.0	0.0	0.0	0.0	0.0	0.0	0.0	0.0	0.0	0.0	0.0	0.0	0.0	0.0	0.0	0.0	0.0
OTU1132	0.0	0.0	0.0	0.0	0.0	0.0	0.0	0.0	0.0	0.0	0.0	0.0	0.0	0.0	0.0	0.0	0.0	0.0	0.0	0.0	0.0	0.0	0.0	0.0	0.0	0.0	0.0	0.0	0.0	0.0	0.0	0.0	0.0	0.0	0.0	0.0	0.0	0.0	0.0	0.0	0.0	0.0	0.0	0.0	0.0	0.0	0.0	0.0	0.0
OTU1134	0.0	0.0	0.0	0.0	0.0	0.0	0.0	2.2e-05	0.000364	0.0	0.0	0.0	0.0	0.0	0.000337	6.4e-05	9.3e-05	0.000202	0.0	0.0	0.0	0.0	4.6e-05	0.0	0.0	0.0	0.0	7.2e-05	9.9e-05	0.0	0.0	0.000279	0.000166	0.0	0.000503	0.0	0.0	0.0	0.0	0.0	0.0	0.0	4.2e-05	0.0	0.000113	8.8e-05	0.0	0.0	0.0
OTU1135	0.0	0.0	0.0	0.0	0.0	0.0	0.0	0.0	0.0	0.0	0.0	0.0	0.0	0.0	0.0	0.0	0.0	0.0	0.0	0.0	0.0	0.0	0.0	0.0	0.0	0.0	0.0	0.0	0.0	0.0	0.0	0.0	0.0	0.0	0.0	0.0	0.0	0.0	0.0	0.0	0.0	0.0	0.0	0.0	0.0	0.0	0.0	0.0	0.0
OTU1136	0.0	0.0	0.0	0.0	0.0	0.0	0.0	0.0	0.0	0.0	0.0	0.0	0.0	0.0	0.0	0.0	0.0	0.0	0.0	0.0	0.0	0.0	0.0	0.0	0.0	0.0	0.0	0.0	0.0	0.0	0.0	0.0	0.0	0.0	0.0	0.0	0.0	0.0	0.0	0.0	0.0	0.0	0.0	0.0	0.0	0.0	0.0	0.0	0.0
OTU1137	0.00041	0.000239	0.0	7e-05	0.0	0.001054	0.0	0.000176	0.001481	0.0	0.000141	0.000247	0.0	2.9e-05	0.001889	0.036753	0.001263	0.003094	6.9e-05	0.000202	0.00348	0.000601	0.00018	9e-05	3.7e-05	0.000196	0.00275	0.000747	0.001091	0.000284	0.000541	0.002168	0.000846	0.000414	0.005708	0.00025	0.000197	0.0	0.000133	0.000175	9.2e-05	0.000182	0.000558	0.000388	0.001555	0.000478	0.00032	0.0	0.0
OTU1139	0.0	0.0	0.0	0.0	0.0	0.0	0.0	0.0	0.0	0.0	0.0	0.0	0.0	0.0	0.0	0.0	0.0	0.0	0.0	0.0	6.3e-05	0.0	0.0	0.0	0.0	0.0	0.0	0.0	0.0	0.0	0.0	5.2e-05	0.0	0.000134	0.0	0.0	0.0	0.0	0.0	0.0	4.1e-05	0.0	0.0	0.0	0.0	0.0	0.0	0.0	0.0
OTU1140	0.0	0.0	0.0	0.0	0.0	0.0	0.0	0.0	0.0	0.0	0.0	0.0	0.0	0.0	0.0	0.0	0.0	0.0	0.0	0.0	0.0	0.0	0.0	0.0	0.0	0.0	0.0	0.0	0.0	0.0	0.0	0.0	0.0	0.0	0.0	0.0	0.0	0.0	0.0	0.0	0.0	0.0	0.0	0.0	0.0	0.0	0.0	0.0	0.0
OTU1141	0.0	0.0	0.0	0.0	0.0	0.0	0.0	0.0	0.0	0.0	0.0	0.0	0.0	0.0	0.0	0.0	0.0	2.9e-05	0.0	0.0	0.0	0.0	0.0	0.0	0.0	0.0	0.0	0.000128	0.00011	0.0	0.0	0.0	0.0	0.0	0.0	0.0	0.0	0.0	5.3e-05	0.0	0.0	0.0	0.0	0.0	0.000168	0.0	0.0	0.0	0.0
OTU1142	0.0	0.0	0.0	0.0	0.0	0.0	0.0	0.0	0.0	0.0	0.0	0.0	0.0	0.0	0.0	0.000202	0.000421	0.0	0.0	0.0	0.000109	0.0	0.0	0.0	0.0	0.0	0.0	0.0	0.0	0.0	0.0	0.0	0.0	0.0	0.000144	0.0	0.0	0.0	0.0	0.0	0.0	0.0	9.4e-05	0.0	0.0	0.0	0.0	0.0	0.0
OTU1143	0.0	0.0	0.0	0.0	0.0	0.0	0.0	0.0	0.0	0.0	0.0	0.0	0.0	0.0	0.0	0.0	0.0	0.0	0.0	0.0	0.0	0.0	0.0	0.0	0.0	0.0	0.0	0.0	0.0	0.0	0.0	0.0	0.0	0.0	0.0	0.0	0.0	0.0	0.0	0.0	0.0	0.0	0.0	0.0	0.0	0.0	0.0	0.0	0.0
OTU1144	4.9e-05	0.0	0.0	0.0	0.0	0.0	0.0	0.0	0.0	0.0	0.0	0.0	0.0	0.0	0.0	0.0	0.0	0.0	0.0	0.0	0.0	0.0	0.0	0.0	0.0	0.0	0.0	0.0	0.0	0.0	0.0	0.0	0.0	0.0	0.0	0.0	0.0	0.0	0.0	0.0	0.0	0.0	0.0	0.0	0.0	0.0	0.0	0.0	0.0
OTU1147	0.000559	0.000129	0.0	0.0	0.0	0.0	0.0	0.0	0.0	0.0	0.0	0.0	0.0	0.0	0.000281	0.000409	0.000696	0.0	6.8e-05	0.000292	0.000102	3.5e-05	5.1e-05	0.00071	0.0	0.0	0.0	8e-05	5.7e-05	0.0	5.1e-05	0.001252	0.000199	8.4e-05	0.000154	0.000127	8.6e-05	0.0	0.0	0.0	0.0	3.9e-05	0.000139	0.000504	0.0	0.0	9.7e-05	0.0	0.0
OTU1149	0.0	4.7e-05	0.0	0.0	0.0	0.001097	0.0	0.0	0.0	0.0	0.0	0.0	0.0	0.0	0.0	0.0	0.0	0.0	0.0	0.0	3.9e-05	0.0	5e-05	0.0	0.0	0.0	0.0	0.0	0.0	0.0	0.0	0.0	0.0	0.0	0.0	0.0	0.0	0.0	0.0	0.0	0.0	0.0	0.0	0.000122	0.0	0.0	0.0	0.0	0.0
OTU1151	0.0	0.0	0.0	0.0	0.0	0.0	0.0	0.0	0.0	0.0	0.0	0.0	0.0	0.0	5.6e-05	0.0	0.0	0.0	0.0	0.0	0.0	0.0	0.0	0.0	0.0	0.0	0.0	0.0	0.0	0.0	0.0	0.0	0.0	0.0	0.0	0.0	0.0	0.0	0.0	0.0	0.0	0.0	0.0	0.0	0.0	0.0	0.0	0.0	0.0
OTU1152	0.0	0.0	8.8e-05	0.0	0.0	4.2e-05	0.0	0.0	0.0	0.0	0.0	0.0	0.0	0.0	0.0	0.0	0.0	0.0	0.0	0.0	0.0	0.0	0.0	0.0	3.4e-05	0.0	3.3e-05	0.0	0.000198	0.0	0.0	0.0	0.0	0.0	0.0	0.000408	0.0	0.0	0.0	0.0	0.0	0.0	0.0	0.0	0.0	0.0	0.0	0.0	0.0
OTU1153	5.2e-05	0.0	0.0	0.0	0.0	0.0	0.0	0.0	0.0	0.0	0.0	0.0	0.0	0.0	0.0	0.0	0.0	0.0	0.0	0.0	0.0	0.0	0.0	0.0	0.0	0.0	0.0	7.2e-05	0.000114	0.0	0.000193	5.5e-05	0.0	0.0	0.0	0.0	0.0	0.0	0.0	0.0	0.0	0.0	0.0	0.0	0.000126	0.0	0.0	0.0	0.0
OTU1156	9.8e-05	4.2e-05	0.0	0.0	3.5e-05	0.0	3.8e-05	0.000726	0.000533	0.0	0.000196	0.0	4.4e-05	0.000449	0.000725	6.4e-05	0.000709	0.000519	0.0	0.0	3.7e-05	0.0	4.9e-05	9e-05	0.0	0.0	0.0	2.8e-05	0.000159	0.0	0.0	0.000131	0.00073	3.7e-05	0.000154	0.000149	4.6e-05	0.0	0.0	3.1e-05	0.0	0.0	4e-05	9.2e-05	0.0	0.000868	3.5e-05	0.0	0.0
OTU1159	0.0	0.0	0.0	0.0	0.0	0.0	0.0	0.0	0.0	0.0	0.0	0.0	0.0	0.0	0.0	0.0	0.0	0.0	0.0	0.0	0.0	0.0	0.0	0.0	0.0	0.0	0.0	0.0	0.0	0.0	0.0	0.0	0.0	0.0	0.0	0.0	0.0	0.0	0.0	0.0	0.0	0.0	0.0	0.0	0.0	0.000167	0.0	0.0	0.0
OTU1160	0.0	0.0	0.0	0.0	0.0	0.0	0.0	0.0	0.0	0.0	0.0	0.0	0.0	0.0	0.0	0.0	0.0	0.0	0.0	0.0	0.0	0.0	0.0	0.0	0.0	0.0	0.0	0.0	0.0	0.0	0.0	0.0	0.0	0.0	0.0	0.0	0.0	0.0	0.0	0.0	0.0	0.0	0.0	0.0	0.0	0.0	0.0	0.0	0.0
OTU1161	0.0	0.0	0.0	5.5e-05	0.0	0.0	0.0	0.0	0.0	0.0	0.0	0.0	0.0	0.0	0.000974	6.8e-05	0.0	4.4e-05	0.0	0.0	0.000144	6.8e-05	0.000584	0.00039	0.0	0.0	0.0	0.0	0.0	0.0	0.0	0.0	0.0	0.000118	0.0	0.0	0.000163	0.0	0.0	0.0	0.0	4e-05	0.0	0.0	0.0	0.0	0.000246	5.6e-05	0.0
OTU1162	4.3e-05	0.000513	0.0	0.0	0.0	4.4e-05	0.0	3e-05	0.000146	0.0	0.0	4.3e-05	0.0	0.0	0.000153	0.0	0.0	0.000288	0.0	0.0	0.0	0.0	0.0	0.0	0.0	0.0	0.0	7.7e-05	0.0	0.0	0.0	0.000141	0.000321	3.7e-05	0.000101	6.9e-05	8.3e-05	0.0	0.0	0.0	0.0	0.0	0.0	0.0	0.0	0.0	0.000143	0.000613	0.0
OTU1164	0.0	0.0	0.0	0.0	0.0	0.0	0.0	0.0	0.0	0.0	0.0	0.0	0.0	0.0	0.0	0.0	0.0	0.0	0.0	0.0	0.0	0.0	0.0	0.0	0.0	0.0	0.0	0.0	0.0	0.0	0.0	0.0	0.0	0.0	0.0	0.0	0.0	0.0	0.0	0.0	0.0	0.0	0.0	0.0	0.0	0.0	0.0	0.0	0.0
OTU1167	0.0	0.0	0.0	0.0	0.0	0.0	0.0	0.0	0.0	0.0	0.0	0.0	0.0	0.0	0.0	0.0	0.0	0.0	0.0	0.0	0.0	0.0	0.0	0.0	0.0	0.0	0.0	0.0	0.0	0.0	6e-05	0.0	0.0	0.0	0.0	0.0	0.0	0.0	0.0	0.0	0.0	0.0	0.0	0.0	0.0	0.0	0.0	0.0	0.0
OTU1169	0.0	0.0	0.0	0.0	0.0	0.0	0.0	0.0	0.0	0.0	0.0	0.0	0.0	0.0	0.0	0.0	0.0	0.0	0.0	0.0	0.0	0.0	0.0	0.0	0.0	0.0	0.0	0.0	0.0	0.0	0.0	0.0	0.0	0.0	0.0	0.0	0.0	0.0	0.0	0.0	0.0	0.0	0.0	0.0	0.0	0.0	0.0	0.0	0.0
OTU1171	0.0	0.0	0.0	0.0	0.0	0.0	0.0	0.0	0.0	0.0	0.0	0.0	0.0	0.0	0.000205	0.0	0.0	7.2e-05	0.0	0.0	0.0	0.0	0.0	0.0	0.0	3.3e-05	0.0	0.0	0.0	0.0	0.0	0.0	0.0	0.0	0.0	0.0	0.0	0.0	0.0	0.0	0.0	0.0	0.0	4.9e-05	0.0	0.0	0.0	0.0	0.0
OTU1172	0.0	0.0	0.0	0.0	0.0	0.0	0.0	0.0	0.0	0.0	0.0	0.0	0.0	0.0	0.0	0.0	0.0	0.0	0.0	3.3e-05	0.0	0.0	0.0	0.0	0.0	0.0	0.0	0.0	0.0	0.0	0.0	0.0	0.0	0.0	4.6e-05	0.0	0.0	4.2e-05	0.0	0.0	0.0	0.0	0.0	0.0	0.0	0.0	0.0	0.0	0.0
OTU1174	0.0	0.0	0.0	3.5e-05	0.0	0.0	0.0	0.0	0.0	0.0	0.0	0.0	0.0	0.0	0.0	0.0	0.000102	0.0	0.0	0.0	0.0	0.0	0.0	0.0	0.0	0.0	0.0	0.0	0.0	0.0	0.0	0.0	0.0	0.0	0.0	0.0	0.0	0.0	0.0	0.0	0.0	0.0	0.0	0.0	0.0	0.0	0.0	0.0	0.0
OTU1175	0.0	0.0	0.0	0.0	0.0	0.0	0.0	0.0	0.0	0.0	0.0	0.0	0.0	0.0	0.0	0.0	0.0	0.0	0.0	0.0	0.0	0.0	3.8e-05	0.0	0.0	0.0	0.0	0.0	0.0	0.0	0.0	0.0	0.0	0.0	0.0	0.0	0.0	0.0	0.0	0.0	0.0	0.0	0.0	0.0	0.0	0.0	0.0	0.0	0.0
OTU1176	0.0	0.0	0.0	0.0	0.0	0.0	0.0	0.0	0.0	0.0	0.0	3.7e-05	0.0	0.0	0.0	0.0	0.0	0.0	0.0	0.0	0.0	0.0	0.0	0.0	0.0	0.0	0.0	4.7e-05	0.0	0.0	0.0	8.9e-05	3.5e-05	0.0	0.0	0.0	0.0	0.0	0.0	0.0	0.0	0.0	0.0	0.0	0.0	0.000168	0.0	0.0	0.0
OTU1177	0.0	0.0	0.0	0.0	0.0	0.0	0.0	0.0	0.0	0.0	0.0	0.0	0.0	0.0	0.0	0.0	0.0	0.0	0.0	0.0	0.0	0.0	0.0	0.0	0.0	0.0	0.0	0.0	0.0	0.0	0.0	0.0	0.0	0.0	0.0	0.0	0.0	0.0	0.0	0.0	0.0	0.0	0.0	0.0	0.0	0.0	0.0	0.0	0.0
OTU1179	0.0	0.0	0.0	0.0	0.0	0.0	0.0	0.0	0.0	0.0	0.0	0.0	0.0	0.0	0.0	0.0	0.0	0.0	0.0	0.0	0.0	0.0	4e-05	0.0	0.0	0.0	0.0	0.0	0.0	0.0	0.0	0.0	0.0	0.0	0.0	0.0	0.0	0.0	0.0	0.0	0.0	0.0	0.0	0.0	0.0	0.0	0.0	0.0	0.0
OTU1180	0.0	4.1e-05	0.0	4.7e-05	0.0	0.0	0.0	0.0	0.0	0.0	0.0	0.0	0.0	0.0	0.000796	0.0	0.0	0.0	0.0	0.0	0.0	0.0	0.0	4e-05	0.0	0.0	0.0	3.8e-05	0.000365	0.0	0.0	0.0	4.1e-05	4e-05	9.7e-05	0.0	0.000347	0.0	0.0	0.0	0.0	0.000144	0.0	5.1e-05	0.0	8.3e-05	7e-05	0.0	0.0
OTU1185	0.0	0.0	0.0	0.0	0.0	0.0	0.0	0.0	0.000214	0.0	0.0	0.0	0.0	3.4e-05	0.0	0.0	0.0	0.0	2.6e-05	0.0	0.0	0.0	0.0	0.0	0.0	0.0	0.0	0.0	0.0	0.0	0.0	0.0	0.0	0.0	0.0	0.0	3.7e-05	0.0	0.0	0.0	0.0	0.0	0.0	0.0	0.0	7.9e-05	0.0	0.0	0.0
OTU1189	0.0	0.0	0.0	0.0	0.0	0.0	6.8e-05	0.0	0.0	0.0	0.0	0.0	0.0	6.3e-05	0.0	0.0	6.3e-05	0.0	0.0	0.0	0.0	0.0	0.0	0.0	0.0	0.0	0.0	0.0	0.0	0.0	0.0	4.2e-05	0.0	0.0	0.0	5.7e-05	0.0	0.0	0.0	0.0	0.0	0.0	0.0	4.6e-05	0.0	0.0	0.0	0.000119	0.0
OTU1191	0.0	0.0	0.0	0.0	0.0	0.0	0.0	0.0	0.0	0.0	0.0	0.0	0.0	0.0	0.0	0.0	0.0	0.0	0.0	0.0	0.0	0.0	0.0	0.0	0.0	0.0	0.0	0.0	0.0	0.0	0.0	0.0	0.0	0.0	4.8e-05	0.0	0.0	0.0	0.0	0.0	0.0	0.0	0.0	0.0	0.0	0.0	0.0	0.0	0.0
OTU1192	5.2e-05	0.0	0.0	0.0	0.0	0.0	0.0	0.0	0.0	0.0	0.0	0.0	0.0	0.0	0.0	0.000137	0.0	0.000467	0.0	0.0	0.000196	0.0	0.0	0.0	0.0	0.0	0.0	3.9e-05	0.000104	0.0	0.0	0.0	0.0	0.000197	0.0	6.5e-05	7.5e-05	0.0	4.8e-05	0.0	0.000375	0.0	0.0	5.3e-05	0.0	7.6e-05	0.0	0.0	0.0
OTU1193	0.0	0.0	0.0	0.0	0.0	0.0	0.0	0.0	0.0	0.0	0.0	0.0	0.0	0.0	0.0	0.0	0.0	0.0	0.0	0.0	0.0	0.0	0.0	0.0	0.0	0.0	0.0	0.0	0.0	0.0	0.0	0.0	0.0	0.0	0.0	0.0	0.0	0.0	0.0	0.0	0.0	0.0	0.0	4.7e-05	0.0	0.0	0.0	0.0	0.0
OTU1197	0.0	0.0	0.0	0.0	0.0	0.0	0.0	0.0	0.0	0.0	0.0	0.0	0.0	0.0	0.0	0.0	0.0	0.0	0.0	0.0	0.0	0.0	0.0	0.0	0.0	0.0	0.0	0.0	0.0	0.0	0.0	0.0	0.0	0.0	0.0	0.0	0.0	0.0	0.0	0.0	0.0	0.0	0.0	0.0	0.0	0.0	0.0	0.0	0.0
OTU1198	0.0	0.0	0.0	0.0	0.0	0.0	0.0	0.0	0.0	0.0	0.0	0.0	0.0	0.0	0.0	0.0	0.0	0.0	0.0	0.0	0.0	0.0	0.0	0.0	0.0	0.0	0.0	0.0	0.0	0.0	0.0	0.0	0.0	0.0	0.0	0.0	0.0	0.0	0.0	0.0	0.0	0.0	0.0	0.0	0.0	0.0	0.0	0.0	0.0
OTU1199	0.001611	0.0	0.0	0.0	0.0	0.0	0.0	0.0	0.0	0.0	0.0	0.0	0.0	0.0	0.0	0.0	0.0	0.0	0.0	0.0	0.0	0.0	0.0	0.0	0.0	0.0	0.0	0.0	0.0	0.0	0.0	0.0	0.0	0.0	0.0	0.0	0.0	0.0	5e-05	0.0	0.0	0.0	0.0	0.0	0.0	0.0	0.0	0.0	0.0
OTU1201	0.0	0.0	0.0	0.0	0.0	0.0	0.0	0.0	0.0	0.0	0.0	0.0	0.0	0.0	0.0	0.0	0.0	0.0	0.0	0.0	0.0	0.0	0.0	0.0	0.0	0.0	0.0	0.0	0.0	0.0	0.0	0.0	0.0	0.0	0.0	0.0	0.0	0.0	0.0	0.0	0.0	0.0	0.0	0.0	0.0	0.0	0.0	0.0	0.0
OTU1202	0.0	0.0	0.0	0.0	0.0	0.0	0.0	0.0	0.0	0.0	0.0	0.0	0.0	0.0	4.2e-05	0.0	0.0	0.0	0.0	0.0	0.0	0.0	0.0	0.0	0.0	0.0	0.0	0.0	0.0	0.0	0.0	0.0	7.2e-05	0.0	0.0	0.0	0.0	0.0	0.0	0.0	0.0	0.0	0.0	0.0	0.0	0.0	0.0	0.0	0.0
OTU1203	0.0	0.0	0.0	0.0	0.0	0.0	0.0	0.0	0.0	0.0	0.0	0.0	0.0	0.0	0.0	0.0	0.0	0.0	0.0	0.0	0.0	0.0	0.0	0.0	0.0	0.0	0.0	0.0	0.0	0.0	0.0	0.0	0.0	0.0	0.0	0.0	0.0	0.0	0.0	0.0	0.0	0.0	0.0	0.0	0.0	0.0	0.0	0.0	0.0
OTU1204	0.0	0.0	0.0	0.0	0.0	0.0	0.0	0.0	0.0	0.0	0.0	0.0	0.0	0.0	0.0	0.0	0.0	0.0	0.0	0.0	4e-05	0.0	0.0	4e-05	0.0	0.0	0.0	0.0	0.0	0.0	0.0	0.0	0.0	0.000322	0.0	0.0	0.0	0.0	0.0	0.0	0.0	0.0	0.0	0.0	0.0	0.0	6.4e-05	0.0	0.0
OTU1205	0.0	0.0	0.0	0.0	0.0	0.0	0.0	0.0	0.0	0.0	0.0	0.0	0.0	0.0	0.0	0.0	0.0	0.000869	0.0	0.0	0.0	0.0	0.0	0.0	0.0	0.0	0.0	0.0	0.0	5.1e-05	0.0	0.0	0.0	0.0	0.0	0.0	0.0	0.0	0.0	3.6e-05	0.0	0.0	0.0	0.0	0.0	0.0	0.0	0.0	0.0
OTU1206	0.0	0.0	0.0	0.0	0.00042	0.0	0.0	0.0	0.0	0.0	0.0	0.0	0.0	0.0	0.0	0.0	0.0	0.0	0.0	0.0	0.0	0.0	0.0	0.0	0.0	0.0	0.0	0.0	0.0	0.0	0.0	0.0	0.0	0.0	0.0	0.0	0.0	0.0	0.0	0.0	0.0	0.0	0.0	0.0	0.0	0.0	0.0	0.0	0.0
OTU1207	0.0	0.0	0.0	0.0	0.0	0.0	0.0	0.0	0.0	0.0	0.0	0.0	0.0	0.0	0.0	0.0	0.0	0.0	0.0	0.0	0.0	0.0	0.0	0.0	0.0	0.0	0.0	0.0	0.0	0.0	0.0	0.0	0.0	0.0	0.0	0.0	0.0	0.0	0.0	0.0	0.0	0.0	0.0	0.0	0.0	0.0	0.0	0.0	0.0
OTU1208	0.0	0.0	0.0	0.0	0.0	0.0	0.0	0.0	0.0	0.0	0.0	0.0	0.0	0.0	0.0	0.0	0.0	0.0	0.0	0.0	0.0	0.0	0.0	0.0	0.0	0.0	0.0	0.0	0.0	0.0	0.0	0.0	0.0	0.0	0.0	0.0	0.0	0.0	0.0	0.0	0.0	0.0	0.0	0.0	0.0	0.0	0.0	0.0	0.0
OTU1209	0.0	0.0	0.0	0.0	0.0	0.0	0.0	0.0	0.0	0.0	0.0	0.0	0.0	0.0	0.0	0.0	0.0	0.0	0.0	0.0	0.0	0.0	0.0	0.0	0.0	0.0	0.0	0.0	0.0	0.0	0.0	0.0	0.0	0.0	0.0	0.0	0.0	0.000611	0.0	0.0	0.0	0.0	0.0	0.0	0.0	0.0	0.0	0.0	0.0
OTU1210	0.0	0.0	0.0	0.0	0.0	0.0	0.0	2.6e-05	8.1e-05	0.0	0.0	0.0	0.0	0.0	0.0	0.0	0.0	0.0	0.0	0.0	0.0	0.0	0.0	0.0	0.0	0.0	0.0	0.0	0.0	0.0	0.0	0.0	0.0	0.0	0.0	2.9e-05	0.0	0.0	0.0	0.0	0.0	0.0	0.0	0.0	0.0	0.0	0.0	0.0	0.0
OTU1212	0.000599	0.0	0.0	0.0	0.0	0.0	0.0	0.0	0.0	0.0	0.0	0.0	0.0	0.0	0.0	0.0	0.0	0.000103	0.0	0.0	0.0	0.0	0.0	3.5e-05	0.0	0.0	0.0	7e-05	4.7e-05	5.4e-05	5.8e-05	0.0	0.0	3e-05	0.0	0.0	0.0	0.0	0.0	0.0	0.0	0.0	0.0	0.0	0.0	0.0	0.0	0.0	0.0
OTU1213	0.0	0.0	0.000351	0.0	0.0	0.0	0.0	0.0	0.0	0.0	0.0	0.0	0.0	0.0	0.0	0.0	0.0	0.0	0.0	0.0	0.0	0.0	0.0	0.0	0.0	0.0	0.0	0.0	0.0	0.0	0.0	0.0	0.0	0.0	0.0	0.0	0.0	0.0	0.0	0.0	0.0	0.0	0.0	0.0	0.0	0.0	0.0	0.0	0.0
OTU1215	0.0	0.0	0.0	0.0	0.0	0.0	0.0	0.0	0.0	0.0	0.0	0.0	0.0	0.0	0.0	0.0	0.0	0.0	0.0	0.0	0.0	0.0	0.0	0.0	0.0	0.0	0.0	0.0	0.0	0.0	0.0	0.0	0.0	0.0	0.0	0.0	0.0	0.0	0.0	0.0	0.0	0.0	0.0	0.0	0.0	0.0	0.0	0.0	0.0
OTU1216	0.0	0.0	0.0	0.0	0.0	0.0	0.0	0.0	0.0	0.0	0.0	0.0	0.0	0.0	0.0	0.0	0.0	0.0	0.0	0.0	0.0	0.0	0.0	0.0	0.0	0.0	0.0	8.7e-05	0.0	0.0	0.0	4.9e-05	0.0	0.0	0.0	0.0	0.0	0.0	0.0	0.0	0.0	0.0	0.0	0.0	0.0	0.0	0.0	0.0	0.0
OTU1217	0.0	0.0	0.0	0.0	0.0	0.0	0.0	0.0	0.0	0.0	0.0	0.0	0.0	0.0	0.0	6.8e-05	0.0	0.0	0.0	0.0	0.0	0.0	0.0	0.0	0.0	0.0	0.0	0.0	0.0	0.0	0.0	0.0	0.0	0.0	0.0	0.0	0.0	0.0	0.0	0.0	0.0	0.0	0.0	0.0	0.0	0.0	0.0	0.0	0.0
OTU1218	0.0	0.0	8.3e-05	0.0	0.0	0.0	0.0	0.0	0.0	0.0	0.0	0.0	4e-05	0.0	0.0	0.0	0.0	0.000984	0.0	0.0	0.0	0.0	0.0	0.0	0.0	0.0	0.0	0.0	5.3e-05	0.0	0.0	0.0	0.0	0.0	0.0	0.0	0.0	0.0	0.0	0.0	0.0	0.0	0.0	0.0	0.0	0.0	0.0	0.0	0.0
OTU1219	0.0	0.0	0.0	0.0	0.0	0.0	0.0	0.0	0.0	0.0	0.0	0.0	0.0	0.0	0.0	0.0	0.0	0.0	0.0	0.0	0.0	0.0	0.0	0.0	0.0	0.0	0.0	0.0	0.0	0.0	0.0	0.0	0.0	0.0	0.0	0.0	0.0	0.0	0.0	0.0	0.0	0.0	0.0	0.0	0.0	0.0	0.0	0.0	0.0
OTU1221	0.0	0.0	0.0	0.0	0.0	0.0	0.0	0.0	0.0	0.0	0.0	0.0	0.0	0.0	0.0	0.0	0.0	0.0	0.0	0.0	0.0	0.0	0.0	0.0	0.0	0.0	0.0	0.0	0.0	0.0	0.0	0.0	0.0	0.0	0.0	0.0	0.0	0.0	0.0	0.0	0.0	0.0	0.0	0.0	0.0	0.0	0.0	0.0	0.0
OTU1223	0.0	0.0	0.0	0.0	0.0	0.0	0.0	0.0	0.0	0.0	0.0	0.0	0.0	0.0	0.0	0.0	0.0	0.0	0.0	0.0	0.0	0.0	0.0	0.0	0.0	0.0	0.0	0.0	0.0	0.0	0.0	0.0	0.0	0.0	0.0	0.0	0.0	0.0	0.0	0.0	0.0	0.0	0.0	0.0	0.0	0.0	0.0	0.0	0.0
OTU1224	0.0	0.0	0.0	0.0	0.0	0.0	0.0	0.0	0.0	0.0	0.0	0.0	0.0	0.0	0.0	0.0	0.0	0.0	0.0	0.0	0.0	0.0	0.0	0.0	0.0	0.0	0.0	0.0	0.0	0.0	0.0	0.0	0.0	0.0	0.0	0.0	0.0	0.0	0.0	0.0	0.0	0.0	0.0	0.0	0.0	0.0	0.0	0.0	0.0
OTU1225	0.0	0.0	0.0	0.0	0.0	0.0	0.0	0.0	0.0	0.0	0.0	0.0	0.0	0.0	0.0	0.0	0.0	0.0	0.0	0.0	0.0	0.0	0.0	0.0	0.0	0.0	0.0	7.6e-05	0.0	0.0	0.0	0.0	0.0	0.0	0.0	0.0	0.0	0.0	0.0	0.0	0.0	0.0	0.0	0.0	0.0	0.0	0.0	0.0	0.0
OTU1226	0.0	0.0	0.0	0.0	0.0	0.001156	0.0	0.0	0.0	0.0	0.0	0.0	0.0	0.0	4.8e-05	0.0	0.0	0.0	0.0	0.0	0.0	0.0	0.0	0.0	0.0	0.0	0.0	0.0	5.4e-05	0.0	0.0	0.0	0.0	0.0	5.6e-05	0.0	0.0	0.0	0.0	0.0	0.0	0.0	0.0	0.0	0.0	0.0	0.0	0.000182	0.0
OTU1227	0.0	0.0	0.0	0.0	0.0	0.0	0.0	0.0	0.0	0.0	0.0	0.0	0.0	0.0	0.0	0.0	0.0	0.0	0.0	0.0	0.0	0.0	0.0	0.0	0.0	0.0	0.0	7.6e-05	0.0	0.0	0.0	0.0	0.0	0.0	0.0	0.0	0.0	3.7e-05	0.0	0.0	0.000115	0.0	0.0	0.0	5.3e-05	0.0	0.0	0.0	0.0
OTU1229	0.0	0.0	0.0	0.0	0.0	0.0	0.0	0.0	0.0	0.0	0.0	0.0	0.0	0.0	5.1e-05	0.0	0.0	3.4e-05	0.0	0.0	0.0	0.0	0.0	0.0	0.0	0.0	0.0	0.0	0.0	0.0	0.0	0.0	0.0	0.0	0.0	0.0	0.0	0.0	0.0	0.0	0.0	0.0	0.0	0.0	0.0	0.0	0.0	0.0	0.0
OTU1230	0.0	0.0	0.0	0.0	0.0	0.0	0.0	0.0	0.0	0.0	0.0	0.0	0.0	0.0	0.0	0.0	0.0	0.0	0.0	0.0	0.0	0.0	0.0	0.0	0.0	0.0	0.0	0.0	0.0	0.0	6e-05	0.0	0.0	0.0	0.0	0.0	0.0	0.0	0.0	0.0	0.0	0.0	0.0	0.0	0.0	0.0	0.0	0.0	0.0
OTU1231	0.0	0.0	0.0	0.0	0.0	0.0	0.0	0.0	0.0	0.0	0.0	0.0	0.0	0.0	0.0	0.0	0.0	0.0	0.0	0.0	0.0	0.0	0.0	0.0	0.0	0.0	0.0	0.0	0.0	0.0	0.0	0.0	0.0	0.0	0.0	0.0	0.0	0.0	0.0	0.0	0.0	0.0	0.0	0.0	0.0	0.0	0.0	0.0	0.0
OTU1232	0.0	0.0	0.0	0.0	0.0	0.0	0.0	0.0	0.0	0.0	0.0	0.0	0.0	0.0	0.0	0.0	0.0	0.0	0.0	0.0	0.0	0.0	0.0	0.0	0.0	0.0	0.0	0.0	0.0	0.0	0.0	0.0	0.0	0.0	0.0	0.0	0.0	0.0	0.0	0.0	0.0	0.0	0.0	0.0	0.0	0.0	0.0	0.0	0.0
OTU1233	9.4e-05	0.000136	0.0	0.0	0.0	0.0	0.0	0.0	0.0	0.0	0.0	0.0	3.9e-05	0.0	0.0	0.0	0.0	0.0	0.0	0.0	0.0	0.0	0.0	0.0	0.0	0.0	0.0	0.000329	0.000167	0.0	0.00425	0.005608	3.8e-05	0.0	0.0	0.0	0.0	0.000247	0.0	6.5e-05	0.0	0.0	0.0	0.000566	0.0	0.0	0.000115	0.005779	0.0
OTU1234	0.0	0.0	0.0	0.0	0.0	0.0	0.0	0.0	0.0	0.0	0.0	0.0	0.0	0.0	0.0	0.0	0.0	0.0	0.0	0.0	0.0	0.0	0.0	4.1e-05	0.0	0.0	0.0	0.0	0.0	0.0	0.0	0.0	0.0	0.0	0.0	0.0	0.0	0.0	0.0	0.0	0.0	0.0	0.0	0.0	0.0	0.0	0.0	0.0	0.0
OTU1235	0.0	0.000169	0.0	0.0	0.0	0.0	0.0	3.2e-05	0.0	0.0	0.0	0.0	0.0	0.0	0.0	0.0	0.0	0.0	0.0	0.0	6.3e-05	0.0	0.0	0.0	0.0	0.0	0.0	0.0	0.0	0.0	0.0	0.0	0.000166	7.9e-05	0.0	0.0	0.000184	0.0	0.0	0.0	0.0	0.0	0.0	4.6e-05	0.0	0.0	0.0	0.0	0.0
OTU1236	0.0	0.0	0.0	0.0	0.0	0.0	0.0	0.0	0.0	0.0	0.0	0.0	0.0	0.0	0.0	0.0	0.0	5.8e-05	0.0	0.0	0.000292	0.0	0.0	0.0	3.6e-05	0.0	0.0	7.5e-05	0.0	0.0	0.0	0.0	0.0	0.0	0.0	0.0	0.0	0.0	5.2e-05	0.0	0.0	0.0	0.0	0.000185	0.0	0.0	0.0	0.0	0.0
OTU1238	0.0	0.0	0.0	0.0	0.0	0.0	0.0	0.0	0.0	0.0	0.0	0.0	0.0	0.0	0.0	0.0	0.0	0.0	0.0	0.0	0.0	0.0	0.0	0.0	0.0	0.0	0.0	0.0	0.0	0.0	0.0	0.0	0.0	0.0	0.0	0.0	0.0	0.0	0.0	3.3e-05	4.2e-05	0.0	0.0	0.0	0.000115	0.0	0.0	0.0	0.0
OTU1240	9.6e-05	0.0	0.0	0.0	3.6e-05	0.0	0.0	0.000942	0.0	0.0	0.0	0.0	0.000144	0.0	5.3e-05	0.0	0.0	0.0	0.0	0.0	0.0	0.0	4.4e-05	0.0	0.0	0.0	0.0	0.00019	0.0	0.0	0.000362	0.0	0.0	0.0	0.0	0.0	0.0	0.000116	0.0	3.7e-05	0.0	0.0	0.0	0.0	0.0	0.0	0.0	0.0	0.0
OTU1243	0.0	0.0	0.0	0.0	0.0	0.0	0.0	0.0	0.0	0.0	0.0	0.0	0.0	0.0	0.0	0.0	0.0	0.0	0.0	0.0	0.0	0.0	0.0	0.0	0.0	0.0	0.0	0.0	0.0	0.0	0.0	0.0	0.0	0.0	0.0	0.0	0.0	0.0	0.0	0.0	0.0	0.0	0.0	0.0	0.0	0.0	0.0	0.0	0.0
OTU1246	0.0	0.0	0.0	0.0	0.0	0.0	0.0	0.0	0.0	0.0	0.0	0.0	0.0	0.0	0.0	0.0	0.0	0.0	0.0	0.0	0.0	0.0	0.0	0.0	0.0	0.0	0.0	3.3e-05	0.0	0.0	0.0	0.0	0.0	0.0	0.0	0.0	0.0	0.0	0.0	0.0	0.0	0.0	0.0	0.0	0.0	0.0	0.0	6.8e-05	0.0
OTU1247	0.0	0.0	0.0	3.3e-05	0.0	0.0	0.0	0.0	0.0	0.0	0.0	0.0	0.0	0.0	0.0	0.0	0.0	0.0	0.0	0.0	0.0	0.0	0.0	0.0	0.0	0.0	0.0	0.0	0.0	0.0	0.0	0.000146	0.0	0.0	0.0	0.0	0.0	0.0	0.0	0.0	0.0	0.0	0.0	0.0	0.0	0.0	0.0	0.0	0.0
OTU1249	0.0	0.0	0.0	0.0	0.0	0.0	0.0	0.0	0.0	0.0	0.0	0.0	0.0	0.0	0.0	0.000263	2.1e-05	0.0	0.0	0.0	0.0	0.0	0.0	0.0	0.0	0.0	0.0	0.0	0.0	0.0	0.0	0.0	0.0	0.0	0.0	0.0	0.0	0.0	0.0	0.0	0.0	0.0	0.0	0.0	0.0	0.0	0.0	0.0	0.0
OTU1251	0.0	0.000383	0.0	0.0	0.0	0.0	0.0	0.0	0.0	0.0	0.0	0.0	0.0	0.0	4.3e-05	6.9e-05	0.0	9.6e-05	0.0	0.0	0.000124	0.0	0.0	0.0	0.0	0.0	3.9e-05	0.0	4.8e-05	0.0	0.0	0.000186	4.2e-05	0.000245	9.9e-05	0.000123	0.000121	0.0	0.0	0.0	6.7e-05	0.0	4.3e-05	4.6e-05	5.9e-05	0.0	0.0	0.0	0.0
OTU1252	0.000826	0.0	0.000505	0.0	0.000167	0.0	0.0	0.000549	0.0	0.0	0.0	0.0	0.0	0.0	0.0	0.0	0.0	0.0	0.0	0.0	0.0	0.0	0.0	0.000121	0.0	0.0	0.0	3.6e-05	5.3e-05	0.0	0.000402	0.0	0.0	0.0	0.0	0.0	0.0	0.0	0.0	0.0	0.0	0.0	0.0	0.0	0.000281	0.0	0.0	0.0	0.0
OTU1258	0.0	0.0	0.0	0.0	0.0	0.0	0.0	0.0	0.0	0.0	0.0	0.0	0.0	0.0	0.0	0.0	0.0	0.0	0.0	0.0	0.0	0.0	0.0	0.0	0.0	0.0	0.0	0.0	0.0	0.0	0.0	0.0	0.0	0.0	0.0	0.0	0.0	0.0	0.0	0.0	0.0	0.0	0.0	0.0	0.0	0.0	0.0	0.0	0.0
OTU1259	5.6e-05	0.0	0.0	0.0	0.0	0.0	0.0	0.0	0.0	0.0	0.0	0.0	0.0	0.0	0.0	0.0	0.0	0.0	0.0	0.0	0.0	0.0	0.0	0.0	0.0	0.0	0.0	0.0	0.0	0.0	0.0	0.0	0.0	0.0	0.0	0.0	0.0	0.0	0.0	0.0	0.0	0.0	0.0	0.0	0.0	0.0	0.0	0.0	0.0
OTU1263	0.0	0.0	0.0	0.0	0.0	0.0	0.0	0.0	7e-05	0.0	0.0	0.0	0.0	0.0	0.0	0.0	0.0	0.0	0.0	0.0	0.0	0.0	0.0	0.0	0.0	0.0	0.0	0.0	0.0	0.0	0.0	0.0	0.0	0.0	0.0	0.0	0.0	0.0	0.0	0.0	0.0	0.0	0.0	0.0	0.0	0.0	0.0	0.0	0.0
OTU1264	0.0	0.0	0.0	0.0	0.0	4.5e-05	0.0	0.0	0.0	0.0	0.0	0.0	0.0	0.0	0.0	0.0	0.0	0.0	0.0	0.0	0.0	0.0	0.0	0.0	0.0	0.0	0.0	0.0	0.0	0.0	0.0	0.0	0.0	0.0	0.0	0.0	0.0	0.0	0.0	0.0	0.0	0.0	0.0	0.0	0.0	0.0	0.0	0.0	0.0
OTU1267	0.0	0.0	0.0	0.0	0.0	0.0	0.0	0.0	0.0	0.0	0.0	0.0	0.0	0.0	0.0	0.0	0.0	0.0	0.0	0.0	0.0	0.0	0.0	0.0	0.0	0.0	0.0	0.0	0.0	0.0	0.0	0.0	0.0	0.0	0.0	0.0	0.0	0.0	0.0	0.0	0.0	0.0	0.0	0.0	0.0	0.0	0.0	0.0	0.0
OTU1268	0.0	0.0	0.0	0.0	0.0	0.0	0.0	0.0	0.0	0.0	0.0	0.0	0.0	0.0	0.0	0.0	0.0	0.0	0.0	0.0	0.0	0.0	0.0	0.0	0.0	0.0	0.0	0.0	0.0	0.0	0.0	0.0	0.0	0.0	0.0	0.0	0.0	0.0	0.0	0.0	0.0	0.0	0.0	0.0	0.0	0.0	0.0	0.0	0.0
OTU1270	0.0	0.0	0.0	0.0	0.0	0.0	0.0	0.0	0.0	0.0	0.0	0.0	0.0	0.0	0.0	0.0	2.2e-05	0.0	0.0	0.0	0.0	0.0	0.0	0.0	0.0	0.0	0.0	0.0	0.0	0.0	0.0	0.0	0.0	0.0	0.0	0.0	0.0	0.0	0.0	0.0	0.0	0.0	0.0	0.0	0.0	0.0	0.0	0.0	0.0
OTU1272	0.0	0.0	0.0	0.0	0.0	0.0	0.0	0.0	0.0	0.0	0.0	0.0	0.0	0.0	0.0	0.0	0.0	0.0	0.0	0.0	0.0	0.0	5.1e-05	0.0	0.0	0.0	0.0	0.0	0.0	0.0	0.0	0.0	0.0	0.0	0.0	0.0	0.0	0.0	0.0	0.0	0.0	0.0	0.0	0.0	0.0	0.0	0.0	0.0	0.0
OTU1273	0.0	0.0	0.0	0.0	0.0	0.0	0.0	0.0	0.0	0.0	0.0	0.0	0.0	0.0	0.000211	0.0	0.0	0.0	0.0	0.0	0.0	0.0	0.0	0.0	0.0	0.0	0.0	0.0	0.0	0.0	0.0	0.0	0.0	0.0	0.0	0.0	0.0	0.0	0.0	0.0	0.0	0.0	0.0	0.0	0.0	0.0	0.0	0.0	0.0
OTU1274	9.1e-05	0.0	0.000165	0.0	0.000409	0.0	0.0	0.000812	0.0	0.0	0.0	0.0	0.000986	0.0	5.3e-05	0.0	8.5e-05	0.000178	0.0	0.0	0.0	0.000132	0.000229	0.0	0.0	0.0	0.0	3.2e-05	0.0	0.0	0.000114	4.5e-05	0.0	0.00016	5.8e-05	0.0	0.0	8.4e-05	4.5e-05	0.0	3.1e-05	0.0	0.0	8.3e-05	0.000197	0.0	0.0	0.0	0.0
OTU1275	0.0	0.0	0.0	0.0011	0.0	0.0	0.0	0.0	0.0	0.0	0.0	0.0	0.0	3e-05	0.0	0.0	0.0	0.0	0.0	0.0	0.000958	0.0	0.000262	4.4e-05	0.0	0.0	0.0	0.0	0.0	0.0	0.0	0.0	0.0	0.000462	0.0	0.0	0.0	0.0	0.0	0.0	0.0	0.0	4.1e-05	0.0	0.0	0.0	0.000504	0.0	0.0
OTU1277	0.0	0.0	0.0	0.0	0.0	0.0	0.0	0.0	0.0	0.0	0.0	0.0	0.0	0.0	0.0	0.0	0.0	0.000261	0.0	0.0	0.0	0.0	0.0	0.0	0.0	0.0	0.0	0.0	0.0	0.0	0.0	0.0	0.0	0.0	0.0	0.0	0.0	0.0	0.0	0.0	0.0	0.0	0.0	0.0	0.0	0.0	0.0	0.0	0.0
OTU1280	0.0	0.0	0.0	0.0	0.0	0.0	0.0	0.0	0.0	0.0	0.0	0.0	0.0	0.0	0.0	0.0	0.0	0.0	0.0	0.0	0.0	0.0	0.0	4.4e-05	0.0	0.0	0.0	0.0	0.0	0.0	0.0	0.0	0.0	0.0	0.0	0.0	0.0	0.0	0.0	0.0	0.0	0.0	0.0	0.0	0.0	0.0	0.0	0.0	0.0
OTU1281	0.0	0.0	0.0	0.0	0.0	0.0	0.0	0.0	0.0	0.0	0.0	0.0	0.0	0.0	4.5e-05	0.00112	0.0	3.2e-05	0.0	0.0	3.8e-05	0.0	0.0	0.0	0.0	0.0	0.0	7.9e-05	5e-05	5.3e-05	0.0	0.0	0.0	0.0	0.0	3.1e-05	0.0	0.0	0.0	3.6e-05	0.0	0.0	4e-05	3.8e-05	0.0	0.0	0.0	0.0	0.0
OTU1284	0.0	0.0	0.0	0.0	0.0	0.0	0.0	0.0	0.0	0.0	0.0	0.0	0.0	0.0	0.0	0.0	0.0	0.0	0.0	0.0	4.1e-05	0.0	0.0	0.0	0.0	0.0	0.0	0.0	0.0	0.0	0.0	0.0	0.0	0.0	0.0	0.0	0.0	0.0	0.0	0.0	0.0	0.0	0.0	0.0	0.0	0.0	0.0	0.0	0.0
OTU1285	0.0	0.0	0.0	0.0	0.0	0.0	0.0	0.0	7.4e-05	0.0	0.0	0.000234	0.0	0.0	5e-05	0.0	0.0	0.0	0.0	0.0	0.0	0.0	0.0	0.0	0.0	0.0	0.0	0.0	0.0	0.0	0.000125	0.0	0.0	0.0	0.0	3.7e-05	0.0	0.0	0.0	0.0	0.0	0.0	0.0	0.0	0.0	0.0	0.0	5.8e-05	0.0
OTU1286	0.0	0.0	0.0	0.0	0.0	0.0	0.0	0.0	0.0	0.0	0.0	0.0	0.0	0.0	0.0	0.0	0.0	0.0	0.0	0.0	0.0	0.0	0.0	7.8e-05	0.0	0.0	0.0	0.0	0.0	0.0	0.0	0.0	0.0	0.0	0.0	0.0	0.0	0.0	0.0	0.0	0.0	0.0	0.0	0.0	0.0	0.0	0.0	0.0	0.0
OTU1288	0.0	0.0	0.0	0.0	0.0	0.0	0.0	0.0	0.0	0.0	0.0	0.0	0.0	0.0	0.0	0.0	0.0	0.0	0.0	0.0	0.0	0.0	0.0	0.0	0.0	0.0	0.0	0.0	0.0	0.0	0.0	0.0	0.0	0.0	0.0	0.0	0.0	0.0	4.7e-05	0.0	0.0	0.0	0.0	0.0	0.0	0.0	0.0	0.0	0.0
OTU1289	0.0	0.0	0.0	0.0	0.0	0.0	0.0	0.0	0.0	0.0	0.0	0.0	0.0	0.0	0.0	0.0	0.0	0.0	0.0	0.0	0.0	0.0	0.0	0.0	0.0	0.0	0.0	0.0	0.0	0.0	0.0	0.0	0.0	0.0	0.0	0.0	0.0	0.0	0.0	0.0	0.0	0.0	0.0	0.0	0.0	0.0	0.0	0.0	0.0
OTU1290	0.0	0.000141	0.0	0.0	0.0	0.0	0.0	0.000103	0.0	0.0	0.0	0.0	0.0	0.0	0.0	0.0	0.0	0.0	0.0	0.0	0.0	0.0	0.0	0.0	0.0	0.0	0.0	3.3e-05	0.0	0.0	0.0	0.0	7.7e-05	0.0	0.0	0.0	0.0	0.0	0.0	0.0	0.0	0.0	0.0	0.0	0.0	0.0	0.0	0.0	0.0
OTU1291	0.0	4.7e-05	0.0	0.0	0.0	5.4e-05	0.0	0.0	0.0	0.0	0.0	0.0	0.0	0.0	0.0	0.0	0.0	0.0	0.0	0.0	3.5e-05	0.0	0.0	0.0	0.0	0.0	0.0	0.0	0.0	0.0	0.0	0.0	0.0	0.0	0.0	0.0	0.0	0.0	0.0	0.0	0.0	0.0	0.0	5.1e-05	0.0	0.0	0.0	0.0	0.0
OTU1293	0.0	0.0	0.0	0.0	0.0	0.0	0.0	0.0	0.0	0.0	0.0	0.0	0.0	0.0	5.4e-05	0.0	8.2e-05	0.0	0.0	0.0	4.1e-05	0.0	0.0	0.0	0.0	0.0	0.0	0.0	0.0	0.0	0.0	0.0	0.0	3.8e-05	0.0	0.0	3.8e-05	0.0	0.0	0.0	0.0	0.0	0.0	0.0	0.00018	0.0	0.0	0.0	0.0
OTU1294	0.0	4.6e-05	0.0	0.0	0.0	0.0	0.0	0.0	0.0	0.0	0.0	0.0	0.0	0.0	0.0	0.0	0.0	0.0	0.0	0.0	0.0	0.0	0.0	0.0	0.0	0.0	0.0	0.0	0.0	0.0	0.0	0.0	0.0	0.0	0.0	0.0	0.0	0.0	0.0	0.0	0.0	0.0	0.0	0.0	0.0	0.0	0.0	0.0	0.0
OTU1295	0.0	0.0	0.0	0.0	0.0	0.0	0.0	0.0	0.0	0.0	0.0	0.0	0.0	0.0	0.0	0.0	0.0	0.0	0.0	0.0	0.0	0.0	0.0	0.0	0.0	0.0	0.0	0.0	0.0	0.0	0.0	0.0	0.0	0.0	0.0	0.0	0.0	0.0	0.0	0.0	0.0	0.0	0.0	0.0	0.0	0.0	0.0	0.0	0.0
OTU1298	0.0	0.0	0.0	0.0	0.0	0.0	0.0	0.0	0.0	0.0	0.0	0.0	0.0	0.0	0.0	0.0	0.0	0.0	0.0	0.0	0.0	0.0	0.0	0.0	0.0	0.0	0.0	0.0	0.0	0.0	0.0	0.0	0.0	0.0	0.0	0.0	0.0	0.0	0.0	0.0	0.0	0.0	0.0	0.0	0.0	8e-05	0.0	0.0	0.0
OTU1299	0.0	0.0	0.0	0.0	0.0	0.0	0.0	0.0	0.0	0.0	0.0	0.0	0.0	0.0	5.4e-05	0.0	0.0	0.0	0.0	0.0	4.2e-05	0.0	0.0	7.3e-05	0.0	0.0	0.0	0.0	0.0	0.0	0.0	0.0	0.0	0.0	0.0	0.0	0.0	0.0	0.0	0.0	0.0	0.0	0.0	0.0	0.0	0.0	0.0	6.3e-05	0.0
OTU1302	0.0	0.0	0.0	0.0	0.0	0.0	0.0	0.0	0.0	0.0	0.0	0.0	0.0	0.0	0.0	0.0	0.0	0.0	0.0	0.0	0.0	0.0	0.0	0.0	0.0	0.0	0.0	0.0	0.0	0.0	0.0	0.0	4.4e-05	0.0	0.0	0.0	0.0	0.0	0.0	0.0	0.0	0.0	0.0	0.0	0.0	0.0	0.0	0.0	0.0
OTU1305	0.0	0.000146	0.0	0.0	0.0	0.0	0.0	0.0	0.0	0.0	0.0	0.0	0.0	0.0	0.0	0.0	0.0	0.0	0.0	0.0	0.0	0.0	0.0	8.1e-05	0.0	0.0	0.0	0.0	0.0	0.0	0.0	0.000189	0.0	0.0	0.0	0.0	0.000323	0.0	5.1e-05	0.0	0.0	0.0	0.0	9.4e-05	0.0	0.0	0.0	0.0	0.0
OTU1310	0.0	0.0	0.0	0.0	0.0	0.0	0.0	0.0	0.0	0.0	0.0	0.0	0.0	0.0	0.0	0.0	0.0	0.0	0.0	0.0	0.0	0.0	0.0	0.000113	0.0	0.0	0.0	3.3e-05	0.0	0.0	0.0	0.0	0.0	0.0	0.0	0.0	0.0	0.0	0.0	0.0	0.0	0.0	0.0	0.0	0.0	0.0	0.0	0.0	0.0
OTU1311	0.0	8.6e-05	0.0	0.0	0.0	0.0	0.0	0.0	0.0	0.0	0.0	0.0	0.0	0.0	0.0	0.0	0.0	0.001015	0.0	0.0	0.0	0.0	0.0	0.00115	0.0	0.0	0.0	0.0	0.001537	0.0	0.0	0.0	0.0	0.0	0.0	0.0	0.000117	0.0	0.0	0.0	0.0	0.0	0.0	0.0	0.0	0.0	0.0	0.0	0.0
OTU1312	0.000229	0.0	0.0	0.0	0.0	0.0	0.0	0.0	0.0	0.0	0.0	0.0	0.0	0.0	0.0	0.0	0.0	0.0	0.0	0.0	0.0	0.0	0.0	0.0	0.0	0.0	0.0	0.0	0.0	0.0	0.0	0.0	0.0	0.0	0.0	0.0	0.0	0.0	0.0	0.0	0.0	0.0	0.0	0.0	0.0	0.0	0.0	0.0	0.0
OTU1313	0.0	0.0	0.0	0.0	0.0	0.0	0.0	0.0	0.0	0.0	0.0	0.0	0.0	0.0	0.0	0.0	0.0	0.0	0.0	0.0	0.0	0.0	4e-05	0.0	0.0	0.0	0.0	0.0	0.0	0.0	0.0	0.0	0.0	0.0	0.0	0.0	0.0	0.0	0.0	0.0	0.0	0.0	0.0	0.0	0.0	0.0	0.0	0.0	0.0
OTU1314	0.0	0.0	0.0	0.0	0.0	0.0	0.0	0.0	0.0	0.0	0.0	0.0	0.0	0.0	5.1e-05	0.0	0.0	2.8e-05	3.8e-05	0.0	4.5e-05	0.0	0.0	0.0	0.0	0.0	0.0	0.0	0.0	0.0	0.0	0.000169	0.0	3.9e-05	0.0	2.5e-05	0.0	5e-05	0.0	0.0	0.0	0.0	0.0	0.0	0.0	0.0	0.0	0.0	0.0
OTU1316	4.5e-05	0.00012	0.0	0.0	0.0	0.0	0.0	0.0	0.0	0.0	0.0	0.0	0.0	0.0	0.000163	7.4e-05	0.0	0.0	0.0	0.0	0.00017	0.0	0.0	0.000624	0.0	0.0	0.0	0.0	4.6e-05	0.000111	0.0	0.0	0.0	0.0	0.0	0.0	3.4e-05	0.001066	0.0	0.0	0.0	0.0	0.0	0.001484	0.000357	0.0	0.0	0.000119	0.0
OTU1318	0.0	0.0	0.0	0.0	0.0	0.0	0.0	0.0	0.0	0.0	0.0	0.0	0.0	0.0	0.0	0.0	0.0	0.0	0.0	0.0	0.0	0.0	0.0	0.0	0.0	0.0	0.0	0.000332	0.0	0.000112	6e-05	0.0001	0.0	0.0	0.0	0.0	0.0	8.7e-05	0.0	0.0	0.0	0.0	0.0	4.2e-05	0.000274	0.0	0.0	0.0	0.0
OTU1319	0.0	0.0	0.0	0.0	0.0	0.0	0.0	0.0	0.0	0.0	0.0	0.0	0.0	0.0	0.0	0.0	0.0	0.0	0.0	0.0	0.0	0.0	0.0	0.0	0.0	0.0	0.0	0.0	0.0	0.0	0.0	0.0	0.0	0.0	0.0	0.0	0.0	0.0	0.0	0.0	0.0	0.0	0.0	0.0	0.0	0.0	0.0	0.0	0.0
OTU1320	0.0	0.0	7.7e-05	0.0	0.0	0.0	0.0	0.0	0.0	0.0	0.0	0.0	0.0	0.0	0.0	0.0	0.0	0.0	0.0	0.0	0.0	0.0	0.0	0.0	0.0	0.0	0.0	0.0	0.0	0.0	0.0	0.0	0.0	0.0	0.0	0.0	0.0	0.0	0.0	0.0	0.0	0.0	0.0	0.0	0.0	0.0	0.0	0.0	0.0
OTU1324	0.0	0.0	0.0	0.0	0.0	0.0	0.0	0.0	0.0	0.0	0.0	0.0	0.0	0.0	0.0	0.0	4.9e-05	0.0	0.0	0.0	0.0	0.0	0.0	0.0	0.0	4.5e-05	0.000343	0.0	0.0	0.0	0.0	0.0	3.4e-05	3.8e-05	4.3e-05	0.0	8.2e-05	0.0	0.0	0.0	0.000989	3.1e-05	0.0	0.0	0.0	0.0	0.0	0.0	0.0
OTU1325	0.0	9.2e-05	0.0	0.0	0.0	0.0	0.0	0.0	7.1e-05	0.0	0.0	0.0	0.0	0.0	0.0	0.000455	0.00015	6.1e-05	3.2e-05	0.0	0.0	0.0	0.0	0.0	0.0	0.0	0.0	0.0	0.000101	0.0	0.0	0.0	4.4e-05	0.0	5.2e-05	0.0	0.0	4.2e-05	0.0	0.0	0.0	0.0	7.6e-05	0.0	0.0	0.0	0.0	0.0	0.0
OTU1326	0.0	0.0	0.0	0.0	0.0	0.0	0.0	0.0	0.0	0.0	0.0	0.0	0.0	0.0	0.0	6.2e-05	0.0	0.0	0.0	0.0	4.4e-05	0.0	0.0	0.0	0.0	0.0	0.0	0.0	0.0	0.0	0.0	0.0	0.0	3.9e-05	0.0	0.0	0.0	0.0	0.0	0.0	0.0	0.0	0.0	0.0	0.0	0.0	0.0	0.0	0.0
OTU1327	0.000336	0.0	8.3e-05	0.0	0.000118	0.0	0.0	0.000123	0.000517	0.0	0.0	0.0	0.0	0.0	0.0	0.0	0.0	7.9e-05	0.0	0.0	0.0	0.0	0.0	0.000132	0.0	0.0	0.0	0.0	0.0	0.0	0.000176	0.0	0.0	0.0	0.0	0.0	0.0	0.0	0.0	0.0	0.0	0.0	0.0	0.0	0.0	0.0	0.0	6e-05	0.0
OTU1328	0.0	0.0	0.0	0.0	0.0	0.0	0.0	0.0	0.0	0.0	0.0	0.0	0.0	0.0	0.0	0.0	0.0	0.0	0.0	0.0	0.0	0.0	0.0	0.0	0.0	0.0	0.0	0.0	0.0	0.0	0.0	0.000136	0.0	0.0	0.0	0.0	0.0	0.0	0.0	0.0	0.0	0.0	0.0	0.0	0.0	0.0	0.0	5.7e-05	0.0
OTU1329	0.0	0.0	0.0	0.0	0.0	0.0	0.0	0.0	0.0	0.0	0.0	0.0	0.0	0.0	0.0	0.0	0.0	0.0	0.0	0.0	0.0	2.2e-05	0.0	0.0	0.0	0.0	0.0	0.0	0.0	0.0	0.0	0.0	0.0	0.0	0.0	0.0	0.0	0.0	4.2e-05	0.0	0.0	0.0	0.0	0.0	0.0	0.0	0.0	0.0	0.0
OTU1331	0.0	0.0	0.0	0.0	0.0	0.0	0.0	0.0	0.0	0.0	0.0	0.0	0.0	0.0	0.0	0.0	0.0	0.0	0.0	0.0	0.0	0.0	0.0	0.0	0.0	0.0	0.0	0.0	0.0	6.1e-05	0.0	0.0	0.0	0.0	0.0	0.0	0.0	4.4e-05	0.0	0.0	0.0	0.0	0.0	0.0	0.0	0.0	0.0	0.0	0.0
OTU1332	0.0	5.5e-05	0.0	0.0	0.0	0.0	0.0	0.0	0.0	0.0	0.0	0.0	0.0	0.0	0.0	0.0	0.0	0.000205	0.0	0.0	0.0	0.0	0.000136	0.0	0.0	0.0	0.0	0.0	0.0	0.0	0.0	0.0	0.0	0.0	0.0	0.0	0.0	0.0	4e-05	0.0	0.0	3.4e-05	0.0	4.3e-05	0.0	0.0	0.0	0.0	0.0
OTU1337	0.0	0.0	0.0	0.0	0.0	0.0	0.0	0.0	0.0	0.0	0.0	0.0	0.0	0.0	0.0	0.0	0.0	0.0	0.0	0.0	0.0	0.0	0.0	0.0	0.0	0.0	0.0	0.0	0.0	0.0	0.0	0.0	0.0	0.0	0.0	0.0	0.0	0.0	0.0	0.0	0.0	0.0	0.0	0.0	0.0	0.0	0.0	0.0	0.0
OTU1338	0.000504	0.0	0.0	0.0	0.0	0.0	0.0	0.0	0.0	0.0	0.0	0.0	4.4e-05	0.0	0.0	0.0	0.0	3.9e-05	0.0	0.0	0.0	0.0	0.0	0.0	0.0	0.0	0.0	0.000265	0.0	5e-05	0.0	0.0	0.0	0.0	0.0	0.0	0.0	0.0	0.0	0.0	0.0	0.0	0.0	0.0	0.000621	0.0	0.0	5.5e-05	0.0
OTU1339	0.0	0.0	0.0	0.0	0.0	0.0	0.0	0.0	0.0	0.0	0.0	0.0	0.0	0.0	0.0	0.0	0.0	0.0	0.0	0.0	0.0	0.0	0.0	0.0	0.0	0.0	0.0	0.0	0.0	0.0	0.0	0.0	0.0	0.0	0.0	0.0	0.0	0.0	0.0	0.0	0.0	0.0	0.0	0.0	0.0	0.0	0.0	0.0	0.0
OTU1340	0.0	0.0	0.0	0.0	0.0	0.0	0.0	0.0	0.0	0.0	0.0	0.0	0.0	0.0	0.0	0.0	0.0	0.0	0.0	0.0	0.0	0.0	0.0	0.0	0.0	0.0	0.0	0.0	0.0	0.0	0.0	0.0	0.0	0.0	0.0	0.0	0.0	0.0	0.0	0.0	0.0	0.0	0.0	0.0	0.0	0.0	0.0	0.0	0.0
OTU1341	0.000402	0.0	0.000986	0.0	0.000711	0.0	0.0	0.00226	0.000863	0.0	0.0	4.3e-05	0.0	0.0	4.9e-05	0.0	2.2e-05	0.0	0.0	0.0	0.0	0.0	0.0	7.3e-05	0.0	0.000104	0.0	0.000125	0.000504	0.0	0.000827	0.001493	0.004177	0.0	0.000252	0.0	3.8e-05	0.0	0.0	0.0	0.0	0.0	0.0	0.0	0.00036	0.0	3.8e-05	0.000358	0.0
OTU1344	0.0	0.0	0.0	0.0	0.0	4.5e-05	0.0	0.0	0.0	0.0	0.0	0.0	0.0	0.0	0.0	0.0	0.0	0.0	0.0	0.0	0.0	0.0	5.1e-05	4.2e-05	0.0	0.0	0.0	0.0	0.0	0.0	0.0	0.0	0.0	0.0	0.0	0.0	0.0	0.0	0.0	0.0	0.0	0.0	0.0	8.4e-05	0.0	0.0	0.0	0.0	0.0
OTU1346	6.3e-05	0.0	8.2e-05	7.1e-05	0.000135	0.0	0.000263	0.0	0.000142	0.0	0.0	0.000142	4.4e-05	0.0	0.0	0.0	1.9e-05	3.5e-05	0.0	0.0	0.0	0.0	4.3e-05	0.0	0.0	0.0	0.0	4.1e-05	0.0	0.0	0.000785	0.0	0.000204	0.0	0.000142	0.0	0.0	0.0	0.0	0.000119	0.0	0.0	0.0	0.0	0.0	0.001481	0.0	0.000256	0.0
OTU1347	0.0	0.0	0.0	0.0	0.0	0.0	0.0	0.0	0.0	0.0	0.0	0.0	0.0	0.0	0.0	0.0	0.0	0.0	0.0	0.0	0.0	0.0	0.0	0.0	0.0	0.0	0.0	0.000127	0.0	0.0	0.0	0.0	0.0	0.0	0.0	0.0	0.0	0.0	0.0	0.0	0.0	0.0	0.0	0.0	0.0	0.0	0.0	0.0	0.0
OTU1348	0.0	0.001012	0.0	0.0	0.0	0.0	0.0	0.0	0.0	0.0	0.0	0.0	0.0	0.0	0.00011	0.0	0.0	0.000221	0.0	0.0	0.0	0.0	0.0	8.5e-05	0.0	0.0	0.0	0.0	0.0	0.0	0.0	0.0	0.0	0.0	5.5e-05	0.0	0.000413	0.0	0.0	0.0	0.0	0.0	0.0	0.000168	0.0	0.0	0.0	0.000181	0.0
OTU1349	0.0	0.0	0.0	0.0	0.0	0.0	0.0	0.0	0.0	0.0	0.0	0.0	0.0	0.0	0.0	0.0	0.0	0.0	0.0	0.0	0.0	0.0	0.0	0.0	0.0	0.0	0.0	0.0	0.0	0.0	0.0	0.0	0.0	0.0	0.0	0.0	0.0	0.0	0.0	0.0	0.0	0.0	0.0	0.0	0.0	0.0	0.0	0.0	0.0
OTU1350	9.8e-05	5.5e-05	0.0	0.0	0.0	5e-05	0.0	0.0	0.0	0.0	0.0	5.3e-05	0.0	0.0	0.000219	0.00157	0.000377	0.0	0.0	0.000602	0.000193	3.7e-05	0.0	0.00013	0.0	0.0	0.0	7.4e-05	5.2e-05	0.0	0.000306	0.001587	0.000309	0.000218	0.000144	2.9e-05	0.0	4.3e-05	0.0	0.0	0.0	0.0001	4.3e-05	8.4e-05	0.0	0.0	0.000142	0.0	0.0
OTU1351	0.0	0.0	0.0	0.0	0.0	0.0	0.0	0.0	0.0	0.0	0.0	0.0	0.0	0.0	0.0	0.0	0.0	0.0	0.0	0.0	0.0	0.0	0.0	0.0	0.0	0.0	0.0	0.0	0.0	0.0	0.0	0.0	0.0	0.0	0.0	0.0	0.0	0.0	0.0	0.0	0.0	0.0	0.0	0.0	0.0	0.0	0.0	0.0	0.0
OTU1352	0.0	0.0	0.0	0.0	0.0	0.0	0.0	0.0	0.0	0.0	0.0	0.0	0.0	0.0	0.0	0.0	0.0	0.0	0.0	0.0	0.0	0.0	0.0	8.3e-05	0.0	0.0	0.0	0.002322	0.0	0.0	0.0	0.0	0.0	0.0	0.0	0.0	0.0	0.0	0.0	0.0	0.0	0.0	0.0	0.000392	4.8e-05	0.0	0.0	0.0	0.0
OTU1354	0.0	0.0	0.0	0.0	0.0	0.0	0.0	0.0	0.0	0.0	0.0	0.0	0.0	0.0	0.0	0.0	0.0	0.0	0.0	0.0	0.0	0.0	0.0	0.0	0.0	0.0	0.0	0.0	0.0	0.0	0.0	0.0	0.0	0.0	0.0	0.0	0.0	0.0	0.0	0.0	0.0	0.0	0.0	0.0	0.0	0.0	0.0	0.0	0.0
OTU1356	0.0	0.0	0.0	0.0	0.0	0.0	0.0	0.0	0.0	0.0	0.0	0.0	0.0	0.0	0.0	7e-05	0.0	0.000108	0.0	0.0	3.8e-05	0.0	0.0	0.0	0.0	0.0	0.0	3e-05	0.0	0.0	0.0	0.0	0.0	7.5e-05	0.0	0.0	0.0	0.0	0.0	0.0	0.0	0.0	0.0	3.4e-05	6.2e-05	0.0	0.0	0.0	0.0
OTU1357	0.0	0.000155	0.0	7.9e-05	0.0	0.0	0.0	0.0	0.0	0.0	9.3e-05	0.0	0.0	0.0	0.000145	0.0	0.000372	0.000623	9.6e-05	0.0	0.001152	0.000152	0.000188	0.0	0.0	3e-05	0.000172	3.7e-05	9.9e-05	0.0	6.9e-05	0.0	0.0	0.00037	0.001174	0.0	0.000749	0.0	0.0	0.0	6.4e-05	3.8e-05	0.0	0.0	0.000261	0.0	0.0	0.0	0.0
OTU1360	0.0	0.0	0.0	0.0	0.0	0.0	0.0	0.0	0.0	0.0	0.0	0.0	0.0	0.0	0.0	0.0	0.0	0.0	0.0	0.0	0.0	0.0	0.0	0.0	0.0	0.0	0.0	0.0	0.0	0.0	0.001256	0.0	0.0	0.0	0.0	0.0	0.0	0.0	0.0	0.0	0.0	0.0	0.0	0.0	0.0	0.0	0.0	0.0	0.0
OTU1364	0.0	0.0	0.0	0.0	0.0	0.0	0.0	0.0	0.0	0.0	0.0	0.0	0.0	0.0	0.0	0.0	0.0	0.0	0.0	0.0	0.0	0.0	0.0	0.0	0.0	0.0	0.0	0.0	0.0	0.0	0.0	0.0	0.0	0.0	0.0	0.0	0.0	0.0	0.0	0.0	0.0	0.0	0.0	0.0	0.0	0.0	0.0	0.0	0.0
OTU1365	7.9e-05	0.0	8.3e-05	0.0	0.0	0.0	0.0	0.0	0.0	0.0	0.0	0.0	0.0	0.0	0.000446	0.0	0.0	0.0	0.0	0.0	0.0	0.0	0.0	0.0	0.0	0.0	0.0	0.0	0.0	0.0	0.000744	0.0	0.0	2.9e-05	0.000142	0.0	0.0	3.9e-05	0.0	0.0	0.0	3.6e-05	0.0	0.0	0.00057	0.0	0.0	0.0	0.0
OTU1371	0.0	0.0	0.0	0.0	0.0	0.0	0.0	0.0	0.0	0.0	5.5e-05	0.0	0.0	0.0	0.0	0.0	0.0	0.0	0.0	0.0	0.0	0.0	0.0	0.0	0.0	0.0	0.0	0.0	0.0	0.0	0.0	0.0	0.0	0.0	0.0	0.0	0.0	0.0	0.0	0.0	0.0	0.0	0.0	0.0	0.0	0.0	0.0	0.0	0.0
OTU1372	0.0	0.0	0.0	0.0	0.0	0.0	0.0	0.0	0.0	0.0	0.0	0.0	0.0	0.0	0.0	0.0	0.0	0.0	0.0	0.0	0.0	0.0	0.0	0.0	0.0	0.0	0.0	0.0	0.0	0.0	0.0	0.0	4.3e-05	0.0	0.0	0.0	0.0	0.0	0.0	0.0	0.0	0.0	0.0	0.0	0.0	0.0	0.0	0.0	0.0
OTU1373	0.0	5e-05	0.0	0.0	0.0	0.0	0.0	0.0	0.0	0.0	0.0	0.0	0.0	0.0	0.0	0.0	0.0	0.0	0.0	0.0	0.0	0.0	0.0	0.0	0.0	0.0	0.0	0.0	0.0	0.0	0.0	0.0	0.0	0.0	0.0	0.0	0.0	0.0	0.0	0.0	0.0	0.0	0.0	0.0	0.0	0.0	0.0	0.0	0.0
OTU1376	0.0	0.0	0.0	0.0	0.0	0.0	0.0	0.0	0.0	0.0	0.0	0.0	0.0	0.0	5.6e-05	0.0	0.0	0.0	0.0	0.0	0.0	0.0	0.0	0.0	0.0	0.0	0.0	0.0	0.0	0.0	0.0	4.2e-05	0.0	0.0	0.000247	0.0	0.0	0.0	0.0	0.0	0.0	0.0	0.0	0.0	0.0	0.0	0.0	0.0	0.0
OTU1377	0.0	0.0	0.0	0.0	0.0	0.0	0.0	0.0	0.0	0.0	5.2e-05	0.0	0.0	0.0	5.2e-05	0.0	0.0	0.0	2.8e-05	9.3e-05	0.0	0.0	0.0	0.0	0.0	0.00042	0.0	0.0	0.0	0.0	0.0	0.0	0.0	0.0	0.0	0.0	0.0	0.0	0.0	0.0	0.0	0.0	0.0	0.0	0.0	0.0	0.0	0.0	0.0
OTU1378	0.0	0.0	0.0	0.0	0.0	0.0	0.0	0.0	0.0	0.0	0.0	0.0	5.1e-05	0.0	0.0	0.0	0.0	0.0	0.0	0.0	0.0	0.0	0.0	0.0	0.0	0.0	0.0	7.2e-05	4.1e-05	0.0	0.0	0.0	0.0	0.0	0.0	0.0	0.0	0.001209	0.0	0.0	0.0	0.0	0.0	0.0	0.000224	0.0	0.0	0.0	0.0
OTU1379	0.0	0.0	0.0	0.0	0.0	0.0	0.0	0.0	0.0	0.0	0.0	0.0	0.0	0.0	0.0	0.0	0.0	0.0	0.0	0.0	0.0	0.0	0.0	0.0	0.0	0.0	0.0	0.0	0.0	0.0	0.0	0.0	0.0	0.0	0.0	0.0	0.0	0.0	0.0	0.0	0.0	0.0	0.0	0.0	0.0	0.0	0.0	0.0	0.0
OTU1380	0.0	0.0	0.0	0.0	0.0	0.0	0.0	2e-05	0.0	0.0	0.0	0.0	0.0	0.0	0.0	0.0	0.0	0.0	0.0	0.0	3.9e-05	6.6e-05	0.0	0.0	0.0	0.0	0.0	0.000325	0.0	0.0	0.0	0.0	0.000154	2.7e-05	0.000335	0.0	0.0	0.0	5.2e-05	0.0	0.0	0.0	0.0	0.000139	0.000919	0.0	0.0	0.0	0.0
OTU1382	0.0	0.0	0.0	0.0	0.0	0.0	0.0	0.0	0.0	0.0	0.0	0.0	0.0	0.0	0.0	0.0	0.0	0.0	0.0	0.0	0.0	0.0	0.0	0.0	0.0	0.0	0.0	0.0	0.0	0.0	0.0	0.0	0.0	0.0	0.0	0.0	0.0	0.0	0.0	0.0	0.0	0.0	0.0	0.0	0.0	0.0	0.0	0.0	0.0
OTU1383	0.000244	0.0	8e-05	0.0	0.000115	0.0	4e-05	0.0	0.000216	0.0	0.0	7.8e-05	0.000289	0.0	0.0	0.0	0.0	0.0	0.0	0.0	0.0	0.0	0.0	0.000325	0.0	0.0	0.0	6.9e-05	5.9e-05	0.0	0.007434	0.0	0.000267	0.0	0.00037	0.0	0.0	0.0	0.0	0.0	0.0	0.0	0.0	0.0	0.0	0.001138	0.0	0.000191	0.0
OTU1384	0.0	0.0	0.0	0.0	0.0	0.0	0.0	0.0	0.0	0.0	0.0	0.0	0.0	0.0	0.0	0.0	0.0	0.0	0.0	0.0	0.0	0.0	0.0	0.0	0.0	0.0	0.0	0.002156	0.0	0.0	0.0	0.0	0.0	0.0	0.0	0.0	0.0	0.0	0.0	0.0	0.0	0.0	0.0	0.000591	0.0	0.0	0.0	0.0	0.0
OTU1386	0.0	0.0	0.0	0.0	0.0	0.0	0.0	0.0	0.0	0.0	0.0	0.0	0.0	0.0	0.0	0.0	0.0	0.0	0.0	0.0	0.0	0.0	0.0	0.0	0.0	0.0	0.0	0.0	0.0	0.0	0.0	0.0	0.0	0.0	0.0	0.0	0.0	4.5e-05	0.0	0.0	0.0	0.0	0.0	0.0	0.0	0.0	0.0	0.0	0.0
OTU1388	0.0	0.0	0.0	6.7e-05	0.0	0.00081	0.0	0.0	0.0	0.0	0.0	0.0	0.0	3.1e-05	0.0	0.000182	0.000342	0.000207	2.7e-05	0.0	0.001522	4.6e-05	0.000381	8.5e-05	0.0	0.0	0.0	0.0	0.0	0.0	0.0	4.6e-05	0.0	0.000264	5.1e-05	6.9e-05	0.0	0.0	0.0	0.0	6.2e-05	0.0	0.0	0.0	0.0	0.0	0.001064	0.0	0.0
OTU1389	0.0	0.0	0.0	0.0	0.0	0.0	0.0	0.0	0.0	0.0	0.0	0.0	0.0	0.0	0.0	0.0	0.0	0.0	0.0	0.0	0.0	0.0	0.0	0.0	0.0	0.0	0.0	0.0	0.0	0.0	0.000123	0.0	0.0	0.0	0.0	0.0	0.0	0.0	0.0	0.0	0.0	0.0	0.0	0.0	0.0	0.0	0.0	0.0	0.0
OTU1393	0.0	0.0	0.0	0.0	0.0	0.0	0.0	0.0	0.0	0.0	0.0	0.0	0.0	0.0	0.0	0.0	0.0	0.0	0.0	0.0	0.0	0.0	0.0	0.0	0.0	0.0	0.0	0.0	0.0	0.0	0.0	0.0	0.0	0.0	0.0	0.0	0.0	0.0	0.0	0.0	0.0	3e-05	0.0	0.0	0.0	0.0	0.0	0.0	0.0
OTU1394	0.0	0.0	0.0	0.0	0.0	0.0	0.0	0.0	0.0	0.0	0.0	0.0	0.0	0.0	0.0	0.0	0.0	0.0	0.0	0.0	0.0	0.0	0.0	0.0	0.0	0.0	0.0	0.0	0.0	0.0	0.0	0.0	0.0	0.0	0.0	0.0	0.0	0.0	0.0	0.0	0.0	0.0	0.0	0.0	0.0	0.0	0.0	0.0	0.0
OTU1395	0.0	4.6e-05	0.0	0.0	0.0	0.0	0.0	0.0	0.0	0.0	0.0	0.0	0.0	0.0	0.0	0.0	0.0	3.8e-05	0.0	0.0	0.0	0.0	0.0	0.0	0.0	0.0	0.0	0.0	0.0	0.0	0.0	0.0	0.000183	0.0	0.0	0.0	0.0	0.0	0.0	0.0	0.0	0.0	0.0	0.0	0.0	0.0	0.0	0.0	0.0
OTU1396	0.0	0.0	0.0	0.0	0.0	0.0	0.0	0.0	0.0	0.0	0.0	0.0	0.0	0.0	0.0	0.0	0.0	0.0	0.0	0.0	0.0	0.0	0.0	0.0	0.0	0.0	0.0	0.0	0.0	0.0	0.0	0.0	0.0	0.0	0.0	0.0	0.0	0.0	0.0	0.0	0.0	0.0	0.0	0.0	0.0	0.0	0.0	0.0	0.0
OTU1398	0.0	0.0	0.0	0.0	0.0	0.0	0.0	0.0	0.0	0.0	0.0	0.0	0.0	0.0	0.0	0.0	0.0	0.0	0.0	0.0	0.0	0.0	0.0	0.0	0.0	0.0	0.0	0.0	0.0	0.0	0.0	0.0	0.0	0.0	0.0	0.0	0.0	0.0	0.0	0.0	0.0	0.0	0.0	0.0	0.0	0.0	0.0	0.0	0.0
OTU1399	0.0	0.0	0.0	0.0	0.0	0.0	0.0	0.0	0.0	0.0	0.0	0.0	0.0	0.0	0.0	0.0	0.0	0.0	0.0	0.0	0.0	0.0	0.0	0.0	0.0	0.0	0.0	0.0	0.0	0.0	0.0	0.0	0.0	0.0	0.0	0.0	0.0	0.0	0.0	0.0	0.0	0.0	0.0	0.0	0.0	0.0	0.0	0.0	0.0
OTU1402	0.0	0.0	0.0	0.0	0.0	0.0	0.0	0.0	0.0	0.0	0.0	0.0	0.0	0.0	0.0	6.3e-05	0.0	0.0	0.0	0.0	0.0	0.0	0.0	0.0	0.0	0.0	0.0	0.0	0.0	0.0	0.0	0.0	0.0	2.9e-05	0.0	0.0	0.0	0.0	0.0	0.0	0.0	0.0	0.0	0.0	6e-05	0.0	0.0	0.0	0.0
OTU1403	0.0	0.0	0.0	0.0	0.0	0.0	0.0	0.0	0.000207	0.0	0.0	0.0	0.0	0.0	0.0	0.0	0.0	0.0	0.0	0.0	0.0	0.0	0.0	0.0	0.0	0.0	0.0	0.0	0.0	0.0	0.0	0.0	0.0	0.0	0.000164	0.0	0.0	0.000135	0.0	0.0	0.0	0.0	0.0	0.0	0.000164	0.0	0.0	0.0	0.0
OTU1404	0.0	0.0	0.0	0.0	0.0	0.0	0.0	0.0	0.0	0.0	0.0	0.0	0.0	0.0	0.0	0.000205	0.0	0.0	0.0	0.0	0.0	0.0	0.0	0.0	0.0	0.0	0.0	0.0	0.0	0.0	0.0	0.0	0.0	0.0	0.0	0.0	0.0	0.0	0.0	0.0	0.0	0.0	0.0	0.0	0.0	0.0	0.0	0.0	0.0
OTU1405	5.1e-05	4.6e-05	0.0	8.8e-05	0.0	0.000245	0.0	0.0	0.0	0.0	0.0	0.0	0.0	0.0	0.0	6.3e-05	0.000117	0.00011	0.0	0.0	0.0	0.0	0.00052	0.000224	0.0	0.0	0.0	0.0	0.0	0.0	0.0	0.0	0.0	0.0	0.0	0.0	4.2e-05	0.0	0.0	0.0	0.0	0.0	0.0	0.0	0.0	0.0	0.0	0.0	0.0
OTU1407	0.0	8.6e-05	0.0	0.0	0.0	0.0	0.0	0.0	0.0	0.0	0.0	0.0	0.0	0.0	0.0	0.0	0.0	0.0	0.0	4.3e-05	0.0	0.0	0.000487	0.000124	0.0	0.0	0.0	0.0	5.8e-05	0.0	0.0	0.0	0.0	0.0	0.0	0.0	0.0	0.0	0.0	0.0	0.0	0.0	0.0	0.000125	0.0	0.0	0.0	0.0	0.0
OTU1408	0.024799	0.0	0.000925	2.8e-05	0.456582	0.0	0.0	0.002604	0.0	0.0	0.000104	0.0	0.0	0.0	0.0	0.0	0.0	3.9e-05	0.0	0.0	0.001073	0.000232	0.000965	0.0	0.0	0.0	0.0	0.001124	0.001987	0.0	0.00042	0.0	9.6e-05	0.0	0.0	0.0	6.1e-05	0.0	0.000461	0.001631	0.0	0.0	0.005346	0.0	0.001231	0.0	0.0	0.004294	0.0
OTU1409	0.0	0.0	0.0	0.0	0.0	0.0	0.0	0.0	0.0	0.0	0.0	0.0	0.0	0.0	0.000151	0.0	0.0	0.0	0.0	0.0	0.0	0.0	0.0	0.0	0.0	0.0	0.0	0.0	0.0	0.0	0.0	0.0	0.0	0.0	0.0	0.0	0.0	0.0	0.0	0.0	0.0	0.0	0.0	0.0	0.0	0.0	0.0	0.0	0.0
OTU1410	0.0	0.0	0.0	0.0	0.0	0.0	0.0	0.0	0.0	0.0	0.0	0.0	0.0	0.0	0.0	0.0	0.0	2.6e-05	0.0	0.0	0.0	0.0	0.0	0.0	0.0	0.0	0.0	0.0	0.0	0.0	0.0	0.0	0.0	0.0	0.0	2.4e-05	0.0	0.0	0.0	0.0	0.0	0.0	0.0	0.0	0.0	0.0	0.0	0.0	0.0
OTU1413	0.0	0.0	0.0	0.0	0.0	0.0	0.0	0.0	0.0	0.0	0.0	0.0	0.0	0.0	0.0	0.0	0.0	0.0	0.0	0.0	0.0	7.5e-05	0.0	0.0	0.0	0.0	0.0	0.0	0.0	0.0	0.0	0.0	0.0	0.0	0.0	0.0	0.0	0.0	0.00023	0.0	0.0	0.0	0.0	0.0	0.0	0.0	0.0	0.0	0.0
OTU1416	0.0	0.000133	0.0	0.0	0.0	0.0	0.0	0.0	0.0	0.0	0.0	0.0	0.0	0.0	5.5e-05	0.0	0.0	3.5e-05	0.0	0.0	0.0	0.0	9.2e-05	0.000172	0.0	0.0	0.0	0.0	0.0	0.0	0.0	0.0	0.0	0.0	0.0	0.0	0.0	0.0	0.0	0.0	0.0	0.0	0.0	8.3e-05	0.0	0.0	0.0	0.0	0.0
OTU1418	0.0	0.000141	0.0	0.0	0.0	0.0	0.0	0.0	0.0	0.0	0.0	0.0	0.0	0.0	5.7e-05	0.0	0.0	0.0	0.0	0.0	0.0	0.0	0.0	0.0	0.0	0.0	0.0	0.0	0.000259	0.0	0.0	0.0	0.0	0.0	0.0	0.0	0.001507	0.0	0.0	0.0	0.0	0.00025	0.0	0.0	0.0	0.0	0.0	0.0	0.0
OTU1419	0.0	0.0	0.0	0.0	0.0	0.0	0.0	0.0	0.0	0.0	0.0	0.0	0.0	0.0	0.0	0.0	0.0	0.0	0.0	0.0	0.0	0.0	0.0	3.8e-05	0.0	0.0	0.0	0.0	0.0	0.0	0.0	0.0	0.0	0.0	0.0	0.0	0.0	0.0	5e-05	0.0	0.0	0.0	0.0	0.0	0.0	0.0	0.0	0.0	0.0
OTU1421	0.0	0.0	0.0	0.0	0.0	0.0	0.0	0.0	0.0	0.0	0.0	0.0	0.0	0.0	0.0	0.0	0.0	0.0	0.0	0.0	0.0	0.0	0.0	0.0	0.0	0.0	0.0	0.0	0.0	0.0	0.0	0.0	0.0	0.0	0.0	0.0	0.0	0.0	0.0	0.0	0.0	0.0	0.0	0.0	0.0	0.0	3.5e-05	0.0	0.0
OTU1422	0.0	0.0	0.0	0.0	0.000142	0.0	0.0	0.0	0.0	0.0	0.0	0.0	0.000185	0.0	0.0	0.0	0.0	0.0	0.0	0.0	0.0	0.0	0.0	0.0	0.0	0.0	0.0	0.0	0.0	0.0	0.0	0.0	0.0	0.0	0.0	0.0	0.0	0.0	0.0	0.0	0.0	0.0	0.0	0.0	0.0	0.0	0.0	0.0	0.0
OTU1424	0.0	0.0	0.0	0.0	0.0	0.0	0.0	0.0	0.0	0.0	0.0	0.0	0.0	0.0	0.0	0.0	0.0	0.0	0.0	0.0	0.0	0.0	0.0	0.0	0.0	0.0	0.0	0.0	0.0	0.0	0.0	0.0	0.0	0.0	0.0	0.0	0.0	0.0	0.0	3e-05	0.0	0.0	0.0	0.0	0.0	0.0	4.2e-05	0.0	0.0
OTU1426	0.0	0.000508	0.0	0.0	0.0	0.0	0.0	0.0	7.7e-05	0.0	0.0	0.0	0.0	0.0	4.7e-05	0.0	0.0	8e-05	0.0	0.0	7.7e-05	0.0	4.2e-05	0.0	0.0	0.0	0.0	0.0	0.0	0.0	5.9e-05	0.0	0.0	0.0	0.0	0.0	0.0	0.0	0.0	0.0	0.0	0.0	0.0	8.4e-05	5.1e-05	0.0	0.0	0.0	0.0
OTU1427	0.000516	0.0	8.7e-05	0.0	0.000769	9.5e-05	0.0	0.000841	0.000407	0.0	0.0	0.0	0.0	0.0	0.0	0.0	0.0	0.002239	0.0	0.0	0.0	0.0	4e-05	0.000268	0.0	0.0	0.0	0.0	0.000384	0.0	0.000307	0.0	0.0	8.4e-05	0.0	0.0	4.3e-05	0.0	0.0	0.0	0.0	0.0	0.0	0.0	0.0	0.0	0.0	6.6e-05	0.0
OTU1429	0.0	0.0	0.0	0.0	0.000201	0.0	0.0	0.0	0.0	0.0	0.0	0.0	0.0	0.0	0.0	0.0	0.0	0.0	0.0	0.0	0.0	0.0	0.0	0.0	0.0	0.0	0.0	0.0	5.3e-05	0.0	0.0	0.0	0.0	0.0	0.0	0.0	0.0	0.0	0.0	0.0	0.0	0.0	0.0	0.0	0.0	0.0	0.0	0.0	0.0
OTU1430	0.0	0.0	0.0	0.0	0.0	0.0	0.0	0.0	0.0	0.0	0.0	0.0	0.0	0.0	0.0	0.0	0.0	0.0	0.0	0.0	0.0	0.0	0.0	0.0	0.0	0.0	0.0	0.0	0.0	0.0	0.0	0.0	0.0	0.0	0.0	0.0	0.0	0.0	0.0	0.0	0.0	0.0	0.0	0.0	0.0	0.0	0.0	0.0	0.0
OTU1431	0.0	0.0	0.0	0.0	0.0	0.0	0.0	0.0	0.0	0.0	0.0	0.0	0.0	0.0	0.0	0.0	0.0	0.0	0.0	0.0	0.0	0.0	0.0	0.0	0.0	0.0	0.0	0.0	0.0	0.0	0.0	0.0	0.0	0.0	0.0	0.0	4.4e-05	0.0	0.0	0.0	0.0	4.4e-05	0.0	3.9e-05	0.0	0.0	7.6e-05	0.0	0.0
OTU1432	0.0	0.0	0.0	0.0	0.0	0.0	0.0	0.0	0.0	0.0	0.0	0.0	0.0	0.0	0.0	0.0	0.0	3e-05	0.0	0.0	0.0	0.0	0.0	0.0	0.0	0.0	0.0	0.0	0.0	0.0	0.0	0.0	0.0	0.0	5.7e-05	5.6e-05	0.0	0.0	0.0	0.0	0.0	0.0	3.8e-05	0.0	8.9e-05	0.0	0.0	0.0	0.0
OTU1433	0.0	0.0	0.0	0.0	0.0	0.0	0.0	0.0	0.0	0.0	0.0	0.0	0.0	0.0	0.0	0.0	0.0	0.0	0.0	0.0	0.0	0.0	0.0	0.0	0.0	0.0	0.0	0.000494	0.0	0.0	0.0	0.0	0.0	4.9e-05	0.0	0.0	0.0	0.0	0.0	0.0	0.0	0.0	0.0	4.4e-05	5.9e-05	0.0	0.0	0.0	0.0
OTU1435	0.0	0.0	0.0	0.0	0.00022	0.0	0.0	0.0	0.0	0.0	0.0	0.0	0.0	0.0	0.0	0.0	0.000257	0.0	0.0	0.0	0.0	0.0	0.0	0.0	3e-05	3.4e-05	0.0	3.4e-05	0.0	0.0	0.000116	0.0	0.0	0.0	0.0	0.0	0.0	4.1e-05	0.0	0.0	0.0	0.0	0.0	0.0	0.000167	0.0	0.0	0.0	0.0
OTU1436	0.0	0.0	0.0	0.0	0.0	0.0	0.0	0.0	0.0	0.0	0.0	0.0	0.0	0.0	0.0	0.0	8.6e-05	0.0	0.0	0.0	0.0	0.0	0.0	0.0	0.0	0.0	0.0	0.0	0.0	0.0	0.0	0.0	0.0	0.0	0.0	0.0	0.0	0.0	0.0	0.0	0.0	0.0	0.0	0.0	0.0	0.0	0.0	0.0	0.0
OTU1437	0.0	4.2e-05	0.0	0.0	0.0	0.0	0.0	0.0	0.0	0.0	0.0	0.0	0.0	0.0	4.7e-05	0.000328	0.0	0.000106	0.0	4.5e-05	0.000132	0.0	0.0	0.0	0.0	0.0	0.0	0.0	0.0	0.0	0.0	0.0	0.0	0.000158	5.1e-05	0.000447	8.3e-05	0.0	0.0	0.0	7.2e-05	3e-05	0.000259	0.0	5.4e-05	0.0	6.4e-05	0.0	0.0
OTU1438	0.0	7.6e-05	8.6e-05	0.0	0.0	0.0	0.0	0.0	0.0	0.0	0.0	0.0	0.0	0.0	0.0	0.0	0.0	0.0	0.000415	0.000291	4e-05	6.6e-05	0.0	0.0	0.0	0.0	0.0	0.0	0.0	0.0	0.0	0.0	0.0	0.0	0.000108	0.0	0.0	0.0	0.000336	0.0	0.0	0.00075	0.000174	0.0	0.0	0.0	0.0	0.0	0.0
OTU1440	0.0	0.0	0.0	0.0	0.0	0.0	0.0	0.0	0.0	0.0	0.0	0.0	0.0	0.0	0.0	0.0	0.0	0.0	0.0	0.0	0.0	0.0	0.0	0.0	0.0	0.0	0.0	0.0	0.0	0.0	0.0	0.0	0.0	0.0	0.0	0.0	0.0	0.0	0.0	0.0	0.0	0.0	0.0	0.0	0.0	0.0	0.0	0.0	0.0
OTU1443	0.0	0.0	0.0	0.0	0.0	0.0	0.0	0.0	0.0	0.0	0.0	0.0	0.0	0.0	0.0	0.0	0.0	0.0	0.0	0.0	0.0	0.0	0.0	0.0	0.0	0.0	0.0	0.0	0.0	0.0	0.0	0.0	0.0	0.0	0.0	0.0	0.0	0.0	0.0	0.0	0.0	0.0	0.0	0.0	0.0	8.4e-05	0.0	0.0	0.0
OTU1446	0.0	0.0	0.0	0.0	0.0	0.0	0.0	0.0	0.000145	0.0	0.0	0.0	0.0	0.0	0.0	0.0	0.0	0.0	0.0	0.0	3.8e-05	0.0	0.0	0.0	0.0	0.0	0.0	0.0	0.0	0.0	0.0	0.0	0.0	0.0	0.0	0.0	0.0	0.0	0.0	0.0	0.0	0.0	0.0	0.0	5.3e-05	0.0	0.0	0.0	0.0
OTU1447	0.0	0.0	0.0	0.0	0.0	0.0	0.0	0.0	0.0	0.0	0.0	0.0	0.0	0.0	0.0	0.0	0.0	0.0	0.0	0.0	0.0	1.9e-05	0.0	0.0	0.0	0.0	0.0	0.0	0.0	0.0	0.0	0.0	0.0	0.0	0.0	0.0	0.0	0.0	0.0	0.0	0.0	0.0	0.0	0.0	0.0	0.0	0.0	0.0	0.0
OTU1448	0.00057	5.1e-05	0.0	0.0	3.1e-05	0.0	0.0	0.0	0.0	0.0	0.0	0.0	4.8e-05	0.0	0.000176	0.0	4.6e-05	0.000163	0.0	0.0	0.0	0.0	0.0	0.0	0.0	0.0	0.0	0.000673	0.000445	0.003326	0.001505	0.000138	0.0	0.0	4.5e-05	0.0	0.0	0.000821	9.8e-05	0.0	0.0	6.9e-05	5.2e-05	0.000536	0.000676	0.0	0.0	6.3e-05	0.0
OTU1449	3.7e-05	0.0	0.0	0.0	0.0	0.0	0.0	0.0	0.0	0.0	0.0	0.0	0.000475	0.0	0.0	0.0	0.0	0.0	0.0	0.0	0.0	0.0	0.0	0.0	0.0	0.0	0.0	3.1e-05	0.0	5.4e-05	0.0	0.0	0.0	0.0	0.0	0.0	0.0	0.00014	0.0	0.0	0.0	0.0	0.0	0.0	0.0	0.0	0.0	0.000111	0.0
OTU1450	0.0	0.0	8.4e-05	0.0	0.0	0.0	0.0	0.0	0.0	0.0	0.0	0.0	0.0	0.0	0.0	0.0	0.0	3.7e-05	0.0	0.0	0.0	0.0	0.0	0.0	0.0	0.0	0.0	0.0	0.0	5.5e-05	0.0	0.0	0.0	0.0	0.0	0.0	0.0	0.0	0.0	0.0	0.0	0.0	0.0	0.0	0.0	0.0	0.0	0.0	0.0
OTU1451	0.0	0.0	0.0	2.2e-05	0.0	0.0	0.0	0.0	0.0	0.0	0.0	0.0	0.0	0.0	0.0	0.0	0.0	0.0	0.0	0.0	0.0	0.0	0.0	0.0	0.0	0.0	0.0	0.0	0.0	0.0	0.0	0.0	0.0	0.0	0.0	0.0	0.0	0.0	0.0	0.0	0.0	0.0	0.0	0.0	0.0	0.0	0.0	0.0	0.0
OTU1454	0.0	0.0	0.0	0.0	0.0	0.000649	0.0	0.0	0.0	0.0	0.0	0.0	0.0	0.0	0.0	0.0	0.0	0.0	0.0	0.0	0.000153	0.0	0.001309	0.0	0.0	0.0	0.0	0.0	0.0	0.0	0.0	0.0	0.0	0.0	0.0	0.0	8.6e-05	0.0	0.0	0.0	0.0	0.0	0.0	0.000198	0.0	0.0	0.0	0.0	0.0
OTU1455	0.0	0.0	7.9e-05	0.0	0.0	0.0	0.0	0.0	0.0	0.0	0.0	0.0	0.0	0.0	0.0	0.0	0.0	4.2e-05	0.0	0.0	0.0	0.0	0.0	8e-05	0.0	0.0	0.0	8.4e-05	0.0	0.0	0.0	0.000151	0.000195	0.0	9.9e-05	0.000149	3.3e-05	0.0	0.0	0.0	0.0	0.0	0.0	0.0	0.0	0.0	0.0	0.0	0.0
OTU1456	0.0	0.0	0.0	0.0003	0.0	0.0	0.0	0.0	0.0	0.0	0.0	0.0	0.0	0.0	0.0	0.0	0.0	0.0	0.0	0.0	0.0	0.0	0.00017	0.000118	0.0	0.0	0.0	0.0	0.0	0.0	0.0	0.0	0.0	0.000124	0.0	0.0	0.0	0.0	0.0	0.0	0.0	0.0	0.0	0.0	0.0	0.0	0.000501	0.0	0.0
OTU1460	5.3e-05	4.4e-05	8.1e-05	3.4e-05	0.0	0.0	0.0	0.0	0.0	0.0	0.0	0.0	0.0	0.0	0.000334	6.7e-05	0.0	3.5e-05	0.001085	0.0	0.000257	0.0	0.0	0.0	0.0	0.0	0.0	0.0	5e-05	0.0	0.0	0.0	0.0	0.000111	0.000403	0.000465	0.000617	0.003372	0.000144	0.0	0.0	0.000142	0.003026	0.000215	0.0	0.0	0.000155	0.0	0.0
OTU1461	0.0	0.0	0.0	0.0	0.0	0.0	0.0	0.0	0.0	0.0	0.0	0.0	0.0	0.0	0.0	0.0	0.0	0.0	0.0	0.0	0.0	0.0	0.0	0.0	0.0	0.0	0.0	0.0	0.0	0.0	0.0	0.0	0.0	0.0	0.0	0.0	0.0	0.0	4.3e-05	0.0	0.0	0.0	0.0	0.0	0.0	0.0	0.0	0.0	0.0
OTU1466	0.0	0.0	0.0	0.0	0.0	0.0	0.0	0.0	0.0	0.0	0.0	0.0	0.0	0.0	0.0	0.0	0.0	0.0	0.0	0.0	0.0	0.0	0.0	0.0	0.0	0.0	0.0	0.0	0.0	0.0	0.0	0.0	0.0	0.0	0.0	0.0	0.0	0.0	0.0	0.0	0.0	0.0	0.0	0.0	0.0	0.0	0.0	0.0	0.0
OTU1468	0.0	0.0	0.0	0.0	0.0	0.0	0.0	0.0	0.0	0.0	0.0	0.0	0.0	0.0	0.0	0.0	0.0	0.0	0.0	0.0	0.0	0.0	0.0	0.0	0.0	0.0	0.0	0.0	0.0	0.0	0.0	0.0	0.0	0.0	0.0	0.0	0.0	0.0	0.0	0.0	0.0	0.0	0.0	0.0	0.0	0.0	0.0	0.0	0.0
OTU1469	0.0	0.0	0.0	0.0	0.0	0.0	0.0	0.0	0.0	0.0	0.0	0.0	0.0	0.0	0.0	0.0	0.0	0.0	0.0	0.0	0.0	0.0	0.0	0.0	0.0	0.0	0.0	0.0	0.0	0.0	0.0	0.0	0.0	0.0	0.0	0.0	0.0	0.0	0.0	0.0	0.0	0.0	0.0	0.0	0.0	0.0	0.0	0.0	0.0
OTU1470	0.0	0.0	0.0	0.0	0.0	0.0	0.0	0.0	0.0	0.0	0.0	0.0	0.0	0.0	0.0	6.9e-05	0.0	0.0	0.0	0.0	0.0	0.0	0.0	0.0	0.0	0.0	0.0	0.0	0.0	0.0	0.0	0.0	0.0	0.0	4.2e-05	0.0	0.0	0.0	0.0	0.0	0.0	0.0	0.0	0.0	0.0	0.0	0.0	0.0	0.0
OTU1471	0.0	0.0	0.0	0.0	0.0	0.0	0.0	0.0	0.0	0.0	0.0	0.0	0.0	0.0	0.0	0.0	2.5e-05	0.0	0.0	0.0	0.0	0.0	0.0	0.0	0.0	0.0	0.0	0.0	0.0	0.0	0.0	0.0	0.0	0.0	0.0	0.0	0.0	0.0	0.0	0.0	0.0	0.0	0.0	0.0	0.0	0.0	0.0	0.0	0.0
OTU1472	0.0	0.0	0.0	0.0	0.0	0.0	0.0	0.0	0.0	0.0	0.0	0.0	0.0	0.0	0.0	0.0	0.0	0.0	0.0	0.0	0.0	0.0	0.0	0.0	0.0	0.0	0.0	0.0	0.0	0.0	0.0	0.0	0.0	0.0	0.0	0.0	0.0	0.0	0.0	0.0	0.0	0.0	0.0	0.0	0.0	0.0	0.0	0.0	0.0
OTU1473	0.0	0.0	0.0	0.0	0.0	0.0	0.0	0.0	0.000786	0.0	0.0	0.0	4.4e-05	0.0	0.0	0.000133	0.0	0.0	0.0	0.0	0.0	0.0	0.0	0.0	0.0	0.0	3.2e-05	3.5e-05	0.000104	0.000209	0.0	4.4e-05	0.0	4.4e-05	0.0	6.1e-05	4.1e-05	8.3e-05	4.2e-05	6.6e-05	0.001507	3.3e-05	0.0	0.0	0.000473	0.0	0.0	0.0	0.0
OTU1474	0.0	0.0	0.0	0.0	0.0	0.0	0.0	2.3e-05	0.000147	0.0	0.0	0.0	0.0	6.1e-05	0.0	0.0	0.0	0.0	0.0	0.0	0.0	0.0	0.0	0.0	0.0	0.0	0.0	0.0	0.0	0.0	0.0	0.0	3.5e-05	0.0	0.000103	0.0	0.0	0.0	0.0	0.0	0.0	0.0	0.0	0.0	0.0	0.0	0.0	0.0	0.0
OTU1475	0.0	0.0	0.0	0.0	0.0	0.0	0.0	0.0	0.0	0.0	0.0	0.0	0.0	0.0	0.0	0.0	0.0	0.0	0.0	0.0	0.0	0.0	0.0	3.7e-05	0.0	0.0	0.0	0.0	0.0	0.0	0.0	0.0	0.0	0.0	0.0	0.0	3.9e-05	0.0	0.0	0.0	0.0	0.0	0.0	0.0	0.0	0.0	0.0	0.0	0.0
OTU1476	0.0	0.0	0.0	0.0	0.0	0.0	0.0	0.0	0.0	6.9e-05	0.0	0.0	0.0	0.0	0.000619	0.0	0.0	0.0	0.0	0.0	0.0	0.0	0.0	0.0	0.0	0.0	0.0	0.0	0.0	0.0	5.7e-05	0.0	0.0	0.0	0.0	0.0	0.0	0.0	0.0	0.0	0.0	0.0	0.0	0.0	0.0	0.0	0.0	0.0	0.0
OTU1477	9.1e-05	0.0	0.0	0.0	0.0	0.0	0.0	0.0	0.0	0.0	0.0	0.0	5.4e-05	0.0	0.0	0.0	0.0	0.0	0.0	0.0	0.0	0.0	0.0	0.0	0.0	0.0	0.0	0.0	0.0	0.0	0.0	0.0	0.0	0.0	0.0	0.0	0.0	0.0	0.0	0.0	0.0	0.0	0.0	0.0	0.0	0.0	0.0	0.0	0.0
OTU1479	0.000105	0.0	0.0	0.0	0.0	0.0	0.0	0.0	0.0	0.0	0.0	0.0	4.7e-05	0.0	0.0	0.000593	0.0	0.000115	0.0	0.0	0.0	0.0	3.8e-05	0.0	0.0	4.7e-05	0.0	0.00052	0.000115	0.0	0.0	4.4e-05	0.0	0.000442	0.000349	0.0	0.0	3.9e-05	0.0	0.0	0.0	0.0	0.000136	0.0	0.000389	0.0	0.0	0.0	0.0
OTU1480	4.6e-05	0.0	0.0	0.0	0.0	0.0	0.0	0.0	0.0	0.0	0.0	0.0	4.2e-05	0.0	0.0	0.0	0.0	0.0	0.0	0.0	0.0	0.0	0.0	0.0	0.0	0.0	0.0	0.000265	0.000283	0.0	0.000179	0.001155	0.0	0.0	0.0	0.0	0.0	0.0	0.0	0.000102	0.0	0.0	0.0	0.000355	0.0	0.0	0.0	0.0	0.0
OTU1481	0.0	0.0	0.0	0.0	0.0	0.0	0.0	0.0	0.0	0.0	0.0	0.0	0.0	0.0	4.8e-05	0.0	0.0	0.0	0.0	0.0	0.0	0.0	0.0	0.0	0.0	0.0	0.0	0.0	0.0	0.0	0.0	0.0	4.2e-05	0.0	0.0	0.0	4.3e-05	0.0	0.0	0.0	0.0	0.0	0.0	0.0	0.0	0.0	0.0	0.0	0.0
OTU1482	4.8e-05	4.8e-05	0.0	0.0	0.0	0.0	0.0	0.0	0.0	0.0	0.0	0.0	0.0	0.0	5.4e-05	0.000124	0.000389	0.0	3.2e-05	0.0	0.0	0.0	0.0	0.0	0.0	0.0	0.0	0.0	0.0	0.0	0.0	0.0	0.000123	0.0	0.0	0.0	4.3e-05	0.0	0.0	0.0	0.0	0.0	4.5e-05	0.0	6.4e-05	0.0	0.0	0.0	0.0
OTU1484	0.0	0.0	0.0	0.0	0.0	0.0	0.0	0.0	0.0	0.0	0.0	0.0	0.0	0.0	0.0	0.0	0.0	0.0	0.0	0.0	2.8e-05	0.0	0.0	0.0	0.0	0.0	0.0	0.0	0.0	0.0	0.0	0.0	0.0	0.0	0.0	0.0	0.0	0.0	0.0	0.0	0.0	0.0	0.0	0.0	0.0	0.0	0.0	0.0	0.0
OTU1485	4.8e-05	0.0	0.0	0.0	0.0	0.0	0.0	0.0	0.0	0.0	0.0	0.0	0.0	0.0	0.0	0.0	0.0	0.0	0.0	0.0	0.0	0.0	0.0	0.0	0.0	0.0	0.0	0.0	5.5e-05	0.0	0.0	0.0	0.0	0.0	0.0	0.0	0.0	8.6e-05	0.0	0.0	0.0	0.0	0.0	0.0	0.0	0.0	0.0	0.0	0.0
OTU1486	0.0	0.0	0.0	0.0	0.0	0.0	0.0	0.0	0.0	0.0	0.0	0.0	4.9e-05	0.0	0.0	0.0	0.0	0.0	0.0	0.0	0.0	0.0	0.0	0.0	3.3e-05	0.0	0.0	0.0	0.0	0.0	0.000112	0.0	0.0	0.0	0.0	0.0	0.0	0.0	0.0	0.0	0.0	0.0	0.0	0.0	5.4e-05	0.0	0.0	0.0	0.0
OTU1487	0.0	0.0	0.0	0.0	0.0	0.0	0.0	8.2e-05	0.0	0.0	0.0	0.0	0.0	0.0	0.0	0.0	0.0	0.0	0.0	0.0	0.0	0.0	0.0	0.0	0.0	0.0	0.0	0.0	0.0	0.0	0.0	4.4e-05	0.0	0.0	0.0	0.0	0.0	0.0	0.0	0.0	0.0	0.0	0.0	0.0	0.0	0.0	0.0	0.0	0.0
OTU1488	0.0	0.0	0.0	0.0	0.0	0.0	0.0	2.6e-05	0.0	0.0	0.0	0.0	0.0	0.0	0.0	0.0	0.0	0.0	0.0	0.0	0.0	0.0	0.0	0.0	0.0	0.0	0.0	0.0	0.0	0.0	0.0	0.0	0.000122	0.0	4.6e-05	0.0	0.0	0.0	0.0	0.0	0.0	0.0	0.0	0.0	0.0	0.0	0.0	0.0	0.0
OTU1491	0.0	0.0	0.0	0.0	0.0	0.0	0.0	0.0	0.0	0.0	0.0	0.0	0.0	0.0	0.0	0.0	0.0	0.0	0.0	0.0	0.0	0.0	0.0	0.0	0.0	0.0	0.0	0.0	0.0	0.0	0.0	0.0	0.0	0.0	0.0	0.0	0.0	0.0	0.0	0.0	0.0	0.0	0.0	0.0	0.0	0.0	0.0	0.0	0.0
OTU1493	0.0	0.0	0.0	0.0	0.0	0.0	0.0	0.0	0.0	0.0	0.0	0.0	0.0	0.0	0.0	0.0	0.0	0.0	0.0	0.0	0.0	0.0	0.0	0.0	0.0	0.0	0.0	0.0	0.0	0.0	0.0	0.0	0.0	0.0	0.0	0.0	0.0	0.0	0.0	0.0	0.0	0.0	0.0	0.0	0.0	0.0	0.0	0.0	0.0
OTU1496	0.0	0.0	0.0	0.0	0.0	0.0	0.0	0.0	0.0	0.0	0.0	0.0	0.0	0.0	0.0	0.0	0.0	0.000143	0.0	0.0	0.0	0.0	0.0	0.0	0.0	0.0	0.0	0.0	0.0	0.0	0.0	0.0	0.0	0.0	0.0	0.0	0.0	0.0	0.0	0.0	0.0	0.0	0.0	0.0	0.0	0.0	0.0	0.0	0.0
OTU1497	0.0	0.0	0.0	0.0	0.0	0.0	0.0	0.0	0.0	0.0	0.0	0.0	0.0	0.0	0.0	0.0	0.0	0.0	0.0	0.0	6.5e-05	0.0	0.0	0.0	0.0	0.0	0.0	0.0	0.0	0.0	0.0	0.0	0.0	0.0	0.0	0.0	0.0	0.0	0.0	0.0	0.0	0.0	0.0	0.0	0.0	0.0	0.0	0.0	0.0
OTU1499	0.0	0.0	0.0	0.0	0.0	0.0	0.0	0.0	7.3e-05	0.0	0.0	0.0	0.0	0.0	0.0	0.0	0.0	0.0	0.0	0.0	0.0	0.0	0.0	0.0	0.0	0.0	0.0	0.0	0.0	0.0	0.0	0.0	0.0	0.0	0.0	0.0	0.0	0.0	0.0	0.0	0.0	0.0	0.0	0.0	0.0	0.0	0.0	0.0	0.0
OTU1500	0.0	0.0	0.0	0.0	0.0	0.0	0.0	0.0	0.0	0.0	0.0	0.0	0.0	0.0	0.0	0.0	0.0	0.0	0.0	0.0	0.0	0.0	0.0	0.0	0.0	0.0	0.0	0.0	0.0	0.0	0.0	0.0	0.0	0.0	0.0	0.0	0.0	0.0	0.0	0.0	0.0	0.0	0.0	0.0	0.0	0.0	0.0	0.0	0.0
OTU1503	0.000297	0.0	0.0	0.0	4.5e-05	0.0	0.0	0.0	0.0	0.0	0.0	0.0	0.0	0.0	4.4e-05	0.0	0.0	0.000392	0.0	0.0	6.9e-05	0.0	0.0	0.000902	0.0	0.0	0.0	0.0	0.0	0.0	6.3e-05	0.0	0.0	7.1e-05	0.0	0.0	0.0	4.1e-05	0.0	0.0	0.0	0.0	0.0	0.000322	0.0	0.0	0.0	0.0	0.0
OTU1505	0.0	0.0	0.0	0.0	0.0	0.0	0.0	0.0	0.0	0.0	0.0	0.0	0.0	0.0	0.000207	0.0	2.2e-05	0.0	0.0	0.000272	0.000207	0.0	0.0	0.0	0.0	0.000101	0.0	0.0	5.2e-05	4.7e-05	0.0	0.0	0.000205	8.6e-05	4.8e-05	0.0	0.0	0.0	0.0	0.0	0.0	0.0	4.4e-05	0.000126	0.0	8.2e-05	0.0	0.0	0.0
OTU1506	0.0	0.0	0.0	0.0	0.0	0.0	0.0	0.0	0.0	0.0	0.0	0.0	0.0	0.0	0.000254	0.0	0.0	0.0	0.0	0.0	0.0	0.0	0.0	0.0	0.0	0.0	0.0	0.0	0.0001	0.0	0.0	0.0	8.5e-05	0.0	0.000343	0.0	3.7e-05	0.0	0.0	0.0	0.0	0.0	0.0	0.0	0.0	0.0	0.0	0.0	0.0
OTU1507	4.6e-05	0.0	0.0	0.0	0.0	0.0	0.0	0.0	0.0	0.0	0.0	0.0	0.0	0.0	0.0	0.0	0.0	0.0	0.0	0.0	0.0	0.0	0.0	0.0	0.0	0.0	0.0	3.3e-05	5.7e-05	0.0	0.0	0.000646	0.0	0.0	0.0	0.0	0.0	0.000386	0.0	0.0	0.0	0.0	0.0	0.000217	0.0	0.0	0.000168	0.0	0.0
OTU1510	0.0	0.0	0.0	0.0	0.0	0.0	0.0	0.0	0.0	0.0	0.0	0.0	0.0	0.0	4.7e-05	0.0	0.0	0.0	0.0	0.0	0.0	0.0	0.0	0.0	0.0	0.0	0.0	0.0	0.0	0.0	0.000251	0.0	0.0	0.0	0.0	0.0	4.2e-05	0.0	0.0	9.4e-05	0.0	0.0	0.0	4.6e-05	0.0	0.0	0.0	0.0	0.0
OTU1511	0.0	0.0	8.1e-05	0.0	0.0	5e-05	0.0	0.0	0.0	0.0	0.0	0.0	0.0	0.0	0.0	0.00014	2.3e-05	0.000444	0.0	0.0	3e-05	4.7e-05	0.0	0.0	0.0	0.0	0.0	0.0	0.0	0.0	0.0	0.0	0.00015	4.6e-05	0.0002	0.0	0.0	0.0	0.0	3.7e-05	0.0	3.2e-05	0.0	0.0	5.3e-05	0.0	0.0	0.0	0.0
OTU1513	0.0	0.0	0.0	0.0	0.0	0.0	0.0	0.0	0.0	0.0	0.0	0.0	0.0	0.0	0.0	0.0	0.0	0.0	0.0	0.0	0.0	0.0	0.0	0.0	0.0	0.0	0.0	0.0	0.0	0.0	0.0	0.0	0.0	0.0	0.0	0.0	0.0	0.0	0.0	0.0	0.0	0.0	0.0	0.0	0.0	0.0	0.0	0.0	0.0
OTU1514	0.0	0.0	0.0	0.0	0.0	0.0	0.0	0.0	0.0	0.0	0.0	0.0	0.0	0.0	0.0	0.0	0.0	0.0	0.0	0.0	0.0	0.0	0.0	0.0	0.0	0.0	0.0	0.0	0.0	0.0	0.0	0.0	0.0	0.0	0.0	0.0	0.0	0.0	0.0	0.0	0.0	0.0	0.0	0.0	0.0	0.0	0.0	0.0	0.0
OTU1515	0.0	0.0	0.0	6.2e-05	0.0	0.0	0.0	0.0	0.0	0.0	0.0	0.0	0.0	0.0	0.0	0.0	0.0	0.0	0.0	0.0	0.0	0.0	0.0	0.0	0.0	0.0	0.0	0.0	0.0	0.0	0.0	0.0	0.0	0.0	0.0	0.0	0.0	0.0	0.0	0.0	0.0	0.0	0.0	0.0	0.0	0.0	0.0	0.0	0.0
OTU1517	0.0	0.0	0.0	0.0	0.0	0.0	0.0	0.0	0.0	0.0	0.0	0.0	0.0	0.0	0.0	7.5e-05	0.0	0.0	0.0	0.0	0.0	0.0	0.0	0.0	0.0	0.0	0.0	0.0	0.0	6.7e-05	0.0	0.0	0.0	0.0	0.0	0.0	0.0	0.0	0.0	0.0	0.0	0.0	0.0	0.0	0.0	0.0	0.0	0.0	0.0
OTU1518	0.0	0.0	0.0	0.0	0.000275	0.0	0.0	0.0	0.0	0.0	0.0	0.000142	0.000489	0.0	0.0	0.0	0.0	0.0	0.0	0.0	0.0	0.0	0.0	0.0	0.0	0.0	0.0	4.3e-05	0.0	0.000887	6.5e-05	0.0	0.0	0.0	0.0	0.0	0.0	0.0	0.0	0.0	0.0	0.0	0.0	4.2e-05	0.0	0.0	0.0	0.000245	0.0
OTU1520	0.0	0.0	0.0	0.0	0.0	0.0	0.0	0.0	0.0	0.0	0.0	0.0	0.0	0.0	4.5e-05	0.0	0.0	0.0	0.0	0.0	0.0	0.0	0.0	0.0	0.0	0.0	0.0	0.0	0.00011	0.0	0.0	0.0	0.0	0.0	0.0	0.0	0.0	0.0	0.0	0.0	0.0	0.0	0.0	0.0	0.0	0.0	0.0	0.0	0.0
OTU1522	0.0	0.0	0.0	3.1e-05	0.0	0.0	0.0	0.0	0.0	0.0	0.0	0.0	0.0	0.0	0.0	0.000131	2.4e-05	0.0	0.0	0.0	7.8e-05	0.0	0.0	0.0	0.0	0.0	0.0	0.0	0.0	0.0	0.0	0.0	0.0	0.0	0.0	0.0	0.0	0.0	0.0	0.0	0.0	0.0	4.9e-05	0.0	0.0	0.0	3.3e-05	0.0	0.0
OTU1526	0.0	0.0	0.0	0.0	0.0	0.0	0.0	0.0	0.0	0.0	0.0	0.0	0.0	0.0	0.0	0.0	0.0	0.0	0.0	0.0	0.0	0.0	0.0	0.0	0.0	0.0	0.0	0.0	0.0	5.7e-05	0.0	0.0	0.0	0.0	0.0	0.0	0.0	0.0	0.0	0.0	0.0	0.0	0.0	0.0	0.0	0.0	0.0	0.0	0.0
OTU1528	0.0	0.0	0.0	0.0	0.000236	0.0	0.0	3.5e-05	0.0	0.0	0.0	0.0	4.9e-05	0.0	0.0	0.0	0.0	0.0	0.0	0.0	3.8e-05	0.0	0.0	0.0	0.0	0.0	0.0	0.0	0.0	5.4e-05	0.0	0.0	0.0	0.0	0.0	0.0	0.0	0.0	0.0	0.0	0.0	0.0	0.0	0.0	0.0	0.0	0.0	0.0	0.0
OTU1530	0.0	0.0	0.0	0.0	0.0	0.0	0.0	0.0	0.0	0.0	0.0	0.0	0.0	0.0	0.0	0.0	0.0	3.7e-05	0.0	0.0	0.0	0.0	0.0	0.0	0.0	0.0	0.0	0.0	0.0	0.0	0.0	0.0	3.8e-05	0.0	0.0	0.0	0.0	0.0	0.0	0.0	0.0	0.0	0.0	0.0	0.0	0.0	0.0	0.0	0.0
OTU1531	0.0	0.0	0.0	0.0	0.0	0.0	0.0	2.8e-05	0.0	0.0	0.0	0.0	5.4e-05	0.0	0.0	0.0	0.0	0.0	2.6e-05	0.0	0.0	0.0	0.0	0.0	0.0	0.0	0.0	0.0	0.0	0.0	0.0	0.0	0.0	0.0	0.0	0.0	0.0	0.0	0.0	0.0	0.0	0.0	0.0	0.0	0.0	0.0	0.0	0.0	3.4e-05
OTU1532	0.0	0.0	0.0	0.0	0.0	5.1e-05	0.0	0.000309	0.0	0.0	0.0	0.0	0.0	0.0	0.0	0.0	0.0	0.0	0.0	3.9e-05	0.0	0.0	0.0	0.0	0.0	0.0	0.0	0.000196	0.0	0.0	0.0	0.0	0.0	0.0	0.0	0.0	0.0	0.0	0.0	0.0	0.0	0.0	0.0	0.0	0.0	0.0	0.0	0.0	0.0
OTU1533	0.0	0.0	0.0	0.0	0.0	0.0	0.0	0.0	0.0	0.0	0.0	0.0	0.0	0.0	0.0	0.0	0.0	0.0	0.0	0.0	0.0	0.0	0.0	0.0	0.0	0.0	0.0	2.3e-05	0.0	0.0	0.0	0.0	0.0	0.0	0.0	0.0	0.0	0.0	0.0	0.0	0.0	0.0	0.0	0.0	0.0	0.0	0.0	0.0	0.0
OTU1534	0.0	0.0	0.0	0.000401	0.0	0.0	0.0	0.0	0.0	7.2e-05	0.0	4.4e-05	0.0	4.2e-05	5.6e-05	0.0	0.000419	0.000642	9e-05	0.0	0.00024	0.006145	0.0	3.9e-05	0.0	0.0	2.8e-05	0.0	0.0	0.0	0.0	8.7e-05	0.000187	0.0	9.3e-05	3.6e-05	0.0	0.0	0.0	0.0	3.5e-05	0.0	0.0	4.6e-05	5.2e-05	0.001603	0.00402	0.0	0.0
OTU1537	0.0	0.0	0.0	0.0	0.0	0.0	0.0	0.0	0.0	0.0	0.0	0.0	0.0	0.0	0.0	0.001057	0.0	0.0	3.3e-05	0.0	0.0	0.0	0.0	0.0	0.0	0.0	0.0	3.9e-05	0.0	0.0	0.0	0.0	3.6e-05	0.0	0.0	0.0	0.0	0.0	0.0	0.0	0.0	0.0	0.0	0.0	0.0	0.0	0.0	0.0	0.0
OTU1541	0.0	0.0	0.0	0.0	0.0	0.0	0.0	0.0	0.0	0.0	0.0	0.0	4.6e-05	0.0	0.0	0.0	5.5e-05	3.5e-05	0.0	0.0	0.0	0.0	0.0	0.000397	0.0	0.0	0.0	0.000747	0.0	0.0	0.0	0.000279	3.2e-05	0.0	0.0	3e-05	0.001039	4.5e-05	5.8e-05	0.000121	0.000265	0.0	9.3e-05	0.000221	0.000774	0.0	0.0	0.0	0.0
OTU1542	0.0	0.0	0.0	0.0	0.0	0.0	0.0	0.0	0.0	0.0	0.0	0.0	0.0	0.0	0.0	0.0	0.0	0.0	0.0	0.0	0.0	0.0	0.0	0.0	0.0	0.0	0.0	0.0	0.0	0.0	0.0	0.0	0.0	0.0	0.0	0.0	3.5e-05	0.0	0.0	0.0	0.0	0.0	0.0	0.0	0.0	0.0	0.0	0.0	0.0
OTU1543	0.0	0.0	0.0	0.0	0.0	0.0	0.0	0.0	0.0	0.0	0.0	0.0	0.0	0.0	0.0	0.0	0.0	0.0	0.0	0.0	0.0	0.0	0.0	0.0	0.0	0.0	0.0	0.0	0.0	0.0	0.0	0.0	0.0	0.0	0.0	0.0	0.0	0.0	0.0	0.0	0.0	0.0	0.0	0.0	0.0	0.0	0.0	0.0	0.0
OTU1544	0.0	0.0	0.0	0.0	0.0	0.0	0.0	0.0	0.0	0.0	0.0	0.0	0.0	0.0	0.0	0.000277	2.2e-05	0.0	0.0	0.0	0.000532	0.0	0.0	0.0	0.0	0.0	0.0	0.0	0.0	0.0	0.0	0.0	0.0	0.0	0.0	0.0	0.0	0.0	0.0	0.0	0.0	0.0	0.000178	0.0	0.0	0.0	0.0	0.0	0.0
OTU1546	0.0	0.0	0.0	0.0	0.0	5e-05	0.0	0.0	0.0	0.0	0.0	0.0	0.0	0.0	0.0	0.0	0.0	0.0	0.0	0.0	0.0	0.0	0.0	0.0	0.0	0.0	0.0	0.0	0.0	0.0	0.0	0.0	0.0	0.0	0.0	0.0	0.0	0.0	0.0	0.0	0.0	0.0	0.0	0.0	0.0	0.0	0.0	0.0	0.0
OTU1548	0.000286	0.0	0.0	0.0	0.0	0.0	0.0	0.0	0.0	0.0	0.0	0.0	5.2e-05	0.0	0.0	0.0	0.0	0.0	0.0	0.0	0.0	0.0	0.0	0.0	0.0	0.0	0.0	0.000286	0.000207	0.000104	0.00376	0.004703	8.3e-05	0.0	0.0	0.0	0.0	4.9e-05	0.0	0.0	0.0	0.0	0.0	0.000473	0.0	0.0	0.000103	0.002141	0.0
OTU1550	0.0	0.0	0.0	0.0	0.0	0.0	0.0	0.0	0.0	0.0	0.0	0.0	0.0	0.0	0.0	0.0	0.0	0.0	0.0	0.0	3.5e-05	0.0	0.0	0.0	0.0	0.0	0.0	0.0	0.0	0.0	0.0	0.0	0.0	0.0	0.0	0.0	0.0	0.0	0.0	0.0	0.0	0.0	0.0	0.0	0.0	0.0	0.0	0.0	0.0
OTU1551	4.5e-05	0.000135	0.0	0.0	0.0	0.0	0.0	0.0	0.000139	0.0	0.0	0.0	0.0	0.0	9.5e-05	0.0	0.0	0.0	3.3e-05	7.1e-05	0.0	0.0	0.0	0.0	0.0	0.0	0.0	0.0	0.0	0.0	0.0	0.0	0.0	0.0	9.9e-05	6.2e-05	3.5e-05	0.0	0.0	0.0	0.0	7.6e-05	0.000129	0.0	0.0	0.000246	0.0	0.0	0.0
OTU1552	0.000354	0.000914	0.0	0.0	0.0	4.5e-05	0.0	0.0	0.0	0.0	0.0	0.0	0.0	0.0	6e-05	0.0	0.0	3.2e-05	0.0	0.00013	0.001354	0.0	0.000174	0.00057	0.0	0.0	0.0	0.0	0.0	0.0	0.0	4.4e-05	0.001061	0.000556	0.00075	0.0	0.000898	0.0	0.000178	0.0	3.6e-05	0.000781	0.000247	0.000597	0.0	0.0	0.000282	0.0	0.0
OTU1553	0.0	0.0	0.0	0.0	0.0	0.0	0.0	0.0	0.0	0.0	0.0	0.0	0.0	0.0	0.0	0.0	0.0	0.0	0.0	0.0	0.0	0.0	0.0	0.0	0.0	0.0	0.0	0.0	0.0	0.0	0.0	0.0	0.0	0.0	0.0	0.0	0.0	0.0	0.0	0.0	0.0	0.0	0.0	0.0	0.0	0.0	0.0	0.0	0.0
OTU1556	0.0	0.0	0.0	0.0	0.0	0.0	0.0	0.0	0.0	0.0	0.0	0.0	0.0	0.0	0.0	0.0	0.0	0.0	0.0	0.0	0.0	0.0	0.0	0.0	0.0	0.0	0.0	0.0	5.3e-05	0.0	0.0	0.0	0.0	0.0	0.0	0.0	0.0	0.0	0.0	0.0	0.0	0.0	0.0	0.0	0.0	0.0	0.0	0.0	0.0
OTU1558	0.0	0.0	0.0	0.0	0.0	0.0	0.0	1.9e-05	0.0	0.0	0.0	0.0	0.0	0.0	0.0	0.0	0.0	0.0	0.0	0.0	0.0	0.0	0.0	0.0	0.0	0.0	0.0	0.0	0.0	0.0	0.0	0.0	0.0	0.0	0.0	0.0	0.0	0.0	0.0	0.0	0.0	0.0	0.0	0.0	0.0	0.0	0.0	0.0	0.0
OTU1560	0.0	0.0	0.0	0.0	0.0	0.0	0.0	0.0	0.0	0.0	0.0	0.0	0.0	0.0	0.0	0.0	0.0	0.0	0.0	0.0	0.0	0.0	0.0	0.0	0.0	0.0	0.0	0.0	0.0	0.0	0.0	0.0	0.0	0.0	0.0	0.0	0.0	0.0	0.0	0.0	0.0	0.0	0.0	0.0	0.0	0.0	0.0	0.0	0.0
OTU1562	0.000307	4.5e-05	0.0	0.0	0.0	0.0	0.0	0.0	0.0	0.0	0.0	0.0	0.0	0.0	4.6e-05	0.0	0.0	0.0	0.000187	8.8e-05	0.0	0.0	0.0	4.1e-05	0.0	0.0	0.0	0.0	0.0	0.0	0.000168	0.0	0.000224	0.0	0.0	0.0	0.0	0.0	0.0	0.0	0.0	8.2e-05	0.0	0.000175	0.0	0.0	0.0	0.0	0.0
OTU1563	0.0	5.5e-05	0.0	0.0	0.0	0.0	0.0	5.5e-05	0.0	0.0	0.0	0.0	0.0	0.0	0.0	0.0	0.0	0.0	0.0	0.0	0.0	0.0	0.0	0.0	0.0	0.0	0.0	0.0	0.0	0.0	0.0	4.1e-05	0.000357	0.0	0.0	0.0	4e-05	0.0	0.0	3.4e-05	0.0	3.7e-05	0.0	0.0	0.0	0.0	0.0	0.0	0.0
OTU1564	0.0	0.0	0.0	0.0	0.0	0.0	0.0	0.0	0.0	0.0	0.0	0.0	0.0	0.0	0.000449	0.0	0.000122	0.0	0.0	0.0	0.0	0.0	0.0	0.0	0.0	0.0	0.0	3.4e-05	0.0	0.0	0.0	0.001073	3.7e-05	0.0	4.5e-05	0.0	0.0	0.0	0.0	0.0	0.0	0.0	0.0	0.000309	0.0	0.0	0.0	0.0	0.0
OTU1565	0.0	0.0	0.0	0.0	0.0	0.0	0.0	0.0	0.0	0.0	0.0	0.0	0.0	0.0	0.0	0.0	0.0	0.0	0.0	0.0	0.0	0.0	0.0	0.0	0.0	0.0	0.0	3.8e-05	0.0	0.0	0.0	0.0	0.0	0.0	0.0	0.0	0.0	0.0	0.0	0.0	0.0	0.0	0.0	0.0	0.0	0.0	0.0	0.0	0.0
OTU1568	4.8e-05	5.5e-05	0.0	0.0	0.0	0.0	0.0	0.0	0.0	0.0	0.0	0.0	0.0	0.0	0.000241	0.0	0.0	0.0	0.0	0.0	0.0	0.0	0.0	7.4e-05	0.0	0.0	0.0	3.7e-05	0.0	0.0	0.000192	4.3e-05	0.0	0.0	9.9e-05	0.0	0.0	0.0	0.0	0.0	0.0	0.0	0.0	5.5e-05	0.000164	0.0	0.0	0.0	0.0
OTU1569	0.01312	0.000826	8.7e-05	6.4e-05	4.1e-05	0.001117	0.0	0.0	0.0	6.2e-05	0.0	3.2e-05	3.9e-05	0.0	0.0017	0.004357	0.004047	0.0	0.001074	0.001997	0.002018	0.000383	0.000628	0.008511	0.0	0.0	0.0	0.00066	0.000163	0.00044	0.002314	0.008471	0.003712	0.001054	0.001701	0.000756	0.000826	0.000264	0.001304	0.0	0.000267	0.001215	0.000917	0.002097	5.4e-05	0.0	0.001431	0.000367	0.0
OTU1570	0.0	0.0	0.0	0.0	0.0	0.0	0.0	0.0	0.0	0.0	0.0	0.0	0.0	0.0	0.0	0.0	0.0	0.0	0.0	0.0	0.0	0.0	0.0	0.0	0.0	0.0	0.0	3.7e-05	0.0	0.0	0.0	0.0	0.0	0.0	0.0	0.0	0.0	0.0	0.0	0.0	0.0	0.0	0.0	0.0	0.000166	0.0	0.0	0.0	0.0
OTU1572	0.0	0.0	0.0	0.0	0.0	0.0	0.0	0.0	0.0	0.0	0.0	0.0	0.0	0.0	0.0	0.0	0.0	0.0	0.0	0.0	0.0	0.0	0.0	0.0	0.0	0.0	0.0	0.0	0.0	0.0	0.0	0.0	0.0	0.0	0.0	0.0	0.0	0.0	0.0	0.0	0.0	0.0	0.0	0.0	0.0	0.0	0.0	0.0	0.0
OTU1573	0.0	0.0	0.001002	0.0	0.0	0.0	0.0	0.0	0.0	0.0	0.0	0.0	0.0	0.0	0.0	0.0	0.0	0.0	0.0	0.0	0.0	1.8e-05	0.0	0.0	0.0	0.0	0.0	0.0	0.0	0.0	0.0	0.0	0.0	0.0	0.0	0.0	0.0	0.0	0.000143	3e-05	0.0	0.0	4.3e-05	0.0	0.0	0.0	0.0	0.0	0.0
OTU1574	0.0	0.0	0.0	0.0	0.0	0.0	0.0	0.0	0.0	0.0	0.0	0.0	0.0	0.0	0.0	0.0	0.0	0.0	0.0	0.0	0.0	0.0	0.0	0.0	0.0	0.0	0.0	0.0	0.0	0.0	0.0	0.0	0.0	0.0	0.0	0.0	0.0	0.0	0.0	0.0	0.0	0.0	0.0	0.0	0.0	0.0	0.0	0.0	0.0
OTU1575	0.000578	0.005922	0.0	0.0	0.0	0.00062	0.0	0.000967	0.000138	6.8e-05	0.0	3.8e-05	0.000142	0.0	0.000972	0.000745	0.0	0.003966	0.0	0.000127	0.00421	0.0	0.000693	0.000941	0.0	0.0	0.000206	0.000238	0.000834	0.0	0.000166	0.001221	0.000633	0.001242	0.000523	0.000672	0.002757	9.3e-05	0.000572	3.5e-05	0.001149	0.00046	0.000661	0.001426	0.000205	0.000328	0.000827	0.001293	0.0
OTU1576	4.9e-05	0.000815	0.0	0.0	0.0	0.0	0.0	0.0	0.0	0.0	0.0	0.0	0.0	0.0	9e-05	0.0	2.7e-05	0.000102	0.0	0.0	7.4e-05	0.0	0.0	0.0	0.0	0.0	0.0	3.9e-05	0.0	0.0	0.0	0.0	0.000275	0.0	0.000149	0.0	0.000209	0.0	5.4e-05	0.0	0.0	0.0	8.9e-05	4e-05	0.0	0.0	0.0	0.0	0.0
OTU1577	0.0	0.0	0.0	0.0	0.0	0.0	0.0	0.0	0.0	0.0	0.0	0.0	0.0	0.0	0.0	0.0	0.0	0.0	0.0	0.0	0.0	0.0	0.0	0.0	0.0	0.0	0.0	0.0	0.0	0.0	0.0	0.0	0.0	0.0	0.0	0.0	0.0	0.0	0.0	0.0	0.0	0.0	0.0	0.0	0.0	0.0	0.0	0.0	0.0
OTU1579	0.0	0.0	0.0	0.00011	0.0	0.0	0.0	0.000176	0.0	0.0	0.0	0.0	0.0	0.0	0.0	0.0	0.0	0.0	0.0	0.0	0.0	0.0	0.0	0.0	0.0	0.0	0.0	0.0	0.0	0.0	0.0	0.0	0.0	0.0	0.0	0.0	0.0	0.0	0.0	0.0	0.0	0.0	0.0	0.0	0.0	0.0	0.0	0.0	0.0
OTU1580	0.0	0.0	0.0	0.0	0.0	0.0	0.0	2.9e-05	0.0	0.0	0.0	0.0	0.0	0.0	0.0	0.0	0.0	0.0	0.0	0.0	3.8e-05	0.0	0.0	0.0	0.0	0.0	0.0	0.0	0.0	0.0	0.0	0.0	0.0	0.0	0.0	0.0	0.0	0.0	0.0	3.2e-05	0.0	0.0	0.0	0.0	0.0	0.0	0.0	0.0	0.0
OTU1581	0.0	0.0	0.0	0.0	0.0	0.0	0.0	0.0	0.0	0.0	0.0	0.0	0.0	0.0	0.0	0.0	0.0	0.0	0.0	0.0	0.0	0.0	0.0	0.0	0.0	0.0	0.0	0.0	0.0	0.0	0.0	0.0	0.0	0.0	6.1e-05	0.0	0.0	0.0	0.000149	0.0	0.0	0.0	0.0	0.0	0.00066	0.0	0.0	0.0	0.0
OTU1582	0.0	0.0	0.0	0.0	0.0	0.0	0.0	0.0	0.0	0.0	0.0	0.0	0.0	0.0	4.9e-05	0.0	3.1e-05	2.9e-05	0.0	0.0	0.000113	0.0	0.0	4.2e-05	0.0	0.0	0.0	0.0	0.0	0.0	0.0	0.000601	0.0	0.0	0.0	0.0	0.0	0.0	0.0	0.0	0.0	0.0	0.0	0.0	0.0	0.0	2.9e-05	0.0	0.0
OTU1584	0.0	0.0	0.0	0.0	0.0	0.0	0.0	0.0	0.0	0.0	0.0	0.0	0.0	0.0	0.0	0.0	0.0	0.0	0.0	0.0	7.4e-05	0.0	0.0	0.0	0.0	0.0	3.2e-05	0.0	0.0	0.0	0.0	0.0	0.0	0.0	0.0	0.0	0.000114	0.0	0.0	0.0	0.0	0.0	0.0	0.0	0.0	0.0	0.0	0.0	0.0
OTU1588	0.000244	0.0001	0.0	0.0	0.0	0.0	0.0	0.0	0.0	0.0	0.0	0.0	0.0	0.0	5.3e-05	0.0	0.0	7.6e-05	0.0	0.0	0.0	0.0	0.0	0.0	0.0	0.0	0.0	4.7e-05	0.0	5e-05	0.000495	4.8e-05	0.0	0.0	0.0	0.0	3.7e-05	0.0	0.000145	0.0	0.0	0.0	0.0	0.000165	0.0	0.0	3.6e-05	0.000111	0.0
OTU1590	0.0	0.0	0.0	0.0	0.0	0.0	0.0	0.0	0.0	0.0	0.0	0.0	0.0	0.0	0.0	0.0	0.0	0.0	0.0	0.0	0.0	0.0	0.0	0.0	0.0	0.0	0.0	0.0	0.0	0.0	0.0	0.0	0.0	0.0	0.0	0.0	0.0	0.0	0.0	0.0	0.0	0.0	0.0	0.0	0.0	0.0	0.0	0.0	0.0
OTU1591	0.0	0.0	0.0	0.0	0.0	0.0	0.0	0.0	0.0	0.0	0.0	0.0	0.0	0.0	0.0	0.0	0.0	0.0	0.0	0.0	0.0	4.3e-05	0.0	0.0	0.0	0.0	0.0	4e-05	0.0	0.0	0.0	0.0	0.0	0.0	0.0	0.0	0.0	0.0	4.8e-05	4.2e-05	0.0	0.0	0.0	0.0	0.0	0.0	0.0	0.0	0.0
OTU1592	0.0	0.0	0.0	0.0	0.0	0.0	0.0	0.0	0.0	0.0	0.0	0.0	0.0	0.0	0.0	0.0	0.0	0.0	0.0	0.0	0.0	0.0	0.0	7.6e-05	0.0	0.0	0.0	0.0	4.7e-05	0.0	0.0	0.0	0.0	0.0	0.0	0.0	0.0	0.0	0.0	0.0	0.0	0.0	0.0	0.0	0.0	0.0	0.0	0.0	0.0
OTU1594	0.0	0.0	0.0	0.0	0.0	0.0	0.0	0.0	0.0	0.0	0.0	0.0	0.00015	0.0	0.0	0.0	0.0	0.0	0.0	0.0	0.0	0.0	0.0	0.0	0.0	0.0	0.0	0.000615	0.0	0.0	0.0	0.0	0.0	0.0	0.0	0.0	0.0	0.0	0.0	0.0	0.0	0.0	0.0	0.0	0.0	0.0	0.0	0.0	0.0
OTU1596	0.0	0.0	0.0	0.0	0.0	0.0	0.0	0.0	0.0	0.0	0.0	0.0	0.0	0.0	0.0	0.0	0.0	0.0	0.0	0.0	0.0	0.0	0.0	0.0	0.0	0.0	0.0	0.0	0.0	0.0	0.0	0.0	0.0	0.0	0.0	0.0	0.0	0.0	0.0	0.0	0.0	0.0	0.0	0.0	0.0	0.0	0.0	0.0	0.0
OTU1597	0.0	0.0	0.0	0.0	0.0	0.0	0.0	0.0	0.0	0.0	0.0	0.0	0.0	0.0	0.0	0.0	0.0	0.000144	0.0	0.0	0.0	0.0	0.0	0.000132	0.0	0.0	0.0	0.0	0.0	0.0	0.0	0.0	0.0	0.0	0.0	3.2e-05	0.000159	0.0	9.7e-05	6.7e-05	0.000879	0.0	0.0	0.0	5e-05	0.0	4e-05	0.0	0.0
OTU1598	0.0	0.0	0.0	0.0	0.0	5.1e-05	0.0	0.0	0.0	0.0	0.0	0.0	0.0	0.0	0.0	0.0	0.0	0.0	0.0	0.0	0.0	0.0	0.0	0.0	0.0	0.0	0.0	0.0	0.0	0.0	0.0	0.0	0.0	0.0	4.7e-05	0.0	0.0	0.0	0.0	0.0	0.0	0.0	0.0	0.0	0.0	0.0	0.0	0.0	0.0
OTU1599	0.0	0.0	0.0	2.7e-05	0.0	0.0	0.0	0.0	0.0	0.0	0.0	0.0	0.0	0.0	0.0	0.0	0.0	0.0	0.0	0.0	0.0	0.0	8.4e-05	0.0	0.0	0.0	0.0	0.0	0.0	0.0	0.0	0.0	0.0	0.000245	0.0	0.0	0.0	0.0	0.0	0.0	0.0	0.0	0.0	0.0	0.0	0.0	0.000473	0.0	0.0
OTU1600	0.0	0.0	0.0	0.0	0.0	0.0	0.0	0.0	0.0	0.0	0.0	0.0	0.0	0.0	0.0	0.0	0.0	0.0	0.0	0.0	0.0	0.0	0.0	0.0	0.0	0.0	0.0	0.0	0.0	0.0	0.0	0.0	0.0	0.0	0.0	0.0	0.0	0.0	0.0	0.0	0.0	0.0	0.0	0.0	0.0	0.0	0.0	0.0	0.0
OTU1601	0.0	0.0	0.0	0.0	0.0	0.0	0.0	0.0	0.0	0.0	0.0	0.0	0.0	0.0	0.0	0.0	4.9e-05	0.0	0.0	0.0	0.0	0.0	4.8e-05	0.0	0.0	0.0	0.0	0.0	0.0	0.0	0.0	0.0	0.0	0.0	0.0	0.0	0.0	0.0	0.0	0.0	0.0	0.0	0.0	0.0	0.0	0.0	0.0	0.0	0.0
OTU1605	0.0	0.0	0.0	0.0	0.0	0.0	0.0	0.0	0.0	0.0	0.0	0.0	0.0	0.0	4.2e-05	0.0	0.0	0.0	0.0	0.0	0.0	0.0	0.0	0.0	0.0	0.0	0.0	0.0	0.0	0.0	0.0	0.0	0.0	0.0	0.0	0.0	0.0	0.0	0.0	0.0	0.0	0.0	0.0	0.0	0.0	0.0	0.0	0.0	0.0
OTU1608	0.0	0.0	0.0	0.0	0.0	0.0	0.0	0.0	0.0	0.0	0.0	0.0	3.6e-05	0.0	0.0	0.0	0.0	0.0	0.0	0.0	0.0	0.0	0.0	5.1e-05	0.0	0.0	0.0	0.000179	0.000562	0.00057	5.9e-05	0.0	0.0	0.0	0.0	0.0	0.0	0.000135	9.5e-05	0.0	0.0	0.0	0.0	0.000184	0.0	0.0	0.0	0.0	0.0
OTU1609	0.0	0.0	0.0	0.0	0.0	0.0	0.0	0.0	0.0	0.0	0.0	0.0	0.0	0.0	0.0	0.0	0.0	0.0	0.0	0.0	0.0	0.0	0.0	0.0	0.0	0.0	0.0	0.0	0.0	0.0	0.0	0.0	0.0	0.0	0.0	0.0	0.0	0.0	0.0	0.0	0.0	0.0	0.0	0.0	0.0	0.0	0.0	0.0	0.0
OTU1615	0.0	0.0	0.0	0.0	0.0	0.0	0.0	0.0	0.0	0.0	0.0	0.0	0.0	0.0	0.0	0.0	0.0	0.0	0.0	0.0	0.0	0.0	0.0	0.0	0.0	0.0	0.0	0.0	0.0	0.0	0.0	0.0	0.0	0.0	0.0	0.0	0.0	0.0	0.0	0.0	0.0	0.0	0.0	0.0	0.0	0.0	0.0	0.0	0.0
OTU1616	0.0	0.0	0.0	2.9e-05	0.0	0.0	0.0	0.0	0.0	0.0	0.0	0.0	0.0	0.0	0.0	0.0	0.0	0.0	0.0	0.0	0.0	0.0	0.0	0.0	0.0	0.0	0.0	0.0	0.0	0.0	0.0	0.0	0.0	0.0	0.0	0.0	0.0	0.0	0.0	0.0	0.0	0.0	0.0	0.0	0.0	0.0	0.0	0.0	0.0
OTU1626	0.0	0.0	0.0	3.2e-05	0.0	0.0	0.0	0.0	0.0	0.0	0.0	0.0	0.0	0.0	0.0	0.0	0.0	0.0	0.0	0.0	0.0	0.0	3.7e-05	0.0	0.0	0.0	0.0	0.0	0.0	0.0	0.0	0.0	0.0	0.000158	0.0	0.0	0.0	0.0	0.0	0.0	0.0	0.0	0.0	0.0	0.0	0.0	0.000235	0.0	0.0
OTU1628	0.0	0.0	0.0	0.0	0.0	0.0	0.0	0.0	0.0	0.0	0.0	0.0	0.0	0.0	0.0	0.0	0.0	0.0	0.0	0.0	0.0	0.0	0.0	3.8e-05	0.0	0.0	0.0	0.0	0.0	0.0	0.0	0.0	0.0	0.0	0.0	0.0	0.0	0.0	0.0	0.0	0.0	0.0	0.0	0.0	0.0	0.0	0.0	0.0	0.0
OTU1630	0.0	0.0	0.0	0.0	0.0	0.0	0.0	0.0	0.0	0.0	0.0	0.0	0.0	0.0	0.0	0.0	0.0	0.0	0.0	0.0	0.0	0.0	0.0	0.0	0.0	0.0	0.0	0.0	0.0	0.0	0.0	0.0	0.0	0.0	0.0	0.0	0.0	0.0	0.0	0.0	0.0	0.0	0.0	0.0	0.0	0.0	0.0	0.0	0.0
OTU1632	0.0	0.0	0.0	0.0	0.0	0.0	0.0	0.0	0.0	0.0	0.0	0.0	0.0	0.0	0.0	0.0	0.0	0.0	0.0	0.0	0.0	0.0	0.0	0.0	0.0	0.0	0.0	0.0	0.0	0.0	0.0	0.0	0.0	0.0	0.0	0.0	0.0	0.0	0.0	0.0	0.0	0.0	0.0	0.0	0.0	0.0	0.0	0.0	0.0
OTU1633	0.0	0.0	0.0	0.0	0.0	0.0	0.0	0.0	0.0	0.0	0.0	0.0	0.0	0.0	0.0	0.0	0.0	0.0	0.0	0.0	0.0	0.0	0.0	0.0	0.0	0.0	0.0	0.0	0.0	0.0	0.0	0.0	0.0	0.0	0.0	0.0	0.0	0.0	0.0	0.0	0.0	0.0	0.0	0.0	0.0	0.0	0.0	0.0	0.0
OTU1636	0.0	0.0	0.0	0.0	0.0	0.0	0.0	0.0	6.9e-05	0.0	0.0	0.0	0.0	0.0	0.0	0.0	0.0	0.0	0.0	0.0	0.0	0.0	0.0	0.0	0.0	0.0	0.0	0.0	9.8e-05	0.0	0.0	0.0	0.0	0.0	0.0	0.0	0.0	4.7e-05	0.0	6.6e-05	0.001178	0.0	0.0	0.0	5e-05	0.0	0.0	0.0	0.0
OTU1637	0.0	0.0	0.0	0.0	0.0	0.0	0.0	0.0	0.0	0.0	0.0	0.0	0.0	0.0	0.0	0.00012	0.0	0.0	0.0	0.0	0.0	0.0	0.0	0.0	0.0	0.0	0.0	0.0	0.0	0.0	0.0	0.0	0.0	0.0	0.0	0.0	0.0	0.0	0.0	0.0	0.0	0.0	0.0	0.0	0.0	0.0	0.0	0.0	0.0
OTU1640	0.000874	0.000874	0.000564	0.001068	0.000388	0.000328	0.0	0.000129	0.000775	0.0	4.7e-05	0.0	5e-05	0.0	0.006883	0.003493	0.01746	0.001811	0.000693	0.003951	0.002652	0.005453	0.000219	0.00153	0.00026	0.000114	0.000341	0.001476	0.004293	0.00125	0.00165	0.012913	0.000687	0.002089	0.006337	0.000934	0.001144	0.000357	0.003557	0.000738	0.00028	0.000984	0.002684	0.001305	0.01558	0.0	0.002266	0.000256	0.0
OTU1643	0.0	0.0	0.0	0.0	0.0	0.0	0.0	0.0	0.0	0.0	0.0	0.0	0.0	0.0	0.0	0.0	0.0	0.0	0.0	0.0	0.0	0.0	0.0	0.0	0.0	0.0	0.0	7.5e-05	5e-05	0.000696	0.0	0.0	0.0	0.0	0.0	0.0	0.0	0.000245	0.0	0.0	0.0	0.0	0.0	0.0	5.5e-05	0.0	0.0	0.0	0.0
OTU1646	0.0	0.0	0.0	0.0	0.0	0.0	0.0	0.0	0.0	0.0	0.0	0.0	0.0	0.0	0.0	0.0	0.0	0.0	0.0	0.0	0.0	0.0	0.0	0.0	0.0	0.0	0.0	0.0	0.0	0.0	0.0	0.0	0.0	0.0	0.0	0.0	0.0	0.0	0.0	0.0	0.0	0.0	0.0	0.0	0.0	0.0	0.0	0.0	0.0
OTU1647	4.8e-05	0.0	0.0	0.0	0.0	0.0	0.0	0.0	0.0	0.0	0.0	0.0	0.0	0.0	0.0	0.0	0.0	0.0	0.0	0.0	0.0	0.0	0.0	0.0	0.0	0.0	0.0	0.000104	0.0	0.0	0.0	0.0	0.0	0.000101	0.0	0.0	0.0	8.2e-05	0.0	0.0	0.0	0.0	0.0	0.0	5.2e-05	0.0	0.0	0.0	0.0
OTU1648	0.0	9e-05	0.0	0.0	0.0	5.3e-05	0.0	0.0	0.0	0.000131	0.0	0.0	0.0	0.0	0.000355	0.0	0.0	3.4e-05	0.0	0.0	8.5e-05	0.0	0.0	0.0	0.0	0.0	0.0	0.0	0.0	0.0	0.0	0.0	0.0	0.0	0.0	0.0	0.0	0.0	0.0	0.0	0.0	0.0	4.4e-05	0.0	0.0	0.0	0.000246	0.0	0.0
OTU1650	5.7e-05	0.0	0.0	0.0	0.0	0.0	0.0	0.0	0.0	0.0	0.0	0.0	0.0	0.0	0.0	0.00047	0.00025	0.000142	2.8e-05	0.0	0.001458	1.6e-05	0.0	0.0	0.0	0.0	0.0	3.6e-05	0.0	0.000113	5.9e-05	5e-05	0.0	7.6e-05	0.0	0.0	0.000784	0.0	0.0	0.0	0.0	0.000106	4e-05	0.000126	0.0	0.0	0.0	0.0	0.0
OTU1651	0.0	0.0	0.0	0.0	0.0	0.0	0.0	0.0	0.0	0.0	0.0	0.0	0.0	0.0	9.3e-05	0.0	0.0	0.0	0.0	0.0	0.0	0.0	0.0	0.0	0.0	0.0	0.0	0.0	0.0	0.0	0.0	0.0	0.0	0.0	0.0	0.0	0.0	0.0	0.0	0.0	0.0	0.0	0.0	0.0	0.0	0.0	0.0	0.0	0.0
OTU1652	0.0	0.0	0.0	0.0	0.0	0.0	0.0	0.0	0.0	0.0	0.0	0.0	0.0	0.0	0.0	0.0	0.0	0.0	0.0	0.0	0.0	0.0	0.0	0.0	0.0	0.0	0.0	0.0	0.0	0.0	0.0	0.0	0.0	0.0	0.0	0.0	0.0	0.0	0.0	0.0	0.0	0.0	0.0	0.0	0.0	0.0	0.0	0.0	0.0
OTU1653	0.0	0.0	0.0	0.0	0.0	0.0	0.0	0.0	0.0	0.0	0.0	0.0	0.0	0.0	0.0	0.0	0.0	0.0	0.0	0.0	0.0	0.0	0.0	0.0	0.0	0.0	0.0	0.0	0.0	0.0	0.0	0.000205	0.0	3.8e-05	0.0	0.0	0.0	0.0	0.0	0.0	0.0	0.0	0.0	0.0	0.0	0.0	0.0	0.0	0.0
OTU1657	0.0	0.0	0.0	0.0	0.0	0.0	0.0	0.0	0.0	0.0	0.0	0.0	0.0	0.0	0.0	0.0	0.0	0.0	0.0	0.0	0.0	0.0	0.0	4.6e-05	0.0	0.0	0.0	0.0	0.0	0.0	0.0	0.0	0.0	0.0	0.0	0.0	0.0	0.0	0.0	0.0	0.0	0.0	0.0	0.0	0.0	0.0	0.0	0.0	0.0
OTU1660	0.0	0.0	0.0	0.0	0.0	0.0	0.0	0.0	6.8e-05	0.0	0.0	0.0	0.0	0.0	0.0	0.0	0.0	0.0	0.0	0.0	0.0	0.0	0.0	3.9e-05	0.0	0.0	0.0	0.0	0.0	0.0	0.000249	0.0	0.0	0.0	0.0	0.0	0.0	0.0	0.0	0.0	0.0	0.0	0.0	0.0	0.0	0.0	0.0	0.0	0.0
OTU1663	0.0	3.9e-05	0.0	0.0	0.0	0.0	0.0	0.0	0.0	0.0	0.0	0.0	0.0	0.0	0.0	6.2e-05	0.0	0.0	0.0	0.0	0.0	0.0	0.0	0.0	0.0	0.0	0.0	0.0	0.0	0.0	0.0	0.0	0.0	0.0	5.1e-05	0.0	0.0	0.0	4.8e-05	0.0	0.0	0.0	0.0	4.4e-05	0.0	0.0	0.0	0.0	0.0
OTU1664	0.0	0.0	0.0	0.0	0.0	0.0	0.0	4.9e-05	0.0	0.0	0.0	0.0	0.0	0.0	0.0	0.0	0.0	0.0	0.0	0.0	0.0	0.0	0.0	0.0	0.0	0.0	0.0	0.0	0.0	0.0	0.0	0.0	0.0	0.0	0.0	0.0	0.0	0.0	0.0	0.0	0.0	0.0	0.0	0.0	0.0	0.0	0.0	0.0	0.0
OTU1667	0.0	0.0	0.0	3.2e-05	0.0	0.0	0.0	0.0	0.0	0.0	0.0	0.0	0.0	0.0	0.0	0.0	0.0	0.0	0.0	0.0	0.0	0.0	0.0	0.0	0.0	0.0	0.0	0.0	0.0	0.0	0.0	3.5e-05	0.0	0.0	4.1e-05	0.0	0.0	0.0	0.0	0.0	0.0	0.0	0.0	0.0	0.0	0.0	0.0	0.0	0.0
OTU1668	0.0	0.0	0.0	0.0	0.0	0.0	0.0	0.0	0.0	0.0	0.0	0.0	0.001428	0.0	0.0	0.0	0.0	0.0	0.0	0.0	0.0	0.0	0.0	0.0	0.0	0.0	0.0	4.1e-05	0.000139	0.0	0.000304	0.0	0.0	0.0	0.0	0.0	0.0	0.000135	0.0	0.0	0.0	0.0	0.0	0.000561	0.0	0.0	0.0	0.00059	0.0
OTU1669	0.0	0.0	0.0	0.0	9.2e-05	0.0	0.0	0.0	0.0	0.0	0.0	0.0	8.3e-05	0.0	0.0	0.0	0.0	0.0	0.0	4.2e-05	0.0	0.0	0.0	0.0	0.0	0.0	0.0	4.4e-05	0.0	0.0	0.0	0.0	0.0	0.0	0.0	0.0	0.0	0.0	0.0	0.0	0.0	0.0	0.0	0.0	0.0	0.0	0.0	0.0	0.0
OTU1670	0.0	0.0	0.0	0.0	0.0	0.0	0.0	0.0	0.0	0.0	5.3e-05	8.9e-05	0.0	0.0	0.0	0.0	0.0	0.0	0.0	0.0	0.0	0.0	0.0	0.0	0.0	0.0	0.0	0.0	0.0	0.0	0.0	0.0	0.0	0.0	0.0	0.0	0.0	0.0	0.0	0.0	0.0	0.0	0.0	0.0	0.0	0.0	0.0	0.0	0.0
OTU1671	0.0	0.0	0.0	0.0	0.0	0.0	0.0	0.0	0.0	0.0	0.0	0.0	0.0	0.0	0.0	0.0	0.0	0.0	0.0	0.0	0.0	0.0	0.0	0.0	0.0	0.0	0.0	0.0	0.0	0.0	0.0	0.0	0.0	0.0	0.0	0.0	0.0	0.0	0.0	0.0	0.0	0.0	0.0	0.0	0.0	0.0	0.0	0.0	0.0
OTU1672	0.0	0.0	0.0	0.0	0.0	0.0	0.0	0.0	0.0	0.0	0.0	0.0	0.0	0.0	0.0	0.0	0.0	0.0	0.0	0.0	0.0	0.0	0.0	0.0	0.0	0.0	0.0	0.0	0.0	0.0	0.0	0.0	0.0	0.0	0.0	0.0	0.0	0.0	0.0	0.0	0.0	0.0	0.0	0.0	0.0	0.0	0.0	0.0	0.0
OTU1674	0.0	0.0	0.0	0.0	0.0	0.0	0.0	0.0	0.0	0.0	0.0	0.0	0.0	0.0	0.0	0.0	0.0	0.0	2.7e-05	0.0	0.0	0.0	0.0	0.0	0.0	0.0	0.0	0.0	0.0	0.0	0.0	0.0	0.0	0.0	0.0	0.0	0.0	0.0	0.0	0.0	0.0	0.0	0.0	4.6e-05	0.0	0.0	0.0	0.0	0.0
OTU1677	0.0	0.0	0.0	0.0	0.0	0.0	0.0	0.0	0.0	0.0	0.0	0.0	0.0	0.0	0.0	0.0	0.0	0.0	0.0	0.0	0.0	0.0	0.0	0.0	0.0	0.0	0.0	0.0	0.0	0.0	0.0	0.0	0.0	0.0	0.0	0.0	0.0	0.0	0.0	0.0	0.0	0.0	0.0	0.0	0.0	0.0	3.2e-05	0.0	0.0
OTU1681	0.0	0.0	0.0	0.0	0.0	0.0	0.0	0.0	0.0	6.5e-05	0.0	0.0	0.0	0.0	0.0	0.0	0.0	0.0	0.0	0.0	0.0	0.0	0.0	0.0	0.0	0.0	0.0	0.0	0.0	0.0	0.0	0.0	0.0	0.0	0.0	0.0	0.0	0.0	0.0	0.0	0.0	0.0	0.0	0.0	0.0	0.0	0.0	0.0	0.0
OTU1682	0.0	0.0	0.0	0.0	0.0	0.0	0.0	0.0	0.0	0.0	0.0	0.0	0.0	0.0	0.0	0.0	0.0	0.0	0.0	0.0	0.0	0.0	0.0	0.0	0.0	0.0	0.0	0.0	0.0	0.0	0.0	0.0	0.0	0.0	0.0	0.0	0.0	4.7e-05	0.0	3e-05	0.0	0.0	0.0	0.0	6.3e-05	0.0	6.5e-05	0.0	0.0
OTU1685	0.0	0.0	0.0	0.00036	0.0	0.0	0.0	0.0	0.0	0.0	0.0	0.0	0.0	4e-05	0.0	0.0	0.0	0.0	0.0	0.0	0.0	0.0	0.0	0.0	0.0	0.0	0.0	0.0	0.0	0.0	0.0	0.0	0.0	0.0	0.0	0.0	0.0	0.0	0.0	0.0	0.0	0.0	0.0	0.0	0.0	0.0	0.000198	0.0	0.0
OTU1686	0.0	0.0	0.0	0.0	0.0	0.0	0.0	0.0	0.0	0.0	0.0	0.0	4e-05	0.0	0.0	0.0	0.0	0.0	0.0	0.0	0.0	0.0	0.0	0.0	0.0	0.0	0.0	0.0	0.0	0.0	0.0	0.0	0.0	0.0	0.0	0.0	0.0	0.0	0.0	0.0	0.0	0.0	0.0	0.0	0.0	0.0	0.0	0.0	0.0
OTU1687	0.0	0.0	0.0	0.0	0.0	0.0	0.0	0.0	0.0	0.0	0.0	0.0	0.0	0.0	0.0	0.0	0.0	0.0	0.0	0.0	0.0	0.0	0.0	0.0	0.0	0.0	0.0	0.0	0.0	0.0	0.0	0.0	0.0	0.0	0.0	0.0	0.0	0.001	0.0	0.0	0.0	0.0	0.0	0.0	0.0	0.0	0.0	0.0	0.0
OTU1688	0.0	0.0	0.0	0.000335	0.0	0.0	0.0	0.0	0.0	0.0	0.0	0.0	0.0	0.0	0.0	6.5e-05	4.3e-05	0.0	0.0	0.0	0.0	0.0	0.0	0.0	0.0	0.0	0.0	0.0	0.0	0.0	0.0	0.0	0.0	0.0	0.0	3e-05	0.0	0.0	0.0	0.0	0.0	0.0	0.0	0.0	5.4e-05	0.0	0.0	0.0	0.0
OTU1690	0.0	0.0	0.0	0.0	0.0	0.0	0.0	0.0	0.0	0.0	0.0	0.0	0.0	0.0	0.0	0.0	0.0	0.0	0.0	0.0	0.0	0.0001	0.000734	0.0	0.0	0.0	0.0	0.0	0.0	5.6e-05	0.000185	0.0	0.0	0.0	0.0	0.0	8.1e-05	0.0	0.0	0.0	0.0	0.0	0.0	0.0	0.0	0.001889	9.7e-05	0.0	0.0
OTU1692	0.0	0.0	0.0	0.0	0.0	0.0	0.0	0.0	0.0	0.0	0.0	0.0	0.0	0.0	0.0	0.0	0.0	0.0	0.0	0.0	0.0	0.0	0.0	0.0	0.0	0.0	0.0	0.0	0.0	5.7e-05	0.0	0.0	0.0	0.0	0.0	0.0	0.0	0.0	0.0	0.0	0.0	0.0	0.0	0.0	0.0	0.0	0.0	0.0	0.0
OTU1693	0.0	0.0	0.0	0.0	0.0	0.0	0.0	0.0	0.0	0.0	0.0	0.0	0.0	0.0	0.0	0.0	0.0	0.0	0.0	0.0	0.0	0.0	0.0	0.0	0.0	0.0	0.0	0.0	0.0	0.0	0.0	0.0	0.0	0.0	0.0	0.0	0.0	0.0	0.0	0.0	0.0	0.0	0.0	0.0	0.0	0.0	0.0	0.0	0.0
OTU1696	0.0	0.0	0.0	0.0	0.0	0.0	0.0	0.0	0.0	0.0	9.7e-05	0.0	0.0	0.0	0.0	0.0	0.0	0.0	0.0	0.0	3.9e-05	0.0	0.0	0.0	0.0	0.0	0.0	0.0	5.2e-05	0.0	0.0	0.0	0.0	9e-05	0.0	5.6e-05	0.000113	0.0	4.1e-05	0.0	0.001899	0.0	0.0	0.0	0.0	0.0	0.0	0.0	0.0
OTU1697	0.0	0.0	0.0	0.0	0.0	0.0	0.0	0.0	0.0	0.0	0.0	0.0	0.0	0.0	0.0	0.0	0.0	0.0	0.0	0.0	0.0	0.0	0.0	0.0	0.0	0.0	0.0	0.0	5.2e-05	0.0	0.0	0.0	0.0	0.0	0.0	0.0	0.0	0.0	0.0	0.0	0.0	0.0	0.0	0.0	0.0	0.0	0.0	0.0	0.0
OTU1700	0.0	0.0	0.0	0.0	0.0	0.0	0.0	0.0	0.0	0.0	0.0	0.0	0.0	0.0	0.0	0.0	0.0	0.0	0.0	0.0	0.0	0.0	0.0	0.0	0.0	0.0	0.0	0.0	0.0	0.0	0.0	0.0	0.0	0.0	0.0	0.0	0.0	0.0	0.0	0.0	0.0	0.0	0.0	0.0	0.0	0.0	0.0	0.0	0.0
OTU1701	0.0	0.0	0.0	0.0	0.0	0.0	0.0	0.0	0.0	0.0	0.0	0.0	0.0	0.0	0.0	0.0	0.0	0.0	0.0	0.0	0.0	0.0	0.0	0.0	0.0	0.0	0.0	0.000146	0.0	0.000163	0.0	0.0	0.0	0.0	0.0	0.0	0.0	0.0	0.0	0.0	0.0	0.0	0.0	0.0	0.0	0.0	0.0	0.0	0.0
OTU1703	0.0	0.0	0.0	0.0	0.0	0.0	0.0	0.0	0.0	0.0	0.0	0.0	0.0	0.0	0.0	0.0	0.0	0.0	0.0	0.0	0.0	0.0	0.0	0.0	0.0	0.0	0.0	0.0	0.0	0.0	0.0	0.0	0.0	0.0	0.0	0.0	0.0	0.0	5.2e-05	0.0	0.0	0.0	0.0	0.0	0.0	0.0	0.0	0.0	0.0
OTU1704	0.0	0.0	0.0	0.0	0.0	0.0	0.0	0.0	0.0	0.0	0.0	0.0	0.0	0.0	0.0	0.0	0.0	0.0	0.0	0.0	0.0	0.0	0.0	0.0	0.0	0.0	0.0	0.0	0.0	0.0	0.0	0.0	0.0	0.0	0.0	0.0	0.0	0.0	0.0	0.0	0.0	0.0	0.0	0.0	0.0	0.0	0.0	0.0	0.0
OTU1705	0.0	0.0	0.0	0.0	0.0	0.0	0.0	0.0	7.1e-05	0.0	0.0	0.0	0.0	0.0	0.000103	0.0	0.0	3.3e-05	0.0	0.0	0.0	0.0	0.0	0.0	0.0	0.0	0.0	0.000153	4.7e-05	0.0	0.0	0.000106	0.0	0.0	0.0	0.0	0.0	0.0	0.0	0.0	0.0	0.0	0.0	0.0	0.0	0.0	0.0	6.9e-05	0.0
OTU1707	0.0	0.0	0.0	0.0	0.0	0.0	0.0	0.0	0.0	0.0	0.0	0.0	0.0	0.0	0.0	0.0	0.0	0.0	0.0	0.0	0.0	0.0	0.0	0.0	0.0	0.0	0.0	0.0	0.0	0.0	0.0	0.0	0.0	0.0	0.0	0.0	3e-05	0.0	0.0	0.0	4.3e-05	0.0	0.0	0.0	0.0	0.0	0.0	0.0	0.0
OTU1709	0.0	0.0	0.0	0.0	0.0	0.0	0.0	0.0	0.0	0.0	0.0	0.0	0.0	0.0	0.0	0.0	0.0	0.0	0.0	0.0	0.0	0.0	0.0	0.0	0.0	0.0	0.0	0.0	0.0	0.0	0.0	0.0	0.0	0.0	0.0	0.0	3.7e-05	0.0	0.0	0.0	0.0	0.0	0.0	0.0	0.0	0.0	0.0	0.0	0.0
OTU1717	0.0	4.7e-05	0.0	0.0	0.0	0.0	0.0	0.0	0.0	0.0	0.0	0.0	0.0	0.0	0.0	0.0	0.0	0.0	0.0	0.0	0.0	0.0	0.0	0.0	0.0	0.0	0.0	0.0	0.0	0.0	0.0	0.0	0.0	0.0	0.0	0.0	0.0	0.0	0.0	0.0	0.0	0.0	0.0	0.0	0.0	0.0	0.0	0.0	0.0
OTU1718	0.0	0.0	0.0	0.0	0.0	0.0	0.0	0.0	0.0	0.0	0.0	0.0	0.0	0.0	0.0	0.0	0.0	0.0	0.0	0.0	0.0	0.0	0.0	4.6e-05	0.0	0.0	0.0	0.0	0.0	0.0	0.000119	0.0	0.0	0.0	0.0	0.0	3.4e-05	0.0	0.0	0.0	0.0	0.0	0.0	0.0	0.0	0.0	0.0	0.0	0.0
OTU1720	0.0	0.0	0.0	0.0	0.0	0.0	0.0	0.0	0.0	0.0	0.0	0.0	0.000147	0.0	0.0	0.0	0.0	0.0	0.0	0.0	0.0	0.0	0.0	0.0	0.0	0.0	0.0	0.000525	0.0	0.0	0.0	0.0	0.0	0.0	0.0	0.0	0.0	0.000609	0.0	0.0	0.0	0.0	0.0	0.0	0.0	0.0	0.0	0.0	0.0
OTU1722	0.0	0.0	0.0	0.0	0.00134	0.0	0.0	0.0	0.0	0.0	0.0	0.0	0.0	0.0	0.0	0.0	0.0	0.0	0.0	0.0	0.0	0.0	0.0	0.0	0.0	0.0	0.0	0.0	0.0	0.0	0.0	0.0	0.0	0.0	0.0	0.0	0.0	0.004631	0.0	0.0	0.0	0.0	0.0	0.0	0.0	0.0	0.0	0.0	0.0
OTU1723	0.0	0.0	0.0	0.0	0.0	0.0	0.0	0.0	0.0	0.0	0.0	0.0	0.0	0.0	0.0	0.0	0.0	0.0	0.0	0.0	0.0	0.0	0.0	0.0	0.0	0.0	0.0	0.0	0.0	0.0	0.0	0.0	0.0	0.0	0.0	0.0	0.0	0.0	0.0	0.0	0.0	0.0	0.0	0.0	0.0	0.0	0.0	0.0	0.0
OTU1724	0.0	0.0	0.0	0.0	0.0	0.0	0.0	0.0	0.0	0.0	0.0	0.0	0.0	0.0	0.0	0.0	0.0	0.0	0.0	0.0	0.0	0.0	0.0	0.0	0.0	0.0	0.0	0.0	0.0	0.0	0.0	0.0	0.0	0.0	0.0	0.0	0.0	0.0	0.0	0.0	0.0	0.0	0.0	0.0	0.0	0.0	0.0	0.0	0.0
OTU1725	0.0	0.0	0.0	0.0	0.0	0.0	0.0	0.0	0.0	0.0	0.0	0.0	0.0	0.0	0.0	0.0	0.0	0.0	0.0	0.0	0.0	0.0	0.0	0.0	0.0	0.0	0.0	0.0	0.0	0.0	0.0	0.0	0.0	0.0	0.0	0.0	0.0	0.0	0.0	0.0	0.0	0.0	0.0	0.0	0.0	0.0	0.0	0.0	0.0
OTU1730	0.0	0.0	0.0	0.0	0.0	0.0	0.0	0.0	0.0	0.0	0.0	0.0	0.0	0.0	0.0	0.0	0.0	0.0	0.0	0.0	0.0	0.0	0.0	0.0	0.0	0.0	0.0	0.0	0.0	0.0	0.0	0.0	0.0	0.0	0.0	0.0	0.0	0.0	0.0	0.0	0.0	0.0	0.0	0.0	5.2e-05	0.0	0.0	0.0	0.0
OTU1731	0.0	0.0	0.0	0.0	0.0	0.0	0.0	0.0	0.0	0.0	0.0	0.0	0.0	0.0	0.0	0.0	0.0	0.0	0.0	0.0	0.0	1.9e-05	0.0	0.0	0.0	0.0	0.0	0.0	0.0	0.0	0.0	0.0	0.0	0.0	0.0	0.0	0.0	0.0	0.0	0.0	7.2e-05	0.0	0.0	0.0	0.0	0.0	0.0	0.0	0.0
OTU1734	0.0	0.0	0.0	0.0	0.0	0.0	0.0	0.0	0.0	0.0	0.0	0.0	0.0	0.0	0.0	0.0	0.0	0.0	0.0	0.0	0.0	0.0	0.0	0.0	0.0	0.0	0.0	0.0	0.0	0.0	0.0	0.0	0.0	0.0	0.0	0.0	0.0	0.0	0.0	0.0	0.0	0.0	0.0	0.0	0.0	0.0	0.0	0.0	0.0
OTU1735	0.0	0.0	0.0	0.0	0.0	0.0	0.0	0.0	0.0	0.0	0.0	0.0	0.0	0.0	0.0	0.0	0.0	6.1e-05	0.0	0.0	0.0	0.0	0.0	0.0	0.0	0.0	0.0	0.0	0.0	0.0	0.0	0.0	0.0	0.0	0.0	2.9e-05	0.0	0.0	0.0	0.0	0.0	0.0	0.0	0.0	0.0	0.0	0.0	0.0	0.0
OTU1736	0.0	0.0	0.0	0.0	0.0	0.0	0.0	0.0	0.0	0.0	0.0	0.0	0.0	0.0	0.0	0.0	7.3e-05	0.0	0.0	0.0	0.0	0.0	0.0	0.0	0.0	0.0	0.0	0.0	0.0	0.0	0.0	0.0	4.4e-05	0.0	0.0	0.0	0.0	0.0	0.0	0.0	0.0	0.0	0.0	0.0	0.0	0.0	0.0	0.0	0.0
OTU1738	0.0	4.2e-05	0.0	0.0	0.0	0.0	0.0	9e-05	0.0	0.0	0.0	0.0	0.0	0.0	0.0	0.0	0.0	0.0	0.0	0.0	0.0	0.0	0.0	0.0	0.0	0.0	0.0	0.0	0.0	0.0	0.0	5.2e-05	0.0	0.0	0.0	0.0	0.0	0.0	0.0	0.0	0.0	0.0	0.0	0.0	0.0	0.0	0.0	0.0	0.0
OTU1743	0.0	0.0	0.0	0.0	0.0	0.0	0.0	0.0	0.0	0.0	0.0	0.0	0.0	0.0	0.0	0.0	0.0	0.0	0.0	0.0	0.0	0.0	0.0	0.0	0.0	0.0	0.0	0.0	0.0	0.0	0.0	0.0	0.0	0.0	0.0	0.0	0.0	4.1e-05	0.0	0.0	0.0	0.0	0.0	0.0	0.0	0.0	0.0	0.0	0.0
OTU1744	0.0	0.0	0.000332	0.0	0.0	0.0	0.0	0.0	0.0	0.0	0.0	0.0	0.0	0.0	0.0	0.0	0.0	0.0	0.0	0.0	0.0	0.0	0.0	0.0	0.0	0.0	0.0	0.000481	0.0	0.0	0.0	0.0	0.0	0.0	0.0	0.0	0.0	4.8e-05	0.0	0.0	0.0	0.0	0.0	0.0	0.0	0.0	0.0	0.0	0.0
OTU1745	0.0	0.0	0.0	0.0	0.0	0.0	0.0	0.0	0.0	0.0	0.0	0.0	0.0	0.0	5.6e-05	0.000189	0.0	0.0	0.0	0.0	0.0	0.0	0.0	0.0	0.0	0.0	0.0	0.0	0.0	0.0	0.0	0.000204	0.0	4.4e-05	0.0	0.0	0.0	0.0	0.000105	0.0	0.0	0.0	0.0	0.0	5.3e-05	0.0	0.0	0.0	0.0
OTU1746	0.0	0.0	0.0	0.0	0.0	0.0	0.0	0.0	0.0	0.0	0.0	0.0	0.0	0.0	0.0	0.0	0.0	0.0	0.0	0.0	0.0	0.0	0.0	0.0	0.0	0.0	0.0	0.0	0.0	0.0	0.0	0.0	0.0	0.0	0.0	0.0	0.0	0.0	0.0	0.0	0.0	0.0	0.0	3.4e-05	0.0	0.0	0.0	0.0	0.0
OTU1748	0.0	0.0	0.0	0.0	0.0	0.0	0.0	0.0	0.0	0.0	0.0	0.0	0.0	0.0	0.0	0.0	0.0	0.0	0.0	0.0	0.0	0.0	0.0	0.0	0.0	0.0	0.0	0.0	0.0	0.0	0.0	0.0	0.0	0.0	0.0	0.0	0.0	0.0	0.0	0.0	0.0	0.0	0.0	0.0	0.0	8.2e-05	0.0	0.0	0.0
OTU1749	0.0	0.0	0.0	0.0	0.0	0.0	0.0	0.0	0.0	0.0	0.0	0.0	0.0	0.0	0.0	0.0	0.0	0.0	0.0	0.0	0.0	0.0	0.0	0.0	0.0	0.0	0.0	0.0	0.0	0.0	0.0	0.0	0.0	0.0	0.0	0.0	0.0	0.0	0.0	0.0	0.0	0.0	0.0	0.0	0.0	0.0	0.0	0.0	0.0
OTU1750	0.0	0.0	0.0	2.4e-05	0.0	0.0	0.0	0.0	0.0	0.0	0.0	0.0	0.0	0.0	0.0	0.0	0.0	0.0	0.0	0.0	0.0	0.0	7.6e-05	4.2e-05	0.0	0.0	0.0	0.0	0.0	0.0	0.0	0.0	0.0	0.0	0.0	0.0	0.0	0.0	0.0	0.0	0.0	0.0	0.0	0.0	0.0	0.0	0.0	0.0	0.0
OTU1751	0.0	0.0	0.0	0.0	0.0	0.0	0.0	0.0	0.0	0.0	0.0	0.0	0.0	0.0	0.0	0.0	0.0	0.0	0.0	0.0	0.0	0.0	0.0	0.0	0.0	0.0	0.0	0.000292	0.0	0.0	0.0	0.0	0.0	0.0	0.0	0.0	0.0	0.0	0.0	0.0	0.0	0.0	0.0	0.0	0.000328	0.0	0.0	0.0	0.0
OTU1754	0.0	0.0	0.0	0.0	0.0	0.0	0.0	0.0	0.0	0.0	0.0	0.0	0.0	0.0	0.0	0.0	0.0	0.0	0.0	0.0	0.0	0.0	0.0	0.0	0.0	0.0	0.0	0.0	0.0	0.0	0.0	0.0	0.0	0.0	0.0	0.0	0.0	0.0	0.0	0.0	0.0	0.0	0.0	0.0	0.0	7.7e-05	0.0	0.0	0.0
OTU1759	0.0	0.0	0.0	0.0	0.0	0.0	0.0	0.0	0.0	0.0	0.0	0.0	0.0	0.0	0.0	0.0	0.0	0.0	0.0	0.0	0.0	0.0	0.0	0.0	0.0	0.0	0.0	0.0	0.0	0.003648	0.0	0.0	0.0	0.0	0.0	0.0	0.0	4.6e-05	0.0	0.0	0.0	0.0	0.0	0.0	0.0	0.0	0.0	0.0	0.0
OTU1761	0.00065	0.002119	0.000165	0.0	0.0	0.001234	0.0	0.0	0.0	7e-05	0.0	0.0	0.0	0.0	0.01277	0.020357	0.006737	0.000226	3.4e-05	0.001634	0.000761	0.000432	9.5e-05	0.00042	0.0	0.0	0.0	0.000405	0.000738	4.9e-05	0.004001	0.004911	0.000582	0.003908	0.005135	0.0	0.000759	0.000952	0.000238	0.0	0.000119	0.000491	0.000863	8.9e-05	0.004968	0.004681	9.3e-05	0.000476	0.0
OTU1765	0.0	0.0	0.0	0.0	0.0	0.0	0.0	0.0	0.0	0.0	0.0	0.0	0.0	0.0	0.0	0.0	0.0	0.0	0.0	0.0	0.0	0.0	0.0	0.0	0.0	0.0	0.0	0.0	0.0	0.0	0.0	0.0	0.0	0.0	0.0	0.0	0.0	0.0	0.0	0.0	0.0	0.0	0.0	0.0	0.0	0.0	0.0	0.0	0.0
OTU1767	5.2e-05	0.000143	0.0	0.0	0.0	4e-05	0.0	0.0	0.0	0.0	0.0	0.0	0.0	0.0	0.000467	0.00129	0.0	0.0	6.7e-05	0.000341	3.2e-05	4.5e-05	0.0	3.1e-05	0.0	0.0	0.0	3.8e-05	0.0	0.0	5.4e-05	0.000431	0.0	7.9e-05	0.000265	0.0	7.6e-05	0.0	0.0	0.0	2.8e-05	0.00011	8.7e-05	0.0	4.8e-05	0.0	0.0	0.0	0.0
OTU1770	4.8e-05	0.0	0.0	0.0	0.0	0.0	0.0	0.0	0.0	0.0	0.0	0.0	0.0	0.0	0.0	0.0	0.0	0.0	0.0	0.0	0.0	0.0	0.0	0.0	0.0	0.0	0.0	0.0	0.0	0.0	0.0	0.0	0.0	0.0	0.0	0.0	0.0	0.0	0.0	0.0	0.0	0.0	0.0	0.0	5.8e-05	0.0	0.0	0.0	0.0
OTU1772	0.0	0.0	0.0	0.0	0.0	0.0	0.0	0.0	0.0	0.0	0.0	0.0	0.0	0.0	0.0	0.0	0.0	0.0	0.0	0.0	0.0	0.0	0.0	0.0	0.0	0.0	0.0	0.0	0.0	0.0	0.0	0.0	0.0	0.0	0.0	0.0	0.0	0.0	0.0	0.0	0.0	0.0	0.0	0.0	0.0	0.0	0.0	0.0	0.0
OTU1773	0.0	0.0	0.0	0.0	0.0	0.0	0.0	0.0	0.0	0.0	0.0	0.0	0.0	0.0	0.0	0.0	0.0	0.0	0.0	0.0	0.0	0.0	0.0	0.0	0.0	4.2e-05	0.00011	0.0	0.0	0.0	0.0	0.0	0.0	0.0	0.0	0.0	0.0	0.0	0.0	0.0	0.0	0.0	0.0	0.0	0.0	0.0	0.0	0.0	0.0
OTU1778	0.0	0.0	8e-05	0.0	0.0	0.0	0.0	0.0	7.5e-05	0.000209	0.0	0.0	0.0	0.0	0.0	0.0	0.0	0.0	0.0	0.0	0.0	0.0	0.0	0.0	7.5e-05	0.0	6.5e-05	2.7e-05	0.000103	0.000111	0.000141	0.0	0.0	0.0	0.0	0.0	0.0	0.0	0.0	0.0	0.0	0.0	0.0	0.0	0.0	0.0	0.0	0.0	1.6e-05
OTU1779	0.0	0.0	0.0	6.5e-05	0.0	0.0	0.0	0.0	0.0	0.0	0.0	0.0	0.0	0.0	0.0	0.0	0.0	0.0	0.0	0.0	0.0	0.0	0.0	0.0	0.0	0.0	0.0	0.0	0.0	0.0	0.0	0.0	0.0	8.5e-05	0.0	0.0	0.0	0.0	0.0	0.0	0.0	0.0	0.0	0.0	0.0	0.0	0.0	0.0	0.0
OTU1780	0.0	0.0	0.0	0.0	0.0	0.0	0.0	0.0	0.0	0.0	0.0	0.0	0.0	0.0	0.0	0.0	0.0	0.0	0.0	0.0	0.0	0.0	0.0	0.0	0.0	0.0	0.0	0.0	0.0	0.0	0.0	0.0	0.0	0.0	0.0	0.0	0.0	0.0	0.0	0.0	0.0	0.0	0.0	0.0	0.0	0.0	0.0	0.0	0.0
OTU1781	0.000237	0.0	0.0	0.0	0.0	0.0	0.000162	0.001045	0.0	0.0	0.0	4e-05	0.000106	0.0	0.000353	0.000675	0.000389	0.0	3.1e-05	0.000688	0.000352	0.00083	4.4e-05	8.2e-05	0.0	2.8e-05	3.6e-05	0.000768	0.0	0.00011	0.0	0.002813	3.8e-05	0.000227	0.000537	0.000231	0.000189	0.000133	0.000536	8.9e-05	0.000798	0.0	4.9e-05	0.000125	0.002288	0.0	0.000176	0.00056	0.0
OTU1782	0.0	0.0	0.0	0.0	0.0	0.0	0.0	0.0	0.0	0.0	0.0	0.0	0.0	0.0	0.0	0.0	0.0	0.0	0.0	0.0	0.0	8.4e-05	0.0	0.0	0.0	0.0	0.0	0.0	5.3e-05	0.0	0.0	0.0	0.0	0.0	0.0	0.0	0.0	0.0	9.1e-05	0.0	0.0	0.0	0.0	0.0	0.0	0.0	0.0	0.0	0.0
OTU1785	0.0	0.0	0.0	0.0	0.0	0.0	0.0	0.0	0.0	0.0	0.0	0.0	0.0	0.0	0.0	0.0	0.0	0.0	0.0	0.0	0.0	0.0	0.0	0.0	0.0	0.0	0.0	0.0	0.0	0.0	0.0	0.0	0.0	0.0	0.0	0.0	0.0	0.0	0.0	0.0	0.0	0.0	0.0	0.0	0.0	0.0	0.0	0.0	0.0
OTU1787	0.0	0.0	0.0	0.0	0.0	0.0	0.0	0.0	0.0	0.0	0.0	0.0	0.0	0.0	0.0	0.0	0.0	0.0	0.0	0.0	0.0	0.0	0.0	0.0	0.0	0.0	0.0	0.0	0.0	0.0	0.0	0.0	0.0	0.0	0.0	0.0	0.0	0.0	0.0	0.0	0.0	0.0	0.0	0.0	0.0	0.0	0.0	0.0	0.0
OTU1790	0.0	0.0	0.0	2.3e-05	7.7e-05	0.0	0.0	7.3e-05	7.2e-05	0.0	0.0	0.00034	0.0	0.0	0.0	0.000143	0.000151	8e-05	2.9e-05	0.0	4e-05	0.003584	0.0	0.0	0.0	0.000341	0.0	0.0	0.0	5.5e-05	0.0	0.0	4.3e-05	0.0	0.000116	0.0	0.0	0.0	0.0	0.0	0.0	0.0	0.0	4.5e-05	0.0	0.0	2.9e-05	0.0	0.0
OTU1791	0.0	0.0	0.0	0.0	0.0	0.0	0.0	0.0	0.0	0.0	0.0	0.0	0.0	0.0	0.0	0.0	0.0	0.0	0.0	0.000173	0.0	0.0	0.0	0.0	0.0	0.0	0.0	0.0	0.0	0.0	0.0	0.0	0.0	0.0	0.0	0.0	0.0	0.0	0.0	0.0	0.0	0.0	0.0	0.0	0.0	0.0	0.0	0.0	0.0
OTU1792	0.0	0.0	0.0	0.0	0.0	0.0	0.0	0.0	0.0	0.0	0.0	0.0	0.0	0.0	0.0	0.0	0.0	0.0	0.0	0.0	0.0	0.0	0.0	0.0	0.0	0.0	0.0	0.0	0.0	0.0	0.0	0.0	0.0	0.0	0.0	0.0	0.0	0.0	0.0	0.0	0.0	0.0	9.2e-05	0.0	0.0	0.0	0.0	0.0	0.0
OTU1794	0.0	4.5e-05	0.00017	0.0	0.0	0.0	0.0	0.0	0.0	0.0	0.0	0.0	0.0	0.0	0.000648	0.0	0.0	0.0	0.0	0.0	4.5e-05	0.0	5e-05	0.0	0.0	3.7e-05	0.0	3.4e-05	5.2e-05	0.000124	0.000456	0.0	0.0	0.0	0.000332	0.0	4.2e-05	4.5e-05	0.000725	0.0	0.0	0.0	0.0	0.00011	0.002803	0.0	0.0	0.0	0.0
OTU1795	0.0	0.0	0.0	0.0	0.0	0.0	0.0	0.0	0.0	0.0	0.0	0.0	0.0	0.0	0.0	0.0	0.0	0.0	0.0	0.0	0.0	0.0	0.0	0.0	0.0	0.0	0.0	0.0	0.0	0.0	0.0	0.0	0.0	0.0	0.0	0.0	0.0	0.0	0.0	0.0	0.0	0.0	0.0	0.0	0.0	0.0	0.0	0.0	0.0
OTU1796	0.0	0.0	0.0	0.0	0.0	0.0	0.0	0.0	0.0	0.0	0.0	0.0	0.0	0.0	0.0	0.0	0.0	0.0	0.0	0.0	0.0	0.0	0.0	0.0	0.0	0.0	0.0	0.0	0.0	0.0	0.0	0.0	0.0	3.5e-05	0.0	0.0	0.0	0.0	0.0	0.0	0.0	0.0	0.0	0.0	0.0	0.0	0.0	0.0	0.0
OTU1797	8.8e-05	0.0	0.0	0.0	0.0	0.0	0.0	0.0	0.0	6.9e-05	0.0	0.0	0.0	0.0	0.0	0.0	0.0	0.0	0.0	0.0	0.000112	0.0	0.0	0.0	0.0	0.0	0.0	0.0	0.0	0.0	0.0	0.0	0.000156	0.0	0.0	0.0	0.0	0.0	0.0	2.9e-05	6.9e-05	0.0	0.0	0.0	0.0	0.0	3.6e-05	0.0	0.0
OTU1798	0.000108	0.000103	8.5e-05	0.0	0.0	0.0	0.0	0.0	0.0	0.0	0.0	0.0	0.000932	0.0	4.8e-05	0.0	0.0	0.000115	0.0	0.0	0.0	2e-05	0.0	3.5e-05	0.0	0.0	0.0	0.000116	0.0	0.000179	0.001741	0.0	0.0	0.0	0.0	0.0	0.0	0.000221	0.000232	0.0	0.0	0.0	0.0	0.00039	0.0	0.0	0.0	0.0	0.0
OTU1799	0.000448	0.000265	0.0	0.0	0.0	0.0	0.0	2.9e-05	0.0	0.0	0.0	0.0	0.0	0.0	0.0006	0.0	0.0	0.0	0.0	0.0	0.0	0.0	0.0	0.0	0.0	0.0	0.0	0.0	0.00033	0.0	0.0	0.0	0.0	0.0	0.0	0.0	0.0	0.000133	0.0	0.0	0.0	0.0	5.1e-05	0.000135	0.0	0.0	0.0	0.0	0.0
OTU1800	0.0	0.0	0.0	0.0	0.0	0.0	0.0	0.0	0.0	0.0	0.0	0.0	0.0	0.0	0.0	0.0	0.0	0.0	0.0	0.0	0.0	2e-05	0.0	0.0	0.0	0.0	0.0	0.0	0.0	0.0	0.0	5.3e-05	0.0	0.0	0.0	0.0	0.0	0.0	0.0	0.0	0.0	0.0	4.4e-05	0.0	0.0	0.0	0.0	0.0	0.0
OTU1802	0.0	0.000139	0.0	0.0	0.0	0.0	0.0	0.0	0.0	0.000129	0.0	0.0	0.0	0.0	0.000457	0.0	0.0	3e-05	0.0	0.0	0.0	0.0	0.0	0.0	0.0	0.0	0.0	0.0	0.0	0.0	0.000131	0.0	0.0	8.2e-05	0.0	0.0	8.8e-05	0.0	0.0	2.3e-05	0.0	0.0	0.0	0.0	0.00011	0.0	0.0001	0.0	0.0
OTU1803	0.000251	0.0	0.0	0.0	0.0	0.0	0.0	0.0	0.0	0.0	0.0	0.0	5e-05	0.0	0.0	0.0	0.0	0.0	0.0	0.0	0.0	0.0	0.0	0.0	0.0	0.0	0.0	0.0	0.000261	5.2e-05	0.0	0.0	0.0	0.0	0.0	0.0	0.0	0.0	4.6e-05	0.0	0.0	0.0	0.0	0.0	0.0	0.0	0.0	0.0	0.0
OTU1806	0.012766	0.00445	0.01979	0.000274	0.0	0.0	0.006537	7.7e-05	0.003642	0.0	0.011153	0.0	9.1e-05	0.019722	0.006943	0.000263	0.001427	3.5e-05	0.004666	0.065275	0.00268	0.0	0.0	0.0	3.4e-05	0.095191	3.5e-05	0.0	0.006231	0.00343	0.0	5.4e-05	0.002688	0.000666	0.002127	0.000404	0.005827	0.000989	0.001355	6.5e-05	0.00031	0.00862	0.007439	0.010148	0.000111	0.00833	0.000256	0.0	0.010682
OTU1807	0.0	0.0	0.0	0.0	0.0	0.0	0.0	0.0	0.0	0.0	0.0	0.0	0.0	0.0	0.0	0.0	0.0	0.0	0.0	0.0	0.0	0.0	0.0	0.0	0.0	0.0	0.0	3e-05	0.0	0.0	0.0	0.0	0.0	0.0	0.0	0.0	0.0	0.0	0.0	0.0	0.0	0.0	0.0	4.1e-05	0.0	0.0	0.0	0.0	0.0
OTU1809	0.0	0.0	0.0	0.0	0.0	0.0	0.0	0.0	0.0	0.0	0.0	0.0	0.0	0.0	0.0	0.0	0.0	0.0	0.0	0.0	0.0	0.0	0.0	0.0	0.0	0.0	0.0	0.0	0.0	0.0	0.0	0.0	0.0	0.0	0.0	0.0	0.0	0.0	0.0	0.0	0.0	0.0	0.0	0.0	0.0	0.0	0.0	0.0	1.5e-05
OTU1811	0.0	0.0	0.0	0.0	0.0	0.0	0.0	2.1e-05	0.0	0.0	0.0	0.0	0.0	0.0	0.0	0.0	0.0	0.0	0.0	0.0	0.0	0.0	0.0	0.0	0.0	0.0	0.0	0.0	0.0	0.0	0.0	0.0	0.0	0.0	0.0	0.0	0.0	0.0	0.0	0.0	0.0	0.0	0.0	0.0	0.0	0.0	0.0	0.0	0.0
OTU1812	0.0	0.0	0.0	0.0	0.0	0.0	0.0	0.0	0.0	0.0	0.0	0.0	0.0	0.0	0.0	0.0	0.0	9.7e-05	0.0	0.0	0.0	0.0	0.0	4e-05	0.0	0.0	0.0	0.0	0.000101	0.0	0.0	0.0	0.0	0.0	0.0	0.0	0.000162	5e-05	4.4e-05	0.0	0.001061	0.0	0.0	0.0	0.0	0.0	0.0	0.0	0.0
OTU1813	0.0	0.0	8.2e-05	0.0	0.0	0.0	0.0	0.0	0.0	0.0	0.0	0.0	0.0	0.0	0.0	0.0	0.0	0.0	0.0	0.0	0.0	0.0	0.0	0.0	0.0	0.0	0.0	0.0	0.0	0.0	0.0	0.0	0.0	0.0	0.0	0.0	0.0	0.0	0.0	0.0	0.0	0.0	0.0	0.0	0.0	0.0	0.0	6.3e-05	0.0
OTU1814	0.0	4.7e-05	8.5e-05	0.0	0.0	0.0	0.0	0.0	0.0	0.0	0.0	0.0	0.0	0.0	0.0	0.0	0.0	0.0	0.0	0.0	3.2e-05	0.000117	0.0	0.0	0.0	0.0	0.0	0.0	0.0	0.0	0.0	0.0	0.0	0.0	0.0	0.0	0.000119	0.0	0.00032	0.0	0.0	0.0	0.0	8.2e-05	0.0	0.0	0.0	0.0	0.0
OTU1816	0.0	0.0	0.0	3.2e-05	0.0	0.0	0.0	2.1e-05	7e-05	0.0	0.0	0.0	5.4e-05	2.7e-05	0.0	0.0	2.7e-05	0.0	3.4e-05	0.0	0.0	0.0	0.0	0.0	0.0	0.0	0.0	0.0	0.0	0.0	0.0	0.0	0.0	0.0	0.0	0.0	0.0	0.0	0.0	0.0	0.0	0.0	0.0	0.0	0.0	7.5e-05	0.0	0.0	0.0
OTU1819	0.0	0.0	0.0	0.0	0.0	0.0	0.0	0.0	0.0	0.0	0.0	0.0	0.0	0.0	0.0	0.0	0.0	0.0	0.0	0.0	0.0	0.0	0.0	0.0	0.000684	0.0	0.0	0.0	0.0	0.0	0.0	0.0	0.0	0.0	0.0	0.0	0.0	0.0	0.0	0.0	0.0	0.0	0.0	0.0	0.0	0.0	0.0	0.0	0.0
OTU1820	0.0	0.0	0.0	0.0	0.0	0.0	0.0	0.0	0.00015	0.0	0.0	0.0	0.0	0.0	0.0	0.0	0.0	0.0	0.0	0.0	0.0	0.0	0.0	0.0	0.0	0.0	0.0	0.0	0.0	0.0	0.0	0.0	0.0	0.0	0.0	0.0	0.0	0.0	0.0	0.0	0.0	0.0	0.0	0.0	0.0	0.0	0.0	0.0	0.0
OTU1821	0.0	0.0	0.0	0.0	0.0	0.0	0.0	0.0	0.0	0.0	0.0	0.0	0.0	0.0	0.0	0.0	0.0	0.0	0.0	0.0	0.0	0.0	0.0	0.0	0.0	0.0	0.0	0.0	0.0	0.0	0.0	0.0	0.0	0.0	0.0	0.0	0.0	0.0	0.0	0.0	0.0	0.0	0.0	0.0	0.0	0.0	0.0	0.0	0.0
OTU1824	0.0	0.0	0.0	0.0	0.0	0.0	0.0	0.0	0.0	0.0	0.0	0.0	0.0	0.0	0.0	0.0	0.0	0.0	0.0	0.0	0.0	0.0	0.0	0.0	0.0	0.0	0.0	0.0	0.0	0.0	0.0	0.0	0.0	0.0	0.0	0.0	0.0	0.0	0.0	0.0	0.0	0.0	0.0	0.0	0.0	0.0	0.0	0.0	0.0
OTU1827	0.0	0.0	0.0	0.0	0.0	0.0	0.0	0.0	0.000132	0.0	0.0	4.2e-05	0.0	0.0	0.0	0.0	8.8e-05	3.1e-05	0.0	0.0	0.0	0.0	0.000127	0.0	0.0	0.0	0.0	2.7e-05	0.0	0.0	0.0	0.000936	0.000882	0.0	0.0	0.0	0.0	0.0	0.0	0.0	0.0	0.0	0.0	0.0	5.8e-05	7.7e-05	0.0	5.9e-05	0.0
OTU1828	0.0	0.0	0.0	0.0	0.0	0.0	0.0	0.0	0.0	0.0	0.0	0.0	0.0	0.0	0.0	0.0	0.0	0.0	0.0	0.0	0.0	0.0	0.0	0.0	0.0	0.0	0.0	0.0	0.0	0.0	0.0	0.0	0.0	0.0	0.0	0.0	0.0	0.0	0.0	0.0	0.0	0.0	0.0	0.0	0.0	0.0	0.0	0.0	0.0
OTU1829	0.0	0.0	9.3e-05	0.0	0.0	0.0	0.0	0.0	0.0	0.0	0.0	0.0	0.0	0.0	0.0	0.0	0.0	0.0	0.0	0.0	0.0	0.0	0.0	0.0	0.000211	0.0	0.0	0.0	0.0	0.0	0.0	0.0	0.0	0.0	0.0	0.0	0.0	0.0	0.0	0.0	0.0	0.0	0.0	0.0	0.0	0.0	0.0	4.6e-05	0.0
OTU1830	0.0	4.6e-05	0.0	0.0	0.0	0.0	0.0	0.0	0.0	0.0	0.0	0.0	0.0	0.0	0.0	0.000117	0.0	0.0	0.0	0.0	4.4e-05	0.0	0.0	0.0	0.0	0.0	0.0	0.0	0.0	0.0	0.0	0.0	0.0	0.0	0.0	0.0	0.0	0.0	0.0	0.0	0.0	0.0	0.0	0.0	0.0	0.0	0.0	0.0	0.0
OTU1832	0.00024	0.000236	0.0	0.0	4.6e-05	0.0	0.0	0.000212	0.000134	0.0	0.000358	0.0	0.002389	0.000235	0.000228	0.000132	0.000667	0.000215	2.3e-05	0.0	0.000115	0.0	5e-05	0.0	0.0	0.000109	0.0	7.6e-05	0.000109	5.5e-05	0.000108	0.000268	0.000102	0.0	0.000748	0.000304	0.000421	0.0	0.0	0.0	0.0	0.0	0.0	4.4e-05	0.000273	0.002997	6.7e-05	0.0	0.0
OTU1833	0.0	0.0	0.0	0.0	0.0	0.0	0.0	0.0	0.0	0.0	0.0	0.0	0.0	0.0	0.0	0.0	0.0	0.0	0.0	0.0	0.0	0.0	0.0	0.0	0.0	0.0	0.0	0.0	0.0	0.0	0.0	0.0	0.0	0.0	0.0	0.0	0.0	0.0	0.0	0.0	0.0	0.0	0.0	9.3e-05	0.0	0.0	3.3e-05	0.0	0.0
OTU1835	0.0	0.0	0.0	0.0	0.0	5.2e-05	0.0	0.0	0.0	0.0	0.0	0.0	0.0	0.0	0.0	0.0	0.0	0.0	0.0	0.0	0.0	0.0	0.0	8.7e-05	0.0	0.0	0.0	0.0	0.0	0.0	0.0	0.0	0.0	0.0	0.0	0.0	0.0	0.0	0.0	0.0	0.0	0.0	0.0	8.6e-05	0.0	0.001779	0.0	0.0	0.0
OTU1836	0.0	0.0	0.0	0.0	0.0	4.3e-05	0.0	0.0	0.0	0.0	0.0	0.0	0.0	0.0	0.0	0.0	0.0	0.0	0.0	0.0	3.9e-05	0.0	5.2e-05	0.0	0.0	0.0	0.0	0.0	0.0	0.0	0.0	0.0	0.0	0.0	0.0	0.0	0.0	0.0	0.0	0.0	0.0	0.0	0.0	0.0	0.0	0.0	0.0	0.0	0.0
OTU1837	0.0	0.0	0.0	0.0	0.0	0.0	0.0	0.0	0.0	0.0	0.0	0.0	0.0	0.0	0.0	0.0	0.0	0.0	0.0	0.0	0.0	0.0	0.0	0.0	0.0	0.0	0.0	0.0	0.0	0.0	0.0	0.0	3.8e-05	0.0	0.0	0.0	0.0	0.0	0.0	0.0	0.0	0.0	0.0	0.0	0.0	0.0	0.0	0.0	0.0
OTU1838	0.0	0.0	0.0	0.0	0.0	0.0	0.0	0.0	0.0	0.0	0.0	0.0	0.0	0.0	0.0	0.0	0.0	0.0	0.0	0.0	0.0	0.0	0.0	0.0	0.0	0.0	0.0	0.0	0.0	0.0	0.0	0.0	0.0	0.0	0.0	0.0	0.0	0.0	0.0	0.0	0.0	0.0	0.0	0.0	0.0	0.0	0.0	0.0	0.0
OTU1839	0.0	0.0	0.0	0.0	0.0	0.0	0.0	0.0	0.0	0.0	0.0	0.0	0.0	0.0	0.0	0.0	0.0	0.0	0.0	0.0	0.0	0.0	0.0	0.0	0.0	0.0	0.0	0.0	0.0	0.0	0.0	0.0	0.0	0.0	0.0	0.0	0.0	0.0	0.0	0.0	0.0	0.0	0.0	0.0	0.0	0.0	0.0	0.0	0.0
OTU1840	0.0	0.0	0.0	0.0	0.0	0.0	0.0	0.0	0.0	0.0	0.0	0.0	0.0	0.0	0.0	0.0	0.0	0.0	0.0	0.0	0.0	0.0	0.0	0.0	0.0	0.0	0.0	0.0	0.0	0.0	0.0	0.0	0.0	0.0	0.0	0.0	0.0	0.0	0.0	0.0	0.0	0.0	0.0	0.0	0.0	0.0	0.0	0.0	0.0
OTU1841	0.0	0.0	0.0	0.0	0.0	0.0	0.0	0.0	0.0	0.0	0.0	0.0	0.0	0.0	0.0	0.0	0.0	0.0	0.0	0.0	0.0	0.0	0.0	0.0	0.0	0.0	0.0	0.0	5e-05	0.0	0.0	0.0	0.0	0.0	0.0	0.0	0.0	0.0	0.0	0.0	0.0	0.0	0.0	0.0	0.0	0.0	0.0	0.0	0.0
OTU1842	0.0001	0.0	0.0	0.0	0.0	0.0	0.0	0.0	0.0	0.0	0.0	0.0	0.0	0.0	4.9e-05	0.0	0.0	0.0	0.0	0.0	0.0	0.0	0.0	0.0	0.0	0.0	0.0	0.0	0.000269	0.0	0.0	0.0	0.0	0.0	0.0	0.0	0.0	0.0	0.0	0.0	0.0	0.0	0.0	0.0	0.0	0.0	0.0	0.0	0.0
OTU1843	0.0	0.0	0.0	0.0	0.0	0.0	0.0	0.0	0.0	0.0	0.0	0.0	0.0	0.0	0.0	0.0	0.0	0.0	0.0	0.0	0.0	0.0	0.0	0.0	0.0	0.0	0.0	0.0	0.0	0.0	0.0	0.0	0.0	0.0	0.0	0.0	0.0	0.0	0.0	0.0	0.0	0.0	0.0	0.0	0.0	0.0	0.0	0.0	0.0
OTU1844	0.0	0.0	0.0	0.0	0.0	0.0	0.0	0.0	0.0	0.0	0.0	0.0	0.0	0.0	0.0	0.0	0.0	0.0	0.0	0.0	0.0	0.0	0.0	0.0	0.0	0.0	0.0	0.0	0.0	0.0	0.0	0.0	0.0	0.001231	0.0	0.0	0.0	0.0	0.0	0.0	0.0	0.0	0.0	0.0	0.0	0.0	0.0	0.0	0.0
OTU1846	0.0	0.0	0.0	0.0	0.0	0.0	0.0	0.0	0.0	0.0	0.0	0.0	0.0	0.0	0.0	0.0	0.0	0.0	0.0	0.0	0.0	0.0	0.0	0.0	0.0	0.0	0.0	0.0	0.0	0.0	0.0	0.0	0.0	0.0	0.0	0.0	0.0	0.0	0.0	0.0	0.0	0.0	0.0	0.0	0.0	0.0	0.0	0.0	0.0
OTU1851	0.0	0.0	0.0	0.0	0.0	0.0	0.0	0.0	0.0	0.0	0.0	0.0	0.0	0.0	0.0	0.0	0.0	0.0	0.0	0.0	0.0	0.0	0.0	0.0	0.0	0.0	0.0	0.0	0.0	0.0	0.0	0.0	0.0	0.0	0.0	0.0	0.0	0.0	0.0	0.0	0.0	0.0	0.0	0.0	0.0	0.0	0.0	0.0	0.0
OTU1852	0.0	0.0	0.0	0.0	0.0	0.0	0.0	0.0	0.0	0.0	0.0	0.0	0.0	0.0	0.0	0.0	0.0	0.0	0.0	0.0	0.0	0.0	0.0	0.0	0.0	0.0	0.0	0.0	0.0	0.0	0.0	0.0	0.0	0.0	0.0	0.0	0.0	0.0	0.0	0.0	0.0	0.0	3.9e-05	0.0	0.0	0.0	0.00053	0.0	0.0
OTU1853	0.0	0.0	0.0	0.0	0.0	0.0	0.0	0.0	0.0	0.0	0.0	0.0	0.0	0.0	0.0	0.0	0.0	0.0	0.0	0.0	0.0	0.0	0.0	0.0	0.0	0.0	0.0	0.0	0.0	0.0	0.0	0.0	0.0	0.0	0.0	0.0	0.0	0.0	0.0	0.0	0.0	0.0	0.0	0.0	0.0	0.0	0.0	0.0	0.0
OTU1854	0.0	0.0	0.0	0.0	0.0	0.0	0.0	0.0	0.0	0.0	0.0	0.0	0.0	0.0	0.0	0.0	0.0	0.0	0.0	0.0	0.0	0.0	0.0	0.0	0.0	0.0	0.0	0.0	0.0	0.0	0.0	0.0	0.0	0.0	0.0	0.0	0.0	0.0	0.0	0.0	0.0	0.0	0.0	0.0	0.0	0.0	0.0	0.0	0.0
OTU1855	0.0	0.0	0.0	0.0	0.0	0.0	0.0	0.0	0.0	0.0	0.0	0.0	0.0	0.0	0.0	0.0	0.0	0.0	0.0	0.0	0.0	0.0	0.0	0.0	0.0	0.0	0.0	0.0	0.0	6.2e-05	0.0	0.0	0.0	0.0	0.0	0.0	0.0	0.0	0.0001	0.0	0.0	0.0	0.0	0.0	0.0	0.0	0.0	0.0	0.0
OTU1859	0.0	0.0	0.0	0.0	0.0	0.0	0.0	0.0	0.0	0.0	0.0	0.0	0.0	0.0	0.0	0.0	0.0	0.0	0.0	0.0	0.0	0.0	0.0	0.0	0.0	0.0	0.0	0.0	0.0	0.0	0.0	0.0	0.0	0.0	0.0	0.0	0.0	0.0	0.0	0.0	0.0	0.0	0.0	0.0	0.0	0.0	0.0	0.0	0.0
OTU1862	0.0	0.0	0.0	1.9e-05	0.0	0.0	0.0	0.0	0.0	0.0	0.0	0.0	0.0	0.0	0.0	0.0	0.0	0.0	0.0	0.0	0.0	0.0	0.0	0.0	0.0	0.0	0.0	0.0	0.0	0.0	0.0	0.0	0.0	0.0	0.0	0.0	0.0	0.0	0.0	0.0	0.0	0.0	0.0	0.0	0.0	0.0	0.0	0.0	0.0
OTU1864	0.0	0.0	0.0	0.0	0.0	0.0	0.0	0.0	0.0	0.0	0.0	0.0	0.0	0.0	0.0	0.0	0.0	3.4e-05	0.0	0.0	0.0	0.0	0.0	0.0	0.0	0.0	0.0	0.0	0.0	0.0	0.0	0.0	0.0	0.0	0.0	0.0	0.0	0.0	0.0	0.0	0.0	0.0	0.0	0.0	0.0	0.0	0.0	0.0	0.0
OTU1866	0.0	0.0	0.0	0.0	0.0	0.0	0.0	0.0	0.0	6.2e-05	0.0	0.0	0.0	0.0	0.0	0.0	0.0	0.0	0.0	0.0	0.0	0.0	0.0	0.0	0.0	0.0	0.0	0.0	0.0	0.0	0.0	0.0	0.0	0.0	0.0	0.0	0.0	4.6e-05	0.0	0.0	0.0	0.0	0.0	0.0	0.0	0.0	0.0	0.0	0.0
OTU1871	0.0	0.0	0.0	3.3e-05	0.0	0.0	0.0	0.0	0.0	0.0	0.0	0.0	0.0	0.0	9.3e-05	0.0	0.0	6.9e-05	0.0	0.0	0.0	0.0	0.0	0.0	0.0	0.0	0.0	8.6e-05	0.0	0.0	0.0	0.000103	3.7e-05	0.0	6.5e-05	3.4e-05	0.0	0.0	0.0	0.0	0.0	0.0	0.0	0.0	0.0	0.0	0.0	0.0	0.0
OTU1877	0.0	5.3e-05	0.0	0.0	0.0	0.0	0.0	0.0	0.0	0.0	0.0	0.0	0.0	0.0	0.0	0.0	0.0	0.0	0.0	0.0	0.0	0.0	0.0	0.0	0.0	0.0	0.0	0.0	0.0	0.0	0.0	0.0	0.0	0.0	0.0	0.0	0.0	0.0	0.0	0.0	0.0	0.0	0.0	0.0	0.0	0.0	0.0	0.0	0.0
OTU1878	0.0	0.0	0.0	0.0	0.0	0.0	0.0	0.0	0.0	0.0	0.0	0.0	0.0	0.0	0.0	0.0	0.0	0.000207	0.0	0.0	0.0	0.0	0.0	0.0	0.0	0.0	0.0	0.0	0.0	0.0	0.0	0.0	0.0	0.0	0.0	0.0	0.0	0.0	9.9e-05	0.0	0.0	0.0	0.0	0.0	0.0	0.0	0.0	6.1e-05	0.0
OTU1881	0.0	0.0	0.0	0.0	0.0	0.0	0.0	0.0	0.0	0.0	0.0	0.0	0.0	0.0	0.0	0.0	0.0	0.0	0.0	0.0	0.0	0.0	0.0	0.0	0.0	0.0	0.0	0.0	0.0	0.0	0.0	0.0	0.0	0.0	0.0	0.0	0.0	0.0	0.0	0.0	0.0	0.0	0.0	0.0	0.0	0.0	0.0	0.0	0.0
OTU1882	0.0	0.0	0.0	0.0	0.0	0.0	0.0	0.0	0.0	0.0	0.0	0.0	0.0	0.0	0.0	0.0	0.0	0.0	0.0	0.0	0.0	0.0	0.0	0.0	0.0	0.0	0.0	0.0	0.0	0.0	0.0	0.0	0.0	0.0	0.0	0.0	0.0	0.0	0.0	0.0	0.0	0.0	0.0	0.0	0.0	0.0	0.0	0.0	0.0
OTU1884	0.0	4.4e-05	0.0	0.0	0.0	0.0	0.0	0.0	0.0	0.0	0.0	0.0	0.0	0.0	0.0	0.0	0.0	0.0	0.0	0.0	4.2e-05	0.0	0.0	0.000172	0.0	0.0	0.0	0.0	0.0	0.0	0.0	0.0	0.0	0.0	0.0	0.0	0.0	4.1e-05	0.0	0.0	0.0	0.0	0.0	0.000134	0.0	0.0	0.0	5.4e-05	0.0
OTU1888	0.0	4.3e-05	0.0	0.0	0.0	0.0	0.0	2e-05	7.6e-05	0.0	0.0	0.0	0.0	0.0	0.0	0.0	0.0	0.0	0.0	0.0	0.0	0.0	0.0	0.0	0.0	3.6e-05	2.8e-05	4.4e-05	0.000108	0.0	0.0	0.0	0.0	0.0	0.0	0.0	0.0	0.0	0.0	0.0	0.0	0.0	0.0	0.0	0.0	0.0	0.0	0.0	0.0
OTU1892	0.0	0.0	0.0	0.0	0.0	0.0	0.0	0.0	0.0	0.0	0.0	0.0	0.0	0.0	0.0	0.0	0.0	0.0	0.0	0.0	0.0	0.0	0.0	0.0	0.0	0.0	0.0	0.0	0.0	0.0	0.0	0.0	0.0	0.0	0.0	0.0	0.0	0.0	0.0	0.0	0.0	0.0	0.0	0.0	0.0	0.0	0.0	0.0	0.0
OTU1897	0.0	0.0	0.0	0.0	0.0	0.0	0.0	0.0	0.0	0.0	0.0	0.0	0.0	0.0	0.0	0.0	0.0	0.0	0.0	0.0	0.0	0.0	0.0	0.0	0.0	0.0	0.0	0.0	0.0	0.0	0.0	0.0	0.0	0.0	0.0	0.0	0.0	0.0	4.6e-05	0.0	0.0	0.0	0.0	0.0	4.9e-05	0.0	0.0	0.0	0.0
OTU1903	0.0	0.0	0.0	0.0	0.0	0.0	0.0	0.0	0.0	0.0	0.0	0.0	0.0	0.0	4.7e-05	0.0	0.0	0.0	0.0	0.0	0.0	1.7e-05	0.0	0.0	0.0	0.0	0.0	0.000818	0.0	0.0	0.0	0.0	0.0	0.000225	0.000162	0.0	0.0	0.0	9.9e-05	0.0	0.0	0.0	3.9e-05	4.1e-05	0.000954	0.0	0.0	0.0	0.0
OTU1904	0.0	0.0	0.0	0.0	0.0	0.0	0.0	0.0	0.0	0.0	0.0	0.0	0.0	0.0	5.4e-05	0.0	0.0	0.0	0.0	0.0	0.0	0.0	0.0	0.0	0.0	0.0	0.0	0.000115	0.0	0.0	0.0	0.0	0.0	0.0	0.0	0.0	0.0	0.0	0.0	0.0	0.0	0.0	0.0	0.0	4.9e-05	0.0	0.0	0.0	0.0
OTU1905	0.0	0.0	0.0	2.1e-05	0.0	0.0	0.0	0.0	0.0	0.0	0.0	0.0	0.0	0.0	0.0	0.0	0.0	0.0	0.0	0.0	0.0	0.0	0.0	0.0	0.0	0.0	0.0	0.0	0.0	0.0	0.0	0.0	0.0	0.0	0.0	0.0	0.0	0.0	0.0	0.0	0.0	0.0	0.0	3.9e-05	0.0	0.0	0.0	0.0	0.0
OTU1911	0.0	4.4e-05	0.0	0.0	0.0	0.0	0.0	5.3e-05	0.001279	0.0	0.0	0.0	0.0	0.0	0.0	0.0	9.2e-05	0.0	0.0	0.0	0.0	0.0	0.0	4.2e-05	0.0	0.0	0.0	0.0	0.0	0.0	5.5e-05	0.0	0.0	0.0	0.000597	0.0	0.0	0.0	0.0	0.0	0.0	0.0	0.0	0.0	0.0	0.0	0.0	5.8e-05	0.0
OTU1912	0.0	0.000185	0.0	0.0	0.0	0.0	0.0	0.0	0.0	6.7e-05	0.0	0.0	0.0	0.0	0.0	0.0	0.0	0.0	0.0	0.0	0.0	0.0	0.0	0.0	0.0	0.0	0.0	0.0	9.8e-05	0.0	0.0	0.0	0.0	0.0	0.0	3.5e-05	3.2e-05	0.0	4.7e-05	0.0	0.0	0.0	4.3e-05	0.0	0.0	0.0	0.0	0.0	0.0
OTU1913	0.0	0.0	0.0	0.0	0.0	0.0	0.0	0.0	0.0	0.0	0.0	0.0	0.0	0.0	0.0	0.0	0.0	0.0	0.0	0.0	0.0	0.0	0.0	0.0	0.0	0.0	0.0	0.0	0.0	0.0	0.0	0.0	0.0	0.0	0.0	0.0	0.0	0.0	0.0	0.0	0.0	0.0	0.0	0.0	4.9e-05	0.0	0.0	0.0	0.0
OTU1914	0.0	0.0	0.0	0.0	0.0	5.1e-05	0.0	0.0	0.0	0.0	0.0	0.0	0.0	0.0	0.000162	0.0	0.0	0.0	0.0	0.0	0.0	0.0	0.0	0.0	7.2e-05	0.0	0.0	0.00209	0.000158	5.3e-05	0.0	4.2e-05	0.0	0.001288	0.000147	0.0	3.9e-05	0.000441	0.0	6.5e-05	0.0	0.0	0.000236	0.0	0.0	0.0	0.0	0.0	0.0
OTU1916	0.0	0.0	0.0	0.0	0.0	0.0	0.0	0.0	0.0	0.0	0.0	0.0	0.0	0.0	0.0	0.0	0.0	0.0	0.0	0.0	0.0	0.0	0.0	0.0	0.0	0.0	0.0	0.0	0.0	0.0	6e-05	0.0	0.0	0.0	0.0	0.0	0.0	0.0	0.0	0.0	0.0	0.0	0.0	0.0	0.0	0.0	0.0	0.0	0.0
OTU1917	0.0	0.0	0.0	0.0	0.0	0.0	0.0	0.0	0.0	0.0	0.0	0.0	0.0	0.0	0.0	0.0	0.0	0.0	0.0	0.0	0.0	0.0	0.0	0.0	0.0	0.0	0.0	0.0	0.0	0.0	5.7e-05	0.0	0.0	0.0	0.0	0.0	0.0	0.0	0.0	0.0	0.0	0.0	0.0	0.0	0.0	0.0	0.0	0.0	0.0
OTU1918	0.0	0.0	0.0	0.0	0.0	0.000102	0.0	0.0	0.0	0.0	0.0	0.0	0.0	0.0	0.0	0.0	0.0	0.0	0.0	0.0	0.0	0.0	0.001046	0.0	0.0	0.0	0.0	0.0	0.0	0.0	0.0	0.0	0.0	0.0	0.0	0.0	0.0	0.0	0.0	0.0	0.0	0.0	0.0	0.0	0.0	7.9e-05	0.0	0.0	0.0
OTU1919	0.0	0.0	0.0	0.0	0.0	0.0	0.0	0.0	0.0	0.0	0.0	0.0	0.0	0.0	0.0	0.0	0.0	0.0	0.0	0.0	0.0	0.0	0.0	0.0	0.0	0.0	0.0	0.0	0.0	0.0	0.0	0.0	0.0	0.0	0.0	0.0	0.0	0.0	0.0	0.0	0.0	0.0	0.0	0.0	0.0	0.0	0.0	0.0	0.0
OTU1920	0.0	0.0	0.0	0.0	0.0	0.0	0.0	0.0	0.0	0.0	0.0	0.0	0.0	0.0	0.0	0.0	0.0	0.0	0.0	0.0	0.0	0.0	0.0	0.0	0.0	0.0	0.0	0.0	0.0	0.0	0.0	0.0	0.0	0.0	0.0	0.0	0.0	0.0	0.0	0.0	0.0	0.0	0.0	0.0	0.000109	0.0	0.0	0.0	0.0
OTU1922	0.000898	0.00018	0.0	0.0	0.0	0.0	0.0	0.0	0.0	0.0	0.0	0.0	0.0	0.0	0.000595	0.0	0.000835	0.0	0.0	0.001884	0.000203	0.0	0.0	0.0	0.0	0.0	0.0	0.0	0.0001	0.0	0.0	4.8e-05	0.001386	0.000157	9.7e-05	0.0	0.0	0.0	4.9e-05	0.0	3.8e-05	8.1e-05	4.4e-05	0.000707	0.0	0.000155	0.0	5.7e-05	0.0
OTU1924	0.0	0.0	0.0	0.0	0.0	0.0	0.0	0.0	0.0	0.0	0.0	0.0	0.0	0.0	0.0	0.0	0.0	0.0	0.0	0.0	0.0	0.0	0.000125	4.2e-05	0.0	0.0	0.0	0.0	0.0	0.0	0.0	0.0	0.0	0.0	0.0	0.0	0.0	0.0	0.0	0.0	0.0	0.0	0.0	0.0	0.0	0.0	0.0	0.0	0.0
OTU1928	0.0	0.0	0.0	0.0	0.0	0.0	0.0	0.0	0.0	0.0	0.0	0.0	0.0	0.0	0.0	0.0	0.0	0.0	0.0	0.0	0.0	0.0	0.0	0.0	0.0	0.0	0.0	0.0	0.000471	0.0	0.000121	0.0	0.0	0.0	0.0	0.0	0.0	0.0	0.0	2.8e-05	0.0	0.0	0.0	0.0	0.0	0.0	0.0	0.0	0.0
OTU1930	0.000103	0.0	0.0	0.0	0.0	0.0	0.0	0.0	0.0	0.0	0.0	0.0	0.0	0.0	0.0	0.0	0.0	0.0	0.0	0.0	0.0	0.0	0.0	0.0	0.0	0.0	0.0	0.0	0.0	0.0	0.0	0.0	0.0	3.8e-05	0.0	0.0	0.0	0.0	0.0	0.0	0.0	0.0	3.9e-05	0.0	0.0	0.0	0.0	0.0	0.0
OTU1931	0.0	0.0	0.0	0.0	0.0	0.0	0.0	0.0	0.0	0.0	0.0	0.0	0.0	0.0	0.0	0.0	0.0	0.0	0.0	0.0	0.0	0.0	0.0	0.0	0.0	0.0	0.0	0.0	0.0	0.0	6e-05	4.4e-05	3.7e-05	0.0	0.0	0.0	0.0	0.0	0.0	0.0	0.0	0.0	0.0	0.0	0.0	0.0	0.0	0.0	0.0
OTU1932	0.0	0.0	0.0	0.0	0.0	0.0	0.0	0.0	0.0	0.0	0.0	0.0	0.0	0.0	0.0	0.0	0.0	0.0	0.0	0.0	0.0	0.0	0.0	0.0	0.0	0.0	0.0	0.0	0.0	0.0	0.0	0.0	0.0	0.0	0.0	0.0	0.0	0.0	0.0	0.0	7.1e-05	0.0	0.0	0.0	0.0	0.0	0.0	0.0	0.0
OTU1933	0.0	0.0	0.0	0.0	0.0	0.0	0.0	0.0	0.0	0.0	0.0	0.0	0.0	0.0	0.0	0.0	0.0	0.0	0.0	0.0	0.0	0.0	0.0	0.0	0.0	0.0	0.0	0.0	0.0	0.0	0.0	0.0	0.0	0.0	0.0	0.0	0.0	0.0	0.0	0.0	0.0	0.0	0.0	0.0	0.0	0.0	0.0	0.0	0.0
OTU1934	0.000193	0.00054	0.001752	0.000574	0.0	0.0	0.014446	0.000412	0.000935	0.0	0.017318	0.00245	0.000146	0.001455	0.002004	0.0	0.001257	0.0	0.001622	0.001195	0.00117	0.000899	0.0	7.8e-05	0.0	0.000706	0.0	0.0	0.000992	0.000446	0.0	3.3e-05	3.5e-05	4.7e-05	0.000273	0.001129	0.000455	0.001346	0.001117	7.3e-05	0.000111	0.001767	0.000818	0.000317	0.0	0.00268	0.000997	0.0	0.012245
OTU1937	0.0	0.0	0.0	0.0	0.0	0.0	0.0	0.0	0.0	0.0	0.0	0.0	0.0	0.0	0.0	0.0	0.0	0.0	0.0	0.0	0.0	0.0	0.0	0.0	0.0	0.0	0.0	0.0	0.0	0.0	0.0	0.0	0.0	0.0	0.0	3.8e-05	0.0	0.0	0.0	0.0	0.0	0.0	0.0	0.0	0.0	0.0	0.0	0.0	0.0
OTU1938	0.0	0.0	0.0	0.0	0.0	0.0	0.0	0.0	0.0	0.0	0.0	0.0	0.0	0.0	0.0	0.0	0.0	0.0	0.0	0.0	0.0	0.0	0.0	0.0	0.0	0.0	0.0	0.0	0.0	0.0	0.0	0.0	0.0	0.0	0.0	0.0	0.0	0.0	0.0	0.0	0.0	0.0	0.0	0.0	0.0	0.0	0.0	0.0	0.0
OTU1939	0.0	0.0	0.0	0.0	0.0	0.0	0.0	0.0	0.0	0.0	0.0	0.0	0.0	0.0	0.0	0.0	0.0	0.0	0.0	0.0	0.0	0.0	0.0	0.0	0.0	0.0	0.0	0.0	0.0	0.0	0.000181	0.0	0.0	0.0	0.0002	0.0	0.0	0.0	0.0	0.0	0.0	0.0	0.0	0.000125	0.0	0.0	0.0	0.0	0.0
OTU1940	0.0	0.0	0.0	0.0	0.0	0.0	0.0	0.0	0.0	0.0	0.0	0.0	0.0	0.0	0.0	0.0	0.0	0.0	0.0	0.0	0.0	0.0	0.0	0.0	0.00011	0.0	0.0	3.3e-05	0.0	0.0	0.0	0.0	0.0	0.0	0.0	0.0	0.0	0.0	0.0	0.0	3.3e-05	0.0	0.0	0.0	0.0	0.0	0.0	0.0	0.0
OTU1941	0.0	0.0	0.0	0.0	0.0	0.0	0.0	0.0	0.0	0.0	0.0	0.0	0.0	0.0	0.0	0.0	0.0	0.0	0.0	0.0	0.0	0.0	0.0	0.0	0.0	0.0	0.0	0.0	0.0	0.0	0.0	0.0	0.0	0.0	4.8e-05	0.0	0.0	0.0	0.0	0.0	0.0	0.0	0.0	0.0	0.0	0.0	0.0	0.0	0.0
OTU1942	0.0	0.0	0.0	0.0	0.0	0.0	0.0	0.0	0.0	0.0	0.0	0.0	0.0	0.0	0.0	0.0	0.0	0.0	0.0	0.0	0.0	0.0	0.0	0.0	0.0	0.0	0.0	0.0	0.0	0.0	0.000178	0.0	0.0	0.0	0.0	0.0	0.0	0.0	0.0	0.0	0.0	0.0	0.0	0.0	0.0	0.0	0.0	0.0	0.0
OTU1943	0.0	0.0	0.0	0.0	0.0	0.0	0.0	0.0	0.0	0.0	0.0	0.0	0.0	0.0	0.0	0.0	0.0	0.0	0.0	0.0	0.0	0.0	0.0	0.0	0.0	0.0	0.0	0.0	0.0	0.0	0.0	0.0	0.0	0.0	0.0	0.0	0.0	0.0	0.0	0.0	0.0	0.0	0.0	0.0	0.0	0.0	0.0	0.0	0.0
OTU1944	0.0	0.0	0.0	0.0	0.0	0.0	0.0	0.0	0.0	0.0	0.0	0.0	0.0	0.0	0.0	0.0	0.0	0.0	0.0	0.0	0.0	0.0	0.0	0.0	0.0	0.0	0.0	0.0	0.0	0.0	0.0	0.0	0.0	0.0	0.0	0.0	0.0	0.0	0.0	0.0	0.0	0.0	0.0	0.0	0.0	0.0	0.0	0.0	0.0
OTU1945	0.0	0.0	0.0	0.0	0.0	0.0	0.0	0.0	0.0	0.0	0.0	0.0	0.0	0.0	0.0	0.0	0.0	0.0	0.0	0.0	0.0	0.0	0.0	0.0	0.0	0.0	0.0	0.0	0.0	0.0	0.0	0.0	0.0	0.0	0.0	0.0	0.0	0.0	0.0	0.0	0.0	0.0	0.0	0.0	0.0	0.0	0.0	0.0	0.0
OTU1946	4.5e-05	0.0	0.0	0.0	0.0	0.0	0.0	0.0	0.0	0.0	0.0	0.0	0.0	0.0	0.0	0.0	0.0	0.0	0.0	0.0	0.0	0.0	0.0	0.0	0.0	0.0	0.0	0.0	0.0	0.0	0.0	0.0	0.0	0.0	0.0	0.0	0.0	0.000179	0.0	0.0	0.0	0.0	0.0	0.0	0.0	0.0	0.0	0.0	0.0
OTU1947	0.0	0.0	0.0	0.00016	0.0	0.0	0.0	0.0	0.0	0.0	0.0	0.0	0.0	0.0	0.0	0.0	0.0	0.0	0.0	0.0	0.000432	0.0	0.0	0.0	0.0	0.0	0.0	0.0	0.0	0.0	0.0	0.0	0.0	3.4e-05	0.0	0.0	0.0	0.0	0.0	0.0	0.0	0.0	0.0	0.0	0.0	0.0	2.8e-05	0.0	0.0
OTU1948	0.0	0.0	0.0	7.9e-05	0.0	0.0	0.0	0.0	0.0	0.0	0.0	0.0	0.0	0.0	0.0	0.0	0.0	0.0	0.0	0.0	0.000149	0.0	4.3e-05	0.0	0.0	0.0	0.0	0.0	0.0	0.0	0.0	0.0	0.0	0.00013	0.0	0.0	0.0	0.0	0.0	0.0	0.0	0.0	0.0	0.0	0.0	0.0	3.5e-05	0.0	0.0
OTU1952	0.0	0.0	0.0	0.007518	0.0	0.0	0.0	0.0	0.0	0.0	0.0	0.0	0.000687	0.0	0.0	0.0	0.0	0.0	0.0	0.003958	0.0	0.002536	0.0	0.000142	3.8e-05	0.0	0.0	0.0	0.0	0.002865	0.0	0.001714	3.3e-05	4.4e-05	0.005152	2.6e-05	0.005398	0.0	5.6e-05	0.0	0.0	0.0	0.0	0.01117	0.0	0.0	0.0	0.0	1.4e-05
OTU1953	0.0	0.0	0.0	0.0	0.0	0.0	0.0	0.0	0.0	0.0	0.0	0.0	0.0	0.0	0.0	0.0	0.0	0.0	0.0	0.0	0.0	0.0	0.0	0.0	0.0	0.0	0.0	0.0	0.0	0.0	0.0	0.0	0.0	0.0	0.0	0.0	0.0	0.0	0.0	0.0	0.0	0.0	0.0	0.0	0.0	0.0	0.0	0.0	0.0
OTU1955	0.0	0.0	0.0	0.0	0.0	0.0	0.0	0.0	0.0	0.0	0.0	0.0	0.0	0.0	0.0	0.0	0.0	0.0	0.0	0.0	0.0	0.0	0.0	0.0	0.0	0.0	0.0	0.0	0.0	0.0	0.0	0.0	0.0	0.0	0.0	0.0	0.0	0.0	0.0	0.0	0.0	0.0	0.0	0.0	0.0	0.0	0.0	0.0	0.0
OTU1957	0.0	0.0	0.0	0.0	0.0	0.0	0.0	0.0	0.0	0.0	0.0	0.0	0.0	0.0	0.0	0.0	0.0	0.0	0.0	0.0	0.0	0.0	0.0	0.0	0.0	0.0	0.0	0.0	0.0	0.0	0.0	0.0	0.0	0.0	0.0	0.0	0.0	0.0	0.0	0.0	0.0	0.0	0.0	0.0	0.0	0.0	0.0	0.0	0.0
OTU1959	0.0	3.8e-05	0.0	0.0	0.0	0.0	0.0	0.000292	0.0	0.0	0.0	4.1e-05	0.0	0.0	0.0	0.0	0.0	0.0	0.0	0.0	0.0	0.0	0.0	0.0	0.0	0.0	0.0	0.000269	0.0	0.0	0.0	0.0	0.000459	4.5e-05	9.2e-05	0.0	0.0	0.0	0.0	0.0	0.0	0.0	0.0	5.1e-05	0.000373	0.0	0.0	0.0	0.0
OTU1960	0.0	4.6e-05	7.9e-05	0.0	0.0	0.0	0.0	0.0	0.0	0.0	0.0	0.0	0.0	0.0	0.0	0.0	0.0	0.000214	0.0	0.0	4.3e-05	1.6e-05	9.3e-05	4.4e-05	0.0	0.0	0.0	0.0	0.0	0.0	0.0	0.0	0.0	0.0	0.0	0.0	0.0	0.0	4.8e-05	0.0	0.0	3.1e-05	0.0	8.1e-05	0.0	0.0	0.0	0.0	0.0
OTU1961	0.0	0.0	0.0	0.0	0.0	0.0	0.0	0.0	0.0	0.0	0.0	0.0	0.0	0.0	0.0	7.1e-05	0.0	0.0	0.0	0.0	0.0	0.0	0.0	0.0	0.0	0.0	0.0	0.0	0.0	0.0	0.0	0.0	0.0	0.0	0.0	0.0	0.0	0.0	0.0	0.0	0.0	0.0	0.0	0.0	0.0	0.0	0.0	0.0	0.0
OTU1962	0.002798	0.000172	0.001768	0.001853	0.001156	3.6e-05	0.001065	0.004029	0.017395	0.0	0.0	0.001793	0.000221	0.00061	0.000141	0.003072	0.015042	0.002047	0.005648	3.8e-05	8.2e-05	0.008044	0.000205	8.1e-05	0.0	7e-05	3.5e-05	0.004244	4.4e-05	0.000393	5.8e-05	0.001951	0.001727	7.4e-05	0.00101	0.000557	0.000102	0.0	4.5e-05	0.000877	0.000679	3.3e-05	0.000138	4.6e-05	0.001867	0.006076	0.001071	0.003091	1.8e-05
OTU1964	0.000608	0.002915	0.000168	8.4e-05	4e-05	0.001248	0.0	0.036947	0.000411	0.001562	0.0001	0.000276	4.8e-05	0.0	0.000482	0.000137	0.002559	0.010808	0.0	0.0	0.003626	0.0	0.000607	0.000853	6.2e-05	3.9e-05	0.000216	0.000127	0.00136	0.0	0.000351	0.001389	0.002545	0.001212	0.000648	0.00109	0.004967	9.7e-05	0.001073	7e-05	0.00095	0.000276	0.000335	0.001129	0.000631	0.003904	0.002235	0.002131	0.0
OTU1966	0.0	0.0	0.0	0.0	0.0	0.0	0.0	0.0	0.0	0.0	0.0	0.0	0.0	0.0	0.000138	0.0	0.0	0.000466	0.0	0.0	0.000346	0.0	4.2e-05	0.0	0.0	0.0	0.0	3.5e-05	0.000167	0.0	0.000125	8.9e-05	4.1e-05	0.00281	0.000153	0.0	0.0	0.0	0.0	0.0	0.0	7e-05	9.1e-05	0.0	5.8e-05	0.0	0.0	0.0	0.0
OTU1967	0.0	0.0	0.0	0.0	0.0	0.0	0.0	0.0	0.0	0.0	0.0	0.0	0.0	0.0	0.0	0.0	0.0	0.0	0.0	0.0	0.0	0.0	0.0	0.0	0.0	0.0	0.0	0.0	0.0	0.0	0.0	0.0	0.0	0.0	0.0	0.0	0.0	0.0	0.0	0.0	0.0	0.0	0.0	0.0	0.0	0.0	0.0	0.0	0.0
OTU1970	0.0	0.0	0.0	0.0	0.0	0.0	0.0	0.0	0.0	0.0	0.0	0.0	0.0	0.0	0.0	0.0	0.0	0.0	0.0	0.0	0.0	0.0	0.0	0.0	0.000306	0.0	0.0	0.0	0.0	0.0	0.0	0.0	0.0	0.0	0.0	0.0	0.0	0.0	0.0	0.0	0.0	0.0	0.0	0.0	0.0	0.0	0.0	0.0	0.0
OTU1975	0.0	0.0	0.0	0.0	0.0	0.0	0.0	0.0	0.0	0.0	0.0	0.0	0.0	0.0	0.0	0.0	0.0	0.0	0.0	0.0	0.0	0.0	0.0	0.0	0.0	0.0	0.0	0.0	0.0	0.0	0.0	0.0	0.0	0.0	0.0	0.0	0.0	0.0	0.0	3e-05	0.0	0.0	0.0	0.0	0.0	0.0	0.0	0.0	0.0
OTU1976	0.0	0.0	0.0	0.0	0.0	0.0	0.0	0.0	0.0	0.0	0.0	0.0	0.0	0.0	0.0	0.0	0.0	0.0	0.0	0.0	0.0	0.0	0.0	0.0	0.0	0.0	0.0	0.0	0.0	0.0	0.0	0.0	0.0	0.0	0.0	0.0	0.0	0.0	0.0	0.0	3.1e-05	0.0	0.0	0.0	0.0	0.0	0.0	0.0	0.0
OTU1977	0.0	0.0	0.0	0.0	0.0	0.0	0.0	0.0	0.0	0.0	0.0	0.0	0.0	0.0	0.0	0.0	2.7e-05	0.0	0.0	0.0	0.0	0.0	0.0	0.0	0.0	0.0	0.0	0.0	0.0	0.0	0.0	0.0	0.0	0.0	0.0	0.0	0.0	0.0	0.0	0.0	0.0	0.0	0.0	0.0	0.0	0.0	0.0	0.0	0.0
OTU1979	0.0	0.0	0.0	0.0	0.0	0.0	0.0	0.0	0.0	0.0	0.0	0.0	0.0	0.0	0.0	0.0	0.0	0.0	0.0	0.0	0.0	0.0	0.0	0.0	0.0	0.0	0.0	0.0	0.0	0.0	0.0	0.0	0.0	0.0	0.0	0.0	0.0	0.0	0.0	3e-05	4e-05	0.0	0.0	0.0	0.0	0.0	0.0	0.0	0.0
OTU1980	0.0	0.0	0.0	4.3e-05	0.0	0.0	0.0	0.0	0.0	0.0	0.0	0.0	0.0	0.0	0.0	0.0	9.6e-05	0.0	0.0	0.0	0.0	0.0	0.0	0.0	0.0	0.0	0.0	0.0	0.0	0.0	0.0	0.0	0.0	0.0	0.0	0.0	0.0	0.0	0.0	0.0	0.0	0.0	0.0	0.0	0.0	0.0	0.0	0.0	0.0
OTU1981	0.0	0.0	0.0	0.0	0.0	0.0	0.0	0.0	0.0	0.0	0.0	0.0	0.0	0.0	0.0	0.0	0.0	0.0	0.0	0.0	0.0	0.0	0.0	0.0	0.0	0.0	0.0	0.0	0.0	0.0	0.0	0.0	0.0	0.0	0.0	0.0	0.0	0.0	0.0	0.0	0.0	0.0	0.0	0.0	0.0	0.0	0.0	0.0	0.0
OTU1983	0.0	0.0	0.0	0.0	0.0	0.0	0.0	0.0	0.0	0.0	5.1e-05	0.0	0.003815	0.0	0.0	0.0	1.7e-05	3.5e-05	0.0	0.0	0.0	0.0	0.0	0.0	3.7e-05	3.4e-05	0.0	0.0	0.0	0.0207	0.0	0.0	0.0	0.0	0.0	0.0	0.0	0.00161	0.0	0.0	0.0	0.0	0.0	0.00026	0.0	0.0	0.0	0.00252	0.0
OTU1984	0.0	0.0	0.0	0.0	0.0	0.0	0.0	0.0	0.0	0.0	0.0	0.0	0.0	0.0	0.0	0.0	0.0	0.0	0.0	0.0	0.0	0.0	0.0	0.0	0.0	0.0	0.0	0.0	0.0	0.0	0.0	0.0	0.0	0.0	0.0	0.0	7.9e-05	0.0	0.0	0.0	0.0	0.0	0.0	0.0	0.0	0.0	0.0	0.0	0.0
OTU1985	0.000104	0.0	0.0	0.0	0.0	0.0	0.0	0.0	7.4e-05	0.0	0.0	0.0	0.0	0.0	5.2e-05	0.0	0.0	0.0	2.9e-05	5.2e-05	7.7e-05	0.0	0.0	0.0	0.0	3.7e-05	0.0	0.0	0.0	0.0	0.0	0.0	0.0	0.0	0.0	0.0	0.0	0.0	0.0	0.0	0.0	0.0	0.0	8.6e-05	0.0	0.0	0.0	0.0	0.0
OTU1988	0.0	0.0	0.0	0.0	0.0	0.0	0.0	0.0	0.0	0.0	0.0	0.0	0.0	0.0	0.0	0.0	0.0	0.0	0.0	0.0	0.0	0.0	0.0	0.0	0.0	0.0	0.0	0.0	0.0	0.0	0.0	0.0	0.0	0.0	0.0	0.0	0.0	0.0	0.0	0.0	0.0	0.0	0.0	0.0	0.0	0.0	0.0	0.0	0.0
OTU1989	0.0	0.0	0.0	0.0	0.0	0.0	0.0	0.0	0.0	0.000135	0.0	0.0	0.0	0.0	0.0	0.0	0.0	0.0	0.0	0.0	0.0	0.0	0.0	0.0	0.0	0.0	0.0	0.0	0.0	0.0	0.0	0.0	0.0	7.9e-05	0.0	0.0	0.0	0.0	0.00022	0.0	0.0	0.0	0.0	0.00017	0.0	0.0	0.0	0.0	0.0
OTU1990	0.0	0.0	0.0	0.0	0.0	0.0	0.0	0.0	0.000137	0.0	0.0	0.0	0.004128	0.0	0.0	0.001427	0.001393	0.00032	0.0	0.0	6.7e-05	0.0	0.0	0.0	3e-05	0.0	0.0	3e-05	0.0	0.000333	0.0	0.0	0.0	0.0	0.0	0.0	0.0	0.0	0.0	4.7e-05	0.0	0.0	0.0	0.000137	0.000636	0.001051	0.0	5.1e-05	0.0
OTU1991	0.0	0.0	0.0	0.0	0.0	0.0	0.0	0.0	0.0	0.0	0.0	0.0	0.0	0.0	0.0	0.0	0.0	0.0	0.0	0.0	0.0	0.0	0.0	0.0	0.0	0.0	0.0	6.7e-05	0.0	0.0	0.0	0.0	0.0	0.0	0.0	0.0	0.0	0.0	0.0	0.0	0.0	0.0	0.0	0.0	0.0	0.0	0.0	0.0	0.0
OTU1992	0.0	0.0	0.0	0.0	0.0	0.001088	0.0	0.0	0.0	0.0	0.0	0.0	0.0	0.0	0.0	0.0	0.0	0.0	0.0	0.0	0.0	0.0	0.0	0.0	0.0	0.0	0.0	0.0	0.0	0.0	0.0	0.0	0.0	0.0	0.0	0.0	0.0	0.0	0.0	0.0	0.0	0.0	0.0	0.0	0.0	0.0	0.0	0.0	0.0
OTU1994	0.0	0.0	0.0	0.0	0.0	0.0	0.0	0.0	0.0	0.0	0.0	0.0	0.0	0.0	0.0	0.0	0.0	0.0	0.0	0.0	0.0	0.0	0.0	0.0	0.0	0.0	0.0	0.0	0.0	0.0	0.0	0.0	0.0	0.0	0.0	0.0	0.0	0.0	0.0	0.0	0.0	0.0	0.0	0.0	0.0	0.0	0.0	0.0	0.0
OTU1995	0.0	0.0	0.0	0.0	0.0	0.0	0.0	0.0	0.0	6.9e-05	0.0	0.0	0.0	0.0	0.0	0.0	0.0	0.0	0.0	0.0	0.0	0.0	0.0	0.0	0.0	0.0	0.0	0.0	0.0	0.0	0.0	0.0	0.0	0.0	0.0	0.0	0.0	0.0	0.0	0.0	0.0	0.0	0.0	0.0	0.0	0.0	0.0	0.0	0.0
OTU1999	0.0	0.0	0.0	0.0	0.0	0.0	0.0	0.0	0.0	0.0	0.0	0.0	0.0	0.0	0.0	0.0	0.0	0.0	0.0	0.0	0.0	0.0	0.0	0.0	0.0	0.0	0.0	0.0	0.0	0.0	0.0	0.0	0.0	0.0	0.0	0.0	0.0	0.0	0.0	0.0	0.0	0.0	0.0	0.0	0.0	0.0	0.0	0.0	0.0
OTU2000	0.0	0.0	0.0	0.0	0.0	0.0	0.0	0.0	0.0	0.0	0.0	0.0	0.0	0.0	0.000374	0.0	0.0	0.0	0.0	0.0	0.0	0.0	0.0	0.0	0.0	0.0	0.0	0.0	0.0	0.0	0.000256	0.0	0.0	0.0	0.0	0.0	0.0	0.0	0.0	0.0	0.0	0.0	0.0	0.0	0.0	0.0	0.0	0.0	0.0
OTU2001	0.0	0.0	0.0	0.0	3.8e-05	0.0	0.0	0.0	0.0	0.0	0.0	0.0	0.0	0.0	0.0	0.0	0.0	0.0	0.0	0.0	0.0	0.0	0.0	0.0	0.0	0.0	0.0	0.0	0.0	0.0	0.0	0.0	0.0	0.0	0.0	0.0	0.0	0.0	0.0	0.0	0.0	0.0	0.0	0.0	0.0	0.0	0.0	0.0	0.0
OTU2004	0.0	0.0	0.0	0.0	0.0	0.0	0.0	0.0	0.0	0.0	0.0	0.0	0.0	0.0	0.0	0.0	0.0	0.0	0.0	0.0	0.0	0.0	0.0	0.0	0.0	0.0	0.0	0.0	0.0	0.0	0.0	0.0	0.0	0.0	0.0	0.0	0.0	0.0	0.0	0.0	0.0	0.0	0.0	0.0	0.0	0.0	0.0	0.0	0.0
OTU2005	0.0	0.0	0.0	0.0	0.0	0.0	0.0	0.0	0.0	0.0	0.0	0.0	0.0	0.0	0.0	0.0	0.0	0.0	0.0	0.0	0.0	0.0	0.0	0.0	0.0	0.0	0.0	0.0	0.0	0.0	0.0	0.0	0.0	0.0	0.0	0.0	0.0	0.0	0.0	0.0	0.0	0.0	0.0	0.0	0.0	8.5e-05	0.0	0.0	0.0
OTU2006	0.0	0.0	0.0	0.0	0.0	0.0	0.0	0.0	0.0	0.0	0.0	0.0	0.0	0.0	0.0	0.0	0.0	0.0	0.0	0.0	0.0	0.0	0.0	0.0	0.0	0.0	0.0	0.0	0.0	0.0	0.0	0.0	0.0	0.0	0.0	0.0	0.0	0.0	0.0	0.0	0.0	0.0	0.0	0.0	0.0	0.0	0.0	0.0	0.0
OTU2007	0.0	0.0	0.0	0.0	0.0	0.0	0.0	0.0	0.0	0.0	0.0	0.0	0.0	0.0	0.0	0.0	0.0	0.0	0.0	0.0	0.0	0.0	0.0	0.0	0.0	0.0	0.0	0.0	0.0	0.0	0.0	0.0	0.0	0.0	0.0	0.0	0.0	0.0	0.0	0.0	0.0	0.0	0.0	0.0	0.0	0.0	0.0	0.0	0.0
OTU2009	0.0	0.0	0.0	0.0	0.0	0.0	0.0	0.0	0.0	0.0	0.0	0.0	0.0	0.0	0.0	0.0	0.0	0.0	0.0	0.0	0.0	0.0	0.0	0.0	0.0	0.0	0.0	0.0	0.0	0.0	0.0	0.0	0.0	0.0	0.0	0.0	0.0	0.0	0.0	0.0	0.0	0.0	0.0	0.0	0.0	0.0	0.0	0.0	0.0
OTU2011	0.0	0.0	0.0	0.0	0.0	0.0	0.0	0.0	0.0	0.0	0.0	0.0	0.0	0.0	0.0	0.0	0.0	0.0	0.0	0.0	0.0	0.0	0.0	0.0	0.0	0.0	0.0	0.0	0.0	0.0	0.0	0.0	0.0	0.0	5.5e-05	0.0	0.0	0.0	0.0	0.0	0.0	0.0	0.0	0.0	0.0	0.0	0.0	0.0	0.0
OTU2014	0.0	0.000172	0.0	0.0	0.0	0.0	0.0	0.0	0.0	7.4e-05	0.0	0.0	0.0	0.0	0.0	0.0	0.0	0.000312	0.0	0.0	0.0	0.0	4.3e-05	3.7e-05	0.0	0.0	0.0	0.0	0.0	0.0	0.0	0.0	0.0	0.0	0.0	0.0	6.8e-05	0.0	0.0	0.0	0.0	0.0	0.0	3.4e-05	0.0	0.0	0.0	0.0	0.0
OTU2015	0.0	0.0	0.0	0.0	0.0	0.0	0.0	0.0	0.0	0.0	0.0	0.0	0.0	0.0	0.0	0.0	0.0	0.0	0.0	0.0	0.0	0.0	0.0	0.0	0.0	0.0	0.0	0.0	0.0	6e-05	0.0	0.0	0.0	0.0	0.0	0.0	0.0	0.0	0.0	0.0	0.0	0.0	0.0	0.0	0.0	0.0	0.0	0.0	0.0
OTU2017	0.0	0.0	0.0	0.0	0.0	0.0	0.0	0.0	0.0	0.0	0.0	0.0	0.0	0.0	0.0	0.0	0.0	0.0	0.0	0.0	4.1e-05	0.0	0.0	0.0	0.0	0.0	0.0	0.0	0.0	0.0	0.0	0.0	0.0	0.000131	0.0	0.0	0.0	0.0	0.0	0.0	0.0	0.0	0.0	0.0	0.0	0.0	3.2e-05	0.0	0.0
OTU2018	0.0	0.0	0.0	0.0	0.0	0.0	0.0	0.0	0.0	0.0	0.0	0.0	0.0	0.0	0.0	0.0	0.0	0.0	0.0	0.0	0.0	0.0	0.0	0.0	0.0	0.0	0.0	0.0	0.0	0.0	0.0	0.0	0.0	0.0	0.0	0.0	0.0	0.0	0.0	0.0	0.0	0.0	0.0	0.0	0.0	0.0	0.0	0.0	0.0
OTU2020	0.0	0.0	0.0	0.0	0.0	0.0	0.0	0.0	0.0	0.0	0.0	0.0	0.0	0.0	0.0	0.0	0.0	0.0	0.0	0.0	0.0	0.0	0.0	0.0	0.0	0.0	0.0	0.0	0.0	0.0	0.0	0.0	0.0	0.0	0.0	0.0	0.0	0.0	0.0	0.0	0.0	0.0	0.0	0.0	0.0	0.0	0.0	0.0	0.0
OTU2025	0.0	0.0	0.0	0.0	0.0	0.0	0.0	0.0	0.000677	0.0	0.0	0.0	0.0	0.0	0.0	0.0	0.0	0.0	0.0	0.0	0.0	0.0	0.0	0.0	0.0	0.0	0.0	0.0	0.0	0.0	0.0	0.0	0.0	0.0	0.0	0.0	0.0	0.0	0.0	0.0	0.0	0.0	0.0	0.0	0.0	0.0	0.0	0.0	0.0
OTU2027	0.0	0.0	0.0	0.0	0.0	0.0	0.0	0.0	0.0	0.0	0.0	0.0	0.0	0.0	0.0	0.0	0.0	0.0	0.0	0.0	0.0	0.0	0.0	0.0	0.0	0.0	0.0	0.0	0.0	0.0	0.0	0.0	0.0	0.0	0.0	0.0	0.0	0.0	0.0	0.0	0.0	0.0	0.0	0.0	0.0	0.0	0.0	0.0	0.0
OTU2029	0.0	0.0	0.0	0.0	0.0	0.0	0.0	0.0	0.0	0.0	0.0	0.0	0.0	0.0	0.0	0.0	0.0	0.0	0.0	0.0	0.0	0.0	0.0	0.0	9.1e-05	0.0	0.0	0.0	0.0	0.0	0.0	0.0	0.0	3.9e-05	0.0	0.0	0.0	0.0	0.0	0.0	0.0	0.0	0.0	0.0	0.0	0.0	0.0	0.0	0.0
OTU2030	0.0	0.0	0.0	0.0	0.0	0.0	0.0	0.0	0.0	0.0	0.0	0.0	0.0	0.0	0.0	0.0	0.0	0.0	0.0	0.0	0.0	0.0	0.0	0.0	0.0	0.0	0.0	0.0	0.0	0.0	0.0	0.0	0.0	0.0	0.0	0.0	0.0	0.0	0.0	0.0	0.0	0.0	0.0	0.0	0.0	0.0	0.0	0.0	0.0
OTU2032	0.0	0.0	0.0	0.0	0.0	0.0	0.0	0.0	0.0	0.0	0.0	0.0	0.0	0.0	0.0	0.0	0.0	0.0	0.000132	0.0	0.0	0.0	0.0	0.0	0.0	3.2e-05	0.0	0.0	0.0	0.0	0.0	0.0	0.0	0.0	0.0	0.0	3.8e-05	0.0	0.0	0.0	0.0	3.7e-05	0.0	4e-05	0.0	0.0	0.0	0.0	0.0
OTU2035	0.0	0.0	0.0	0.0	0.0	0.0	0.0	0.0	0.0	0.0	0.0	0.0	0.0	0.0	0.0	0.0	0.0	0.0	0.0	0.0	0.0	0.0	0.0	0.0	0.0	0.0	0.0	0.0	0.0	0.0	0.0	0.0	0.0	0.0	0.0	0.0	0.0	0.0	0.0	0.0	0.0	0.0	0.0	0.0	0.0	0.0	0.0	0.0	0.0
OTU2036	0.0	0.0	0.0	0.0	0.0	9.7e-05	0.0	0.0	0.0	0.0	0.0	0.0	0.0	0.0	0.0	0.0	0.0	0.0	0.0	0.0	3.5e-05	0.0	0.0	0.0	0.0	0.0	9.9e-05	0.0	4.5e-05	0.0	0.0	4.4e-05	0.0	0.0	0.0	0.0	0.0	0.0	0.0	0.0	4.3e-05	0.0	4.2e-05	0.0	0.0	0.0	0.0	0.0	0.0
OTU2039	0.0	0.0	0.0	0.0	0.0	0.0	0.0	0.0	0.0	0.0	0.0	0.0	0.0	0.0	0.0	0.0	0.0	0.0	0.0	0.0	0.0	0.0	0.0	0.0	0.0	0.0	0.0	0.0	0.0	0.002601	0.0	0.0	0.0	0.0	0.0	0.0	0.0	0.0	0.0	0.0	0.0	0.0	0.0	0.000231	0.0	0.0	0.0	0.0	0.0
OTU2040	0.0	0.0	0.0	0.0	0.0	0.0	0.0	0.0	0.0	0.0	0.0	0.0	0.0	0.0	0.0	0.0	0.0	0.0	0.0	0.0	0.0	0.0	0.0	0.0	0.0	0.0	0.0	0.0	0.0	0.0	0.0	0.0	0.0	0.0	0.0	0.0	0.0	0.0	0.0	0.0	0.0	0.0	0.0	0.0	0.0	0.0	0.0	0.0	0.0
OTU2041	0.0	4.5e-05	0.0	0.0	0.0	0.0	0.0	0.0	0.0	0.0	0.0	0.0	0.0	0.0	0.0	0.0	0.0	0.0	0.0	0.0	0.0	0.0	0.0	0.0	0.0	0.0	0.0	0.0	0.0	0.0	0.0	0.0	0.0	0.0	0.0	0.0	0.0	0.0	0.0	0.0	0.0	0.0	0.0	0.0	0.0	0.0	0.0	0.0	0.0
OTU2042	0.000297	0.0	0.0	0.0	0.0	0.0	0.0	0.0	0.0	0.0	0.0	0.0	0.002027	0.0	0.0	0.0	0.0	0.0	0.0	0.0	0.0	0.0	0.0	3.4e-05	0.0	0.0	0.0	0.001433	0.000202	0.000433	0.00167	0.000607	3.9e-05	0.0	0.0	0.0	0.0	0.000166	0.0	0.000219	0.0	0.0	0.0	0.000658	0.0	0.0	7.3e-05	0.00174	0.0
OTU2045	0.010133	0.0	0.0	0.0	0.0	0.0	6.7e-05	0.0	0.0	0.043759	0.0	0.0	0.0	0.0	0.0	0.0	0.0	0.0	0.0	0.0	3.7e-05	2.2e-05	0.0	0.0	3.8e-05	0.000301	0.0	0.00022	4.6e-05	0.0	0.0	0.0	0.0	0.0	0.0	3.2e-05	0.0	0.0	0.0	0.0	0.0	7.9e-05	0.0	0.0	0.0	0.0	0.0	0.0	0.0
OTU2048	0.0	0.0	0.0	0.0	0.0	0.0	0.0	0.0	0.0	0.0	0.0	0.0	0.0	0.0	0.0	0.0	0.0	0.0	0.0	0.0	0.0	0.0	0.0	0.0	0.0	0.0	0.0	0.0	0.0	0.0	0.0	0.0	0.0	0.0	0.0	0.0	0.0	0.0	0.0	0.0	0.0	0.0	0.0	0.0	0.0	0.0	0.0	0.0	0.0
OTU2050	0.0	0.0	0.0	0.0	0.0	0.0	0.0	0.0	0.0	0.0	0.0	0.0	0.0	0.0	0.0	0.0	0.0	0.0	0.0	0.0	0.0	0.0	0.0	0.0	0.0	0.0	0.0	0.0	5.2e-05	0.0	0.0	0.0	0.0	0.0	0.0	0.0	0.0	0.0	0.0	0.0	0.0	0.0	0.0	0.0	5.6e-05	0.0	0.0	0.0	0.0
OTU2053	0.0	0.0	0.0	0.0	0.0	0.0	0.0	0.0	0.0	0.0	0.0	0.0	0.0	0.0	5.1e-05	0.0	0.0	0.0	0.0	0.0	0.0	0.0	0.0	0.0	0.0	0.0	0.0	0.0	0.0	0.0	0.0	0.0	0.0	0.0	0.0	0.0	0.0	0.0	0.0	0.0	0.0	0.0	0.0	0.0	0.0	0.0	0.0	0.0	0.0
OTU2054	0.0	0.0	0.0	0.0	0.0	0.0	0.0	0.0	0.0	0.0	0.0	0.0	0.0	0.0	0.0	0.0	0.0	0.0	0.0	0.0	0.0	0.0	0.0	0.0	0.0	0.0	0.0	0.0	0.0	0.0	0.0	0.0	0.0	0.0	0.0	0.0	0.0	4.3e-05	0.0	0.0	0.0	0.0	0.0	0.0	0.0	0.0	0.0	0.0	0.0
OTU2057	0.0	0.0	0.0	0.0	0.0	0.0	0.0	0.0	0.0	0.0	0.0	0.0	0.0	0.0	0.0	0.0	0.0	0.0	0.0	0.0	0.0	0.0	0.0	0.0	0.0	0.0	0.0	0.0	0.0	0.0	0.0	0.0	0.0	0.0	0.0	0.0	0.0	0.0	0.0	0.0	0.0	0.0	0.0	0.0	0.0	0.0	0.0	0.0	0.0
OTU2058	0.0	0.0	0.0	0.0	0.0	0.0	0.0	0.0	0.0	0.0	0.0	0.0	0.0	0.0	5e-05	0.0	0.0	0.0	0.0	0.0	0.0	0.0	0.0	0.0	0.0	0.0	0.0	0.0	0.0	0.0	0.0	0.0	0.0	0.0	0.0	0.0	0.0	0.0	0.0	0.0	0.0	0.0	0.0	0.0	0.0	0.0	0.0	0.0	0.0
OTU2062	0.0	0.0	0.0	0.0	0.0	0.0	0.0	0.0	0.0	0.0	0.0	0.0	0.0	0.0	4e-05	0.0	0.0	0.0	0.0	0.0	0.0	0.0	0.0	0.0	0.0	0.0	0.0	0.0	0.0	0.0	0.0	0.0	0.0	0.0	0.0	0.0	0.0	0.0	4.5e-05	0.0	0.0	0.0	0.0	0.0	0.0	0.0	0.0	0.0	0.0
OTU2064	0.0	0.0	0.0	0.0	0.0	0.0	0.0	0.0	0.0	0.0	0.0	0.0	0.0	0.0	0.0	6.2e-05	0.0	0.0	0.0	0.0	0.0	0.0	0.0	0.0	0.0	0.0	0.0	4e-05	0.0	0.0	0.0	0.0	0.0	0.0	0.0	0.0	0.0	0.0	0.0	0.0	0.0	0.0	0.0	0.0	0.0	0.0	0.0	0.0	0.0
OTU2065	0.000583	0.000167	0.0	0.0	0.0	0.0	0.0	0.0	0.0	0.0	0.0	0.0	0.0	0.0	0.0	0.0	0.0	0.0	0.0	0.0	0.0	1.7e-05	0.0	0.0	0.0	0.0	0.0	0.0	0.0	0.0	0.0	0.0	0.0	0.0	0.0	0.0	0.0	0.0	0.000433	0.0	0.0	0.0	0.0	0.0	0.0	0.0	0.0	0.0	0.0
OTU2068	0.0	0.0	0.0	0.0	0.0	0.0	0.0	0.0	0.0	0.0	0.0	0.0	0.0	0.0	0.0	0.0	0.0	0.0	0.0	0.0	0.0	0.0	0.0	0.0	0.0	0.0	0.0	0.0	5.3e-05	0.0	0.0	0.0	0.0	0.0	0.0	0.0	0.0	0.0	0.0	0.0	0.0	0.0	0.0	0.0	0.0	0.0	0.0	0.0	0.0
OTU2069	0.0	0.0	0.0	0.0	0.0	0.001848	0.0	0.0	0.0	0.0	0.0	0.0	0.0	0.0	0.0	0.0	0.0	0.0	0.0	0.0	0.0	0.0	0.0	0.0	0.0	0.0	0.0	0.0	0.0	0.0	0.0	0.0	0.0	0.0	0.0	0.0	0.0	0.0	0.0	0.0	0.0	0.0	0.0	0.0	0.0	0.0	0.0	0.0	0.0
OTU2070	0.0	0.0	0.0	0.0	0.0	0.0	0.0	0.0	0.0	0.0	0.0	0.0	0.0	0.0	0.0	0.0	0.0	0.0	0.0	0.0	0.0	0.0	0.0	0.0	0.0	0.0	0.0	0.0	0.0	5.8e-05	0.0	0.0	0.0	0.0	0.0	0.0	0.0	4.2e-05	0.0	0.0	0.0	0.0	0.0	0.0	0.0	0.0	0.0	0.0	0.0
OTU2074	0.0	0.0	0.0	0.0	0.0	0.0	0.0	0.0	0.0	0.0	0.0	0.0	0.0	0.0	0.0	0.0	0.0	0.0	0.0	0.0	0.0	0.0	0.0	0.0	0.0	0.0	0.0	0.0	0.0	0.0	0.0	0.0	0.0	0.0	0.0	0.0	0.0	0.0	0.0	0.0	0.0	0.0	0.0	0.0	0.0	0.0	0.0	0.0	0.0
OTU2075	0.0	0.0	9.2e-05	0.0	0.0	0.0	0.0	0.0	0.0	0.0	0.0	0.0	0.0	0.0	0.0	0.0	0.0	0.0	0.0	0.0	0.0	0.0	0.0	0.0	0.0	0.0	0.0	0.0	0.0	0.0	0.0	0.0	0.0	0.0	0.0	0.0	0.0	0.0	0.0	0.0	0.0	0.0	0.0	0.0	0.0	0.0	0.0	0.0	0.0
OTU2078	0.0	0.0	0.0	0.0	0.0	0.0	0.0	0.0	0.0	0.0	0.0	0.0	0.0	0.0	4.6e-05	0.0	0.0	0.0	0.0	0.0	0.0	0.0	0.0	0.0	0.0	0.0	0.0	0.0	0.0	0.0	0.0	0.0	0.0	0.0	0.0	0.0	0.0	0.0	0.0	0.0	0.0	0.0	0.0	0.0	0.0	0.0	0.0	0.0	0.0
OTU2082	0.0	0.0	0.0	0.0	0.0	0.0	0.0	0.0	0.0	0.0	0.0	0.0	0.0	0.0	0.0	0.0	0.0	0.0	0.0	0.0	0.0	0.0	0.0	0.0	0.0	0.0	0.0	0.0	0.0	0.0	0.0	0.0	0.0	0.0	0.0	0.0	0.0	0.0	0.0	0.0	0.0	0.0	0.0	0.0	0.0	0.0	0.0	0.0	0.0
OTU2084	0.0	0.0	0.0	0.0	0.0	0.0	0.0	4.5e-05	0.0	0.0	0.0	0.0	0.0	0.0	0.0	0.0	0.0	0.0	0.0	0.0	0.0	0.0	0.0	0.0	3.3e-05	0.0	0.0	3.7e-05	0.0	0.0	0.0	0.0	0.0	0.0	0.0	0.0	0.0	0.0	0.0	0.0	0.0	0.0	0.0	0.0	0.0	0.0	0.0	0.0	0.0
OTU2085	0.0	0.0	0.0	0.0	0.0	0.0	0.0	0.0	0.0	0.0	0.0	0.0	0.0	0.0	5.7e-05	0.0	0.0	0.0	0.0	0.0	0.0	0.0	0.0	0.0	0.0	0.0	0.0	0.0	0.0	0.0	5.4e-05	0.0	0.0	0.0	0.000163	0.0	0.0	0.0	0.0	0.0	0.0	0.0	0.0	0.0	0.0	7.8e-05	0.0	0.0	0.0
OTU2086	8.3e-05	0.0	0.0	0.0	7.9e-05	0.0	0.0	0.0	0.000149	0.0	0.0	0.0	0.000354	0.0	4.6e-05	0.0	0.000157	0.0	0.0	4.8e-05	0.0	0.0	0.0	0.0	3.6e-05	0.0	0.0	3.7e-05	0.0	0.000341	0.0	0.0	0.0	0.0	0.0	0.0	0.0	0.000347	0.0	0.000108	0.0	0.0	0.0	0.0	0.000485	0.0	0.0	0.000125	0.0
OTU2087	0.0	0.0	0.0	0.0	0.0	0.0	0.0	0.0	0.0	0.0	0.0	0.0	0.0	0.0	0.0	0.0	0.0	3.6e-05	0.0	0.0	3.9e-05	0.0	0.0	0.0	0.0	0.0	0.0	0.0	0.0	0.0	0.0	0.0	0.0	0.0	0.0	0.0	0.0	0.0	0.0	0.0	0.0	0.0	0.0	0.0	0.0	0.0	0.0	0.0	0.0
OTU2088	0.0	4.3e-05	0.0	0.0	0.0	0.0	0.0	0.0	0.0	0.0	0.0	0.0	0.0	0.0	0.0	0.0	0.0	0.0	0.0	0.0	0.0	0.0	0.0	3.6e-05	0.0	0.0	0.0	0.0	0.0	0.0	0.0	0.0	0.0	0.0	0.0	6.8e-05	3.8e-05	0.0	0.0	0.0	3.8e-05	0.0	0.0	8e-05	0.0	0.0	0.0	0.0	0.0
OTU2091	0.0	0.0	0.0	0.0	0.0	0.0	0.0	0.0	0.0	0.0	0.0	0.0	0.0	0.0	0.0	0.0	0.0	0.0	0.0	0.0	0.0	0.0	0.0	0.0	0.0	0.0	0.0	0.0	0.0	0.0	0.0	0.0	0.0	0.0	0.0	0.0	0.0	0.0	0.0	0.0	0.0	0.0	0.0	0.0	0.0	0.0	0.0	0.0	0.0
OTU2093	0.0	0.0	0.0	0.0	0.00054	0.0	0.0	0.0	0.0	0.0	0.0	0.0	0.000159	0.0	0.0	0.0	0.0	0.0	0.0	9.7e-05	8.3e-05	0.0	0.0	4.5e-05	0.0	0.0	0.0	0.0	0.000906	0.0	0.00095	0.0	0.0	0.0	0.0	0.0	0.0	0.0	0.0	2.9e-05	0.0	0.0	0.0	0.0	0.000691	0.0	0.0	5.9e-05	0.0
OTU2094	0.0	0.0	0.0	0.0	0.0	0.0	0.0	0.0	0.0	0.0	0.0	3.8e-05	0.0	0.0	0.0	0.0	0.0	0.0	0.0	0.0	0.0	0.0	0.0	0.0	0.0	0.0	0.0	0.0	0.0	0.0	0.0	0.0	0.0	0.0	0.0	0.0	0.0	0.0	0.0	0.0	0.0	0.0	0.0	0.0	0.0	7.8e-05	0.0	0.0	0.0
OTU2097	0.0	0.0	0.0	0.0	0.0	0.0	0.0	0.0	0.0	0.0	0.0	0.0	0.0	0.0	0.0	0.0	0.0	0.0	0.0	0.0	0.0	0.0	0.0	0.0	0.0	0.0	0.0	0.0	0.0	0.0	0.0	0.0	0.0	0.0	0.0	0.0	0.0	0.0	0.0	0.0	0.0	0.0	0.0	0.0	0.0	0.0	0.0	0.0	0.0
OTU2099	0.0	0.0	0.0	0.0	0.0	0.0	0.0	0.0	0.0	0.0	0.000479	0.0	0.0	0.0	0.0	0.0	0.0	0.0	0.0	0.0	0.0	0.0	0.0	0.0	0.0	0.0	0.0	0.0	0.0	0.0	0.0	0.0	0.0	0.0	0.0	0.000169	0.0	0.0	5.3e-05	0.0	7.4e-05	0.000104	0.0	0.0	0.0	7.9e-05	0.0	0.0	0.0
OTU2102	0.000334	0.0	0.0	0.0	4.2e-05	0.0	0.0	0.0	0.0	0.0	0.0	0.0	0.000283	0.0	0.0	0.0	0.0	0.0	0.0	0.0	0.0	0.0	0.0	0.0	0.0	0.0	0.0	0.000468	0.000367	0.000943	0.001244	0.0	0.0	0.0	5.1e-05	0.0	0.0	0.000796	5e-05	0.0	0.0	0.0	0.0	0.000318	0.000101	0.0	0.0	0.0	0.0
OTU2104	0.0	0.0	0.0	0.0	0.0	0.0	0.0	0.0	0.0	0.0	0.0	0.0	0.0	0.0	0.0	0.0	0.0	0.0	0.0	0.0	0.0	0.0	0.0	0.0	0.0	0.0	0.0	0.0	0.0	0.0	0.0	0.0	0.0	0.0	0.0	0.0	0.0	0.0	0.0	0.0	0.0	0.0	0.0	0.0	0.0	0.0	0.0	0.0	0.0
OTU2105	0.0	0.0	0.0	0.0	0.0	0.0	0.0	0.0	0.0	0.0	0.0	0.0	0.0	0.0	0.0	0.0	0.0	0.0	0.0	0.0	0.0	0.0	0.0	0.0	0.000198	0.0	0.0	0.0	5.4e-05	0.0	0.0	0.0	0.0	0.0	0.0	0.0	0.0	0.0	0.0	0.0	0.0	0.0	0.0	0.0	0.0	0.0	0.0	0.000127	0.0
OTU2106	4.1e-05	0.0	0.0	0.0	0.0	0.0	0.0	0.0	0.0	0.0	0.0	0.0	0.0	0.0	0.0	0.0	0.0	0.0	0.0	0.0	0.0	0.0	0.0	0.0	0.0	0.0	0.0	0.0	0.0	0.0	0.0	0.0	0.0	0.0	0.0	0.0	0.0	0.0	0.0	0.0	0.0	0.0	0.0	0.0	0.0	0.0	0.0	0.0	0.0
OTU2108	0.0	0.0	0.0	0.0	0.0	0.0	0.0	0.0	0.0	0.0	0.0	0.0	0.0	0.0	0.0	6.3e-05	0.0	4.6e-05	0.0	0.0	0.0	0.0	0.0	0.0	0.0	0.0	0.0	0.0	0.0	0.0	0.0	0.0	0.0	0.0	0.0	0.0	0.0	0.0	0.0	0.0	0.0	0.0	0.0	0.0	0.0	0.0	0.0	0.0	0.0
OTU2109	0.0	0.0	0.0	0.0	0.0	0.0	0.0	0.0	7.9e-05	0.0	0.0	0.0	0.0	0.0	0.0	0.000605	1.5e-05	0.0	0.0	0.0	0.0	0.0	0.0	0.0	0.0	0.0	0.0	0.0	0.0	0.0	0.0	0.0	0.0	0.0	0.0	0.0	0.0	0.0	0.0	0.0	0.0	0.0	4.2e-05	0.0	5.2e-05	0.0	0.0	0.0	0.0
OTU2111	0.0	0.0	0.0	0.0	0.0	0.0	0.0	0.0	0.0	0.0	0.0	0.0	0.0	0.0	0.0	0.0	0.0	0.0	0.0	0.0	0.0	0.0	0.0	0.0	0.0	0.0	0.0	0.0	0.0	0.0	0.0	0.0	0.0	0.0	0.0	0.0	0.0	0.0	0.0	0.0	0.0	0.0	0.0	0.0	0.0	0.0	0.0	0.0	0.0
OTU2113	0.0	0.0	0.0	0.0	0.0	0.0	0.0	0.0	0.0	0.0	0.0	0.0	0.0	0.0	0.0	0.0	0.0	0.0	0.0	0.000292	0.0	0.0	0.0	4.5e-05	0.0	0.0	0.0	0.0	0.0	0.0	0.0	0.0	0.0	0.0	0.0	0.0	0.0	0.0	0.0	0.0	0.0	0.0	0.0	0.0	0.0	0.0	0.0	0.0	0.0
OTU2114	0.0	4.9e-05	0.0	0.0	0.0	0.0	0.0	0.0	0.0	0.0	0.0	0.0	0.0	0.0	0.0	0.0	0.0	0.0	0.0	0.0	0.0	0.0	0.0	0.0	0.0	0.0	0.0	0.0	0.0	0.0	6.3e-05	0.0	0.0	0.0	0.0	0.0	0.0	0.0	0.0	0.0	0.0	0.0	0.0	0.0	0.0	0.0	3.2e-05	0.0	0.0
OTU2115	0.0	0.0	0.0	0.0	0.0	0.0	0.0	0.0	0.0	0.0	0.0	0.0	0.0	0.0	0.0	0.0	0.0	0.0	0.0	0.0	0.0	0.0	0.0	0.0	0.0	0.0	0.0	0.0	0.0	0.0	5.6e-05	0.0	0.0	0.0	0.0	0.0	0.0	0.0	0.0	0.0	0.0	0.0	0.0	0.0	0.0	0.0	0.0	0.0	0.0
OTU2117	0.0	0.0	0.0	0.0	0.0	0.0	0.0	0.0	0.0	0.0	0.0	0.0	0.0	0.0	0.0	0.0	0.0	0.0	0.0	0.0	0.0	0.0	0.0	0.0	0.0	0.0	0.0	0.0	0.0	0.0	0.0	0.0	0.0	0.0	0.0	0.0	0.0	0.0	0.0	0.0	0.0	0.0	0.0	0.0	0.0	0.0	0.0	0.0	0.0
OTU2118	0.0	0.0	0.0	0.0	0.0	0.001495	0.0	0.0	0.0	0.0	0.0	0.0	0.0	0.0	0.000395	0.0	0.0	0.0	0.0	0.0	0.0	1.9e-05	0.0	0.0	0.0	0.0	0.0	0.0	0.0	0.0	0.0	0.0	4e-05	0.0	0.000412	0.0	0.0	0.0	0.0	0.0	0.0	0.0	0.0	0.0	0.0	0.0	0.0	5.9e-05	0.0
OTU2121	4.7e-05	0.0	0.0	0.0	0.0	0.0	0.0	0.0	0.0	0.0	0.0	0.0	0.0	0.0	0.0	0.0	0.0	0.0	0.0	0.0	0.0	0.0	0.0	0.0	0.0	0.0	0.0	7.8e-05	0.000313	0.0	0.000451	0.001224	4.5e-05	0.0	0.0	0.0	0.0	0.0	0.0	6.6e-05	0.0	0.0	0.0	0.000176	0.0	0.0	0.0	0.001661	0.0
OTU2122	0.0	0.0	0.0	0.0	0.0	0.0	0.0	0.0	0.0	0.0	0.0	0.0	0.0	0.0	0.0	0.0	0.0	0.0	0.0	4.4e-05	3.4e-05	0.0	0.0	0.00012	0.0	0.0	0.0	0.0	0.0	0.0	0.0	0.0	0.0	0.0	0.0	0.0	0.0	0.0	0.0	0.0	0.0	0.0	0.0	0.0	0.0	0.0	0.0	0.0	0.0
OTU2123	0.0	0.0	0.0	0.0	0.0	0.0	0.0	0.0	0.0	0.0	0.0	0.0	0.0	0.0	0.0	0.0	0.0	0.0	0.0	0.0	0.0	0.0	0.0	0.0	0.0	0.0	0.0	0.0	0.0	0.0	0.0	0.0	0.0	0.0	4.8e-05	0.0	0.0	0.0	0.0	0.0	0.0	0.0	0.0	0.0	0.0	0.0	0.0	0.0	0.0
OTU2125	0.0	0.0	0.0	0.0	0.0	0.0	0.0	0.0	0.0	0.0	0.0	0.0	0.0	0.0	0.0	0.0	0.0	0.0	0.0	0.0	0.0	0.0	0.0	0.0	0.0	0.0	0.0	0.0	0.0	0.0	0.0	7.5e-05	0.0	0.0	0.0	0.0	0.0	0.0	0.0	0.0	0.0	0.0	0.0	0.0	0.0	0.0	0.0	0.0	0.0
OTU2128	0.0	0.0	0.0	0.0	0.0	0.0	0.0	0.0	0.0	0.0	0.0	0.0	0.0	0.0	0.0	0.0	0.0	0.0	0.0	0.0	0.0	0.0	0.0	0.0	0.0	0.0	0.0	0.0	0.0	0.0	0.0	0.0	0.0	0.0	0.0	0.0	0.0	0.0	0.0	0.0	0.0	0.0	0.0	0.0	0.0	0.0	0.0	0.0	0.0
OTU2130	4.6e-05	0.0	0.0	0.0	0.0	0.000139	0.0	0.0	0.0	0.0	0.0	0.0	0.0	0.0	0.000723	0.023297	0.000146	0.00082	0.0	0.0	0.000451	0.0	0.0	0.0	0.0	3.4e-05	0.000237	0.000127	0.001029	0.0	0.0	0.000537	8.1e-05	0.000129	0.000807	0.000688	3.1e-05	0.0	9.5e-05	0.0	4.3e-05	0.0	0.001024	0.000154	0.0	0.0	0.0	0.0	0.0
OTU2131	6.2e-05	0.0	0.0	0.0	0.0	0.0	0.0	0.0	0.000563	0.0	0.0	0.0	0.0	0.0	0.0	0.0	0.0	0.0	0.0	0.0	0.0	0.0	0.0	0.0	0.0	0.0	0.0	0.000141	0.0	5.4e-05	0.0	0.0	0.0	8.5e-05	0.0	0.0	0.0	0.0	0.0	0.0	0.0	0.0	4.3e-05	0.0	0.0	0.0	0.0	0.0	0.0
OTU2133	0.0	0.0	0.0	0.0	0.0	0.0	0.0	0.0	0.0	0.0	0.0	0.0	0.0	0.0	0.000211	0.0	0.0	0.0	0.0	0.0	0.0	0.0	0.0	0.0	0.0	0.0	0.0	0.0	0.0	0.0	0.001057	0.0	0.0	0.0	0.0	0.0	0.0	0.0	0.0	0.0	0.0	0.0	0.0	0.0	0.000115	0.0	3.2e-05	0.0	0.0
OTU2136	0.0	0.0	0.0	0.0	0.0	0.0	0.0	0.0	0.0	0.0	0.0	0.0	0.0	0.0	0.0	0.0	0.0	0.0	0.0	0.0	0.0	0.0	0.0	0.0	0.0	0.0	0.0	0.0	0.0	0.0	0.0	0.0	0.0	0.0	0.0	0.0	0.0	0.0	0.0	0.0	0.0	0.0	0.0	0.0	0.0	0.0	7e-05	0.0	0.0
OTU2137	0.0	0.0	0.0	0.0	0.0	0.0	0.0	0.0	0.0	0.0	0.0	0.0	0.0	0.0	0.0	0.0	0.0	0.0	0.0	0.0	0.0	0.0	0.0	0.0	0.0	0.0	0.0	0.0	0.0	0.0	0.0	0.0	0.0	0.0	0.0	0.0	0.0	0.0	0.0	0.0	0.0	0.0	0.0	0.0	0.0	0.0	0.0	0.0	0.0
OTU2139	0.0	0.0	0.0	0.0	0.0	0.0	0.0	0.0	0.0	0.0	0.0	0.0	0.0	0.0	0.0	0.0	0.0	0.0	0.0	0.0	0.0	0.0	0.0	0.0	0.0	0.0	0.0	0.0	0.0	0.0	0.0	0.0	0.0	0.0	0.0	0.0	0.0	0.0	0.0	0.0	0.0	0.0	0.0	0.0	5.5e-05	0.0	0.0	0.0	0.0
OTU2145	0.0	0.0	0.0	0.0	0.0	0.0	0.0	0.0	0.0	0.0	0.0	0.0	0.0	0.0	0.0	0.0	0.0	0.0	0.0	0.0	0.0	0.0	0.0	0.0	0.0	0.0	0.0	0.0	4.7e-05	0.0	0.0	0.0	0.0	0.0	0.0	0.0	0.0	0.0	0.0	0.0	0.0	0.0	0.0	0.0	0.0	0.0	0.0	0.0	0.0
OTU2146	0.0	0.0	0.0	0.0	0.0	0.0	0.0	0.0	0.0	0.0	0.0	0.0	0.0	0.0	0.0	0.0	0.0	0.0	0.0	0.0	0.0	0.0	0.0	0.0	0.0	0.0	0.0	3.8e-05	0.0	0.0	0.0	0.0	0.0	0.0	0.0	0.0	0.0	0.0	0.0	0.0	0.0	0.0	0.0	0.0	4.9e-05	0.0	0.0	0.0	0.0
OTU2147	0.0	0.0	0.0	0.0	0.0	0.0	0.0	0.0	0.0	0.0	0.0	0.0	0.0	0.0	0.0	0.0	0.0	0.0	0.0	0.0	0.0	0.0	0.0	0.000227	0.0	0.0	0.0	0.0	0.0	0.0	0.0	0.0	0.0	0.0	0.0	0.0	0.0	0.0	0.0	0.0	0.0	0.0	0.0	0.000367	0.0	0.0	0.0	0.0	0.0
OTU2150	0.0	0.0	0.0	0.0	0.0	0.0	0.0	0.0	0.0	0.0	0.0	0.0	0.0	0.0	0.0	0.0	0.0	0.0	0.0	0.0	0.0	0.0	0.0	0.0	0.0	0.0	0.0	0.0	0.0	0.0	0.0	0.0	0.0	0.0	0.0	0.0	0.0	0.0	0.0	0.0	0.0	0.0	0.0	0.0	0.0	0.0	0.0	0.0	0.0
OTU2152	0.0	0.0	0.0	0.0	0.0	0.0	0.0	0.0	0.0	0.0	0.0	0.0	0.0	0.0	0.0	0.0	0.0	0.0	0.0	0.0	0.0	0.0	0.0	0.0	0.0	0.0	0.0	0.0	0.0	0.0	0.0	0.0	0.0	0.0	0.0	0.0	0.0	0.0	0.0	0.0	0.0	0.0	0.0	0.0	0.0	0.0	0.0	0.0	0.0
OTU2153	0.0	0.0	0.0	0.0	0.0	0.0	0.0	0.0	0.0	0.0	0.0	0.0	0.0	0.0	4.9e-05	0.0	0.0	7.2e-05	0.0	0.0	0.0	0.0	8.5e-05	0.0	0.0	7.3e-05	0.0	0.0	0.0	0.0	0.0	0.0	0.0	0.0	0.0	0.0	0.0	0.0	0.0	0.0	0.0	0.0	0.0	0.0	0.0	0.0	0.0	0.0	0.0
OTU2154	0.0	0.0	7.9e-05	0.0	0.0	0.0	0.0	0.0	0.0	0.0	0.0	0.0	0.0	0.0	0.0	0.0	0.0	0.0	0.0	0.0	0.0	0.0	0.0	0.0	0.0	0.0	0.0	0.0	5.6e-05	0.0	0.0	0.0	0.0	0.0	0.0	0.0	0.0	0.0	0.0	0.0	0.0	0.0	0.0	0.0	0.0	0.0	0.0	0.0	0.0
OTU2155	0.000338	0.0	0.000163	0.0	0.000127	0.0	0.00034	0.001285	0.001078	0.0	0.0	4.9e-05	4.9e-05	0.000517	0.003964	6.9e-05	0.000712	0.000676	0.0	0.0	0.0	2.5e-05	4.4e-05	0.000527	0.0	0.0	3.1e-05	0.000166	0.00071	0.0	0.003086	0.001072	0.002006	3.9e-05	0.006125	0.005228	0.0	0.000197	0.0	0.000243	0.0	7.8e-05	3.9e-05	0.000825	0.0	0.002019	0.000329	0.001168	0.0
OTU2156	3.8e-05	0.0	0.0	0.0	0.0	0.0	0.0	0.0	0.000374	0.000155	0.0	0.0	0.0	0.0	0.0	0.000196	0.0	0.0	0.0	0.0	6.6e-05	0.0	0.0	0.0	0.0	0.0	3.5e-05	4.1e-05	0.0	6e-05	0.0	0.0	0.0	7.9e-05	0.0	0.0	0.0	0.0	4.3e-05	0.0	0.000122	0.0	0.0	7.7e-05	0.0	0.0	0.0	0.0	0.0
OTU2157	0.0	4.3e-05	0.0	0.0	0.0	0.0	0.0	0.0	0.0	0.0	0.0	0.0	0.0	0.0	0.000295	0.0057	4.7e-05	0.000681	0.0	3.7e-05	0.000467	1.3e-05	9.2e-05	0.0	0.0	4.4e-05	0.0	0.000107	0.0	0.0	0.0	0.000176	0.000137	0.000116	0.001117	0.0	0.0	0.0	0.0	3.7e-05	0.0	4e-05	7.7e-05	0.000219	0.00124	0.0	0.0	0.0	0.0
OTU2159	0.0	0.000138	0.0	0.0	0.0	0.0	0.0	0.0	0.0	0.0	0.0	0.0	0.0	0.0	0.0	0.0	0.0	0.0	0.0	0.0	0.0	0.0	0.0	0.0	0.0	0.0	0.0	0.0	0.0	0.0	0.0	0.0	0.0	0.0	0.0	0.0	0.0	0.0	0.0	0.0	0.0	0.0	4e-05	0.0	0.0	0.0	0.0	0.0	0.0
OTU2161	0.0	0.000188	8e-05	0.0	0.000309	0.0	0.0	0.0	0.001427	0.0	0.0	3.9e-05	0.0	0.0	0.00091	0.0	0.000568	0.000182	0.0	0.0	0.0	0.0	0.0	0.0	0.0	0.0	0.0	8.4e-05	0.0	0.0	0.000183	0.000167	0.000109	0.0	0.002439	0.0	0.0	0.0	0.0	0.0	0.0	0.0	4.1e-05	0.0	0.000422	0.0	0.000104	0.000225	0.0
OTU2162	0.0	0.0	0.0	0.0	0.0	0.0	0.0	0.0	0.0	0.0	0.0	0.0	0.0	0.0	0.0	0.0	0.0	0.0	0.0	0.0	0.0	0.0	0.0	0.0	0.0	0.0	0.0	0.0	0.0	0.0	0.0	0.0	0.0	0.0	0.0	0.0	0.0	0.0	0.0	0.0	0.0	0.0	0.0	0.0	0.0	0.0	0.0	0.0	0.0
OTU2164	0.0	0.0	0.0	0.0	0.0	0.0	0.0	0.0	0.0	0.0	0.0	0.0	0.0	0.0	0.0	0.0	0.0	0.0	0.0	0.0	0.0	0.0	0.0	4.1e-05	0.0	0.0	0.0	0.0	0.0	0.0	0.0	0.0	0.0	0.0	0.0	0.0	0.0	0.0	0.0	0.0	0.0	0.0	0.0	0.0	0.0	0.0	0.0	0.0	0.0
OTU2165	0.0	4.2e-05	0.0	0.0	0.0	0.0	0.0	0.0	0.0	0.0	0.0	0.0	0.0	0.0	9.8e-05	0.000397	2.1e-05	0.0	2.5e-05	0.000226	8.2e-05	0.0	0.0	4.5e-05	0.0	0.0	0.0	0.0	5.9e-05	0.0	6.6e-05	5e-05	8.4e-05	0.0	0.0	6.9e-05	3.8e-05	0.0	0.0	0.0	3.7e-05	0.0	0.0	0.0	5.5e-05	0.0	3.6e-05	0.0	0.0
OTU2166	0.0	0.0	0.0	0.0	0.0	0.0	0.0	0.0	0.0	0.0	0.0	0.0	0.0	0.0	0.0	0.0	0.0	0.0	0.0	0.0	0.0	0.0	0.0	0.0	0.0	0.0	0.0	3.9e-05	0.0	0.0	0.0	0.0	0.0	0.0	0.0	0.0	0.0	0.0	0.0	0.0	0.0	0.0	0.0	0.0	5.2e-05	0.0	0.0	0.0	0.0
OTU2167	0.0	9.9e-05	0.0	0.0	0.0	0.0	0.0	0.0	0.0	0.0	0.0	0.0	0.0	0.0	0.0	0.0	0.0	0.0	0.0	0.0	0.00011	7.8e-05	0.0	0.001048	0.0	0.0	0.0	0.000354	0.0	0.0	0.0	0.0	0.001681	0.000367	0.000673	0.0	0.0	0.0	0.000257	0.0	0.0	0.0	0.000265	0.000464	0.007745	0.0	0.0	0.0	0.0
OTU2170	0.0	0.0	0.0	0.0	0.0	0.0	0.0	0.0	0.0	0.0	0.0	0.0	0.0	0.0	0.0	0.0	0.0	0.0	0.0	0.0	3.8e-05	0.0	0.0	0.0	0.0	0.0	0.0	0.0	0.0	0.0	0.0	0.0	0.0	0.0	0.0	0.0	0.0	0.0	0.0	0.0	0.0	0.0	0.0	0.0	0.0	0.0	0.0	0.0	0.0
OTU2171	0.0	0.0	0.0	0.0	0.0	0.0	0.0	0.0	0.000136	0.0	0.0	0.0	0.0	0.0	0.0	0.0	0.0	0.0	0.0	0.0	0.0	0.0	0.0	0.0	3.8e-05	0.0	0.0	0.0	0.0	0.0	0.0	0.0	3.9e-05	0.0	5e-05	0.000149	0.0	0.0	0.0	0.0	6.2e-05	0.0	0.0	0.0	0.0	0.0	0.0	0.0	0.0
OTU2173	0.0	0.0	0.0	0.00012	0.0	0.0	0.0	0.0	0.0	0.0	0.0	0.0	0.0	0.0	0.0	0.0	1.9e-05	0.0	0.0	0.0	0.0	0.0	0.0	0.0	0.0	0.0	0.0	0.0	0.0	0.0	0.0	0.0	0.0	0.0	0.0	0.0	0.0	0.0	0.0	0.0	0.0	0.0	0.0	0.0	0.0	0.0	0.0	0.0	0.0
OTU2175	0.0	0.0	8.3e-05	0.0	0.0	0.0	0.0	0.0	0.0	0.0	0.0	3.7e-05	0.0	0.0	0.0	0.0	0.0	0.0	0.0	4.1e-05	0.0	0.0	0.0	0.0	0.0	0.0	0.0	0.0	0.0	0.0	0.0	0.0	0.0	0.0	0.0	0.0	0.0	0.0	0.0	0.0	0.0	0.0	0.0	0.0	0.0	0.0	0.0	0.0	0.0
OTU2177	0.0	0.0	0.0	0.0	0.0	0.0	0.0	2.4e-05	0.0	0.0	0.0	0.0	0.0	0.0	0.0	0.0	0.0	0.0	0.0	0.0	0.0	0.0	0.0	0.0	0.0	0.0	0.0	0.0	0.0	0.0	0.0	8.8e-05	3.4e-05	0.0	5.8e-05	0.0	0.0	0.0	0.0	0.0	0.0	0.0	0.0	0.0	0.0	0.0	0.0	0.0	0.0
OTU2179	5.3e-05	5.4e-05	0.0	0.0	0.000597	0.0	0.000163	0.0	7.1e-05	0.0	0.0	0.0	0.00057	0.0	0.0	0.0	0.000336	0.000288	0.0	0.00017	8.8e-05	0.0	0.000211	0.0	0.0	0.0	0.0	0.000317	0.0	0.0	0.0	0.000237	0.0	0.0	9.3e-05	0.0	6.5e-05	0.0	0.0	0.0	3.5e-05	3.6e-05	0.0	0.000115	0.000537	0.0	0.000185	6.4e-05	0.0
OTU2181	0.0	4.8e-05	0.0	0.0	0.0	0.0	0.0	0.0	0.0	0.0	0.0	0.0	0.0	0.0	0.0	0.0	0.0	8e-05	0.0	0.0	3.1e-05	0.0	0.0	0.0	0.0	0.0	0.0	0.0	9.8e-05	0.0	0.0	0.000294	0.0	4e-05	0.0	0.0	3.9e-05	0.0	0.0	0.0	0.0	0.0	4.5e-05	8.5e-05	0.0	0.0	3.3e-05	0.0	0.0
OTU2182	0.0	0.0	0.0	0.0	0.0	0.0	0.0	0.0	0.0	0.0	0.0	0.0	0.0	0.0	0.0	0.0	0.0	0.0	0.0	0.0	0.0	0.0	0.0	0.0	0.0	0.0	0.0	0.0	0.0	0.0	0.0	0.0	0.0	0.0	0.0	0.0	0.0	0.0	0.0	0.0	0.0	0.0	0.0	0.0	0.0	0.0	0.0	0.0	0.0
OTU2184	0.0	0.0	0.0	0.0	0.0	0.0	0.0	0.0	0.0	0.0	0.0	0.0	0.0	0.0	0.0	0.0	0.0	0.0	0.0	0.0	0.0	0.0	0.0	0.0	0.0	0.0	0.0	0.0	0.0	0.0	0.0	0.0	0.0	0.0	0.0	0.0	0.0	0.0	0.0	0.0	0.0	0.0	0.0	0.0	0.0	0.0	0.0	0.0	0.0
OTU2186	0.0	0.0	0.0	0.0	0.0	0.0	0.0	0.0	0.0	0.0	0.0	0.0	0.0	0.0	0.0	0.0	0.0	0.0	0.0	0.0	0.0	0.0	0.0	0.0	0.0	0.0	0.0	0.0	0.0	0.0	0.0	0.0	0.0	0.0	0.0	0.0	0.0	0.0	0.0	0.0	0.0	0.0	0.0	0.0	0.0	0.0	0.0	0.0	0.0
OTU2187	0.0	0.0	0.0	0.0	0.0	4.6e-05	0.0	0.0	0.0	6.9e-05	0.0	0.0	0.0	0.0	4.1e-05	0.001224	2.5e-05	0.000213	0.0	0.0	8.1e-05	0.0	0.0	0.0	2.4e-05	0.0	6.4e-05	3.3e-05	0.000106	6.3e-05	0.0	0.0	0.0	0.000204	5.6e-05	7.2e-05	0.0	0.0	0.0	0.0	0.0	0.0	8.7e-05	0.0	0.0	0.0	0.0	0.0	0.0
OTU2189	0.0	0.0	0.0	0.0	0.0	0.0	0.0	0.0	0.0	0.0	0.0	0.0	0.0	0.0	0.0	0.0	0.0	0.0	0.0	0.0	0.0	0.0	0.0	0.0	0.0	0.0	0.0	0.0	0.0	0.0	0.0	0.0	0.0	0.0	0.0	0.0	0.0	0.0	0.0	0.0	0.0	0.0	0.0	0.0	0.0	0.0	0.0	0.0	0.0
OTU2190	0.0	0.0	0.0	0.0	0.0	0.0	0.0	0.0	0.0	0.0	0.0	0.0	0.0	0.0	0.0	0.0	0.0	0.0	0.0	0.0	0.0	0.0	0.0	0.0	0.0	0.0	0.0	0.0	0.0	0.0	0.0	0.0	0.0	0.0	0.0	0.0	0.0	0.0	0.0	0.0	0.0	0.0	0.0	0.0	0.0	0.0	0.0	0.0	0.0
OTU2191	0.0	0.0	0.0	0.0	0.0	0.0	0.0	0.0	0.0	0.0	0.0	0.0	0.0	0.0	0.0	0.0	0.0	0.0	0.0	0.0	0.0	0.0	0.0	0.0	0.0	0.0	0.0	0.0	5.8e-05	0.0	0.0	0.0	0.0	0.0	0.0	0.0	0.0	0.0	0.0	0.0	0.0	0.0	0.0	0.0	5.2e-05	0.0	0.0	0.0	0.0
OTU2192	0.0	0.0	0.0	0.0	0.0	0.0	0.0	0.0	0.0	0.0	0.0	0.0	0.0	0.0	0.0	0.0	0.0	0.0	0.0	0.0	0.0	0.0	0.0	0.0	0.0	0.0	0.0	0.0	0.0	0.0	0.0	0.0	0.0	0.0	0.0	0.0	0.0	0.0	0.0	0.0	0.0	0.0	0.0	0.0	0.0	0.0	0.0	0.0	0.0
OTU2193	0.0	0.0	0.0	0.0	0.0	0.0	0.0	0.0	0.0	0.0	0.0	0.0	0.0	0.0	0.0	0.0	0.0	0.0	0.0	0.0	0.0	0.0	0.0	0.0	0.0	0.0	0.0	0.0	0.0	0.0	0.0	4.4e-05	0.0	0.0	0.0	0.0	0.0	0.0	0.0	0.0	0.0	0.0	0.0	0.0	0.0	0.0	0.0	0.0	0.0
OTU2194	0.000342	0.0	0.0	0.0	0.0	0.0	0.0	0.0	0.0	0.0	0.0	0.0	0.000678	0.0	0.0	0.0	0.0	0.0	0.0	0.0	0.0	0.0	0.0	0.0	0.0	0.0	0.0	0.000758	0.00011	0.000849	0.002016	0.000365	0.0	0.0	0.0	0.0	0.0	0.000261	0.0	0.0	0.0	0.0	0.0	0.00046	0.0	0.0	0.0	0.000488	0.0
OTU2195	0.001308	0.0	0.0	2.4e-05	0.0	0.0	0.0	0.0	0.000507	0.0	0.0	3.7e-05	9.5e-05	0.0	0.000296	0.023568	0.0	0.000716	8.9e-05	0.0	0.0004	0.0	4.7e-05	0.0	0.0	0.00013	0.000639	0.000287	0.000574	0.000159	6.6e-05	0.0	0.000199	0.000354	0.000154	0.000645	0.000288	0.0	0.000276	2.7e-05	0.000751	0.000151	0.00027	0.000696	0.000867	7.8e-05	0.000179	0.0	0.0
OTU2197	0.0	0.0	0.0	0.0	0.0	0.0	0.0	0.0	0.0	0.0	0.0	0.0	0.0	0.0	0.0	0.0	0.0	0.0	0.0	0.0	0.0	0.0	0.0	0.0	0.0	0.0	0.0	0.0	0.0	0.0	0.0	0.0	0.0	0.0	0.0	0.0	0.0	0.0	0.0	0.0	0.0	0.0	0.0	0.0	0.0	0.0	3e-05	0.0	0.0
OTU2198	0.0	0.0	0.0	0.0	0.0	0.0	0.0	0.0	0.0	0.0	0.0	0.0	0.0	0.0	0.0	0.0	0.0	0.0	0.0	0.0	0.0	0.0	0.0	3.9e-05	0.0	0.0	0.0	0.0	0.0	0.0	0.0	0.0	0.0	0.0	0.0	0.0	0.0	0.0	0.0	0.0	0.0	0.0	0.0	0.0	0.0	0.0	0.0	0.0	0.0
OTU2202	0.000111	0.000606	0.0	0.0	0.0	0.0	0.0	2.2e-05	0.0	0.0	0.0	0.0	0.0	0.0	0.000308	0.001477	0.0	0.000108	0.0	0.000115	0.000385	0.0	4.2e-05	0.0	0.0	0.0	0.000226	7.2e-05	0.0	5.8e-05	6.5e-05	0.000418	4.1e-05	0.000312	0.000209	7.5e-05	7.8e-05	4.6e-05	0.0	0.0	0.000151	0.000131	0.000211	5.1e-05	0.000159	0.0	0.0	0.0	0.0
OTU2203	0.0	0.0	0.0	0.0	0.0	0.0	0.0	2.8e-05	0.0	0.0	0.0	0.0	0.0	0.0	5.1e-05	0.0	8.2e-05	3e-05	0.0	0.0	0.0	0.0	0.0	0.0	0.0	0.0	0.0	0.0	0.0	0.0	0.0	9.7e-05	0.0	0.0	4.6e-05	0.0	0.0	0.0	0.0	0.0	0.0	0.0	0.0	0.0	0.0	0.0	0.0	0.0	0.0
OTU2205	0.0	0.0	0.0	0.0	0.0	0.0	0.0	0.0	0.0	0.0	0.0	0.0	0.0	0.0	0.0	0.0	0.0	0.0	0.0	0.0	0.0	0.0	0.0	0.0	0.0	0.0	0.0	0.0	0.0	0.0	0.0	0.0	0.0	0.0	0.0	0.0	0.0	0.0	4e-05	0.0	0.0	0.0	0.0	0.0	0.0	0.0	0.0	0.0	0.0
OTU2206	0.0	0.0	0.0	0.0	0.0	0.0	0.0	0.0	0.0	0.0	0.0	0.0	0.0	0.0	0.0	0.0	0.0	0.0	0.0	0.0	0.0	0.0	0.0	0.0	0.0	0.0	0.0	0.0	0.0	0.0	0.0	0.0	0.0	0.0	0.0	0.0	0.0	0.0	0.0	0.0	0.0	0.0	0.0	0.0	0.0	0.0	0.0	0.0	0.0
OTU2210	0.0	0.0	0.0	0.0	0.0	0.0	0.0	0.0	0.0	0.0	0.0	0.0	5.3e-05	0.0	0.0	0.0	0.0	0.0	0.0	0.0	0.0	0.0	0.0	0.0	0.000136	0.0	0.0	0.0	0.0	0.0	0.0	0.0	0.0	0.0	0.0	0.0	0.0	0.0	0.0	0.0	0.0	0.0	0.0	0.0	0.0	0.0	0.0	0.0	0.0
OTU2211	6.2e-05	0.0	0.0	0.0	0.0	0.0	0.0	0.0	0.0	0.0	0.0	0.0	4.4e-05	0.0	0.0	0.0	0.0	0.0	0.0	0.0	0.0	0.0	0.0	0.0	0.0	0.0	0.0	4.7e-05	0.0	5.8e-05	0.0	0.000237	0.0	0.0	0.0	0.0	0.0	0.0	0.0	0.000144	0.0	0.0	0.0	8.2e-05	0.0	0.0	0.0	0.0	0.0
OTU2213	0.0	0.0	0.0	0.0	0.0	4.4e-05	0.0	0.0	0.0	0.0	0.0	0.0	0.0	0.0	0.000101	0.0	0.0	0.0	0.0	0.0	0.0	0.0	0.0	0.0	0.0	0.0	0.0	0.0	0.0	0.0	0.0	0.0	0.0	4.5e-05	0.0	0.0	0.0	0.0	0.0	0.0	0.0	0.0	0.0	0.0	0.0	0.0	0.000106	0.0	0.0
OTU2215	0.0	0.0	0.0	0.0	0.0	0.0	0.0	0.0	0.0	0.0	0.0	0.0	0.0	0.0	0.0	0.0	0.0	6.8e-05	0.0	0.0	0.0	0.0	0.0	0.0	0.0	0.0	0.0	0.0	0.0	0.0	0.0	0.0	0.0	0.0	0.0	0.0	0.0	0.0	0.0	0.0	0.0	0.0	0.0	9.1e-05	0.0	0.0	0.0	0.0	0.0
OTU2217	0.0	0.0	0.0	4.8e-05	0.0	0.0	0.0	0.0	0.0	0.0	0.0	0.0	0.0	0.0	0.0	0.0	4.4e-05	0.0	0.0	0.0	0.0	0.0	0.0	0.0	0.0	0.0	0.0	0.0	0.0	0.0	0.0	0.0	0.0	0.0	0.0	0.0	0.0	0.0	0.0	0.0	0.0	0.0	0.0	0.0	0.0	0.0	0.0	0.0	0.0
OTU2218	0.0	0.0	0.0	0.0	0.0	5e-05	0.0	0.0	0.0	0.0	0.0	0.0	0.0	0.0	0.000156	0.0	0.0	3.2e-05	0.0	0.0	0.0	0.0	0.0	0.0	0.0	0.0	0.0	0.0	0.0	0.0	6.5e-05	7.4e-05	0.0	0.0	0.000135	0.0	0.0	0.0	0.0	0.0	0.0	0.0	0.0	4.8e-05	0.0	0.0	0.0	0.0	0.0
OTU2220	0.0	3.8e-05	0.0	0.0	0.0	0.0	0.0	0.0	0.0	0.0	0.0	0.0	0.0	0.0	0.0	0.0	0.0	0.0	0.0	0.0	0.0	0.0	0.0	0.0	0.0	0.0	0.0	0.0	0.0	0.0	0.0	0.0	0.0	0.0	0.0	0.0	0.0	0.0	0.0	0.0	0.0	0.0	0.0	0.0	0.0	0.0	0.0	0.0	0.0
OTU2223	0.000195	0.0	0.0	0.0	0.0	9e-05	0.0	0.0	0.000291	0.0	0.0	0.0	0.0	0.0	0.000158	0.004663	0.0	0.000197	0.0	0.0	4.1e-05	0.0	0.0	0.0	0.0	0.000138	7.2e-05	4.1e-05	0.0	0.0	0.0	0.000149	8.2e-05	8.2e-05	5.3e-05	7.1e-05	0.0	0.0	4.4e-05	0.0	4e-05	0.0	0.000154	9.3e-05	5.1e-05	0.0	0.0	0.000128	0.0
OTU2226	0.0	0.0	0.0	0.0	0.0	0.0	5.9e-05	0.000438	0.00036	0.0	0.002393	0.00017	0.0	0.001229	0.0	0.003188	0.002129	0.003827	0.000679	0.0	7.1e-05	0.0	0.0	0.0	0.0	0.0	0.000101	0.0	0.0	0.0	0.0	0.0	0.000165	0.0	0.0	0.000801	0.0	0.0	0.0	8.9e-05	0.003145	0.0	0.0	0.0	0.000264	0.000158	0.000412	0.001289	0.0
OTU2227	0.0	0.0	0.0	0.0	0.0	0.0	0.0	0.0	0.0	0.0	0.0	0.0	0.0	0.0	0.0	0.0	0.0	0.0	0.0	0.0	0.0	0.0	0.0	0.0	0.0	0.0	0.0	0.0	0.0	0.0	0.0	0.0	0.0	0.0	0.0	0.0	0.0	0.0	0.0	0.0	0.0	0.0	0.0	0.0	0.0	0.0	0.0	0.0	0.0
OTU2228	0.002156	0.01649	0.0	0.000101	3.5e-05	0.006228	0.0	0.002252	0.00035	0.000391	4.8e-05	9.7e-05	4.9e-05	0.0	0.003545	0.001302	0.000239	0.028205	0.0	0.000117	0.016191	0.0	0.001925	0.003983	5.9e-05	7.7e-05	0.000703	0.000314	0.002009	5.4e-05	0.000818	0.00689	0.003367	0.002758	0.001233	0.001837	0.011541	0.00025	0.000977	8.9e-05	0.004038	0.000769	0.00123	0.00256	0.003681	0.001779	0.004116	0.007739	0.0
OTU2231	0.0	0.0	0.0	0.0	0.0	0.0	0.0	0.0	0.0	0.0	0.0	0.0	0.0	0.0	5.1e-05	0.0	0.0	0.0	0.0	0.0	0.0	0.0	0.0	0.0	0.0	0.0	0.0	0.0	0.0	0.0	0.0	0.0	0.0	0.0	0.0	0.0	0.0	0.0	0.0	0.0	0.0	0.0	0.0	0.0	0.0	0.0	0.0	0.0	0.0
OTU2232	0.0	0.0	0.0	0.0	0.0	0.0	0.0	0.0	0.0	0.0	0.0	0.0	0.0	0.0	5.7e-05	0.000815	0.0	7.3e-05	0.0	0.0	0.0	9.2e-05	0.0	0.0	0.0	3.5e-05	0.0	0.000449	9.8e-05	0.0	0.0	0.0	0.0	0.000669	0.000158	0.0	0.0	0.0	0.0	0.0	0.0	0.0	4.8e-05	0.0	0.000158	0.0	0.0	0.0	0.0
OTU2233	0.0	0.0	0.0	0.000194	0.0	0.0	0.0	0.0	0.0	0.0	0.0	0.0	0.0	0.0	0.0	0.0	0.0	0.0	0.0	0.0	6.7e-05	0.0	0.0	0.0	0.0	0.0	0.0	0.0	0.0	0.0	0.0	0.0	0.0	0.000191	0.0	0.0	0.0	0.0	0.0	0.0	0.0	0.0	0.0	0.0	0.0	0.0	0.000578	0.0	0.0
OTU2234	0.0	0.0	0.0	0.0	0.0	0.0	0.0	0.0	0.0	0.0	0.0	0.0	0.0	0.0	0.0	0.0	0.0	0.0	0.0	0.0	0.0	0.0	0.0	0.0	0.0	0.0	0.0	0.0	0.0	0.0	0.0	0.0	0.0	0.0	0.0	0.0	0.0	0.0	0.0	0.0	0.0	0.0	0.0	0.0	0.0	0.0	0.0	0.0	0.0
OTU2237	0.0	0.0	0.0	0.0	0.0	0.0	0.0	0.0	0.0	0.0	0.0	0.0	0.0	0.0	0.000241	6.8e-05	0.0	0.0	0.0	0.0	0.0	0.0	0.0	0.0	0.0	0.0	0.0	0.0	0.00043	0.0	0.0	0.0	0.0	0.0	4.5e-05	0.0	4.3e-05	0.0	0.0	0.0	0.0	0.0	0.0	0.0	0.0	0.0	0.0	0.0	0.0
OTU2240	0.0	0.000136	0.0	0.0	0.0	0.0	0.0	0.0	0.0	0.0	0.0	0.0	0.0	0.0	4.5e-05	0.0	0.0	3.1e-05	0.0	0.0	6.9e-05	0.0	3.6e-05	0.0	0.0	0.0	0.0	0.0	0.0	0.0	0.0	0.000212	0.0	0.0	0.0	0.0	3.7e-05	0.0	0.0	0.0	3.7e-05	0.0	0.0	0.0	0.0	0.0	0.0	0.0	0.0
OTU2241	0.0	0.0	0.0	0.0	0.0	0.0	0.0	0.0	0.0	0.0	0.0	0.0	0.0	0.0	0.0	0.0	0.0	0.0	0.0	0.0	0.0	0.0	0.0	0.0	0.0	0.0	0.0	0.0	0.0	0.0	0.0	0.000236	0.0	0.0	0.0	0.0	0.0	0.0	0.0	0.0	0.0	0.0	0.0	0.0	0.0	0.0	3.9e-05	0.0	0.0
OTU2242	0.0	0.0	0.0	0.0	0.0	0.0	0.0	0.0	0.0	0.0	0.0	0.0	0.0	0.0	0.000201	6.9e-05	0.0	0.0	0.0	8.3e-05	3.7e-05	1.6e-05	0.0	0.0	0.0	0.0	0.0	0.0	0.0	0.0	6.8e-05	0.0	4.3e-05	0.0	0.0	3.4e-05	0.0	0.0	0.0	0.0	0.0	4e-05	4.1e-05	0.0	0.0	8.1e-05	3.4e-05	0.0	0.0
OTU2243	0.0	0.0	0.0	0.0	0.0	0.0	0.0	0.0	0.0	0.0	0.0	0.0	0.0	0.0	0.0	0.0	0.0	0.0	0.0	0.0	0.0	0.0	0.0	0.0	0.0	0.0	0.0	0.0	0.0	0.0	0.0	0.0	0.0	0.0	0.0	0.0	0.0	0.0	0.0	0.0	0.0	0.0	0.0	0.0	0.0	0.0	0.0	0.0	0.0
OTU2245	0.0	0.0	0.0	0.0	0.0	0.0	0.0	0.0	0.0	0.0	0.0	0.0	0.0	0.0	0.0	0.0	0.0	6.5e-05	0.0	0.0	0.0	0.0	0.0	0.0	0.0	0.0	0.0	0.0	0.0	0.0	5.5e-05	0.0	0.0	3.5e-05	9.4e-05	0.0	0.0	0.0	0.0	3.8e-05	0.0	0.0	0.0	0.0	0.0	0.0	0.0	0.0	0.0
OTU2247	0.0	0.0	0.0	0.0	0.0	0.0	0.0	0.0	0.0	0.0	0.0	0.0	0.0	0.0	0.0	0.0	0.0	0.0	0.0	0.0	0.0	0.0	0.0	0.0	0.0	0.0	0.0	0.0	0.0	0.0	5.2e-05	0.0	0.0	0.0	0.0	0.0	0.0	0.0	0.0	0.0	0.0	0.0	0.0	0.0	0.0	0.0	0.0	0.0	0.0
OTU2248	4.9e-05	9.2e-05	0.0	0.0	0.0	0.0	0.0	0.0	0.0	0.0	0.0	0.0	0.0	0.0	0.0	0.000136	2.1e-05	4.3e-05	0.0	0.0	0.0	0.0	0.0	0.0	0.0	0.0	0.0	8e-05	0.0	0.0	6.8e-05	0.0	0.0	0.0	0.0	0.0	0.0	0.0	0.0	0.0	0.0	0.0	0.0	0.0	0.00034	0.0	0.0	0.0	0.0
OTU2250	0.0	0.0	0.0	0.0	0.0	0.0	0.0	0.0	0.0	0.0	0.0	0.0	0.0	0.0	0.0	0.0	0.0	0.0	0.0	0.0	0.0	0.0	0.0	0.0	0.0	0.0	0.0	0.0	0.0	0.0	0.0	4.6e-05	0.0	0.0	0.0	0.0	0.0	0.0	0.0	0.0	0.0	0.0	0.0	0.0	0.0	0.0	0.0	0.0	0.0
OTU2251	0.0	0.0	0.0	0.0	0.0	0.0	0.0	0.0	0.0	0.0	0.0	0.0	0.0	0.0	0.0	0.0	0.0	0.0	0.0	0.0	0.0	0.0	0.0	3.7e-05	0.0	0.0	0.0	0.000157	0.0	0.0	0.0	0.0	0.0	0.0	0.0	0.0	0.0	0.0	8.5e-05	0.0	0.0	0.0	0.0	8.5e-05	0.000424	0.0	0.0	0.0	0.0
OTU2252	0.0	0.0	0.0	0.0	0.0	0.0	0.0	0.0	0.0	0.0	0.0	0.0	0.0	0.0	0.0	0.0	0.0	0.0	0.0	0.0	0.0	0.0	0.0	0.0	0.0	0.0	0.0	0.0	0.0	0.0	0.0	0.0	0.0	0.0	0.0	0.0	0.0	0.0	0.0	0.0	0.0	0.0	0.0	4.2e-05	0.0	0.0	0.0	0.0	0.0
OTU2253	0.0	0.0	0.0	0.0	0.0	0.0	0.0	0.0	0.0	0.0	0.0	0.0	0.0	0.0	0.0	0.0	0.0	0.0	0.0	0.0	0.0	0.0	0.0	0.0	0.0	0.0	0.0	0.0	0.0	0.0	0.0	0.0	3.8e-05	0.0	0.0	0.0	0.0	0.0	0.0	0.0	0.0	0.0	0.0	0.0	0.0	0.0	0.0	0.0	0.0
OTU2254	0.0	0.0	0.0	0.0	0.0	0.0	0.0	3e-05	0.0	0.0	0.0	0.0	0.0	0.0	0.0	5.9e-05	0.0	3.4e-05	0.0	0.0	0.0	0.0	0.0	0.0	0.0	0.0	0.0	0.0	0.0	0.0	0.0	0.0	0.0	0.0	0.0	0.0	0.0	0.0	0.0	0.0	0.0	0.0	0.0	0.0	0.0	0.0	0.0	0.0	0.0
OTU2255	0.0	0.0	0.0	0.0	0.0	0.0	0.0	0.0	0.0	0.0	0.0	0.0	0.0	0.0	4.9e-05	0.0	0.0	0.0	0.0	0.0	0.0	0.0	0.0	0.0	0.0	0.0	0.0	0.0	0.0	0.0	0.0	0.0	0.0	0.0	0.0	0.0	0.0	0.000309	0.0	0.0	0.0	0.0	0.0	4.8e-05	0.0	0.0	0.0	0.0	0.0
OTU2256	0.0	0.0	0.0	0.0	3.5e-05	0.0	0.0	0.0	0.0	0.0	0.0	0.0	0.0	0.0	0.0	0.0	0.0	0.0	0.0	0.0	0.0	0.0	0.0	0.0	0.0	0.0	0.0	0.000266	0.0	0.0	0.0	0.0	0.0	0.0	0.0	0.0	0.0	0.0	0.0	0.0	0.0	0.0	0.0	0.0	0.0	0.0	3.9e-05	0.0	0.0
OTU2257	0.000281	0.0	0.0	0.0	0.0	0.0	0.0	0.0	0.0	0.0	0.0	0.0	0.0	0.0	0.000266	0.0	0.0	0.0	0.0	0.0	0.0	0.0	0.0	4.6e-05	0.0	3.8e-05	0.0	3.1e-05	4.9e-05	0.0	0.0	0.0	0.0	0.001138	0.0	0.0	0.0	0.0	0.0	0.0	0.0	0.0	0.000213	0.0	0.0	0.0	0.0	0.000112	0.0
OTU2259	0.0	0.0	0.0	0.0	0.0	0.0	0.0	0.0	0.0	0.0	0.0	0.0	0.0	0.0	0.0	0.0	0.0	0.0	0.0	0.0	0.0	0.0	0.0	0.0	0.0	0.0	0.0	0.0	0.0	0.0	0.0	0.0	0.0	0.0	0.0	0.0	0.0	0.0	0.0	0.0	0.0	0.0	0.0	0.0	0.0	0.0	0.0	0.0	0.0
OTU2260	0.0	0.0	0.0	0.0	0.0	0.0	0.0	0.0	0.0	0.0	0.0	0.0	0.0	0.0	0.0	0.0	0.0	0.0	0.0	0.0	0.0	0.0	0.0	0.0	0.0	0.0	0.0	0.0	0.0	0.0	0.0	0.0	0.0	0.0	0.0	0.0	0.0	0.0	0.0	0.0	0.0	0.0	0.0	0.0	0.0	0.0	0.0	0.0	0.0
OTU2261	0.0	0.0	0.0	0.0	0.0	0.0	0.0	0.0	0.0	0.0	0.0	0.0	0.0	0.0	0.0	0.0	0.0	0.0	0.0	0.0	0.0	0.0	0.0	0.0	0.0	0.0	0.0	0.0	0.0	0.0	0.0	0.0	0.0	0.0	0.0	0.0	0.0	0.0	0.0	0.0	0.0	0.0	0.0	0.0	0.0	0.0	0.0	0.0	0.0
OTU2265	0.00128	0.0	0.0	2e-05	0.0	0.0	0.0	0.0	6.8e-05	6.9e-05	0.0	0.0	0.0035	4e-05	0.0	0.0	0.0	0.0	0.0	0.0	0.0	0.0	0.0	0.0	0.0	0.000104	0.0	3.1e-05	0.0	0.0	0.0	0.0	3.8e-05	0.0	0.0	6.5e-05	0.0	0.0	0.0	0.0	0.000659	0.0	0.0	0.0	0.0	0.042247	0.0	0.0	1.6e-05
OTU2266	0.0	0.0	0.0	0.0	0.0	0.0	0.0	0.0	0.0	0.0	0.0	0.0	0.0	0.0	0.0	0.0	0.0	0.0	0.0	0.0	0.0	0.0	0.0	0.0	0.0	0.0	0.0	0.0	0.0	0.0	0.0	0.0	0.0	0.0	0.0	0.0	0.0	0.0	0.0	0.0	0.0	0.0	0.0	0.0	0.0	0.0	0.0	0.0	0.0
OTU2267	0.0	0.0	0.0	0.0	0.0	4.2e-05	0.0	0.0	0.0	0.0	0.0	0.0	5.2e-05	0.0	0.0	0.0	0.0	0.0	0.0	0.0	0.0	0.0	0.0	0.0	3.1e-05	0.0	0.0	0.0	0.0	0.0	0.0	0.0	0.0	0.0	0.0	0.0	4.1e-05	0.000981	0.0	0.0	0.0	0.0	0.0	0.0	0.0	0.0	0.0	0.0	0.0
OTU2268	0.0	4.4e-05	0.0	0.0	0.0	0.0	0.0	0.0	0.0	0.0	0.0	0.0	0.0	0.0	0.0	0.0	0.0	0.0	0.0	0.0	0.0	0.0	0.0	0.0	0.0	0.0	0.0	0.0	0.0	0.0	0.0	0.0	0.0	0.0	0.0	0.0	0.0	0.0	0.0	0.0	0.0	0.0	0.0	5e-05	0.0	0.0	0.0	0.0	0.0
OTU2269	0.0	0.0	0.0	0.0	0.0	0.0	0.0	0.0	0.0	0.0	0.0	0.0	0.0	0.0	0.0	0.0	0.0	3.8e-05	0.0	0.0	0.0	0.0	0.0	0.0	0.0	0.0	0.0	0.0	0.0	0.0	0.0	0.0	0.0	0.0	0.0	0.0	0.0	0.0	0.0	0.0	0.0	0.0	0.0	0.0	0.0	0.0	0.0	0.0	0.0
OTU2271	0.0	0.0	0.0	0.0	0.0	0.0	0.0	0.0	0.0	0.0	0.0	0.0	0.0	0.0	0.0	0.0	0.0	0.0	0.0	0.0	0.0	0.0	0.0	0.0	0.0	0.0	0.0	0.0	0.0	0.0	0.0	0.0	0.0	0.0	0.0	0.0	0.0	5.3e-05	0.0	0.0	0.0	0.0	0.0	0.0	0.0	0.0	0.0	0.0	0.0
OTU2273	0.0	0.0	0.0	0.0	0.0	0.0	0.0	0.0	0.0	0.0	0.0	0.0	0.0	0.0	0.0	0.0	0.0	0.0	0.0	0.0	0.0	0.0	0.0	0.0	0.0	0.0	0.0	0.0	0.0	0.0	0.0	0.0	0.0	0.0	0.0	0.0	0.0	0.0	0.0	0.0	0.0	0.0	0.0	0.0	0.0	0.0	0.0	0.0	0.0
OTU2274	0.0	0.0	0.0	0.0	0.0	0.0	0.0	0.0	0.0	0.0	0.0	0.0	0.0	0.0	0.0	0.0	0.0	0.0	0.0	0.0	0.0	0.0	0.0	0.0	0.0	0.0	0.0	0.0	0.0	0.0	0.0	0.0	0.0	0.0	0.0	0.0	0.0	0.0	0.0	0.0	0.0	0.0	0.0	0.0	0.000166	0.0	0.0	0.0	0.0
OTU2275	0.000101	4.7e-05	0.0	0.0	0.0	0.0	0.0	0.0	0.0	0.0	0.0	0.0	0.0	0.0	0.0001	0.0	0.0	0.0	0.0	0.0	0.0	0.0	4.8e-05	0.000114	0.0	0.0	0.0	0.0	5.3e-05	0.0	0.0	0.0	0.0	0.000727	0.0	0.0	4.5e-05	0.0	0.0	0.0	0.0	0.0	0.00018	4.3e-05	0.0	0.0	4.1e-05	0.000292	0.0
[truncated: 422 more rows]
[truncated: 80 more columns]
