# Supplementary material for: The harmful intestinal microbial community accumulates during DKD exacerbation and microbiome–metabolome combined validation in a mouse model
Source: Front Endocrinol (Lausanne). 2022 Dec 19;13:964389. doi: 10.3389/fendo.2022.964389 (PMC9806430; doi:10.3389/fendo.2022.964389)
Supplement: Supplementary Table 1 — Comparison of α-diversity in discovery cohort (DKD=120 and DMHC=232) [file DataSheet_2.zip › Supplementary tables/Table S16 (beta diversity).xls]

Groups	Df	SumsOfSqs	MeanSqs	F.Model	R2	Pr(>F)	Sig_mark
DKD12-DKD3	1	0.142171389307284	0.142171389307284	0.723682167113527	0.0318470466974258	0.9375
DKD12-DKD4	1	0.189289198444953	0.189289198444953	0.978888890020262	0.0117968425838731	0.4561
DKD12-DKD5	1	0.287691069280945	0.287691069280945	1.59109190567373	0.057666869840209	0.0234	*
DKD3-DKD4	1	0.187787968689428	0.187787968689428	0.968008645514547	0.0106411985919874	0.4693
DKD3-DKD5	1	0.409294237655066	0.409294237655066	2.20743147624579	0.060966254336323	0.0024	**
DKD4-DKD5	1	0.437911715106338	0.437911715106338	2.30756335938272	0.023960354502707	0.002	**
DKD12-DKD3-DKD4	2	0.365888991321782	0.182944495660891	0.94296392031086	0.019071751479759	0.5859
DKD12-DKD3-DKD5	2	0.595501269064174	0.297750634532087	1.59294149623145	0.0721018292880182	0.0081	**
DKD12-DKD4-DKD5	2	0.634568915956259	0.317284457978129	1.66921292706001	0.0319961301581032	0.0043	**
DKD3-DKD4-DKD5	2	0.661166163618019	0.33058308180901	1.73228958574486	0.0308059586139278	0.0025	**
DKD12-DKD3-DKD4-DKD5	3	0.845153052315295	0.281717684105099	1.47465399505321	0.0367365590056305	0.0074	**
