# Supplementary material for: The harmful intestinal microbial community accumulates during DKD exacerbation and microbiome–metabolome combined validation in a mouse model
Source: Front Endocrinol (Lausanne). 2022 Dec 19;13:964389. doi: 10.3389/fendo.2022.964389 (PMC9806430; doi:10.3389/fendo.2022.964389)
Supplement: Supplementary Table 1 — Comparison of α-diversity in discovery cohort (DKD=120 and DMHC=232) [file DataSheet_2.zip › Supplementary tables/Table S5 (Class).xls]

ID	DKD.median	DKD.mean	DKD.se	DMHC.median	DMHC.mean	DMHC.se	p-value	z-score	Sig_mark	q-value	fixp	fixps
Clostridia	0.5088(0.2421,0.6846)	0.464405925	0.0243158477593216	0.4856(0.3128,0.6844)	0.478937452586207	0.0162652963599532	0.657727194522869	-0.44305328362557284		0.657727194522869	0.6577	0.6577
Bacteroidia	0.1085(0.0221,0.2414)	0.160024775	0.0151513714265167	0.257(0.0764,0.4537)	0.291883198275862	0.0149904967902311	1.047174708016088e-7	-5.318341351750071	***	6.021254571092506e-7	<0.0001	***<0.0001
Gammaproteobacteria	0.0672(0.0146,0.2381)	0.187513858333333	0.0223807124792665	0.013(0.0052,0.0627)	0.10871150862069	0.0141454050199841	1.487568516994523e-6	-4.812898499360162	***	5.702345981812339e-6	<0.0001	***<0.0001
Negativicutes	0.0068(0.0019,0.025)	0.033776775	0.00809223392226929	0.0162(0.0058,0.0452)	0.0487975948275862	0.00659835929870748	1.7967190215618651e-4	-3.7460065490207253	***	3.7567761359929907e-4	0.0002	***0.0002
Bacilli	0.0182(0.0087,0.06)	0.0569716666666667	0.0102972970297255	0.0059(0.0031,0.0145)	0.0286662413793103	0.00780568299607891	3.3147161511389485e-13	-7.280952407825534	***	3.811923573809791e-12	<0.0001	***<0.0001
Verrucomicrobiae	<0.0001(<0.0001,0.0097)	0.0485865416666667	0.0119396699356496	<0.0001(<0.0001,0.0004)	0.0166127931034483	0.0051716336025632	0.0011026179597135477	-3.262942738603802	**	0.0021133510894509665	0.0011	** 0.0011
Actinobacteria	0.006(0.001,0.0242)	0.0376370083333333	0.00829441052713491	0.0031(0.0008,0.0091)	0.0171463146551724	0.00302857718782556	0.009748170781242264	-2.584636506155903	**	0.017246763689890157	0.0097	** 0.0097
Fusobacteriia	<0.0001(<0.0001,0.0002)	0.00187275	0.0012822263160867	<0.0001(<0.0001,<0.0001)	0.00329702155172414	0.00137892793113664	0.10710450300561136	-1.6113452054101987		0.15396272307056633	0.1071	0.1071
Coriobacteriia	0.0017(0.0005,0.0048)	0.00415313333333333	6.33181810740681e-4	0.0006(0.0002,0.0017)	0.00190053017241379	3.55252478232849e-4	1.3636772066070225e-7	-5.270075411700352	***	6.272915150392303e-7	<0.0001	***<0.0001
Desulfovibrionia	0.0005(<0.0001,0.0022)	0.00253270833333333	4.40597126870681e-4	0.0005(<0.0001,0.0017)	0.00168621551724138	2.29855649225704e-4	0.43815448803517054	-0.7753134086762082		0.5038776612404461	0.4382	0.4382
Bacteria_unclassified	0.0002(<0.0001,0.0005)	3.922e-4	6.33218122352946e-5	0.0005(0.0002,0.0012)	9.32224137931034e-4	7.50461934602554e-5	1.6871292387652185e-8	-5.641359252292834	***	1.293465749720001e-7	<0.0001	***<0.0001
Firmicutes_unclassified	<0.0001(<0.0001,<0.0001)	1.76483333333333e-4	6.11421817096868e-5	<0.0001(<0.0001,0.0005)	4.28125e-4	6.24324975636398e-5	7.511605628531797e-6	-4.478651483237233	***	2.1595866182028917e-5	<0.0001	***<0.0001
Vampirivibrionia	<0.0001(<0.0001,<0.0001)	2.1375e-4	7.60716962883731e-5	<0.0001(<0.0001,<0.0001)	4.07741379310345e-4	1.47666833200481e-4	0.025611515856227705	-2.2320521585495072	*	0.03927099097954915	0.0256	* 0.0256
Synergistia	<0.0001(<0.0001,0.0001)	5.0635e-4	1.57885800062401e-4	<0.0001(<0.0001,<0.0001)	1.61409482758621e-4	7.27293208713238e-5	5.093200582176284e-6	-4.560911663073785	***	1.673480191286493e-5	<0.0001	***<0.0001
Alphaproteobacteria	<0.0001(<0.0001,<0.0001)	1.10925e-4	3.98959433685796e-5	<0.0001(<0.0001,0.0001)	2.97064655172414e-4	5.16681429185468e-5	1.6758321300931195e-5	-4.304209253439169	***	4.282682110237972e-5	<0.0001	***<0.0001
Methanobacteria	<0.0001(<0.0001,<0.0001)	5.76641666666667e-4	2.81204717934768e-4	<0.0001(<0.0001,<0.0001)	1.7e-5	7.70092603718046e-6	4.608233054265843e-5	-4.074656422299188	***	1.0598936024811437e-4	<0.0001	***<0.0001
Saccharimonadia	0.0001(<0.0001,0.0003)	2.655e-4	4.36545886390388e-5	<0.0001(<0.0001,<0.0001)	8.16206896551724e-5	1.54797891895262e-5	2.4402075729716536e-13	-7.322154615628124	***	3.811923573809791e-12	<0.0001	***<0.0001
Cyanobacteriia	<0.0001(<0.0001,<0.0001)	2.459e-4	2.22795798845475e-4	<0.0001(<0.0001,<0.0001)	1.70474137931034e-5	4.21534295841494e-6	0.18072967201490908	-1.3385117519436058		0.23093235868571715	0.1807	0.1807
Lentisphaeria	<0.0001(<0.0001,<0.0001)	1.36666666666667e-5	7.47629618651736e-6	<0.0001(<0.0001,<0.0001)	1.33448275862069e-5	5.24776556242175e-6	0.11425365950659443	-1.5793593335934815		0.15457848050892187	0.1143	0.1143
Firmicutes_uncultured	<0.0001(<0.0001,<0.0001)	1.6575e-5	8.35575970442516e-6	<0.0001(<0.0001,<0.0001)	7.41379310344828e-7	5.44936981313585e-7	0.013277917744661144	-2.4762268641791443	*	0.021813722009086163	0.0133	* 0.0133
Firmicutes_Incertae_Sedis	<0.0001(<0.0001,<0.0001)	5.95e-6	2.88291232495707e-6	<0.0001(<0.0001,<0.0001)	2.61637931034483e-6	1.3216963377077e-6	0.23272767157937893	-1.1933618950512401		0.2817229708592482	0.2327	0.2327
Elusimicrobia	<0.0001(<0.0001,<0.0001)	9.16666666666667e-7	9.16666666666667e-7	<0.0001(<0.0001,<0.0001)	1.93103448275862e-6	1.93103448275862e-6	0.6406199044745444	-0.4668322443545702		0.657727194522869	0.6406	0.6406
Bacteroidota_unclassified	<0.0001(<0.0001,<0.0001)	0	0	<0.0001(<0.0001,<0.0001)	2.62931034482759e-7	2.62931034482759e-7	0.4757209786421961	-0.7132016609595089		0.5210277385128815	0.4757	0.4757
