# Supplementary material for: The harmful intestinal microbial community accumulates during DKD exacerbation and microbiome–metabolome combined validation in a mouse model
Source: Front Endocrinol (Lausanne). 2022 Dec 19;13:964389. doi: 10.3389/fendo.2022.964389 (PMC9806430; doi:10.3389/fendo.2022.964389)
Supplement: Supplementary Table 1 — Comparison of α-diversity in discovery cohort (DKD=120 and DMHC=232) [file DataSheet_2.zip › Supplementary tables/Table S26(positive metabolites).xlsx]

## Sheet: pos
ID	Metabolite	m/z	Retention time	Mode	Adducts	Formula	Fragmentation Score	Theoretical Fragmentation Score	Mass Error (ppm)	KEGG Compound ID	Library ID	CAS ID	DKD1	DKD2	DKD3	DKD4	DKD5	DKD6	FMT1	FMT2	FMT3	FMT4	FMT5	FMT6	CON1	CON2	CON3	CON4	CON5	QC01	QC02	QC03	QC04
pos_1	Enantio-PAF C-16	546.353	6.68905	pos	M+Na, 2M+H, M+K, M+H, M+H-H2O	C26H54NO7P	57.8	-	-0.4662076106409001	-	-	-	3.02306e+08	3.42843e+08	3.5066e+08	6.35535e+08	4.25465e+08	5.47602e+08	4.77165e+08	3.74599e+08	3.72925e+08	3.98569e+08	2.27205e+08	5.47182e+08	5.10451e+08	4.33824e+08	5.80186e+08	5.79394e+08	4.83347e+08	4.93849e+08	5.02494e+08	5.02496e+08	5.02482e+08
pos_2	-	672.778	0.59495	pos	-	-	-	-	-	-	-	-	1.08794e+06	792262	797887	1.07213e+06	853840	912499	885729	690277	720157	857247	380634	804510	1.10207e+06	746257	1.43135e+06	1.21603e+06	869897	837758	827331	827288	828169
pos_3	-	314.779	0.52775	pos	-	-	-	-	-	-	-	-	1.88951e+06	1.50736e+06	1.38642e+06	2.04383e+06	1.32829e+06	1.67136e+06	1.62229e+06	1.23063e+06	1.27191e+06	1.51258e+06	562879	1.2666e+06	1.95369e+06	1.40715e+06	2.36133e+06	2.09145e+06	1.53735e+06	1.51191e+06	1.51248e+06	1.53116e+06	1.54375e+06
pos_4	-	226.951	0.453133	pos	-	-	-	-	-	-	-	-	1.99396e+07	1.66918e+07	1.76062e+07	1.97816e+07	1.83928e+07	1.86399e+07	1.86507e+07	1.6924e+07	1.80838e+07	1.90735e+07	1.51206e+07	1.82815e+07	1.99949e+07	1.85564e+07	2.27396e+07	2.1988e+07	1.92634e+07	1.82854e+07	1.83559e+07	1.82859e+07	1.84788e+07
pos_5	-	896.797	0.453133	pos	-	-	-	-	-	-	-	-	710233	716483	656213	826350	641946	785220	735840	553097	629627	723693	574101	697112	906969	513543	898571	962157	755843	604982	625870	642904	678657
pos_6	-	606.787	0.46815	pos	-	-	-	-	-	-	-	-	702804	556906	543804	701495	615818	664560	628692	552579	580594	615670	448066	632272	781504	659128	929369	802704	759868	622058	620139	620203	639813
pos_7	-	780.77	0.46815	pos	-	-	-	-	-	-	-	-	115759	68115.4	48748.6	100034	58833.3	80714.9	83346	71641.8	37267.1	50407.4	38070.8	37178.6	96563.4	56117.4	153336	68510.2	68532.4	63224.9	57811	63281	63286.3
pos_8	-	352.897	0.46815	pos	-	-	-	-	-	-	-	-	1.29409e+06	1.03089e+06	1.00877e+06	1.20172e+06	1.06902e+06	1.17843e+06	1.20862e+06	1.03106e+06	1.0807e+06	1.11065e+06	800160	1.07726e+06	1.33993e+06	1.04808e+06	1.51668e+06	1.43346e+06	1.27163e+06	1.14808e+06	1.14125e+06	1.13606e+06	1.16068e+06
pos_9	-	342.869	0.46815	pos	-	-	-	-	-	-	-	-	718669	665770	645022	759782	693483	715152	673152	619101	607262	630446	468334	712100	814074	652192	975371	899060	748107	653857	655706	653851	662672
pos_10	-	216.923	0.46815	pos	-	-	-	-	-	-	-	-	4.37348e+06	4.09239e+06	4.07393e+06	4.61545e+06	4.17678e+06	4.47138e+06	4.21797e+06	3.85055e+06	3.97544e+06	4.06632e+06	3.22236e+06	4.28842e+06	4.85002e+06	4.30881e+06	5.70497e+06	5.5928e+06	4.55059e+06	4.02214e+06	4.02216e+06	4.04573e+06	4.06207e+06
pos_11	-	219.083	0.475633	pos	-	-	-	-	-	-	-	-	555588	313152	547677	673957	1.0107e+06	881787	746331	1.16783e+06	1.07463e+06	510750	230692	470406	1.22691e+06	1.75226e+06	1.48537e+06	1.17721e+06	836957	819303	815744	822820	830566
pos_12	-	738.678	0.475633	pos	-	-	-	-	-	-	-	-	297134	324357	273149	361491	315027	330826	287806	261816	276657	275841	216783	365467	399108	281129	492231	525400	350230	295220	300828	303654	305037
pos_13	-	334.837	0.483117	pos	-	-	-	-	-	-	-	-	536876	587215	518505	659114	519443	618987	574329	440634	410956	483728	317899	482248	638707	492076	764346	757718	519456	496453	499744	496464	508159
pos_14	-	332.84	0.483117	pos	-	-	-	-	-	-	-	-	423582	460198	399571	478962	385958	489875	434679	333603	313389	400902	260316	378967	483162	369643	589432	550982	416282	388878	389069	393629	393569
pos_15	-	203.052	0.505467	pos	-	-	-	-	-	-	-	-	6.56839e+07	4.52257e+07	5.66989e+07	6.65873e+07	6.8046e+07	7.76044e+07	7.6916e+07	7.56823e+07	7.87493e+07	9.15374e+07	5.42423e+07	4.10014e+07	3.26839e+07	2.98954e+07	3.7316e+07	2.86088e+07	5.65225e+07	5.98666e+07	6.06873e+07	6.11757e+07	6.117e+07
pos_16	-	492.649	0.52775	pos	-	-	-	-	-	-	-	-	809527	613424	573897	884392	531117	715781	686887	467853	487840	583389	176382	499919	848704	554773	1.08153e+06	930600	605587	601582	594477	624507	613723
pos_17	-	780.446	0.52775	pos	-	-	-	-	-	-	-	-	1.19614e+06	950030	783538	1.28389e+06	791897	1.03283e+06	1.06101e+06	781028	758712	910484	205330	704591	1.31771e+06	814115	1.73517e+06	1.4976e+06	920025	898865	893898	936983	910682
pos_18	-	604.573	0.52775	pos	-	-	-	-	-	-	-	-	844092	642269	565340	805394	517364	627538	655746	482861	467613	615145	172582	560882	909692	596513	1.0835e+06	933582	670829	627514	651930	643112	657773
pos_19	-	304.1	0.520383	pos	-	-	-	-	-	-	-	-	35647.5	52162.5	192612	54330.3	226295	169856	107820	510443	527090	170938	13448.3	71932.2	24241.6	50634	68493.5	11981.2	78478.9	145097	145111	146641	150575
pos_20	-	136.048	0.505467	pos	-	-	-	-	-	-	-	-	1.57639e+06	1.34053e+06	1.44408e+06	1.61379e+06	1.87799e+06	2.3574e+06	2.17171e+06	2.35548e+06	2.19501e+06	2.30628e+06	2.59288e+06	1.412e+06	1.10681e+06	2.36e+06	985704	1.19503e+06	1.6057e+06	1.82556e+06	1.8415e+06	1.82575e+06	1.87588e+06
pos_21	-	216.923	0.6024	pos	-	-	-	-	-	-	-	-	6.1501e+06	5.34647e+06	5.45878e+06	6.26546e+06	5.44212e+06	5.91387e+06	5.70402e+06	4.87365e+06	5.09449e+06	5.35121e+06	3.54437e+06	5.60984e+06	6.39165e+06	5.38084e+06	7.78134e+06	7.27173e+06	5.69268e+06	5.24546e+06	5.23247e+06	5.21356e+06	5.2525e+06
pos_22	-	400.828	0.6024	pos	-	-	-	-	-	-	-	-	1.06484e+06	986723	930144	1.18314e+06	952807	1.07297e+06	1.05034e+06	847513	836901	918042	511111	932547	1.10288e+06	876755	1.39042e+06	1.29439e+06	967650	890356	886979	886975	893854
pos_23	-	780.663	0.609883	pos	-	-	-	-	-	-	-	-	436720	432582	358770	593387	412917	494168	457496	326440	278432	365099	121019	345425	527972	348278	701182	582395	358503	359825	350146	349575	354536
pos_24	-	636.656	0.617333	pos	-	-	-	-	-	-	-	-	402695	476207	354211	445802	343994	531333	501467	284905	210304	320558	146050	312908	513744	495002	549180	569799	383371	346908	347010	346961	326528
pos_25	-	314.779	0.624783	pos	-	-	-	-	-	-	-	-	746062	787134	689784	1.00802e+06	698993	1.09308e+06	863468	649748	540029	658363	375271	550665	835967	564584	1.02748e+06	1.05963e+06	764363	646999	642716	657139	642586
pos_26	-	309.129	0.632233	pos	-	-	-	-	-	-	-	-	520496	642705	1.64654e+06	702436	1.20998e+06	699714	1.1382e+06	2.02518e+06	1.63332e+06	1.36558e+06	78232.4	895391	362190	388419	638918	226343	900243	967897	967947	964151	960209
pos_27	-	450.754	0.617333	pos	-	-	-	-	-	-	-	-	300186	383308	294003	404205	295047	390707	350043	254410	179242	267647	151016	251437	343198	281922	419040	354404	252633	255316	251820	252992	251807
pos_28	-	392.796	0.609883	pos	-	-	-	-	-	-	-	-	591555	646745	553372	719812	557743	696003	658800	496284	399471	506952	285278	514253	648858	539393	760454	711772	502657	480426	480426	478503	479544
pos_29	-	194.081	2.99688	pos	-	-	-	-	-	-	-	-	1.87604e+06	1.4127e+06	772251	685513	864578	426728	597641	472304	388961	1.06729e+06	7.39722e+06	436256	366933	639723	357962	484680	447296	999980	1.0016e+06	1.01185e+06	999981
pos_30	-	599.615	2.82992	pos	-	-	-	-	-	-	-	-	1.2657e+06	2.44159e+06	506792	1.35399e+06	5.3712e+06	6.33281e+06	9.15767e+06	6.25433e+06	6.13159e+06	4.89892e+06	9.66802e+06	7.82669e+06	1.8895e+07	4.48319e+07	2.11703e+07	1.90347e+07	300645	6.43081e+06	6.56608e+06	6.43071e+06	6.43049e+06
pos_31	-	302.121	0.669567	pos	-	-	-	-	-	-	-	-	60188.4	127750	147889	206217	200457	229972	209177	497985	888791	151939	1253.26	137889	41117.1	20210.2	130722	51643.4	150018	185951	186987	182513	187058
pos_32	-	820.869	3.52945	pos	-	-	-	-	-	-	-	-	2.01719e+07	1.80491e+07	4.01965e+07	5.63744e+06	6.52534e+06	9.61521e+06	1.22007e+07	2.35588e+07	2.82761e+06	2.37658e+06	1.87404e+06	2.28499e+07	1.24743e+07	2.87012e+07	1.01122e+07	1.61851e+07	2.35781e+07	1.79512e+07	1.82814e+07	1.82749e+07	1.81879e+07
pos_33	-	206.081	3.90198	pos	-	-	-	-	-	-	-	-	585912	570638	491393	530479	368928	442334	359815	381109	384170	367460	428027	692626	274325	271774	195296	204523	621181	414594	408713	416611	417777
pos_35	-	228.042	5.30413	pos	-	-	-	-	-	-	-	-	317927	436883	345532	117679	116894	98571.2	117936	37298.5	112199	124569	4021.08	468747	564350	130266	452442	173995	321644	211005	202403	202377	202358
pos_36	-	425.102	3.5219	pos	-	-	-	-	-	-	-	-	42873.7	19570.2	2009.52	765.681	4458.73	0	0	0	0	5776.88	678348	0	0	0	0	0	0	5769.41	5805.53	5497.72	4332.41
pos_37	-	197.09	0.684567	pos	-	-	-	-	-	-	-	-	340434	269379	215443	197845	169468	230351	175963	173541	331376	140353	16392.3	308121	460626	192941	351128	233139	306319	257882	257891	258676	265956
pos_38	-	228.196	5.94828	pos	-	-	-	-	-	-	-	-	538166	500056	697857	530511	543093	551686	548638	538897	551869	561076	585895	549818	588170	599999	630760	660030	542109	526742	564062	555938	563442
pos_39	-	202.144	6.12193	pos	-	-	-	-	-	-	-	-	104205	111261	232409	140477	83637.3	115493	149272	119176	116804	107195	184303	229088	96346.9	94645.8	79551.5	91946.6	160474	118094	118688	118096	119525
pos_40	-	300.199	6.0843	pos	-	-	-	-	-	-	-	-	92809.5	104179	354963	244610	39394.9	141860	82447.4	91628.5	130362	64311	240500	60399.8	42623.4	102799	79051.8	203792	57029.4	99937.3	95439.4	95431.6	95432.4
pos_41	12-Ketodeoxycholic acid	355.263	6.21173	pos	M+H-2H2O, M+H, M+NH4, M+H-H2O	C24H38O4	-	71.9	-0.24713752743826	-	HMDB0000328	5130-29-0	1.5757e+06	2.77343e+06	9.04923e+06	1.73859e+06	726572	830954	100107	127684	103985	90242.3	332177	336503	54749.6	52056.8	34380.6	46337.6	541413	1.1467e+06	1.1474e+06	1.15992e+06	1.14669e+06
pos_42	-	228.196	6.19682	pos	-	-	-	-	-	-	-	-	2.31274e+06	2.00335e+06	2.1072e+06	2.03358e+06	2.11475e+06	2.22129e+06	2.35911e+06	2.26955e+06	2.31311e+06	2.41489e+06	2.49752e+06	2.24242e+06	2.32028e+06	2.39893e+06	2.2855e+06	2.38078e+06	2.0507e+06	2.16405e+06	2.22154e+06	2.22144e+06	2.22135e+06
pos_43	-	860.677	0.59495	pos	-	-	-	-	-	-	-	-	311501	232920	197143	284764	207824	187414	246549	151515	127829	183067	96000.9	231861	307890	186255	446282	346562	208302	234687	222402	228740	238702
pos_44	PC(16:0/0:0)[U]	496.34	6.34585	pos	M+H, 2M+H, M+Na, M+H-H2O	C24H50NO7P	80.0	-	-0.4365741317849001	-	-	-	3.66315e+08	3.69928e+08	4.13594e+08	6.29202e+08	4.80414e+08	5.53712e+08	5.88228e+08	4.44326e+08	4.19297e+08	5.17408e+08	2.90878e+08	4.87896e+08	6.14347e+08	5.14347e+08	6.18513e+08	5.55021e+08	5.14331e+08	4.73331e+08	4.7423e+08	4.86431e+08	4.78373e+08
pos_45	-	542.322	6.44278	pos	-	-	-	-	-	-	-	-	4.98662e+08	4.65827e+08	4.50938e+08	4.81959e+08	4.33038e+08	5.30422e+08	4.72142e+08	5.65486e+08	6.76987e+08	5.63202e+08	2.60284e+08	4.3921e+08	4.75002e+08	4.74842e+08	5.77162e+08	5.42023e+08	3.78559e+08	5.02422e+08	5.06455e+08	5.06458e+08	5.06456e+08
pos_46	LysoPE(20:4(8Z,11Z,14Z,17Z)/0:0)	502.292	6.42785	pos	M+Na, M+2Na-H, M+H, M+H-H2O	C25H44NO7P	59.8	-	-0.149912158392324	-	HMDB0011518;LMGP02050067	-	8.31934e+06	7.54211e+06	8.75421e+06	1.15035e+07	1.17059e+07	1.27482e+07	1.07576e+07	1.31518e+07	1.16776e+07	1.54681e+07	1.17509e+07	8.21753e+06	1.96068e+06	3.75199e+06	2.25538e+06	4.84743e+06	9.2137e+06	9.85514e+06	9.83545e+06	9.78288e+06	9.85508e+06
pos_47	-	496.339	6.52485	pos	-	-	-	-	-	-	-	-	1.84142e+08	2.06881e+08	2.30719e+08	4.09997e+08	2.66935e+08	3.51025e+08	3.57149e+08	2.55096e+08	2.34041e+08	3.10015e+08	1.30701e+08	2.63817e+08	3.4851e+08	2.70443e+08	3.37967e+08	3.04268e+08	2.69987e+08	2.77767e+08	2.7818e+08	2.7777e+08	2.80083e+08
pos_48	-	477.354	6.64425	pos	-	-	-	-	-	-	-	-	50071.5	52909.6	150113	83809.7	53129.8	54799.2	78545.3	54153.6	72702.9	64350.7	84399.7	96507	32779.4	32542.7	29652.6	29133	76516.1	72077.6	72080.3	67160.8	70668.6
pos_49	-	568.339	6.38312	pos	-	-	-	-	-	-	-	-	7.8294e+07	1.27376e+08	1.30069e+08	1.93957e+08	8.56076e+07	1.34815e+08	1.5585e+08	1.10717e+08	8.60253e+07	1.70063e+08	7.95206e+07	1.97829e+08	1.03773e+08	9.30724e+07	1.32e+08	1.33933e+08	1.93281e+08	1.24456e+08	1.24896e+08	1.2629e+08	1.24462e+08
pos_50	-	802.718	0.59495	pos	-	-	-	-	-	-	-	-	311475	196943	186443	258118	212575	210169	235520	154652	175948	223456	90266.1	229425	313419	166789	406295	317331	225284	226795	206247	226955	227001
pos_51	-	212.999	0.8197	pos	-	-	-	-	-	-	-	-	120431	160422	203686	122426	66154.7	189451	192953	141682	54941.6	41821.8	13206.1	236135	44984	83450	34086.3	49862.6	151326	98941.6	101404	107639	98980.5
pos_52	-	685.436	7.41973	pos	-	-	-	-	-	-	-	-	4.07944e+06	3.18943e+06	3.21711e+06	3.94218e+06	3.84324e+06	3.66451e+06	4.0276e+06	3.71831e+06	4.00785e+06	4.08221e+06	3.74975e+06	3.59591e+06	4.21847e+06	4.59987e+06	4.89665e+06	4.52064e+06	3.82786e+06	2.13226e+06	2.15402e+06	2.15409e+06	2.06085e+06
pos_53	Glutathione, oxidized	307.083	0.8272	pos	M+2H, M+H, M+2Na-H, M+Na	C20H32N6O12S2	64.1	-	-0.32811114573924	-	-	-	312503	1.79375e+06	267126	246177	1.33779e+06	686927	397490	1.40251e+06	224859	435268	1.27558e+06	849129	355299	1.73855e+06	138855	334916	1.02813e+06	684106	688296	687900	679478
pos_54	-	685.436	7.84938	pos	-	-	-	-	-	-	-	-	5.58235e+06	5.0166e+06	4.53648e+06	5.44609e+06	5.63846e+06	4.37634e+06	5.56469e+06	5.47307e+06	6.2336e+06	5.98163e+06	5.07913e+06	6.01107e+06	6.87715e+06	6.03523e+06	6.47162e+06	6.83396e+06	5.63916e+06	3.70817e+06	3.81315e+06	3.65424e+06	3.65212e+06
pos_55	-	130.05	0.864567	pos	-	-	-	-	-	-	-	-	1.5252e+06	1.59341e+06	1.79875e+06	1.33656e+06	2.26518e+06	1.48436e+06	1.65806e+06	1.69501e+06	1.43142e+06	2.02508e+06	2.94834e+06	1.70707e+06	1.55971e+06	1.88362e+06	1.18093e+06	1.19109e+06	1.78873e+06	1.39265e+06	1.38643e+06	1.39989e+06	1.40857e+06
pos_56	-	280.139	0.864567	pos	-	-	-	-	-	-	-	-	693892	1.87579e+06	2.67565e+06	2.70028e+06	2.53958e+06	3.38659e+06	2.81076e+06	7.0479e+06	1.05742e+07	2.14186e+06	345585	2.49296e+06	656152	523177	1.73488e+06	723004	2.4969e+06	2.64576e+06	2.53336e+06	2.55908e+06	2.53317e+06
pos_57	-	165.087	8.32478	pos	-	-	-	-	-	-	-	-	1.72582e+06	1.59108e+06	1.63833e+06	1.66403e+06	1.56584e+06	1.62208e+06	1.61233e+06	1.595e+06	1.68411e+06	1.68857e+06	1.61952e+06	1.65153e+06	1.79837e+06	1.84115e+06	1.96346e+06	1.91269e+06	1.68947e+06	1.621e+06	1.62152e+06	1.63025e+06	1.64355e+06
pos_58	-	115.05	0.804683	pos	-	-	-	-	-	-	-	-	306943	466258	941936	610398	540787	523023	834757	946608	602360	741682	1.66152e+06	436937	375192	808059	290280	606741	445893	520855	519086	517472	515836
pos_59	-	790.692	0.59495	pos	-	-	-	-	-	-	-	-	593762	419472	450614	650304	428368	539847	501793	351910	374720	441032	140361	389996	688420	358497	939656	798159	476811	450778	444881	446268	450245
pos_60	-	740.765	0.59495	pos	-	-	-	-	-	-	-	-	990819	679238	650964	866505	724713	669094	736376	540723	637880	705967	315404	738345	977295	630199	1.27932e+06	1.09368e+06	696619	717886	699009	708116	718090
pos_61	-	420.885	0.59495	pos	-	-	-	-	-	-	-	-	1.51956e+06	849820	910245	1.12754e+06	1.09045e+06	900362	1.0373e+06	789673	1.05526e+06	1.09836e+06	616434	1.17083e+06	1.31364e+06	899876	1.69511e+06	1.38663e+06	1.12373e+06	1.11477e+06	1.08468e+06	1.08488e+06	1.08754e+06
pos_62	-	352.898	0.59495	pos	-	-	-	-	-	-	-	-	1.60084e+06	1.0824e+06	1.09172e+06	1.22261e+06	1.23163e+06	1.05422e+06	1.17735e+06	942097	1.1965e+06	1.25163e+06	670178	1.28004e+06	1.44925e+06	1.04853e+06	1.8394e+06	1.55755e+06	1.23669e+06	1.21615e+06	1.18846e+06	1.18516e+06	1.18541e+06
pos_63	-	220.118	1.64002	pos	-	-	-	-	-	-	-	-	1.89161e+06	2.18175e+06	1.94572e+06	1.92542e+06	2.69101e+06	2.10208e+06	1.66036e+06	2.15989e+06	1.96274e+06	1.73663e+06	2.26044e+06	1.93971e+06	869856	1.02207e+06	615640	440470	2.43969e+06	1.53882e+06	1.69848e+06	1.74531e+06	1.74529e+06
pos_64	-	276.878	0.59495	pos	-	-	-	-	-	-	-	-	209118	213136	200248	223605	236199	219698	204542	220217	143291	264431	456633	213953	197997	217436	233501	235070	206311	197319	197052	197051	197219
pos_65	-	166.086	1.775	pos	-	-	-	-	-	-	-	-	1.55628e+07	1.78645e+07	2.59428e+07	1.7006e+07	1.54087e+07	1.85904e+07	1.72622e+07	2.743e+07	2.94471e+07	1.83304e+07	9.55412e+06	2.24983e+07	1.53835e+07	2.90617e+07	1.18423e+07	1.22589e+07	2.22767e+07	1.74881e+07	1.74772e+07	1.74881e+07	1.72797e+07
pos_66	-	226.951	0.59495	pos	-	-	-	-	-	-	-	-	4.46403e+06	3.02941e+06	3.3598e+06	3.57783e+06	3.583e+06	3.27784e+06	3.35019e+06	2.87642e+06	3.62633e+06	3.57784e+06	2.4889e+06	3.72428e+06	4.17149e+06	3.47372e+06	5.05308e+06	4.52651e+06	3.60834e+06	3.56707e+06	3.52316e+06	3.50979e+06	3.5679e+06
pos_67	Pantothenic Acid	220.118	1.97862	pos	M+H, M+Na, M+H-H2O, M+H-2H2O	C9H17NO5	87.8	-	0.20556551216889	C00864	HMDB0000210	79-83-4	2.06576e+06	2.33541e+06	2.09116e+06	1.96836e+06	2.75631e+06	2.12406e+06	1.63026e+06	2.19011e+06	1.86438e+06	1.62443e+06	2.9273e+06	1.88004e+06	707696	859610	472676	341645	2.39155e+06	1.58614e+06	1.68799e+06	1.67309e+06	1.68724e+06
pos_68	-	200.047	2.05348	pos	-	-	-	-	-	-	-	-	1.16676e+08	9.80671e+07	1.01519e+08	1.11487e+08	1.07487e+08	1.17263e+08	1.14914e+08	1.03545e+08	1.12423e+08	1.15977e+08	1.22247e+08	1.05107e+08	1.12883e+08	1.29373e+08	1.24523e+08	1.34457e+08	1.09602e+08	9.99333e+07	9.99362e+07	1.00644e+08	1.00445e+08
pos_69	-	90.9771	0.59495	pos	-	-	-	-	-	-	-	-	2.49807e+06	2.0571e+06	2.28275e+06	2.33659e+06	2.23858e+06	2.23312e+06	2.20324e+06	1.99268e+06	2.27879e+06	2.17531e+06	1.68327e+06	2.40743e+06	2.66394e+06	2.46083e+06	3.13584e+06	2.95517e+06	2.36754e+06	2.23209e+06	2.21929e+06	2.21931e+06	2.22132e+06
pos_70	-	869.708	0.46815	pos	-	-	-	-	-	-	-	-	146172	98305.4	87152.3	167440	115325	104359	77078.8	113382	59872.5	94409.3	36664.7	96150.1	127273	90054.3	199241	108705	73866	91703	87405	80078.9	91729
pos_71	-	866.71	0.46815	pos	-	-	-	-	-	-	-	-	283634	198664	189516	256930	223914	197436	213978	203210	161768	175903	105995	202865	271005	179617	386772	269647	218149	208985	190363	203293	209213
pos_72	-	200.047	2.41662	pos	-	-	-	-	-	-	-	-	1.5883e+08	1.34879e+08	1.43591e+08	1.48666e+08	1.48736e+08	1.58935e+08	1.57545e+08	1.52034e+08	1.59647e+08	1.61993e+08	1.52714e+08	1.38474e+08	1.39397e+08	1.57907e+08	1.58545e+08	1.65769e+08	1.38512e+08	1.3246e+08	1.29735e+08	1.30673e+08	1.29438e+08
pos_73	-	599.615	2.52068	pos	-	-	-	-	-	-	-	-	1.29319e+06	2.5237e+06	461873	1.31827e+06	5.75357e+06	6.29238e+06	9.37624e+06	6.40627e+06	6.16367e+06	4.94656e+06	8.84839e+06	7.86672e+06	2.10775e+07	5.00931e+07	2.16999e+07	2.03295e+07	158593	7.13641e+06	7.14724e+06	7.24735e+06	7.24543e+06
pos_74	-	802.719	0.46815	pos	-	-	-	-	-	-	-	-	238300	191338	116411	191119	158023	128184	144343	146384	98782.6	134275	152448	238300	158360	161529	252707	142897	180304	182024	174372	158424	184311
pos_75	-	214.107	2.61822	pos	-	-	-	-	-	-	-	-	44931.2	50541.6	43841.5	47160.7	43392	46595	47518.6	61792	40905.9	56532.6	1.49498e+06	74135.7	30161.9	42237.8	27475.6	31433.2	64107.9	79912.2	80169	80780.4	81018.5
pos_76	-	90.9771	0.453133	pos	-	-	-	-	-	-	-	-	3.30001e+06	2.8728e+06	3.01878e+06	3.23366e+06	3.06306e+06	3.11859e+06	3.09137e+06	2.90814e+06	3.14685e+06	3.20406e+06	2.79456e+06	3.18946e+06	3.35074e+06	3.2703e+06	3.80723e+06	3.74258e+06	3.25455e+06	3.07009e+06	3.0528e+06	3.05691e+06	3.07003e+06
pos_77	-	309.166	0.408033	pos	-	-	-	-	-	-	-	-	301934	383515	744236	306427	618230	366299	607931	1.00997e+06	782073	489616	59129.9	207044	298372	237855	650420	406372	237003	432310	432304	439922	432307
pos_78	-	792.779	0.453133	pos	-	-	-	-	-	-	-	-	122051	251518	204816	144173	212063	208446	179059	185649	193595	194736	315291	190801	209700	121903	187219	177928	192276	139505	144822	160968	124176
pos_79	-	830.807	0.460667	pos	-	-	-	-	-	-	-	-	342403	340824	331202	366000	267383	372512	390505	292009	330795	335793	449023	364476	404475	257831	386562	454652	377368	324226	347388	338480	347322
pos_80	-	1032.77	0.460667	pos	-	-	-	-	-	-	-	-	237467	207936	193925	331054	212795	219553	232201	175231	176325	219499	173874	194843	280076	168763	338580	261519	243149	201434	208128	187822	211478
pos_81	-	924.67	0.46815	pos	-	-	-	-	-	-	-	-	100277	124159	101511	142294	83160.6	80980.1	94619.2	78213.7	83808.9	107873	40454.6	111045	118768	67204.5	154359	148340	131719	100015	106909	83234.3	110684
pos_82	-	458.786	0.475633	pos	-	-	-	-	-	-	-	-	473903	501960	466496	530842	455353	479246	465780	388111	370261	442687	388541	507616	521948	434137	660735	629917	460485	436410	429970	432439	441207
pos_83	-	720.707	0.475633	pos	-	-	-	-	-	-	-	-	250396	235864	232064	265630	230856	205525	233306	181774	225715	206820	198942	280036	299634	236811	355553	349017	259798	230386	230260	237677	233869
pos_84	-	712.675	0.475633	pos	-	-	-	-	-	-	-	-	392302	413490	364903	456055	371008	418024	338155	303106	284686	316113	223814	375187	468429	355406	588206	619920	373974	336430	343774	345927	345954
pos_85	-	586.729	0.475633	pos	-	-	-	-	-	-	-	-	492947	518426	467782	562617	456723	502943	496946	395834	323601	408344	302013	496971	608403	456490	692451	707863	530745	438791	435530	438786	429178
pos_86	-	400.828	0.475633	pos	-	-	-	-	-	-	-	-	755362	769913	709743	854405	721056	793508	757062	656220	635055	701053	561547	752239	851216	711124	1.04865e+06	1.01824e+06	790532	687930	687924	691105	695658
pos_87	-	936.695	0.46815	pos	-	-	-	-	-	-	-	-	276548	163105	129817	197617	240624	158464	194776	200694	166176	196348	171985	210703	226421	228112	403727	145760	204301	216127	185345	216265	208466
pos_88	-	876.739	0.46815	pos	-	-	-	-	-	-	-	-	197239	106448	100783	185780	133475	125607	150660	108704	116632	117206	116226	108761	165523	95486.5	266170	147741	151023	143884	142042	143889	138132
pos_89	-	498.901	0.453133	pos	-	-	-	-	-	-	-	-	5.7726e+06	4.64239e+06	4.85298e+06	5.55887e+06	5.15062e+06	5.0951e+06	5.31605e+06	4.72246e+06	4.96218e+06	5.5529e+06	4.64258e+06	5.46485e+06	5.80166e+06	5.07236e+06	6.30969e+06	6.20254e+06	5.37869e+06	5.23522e+06	5.343e+06	5.31955e+06	5.34284e+06
pos_90	-	362.926	0.453133	pos	-	-	-	-	-	-	-	-	5.98254e+06	4.82416e+06	5.08739e+06	5.69906e+06	5.30942e+06	5.20915e+06	5.41672e+06	4.89838e+06	5.25145e+06	5.57355e+06	5.15402e+06	5.72252e+06	5.81121e+06	5.30189e+06	6.48889e+06	6.2876e+06	5.68554e+06	5.46103e+06	5.5178e+06	5.46147e+06	5.48772e+06
pos_91	-	294.939	0.453133	pos	-	-	-	-	-	-	-	-	1.64605e+06	1.27642e+06	1.35155e+06	1.38079e+06	1.38972e+06	1.25586e+06	1.40197e+06	1.28375e+06	1.38459e+06	1.54903e+06	1.77524e+06	1.69707e+06	1.48729e+06	1.4376e+06	1.66731e+06	1.64764e+06	1.52924e+06	1.47729e+06	1.50901e+06	1.48939e+06	1.49474e+06
pos_92	-	798.723	0.46815	pos	-	-	-	-	-	-	-	-	321782	231479	196875	295076	251390	318108	325688	215900	226535	255768	149808	206208	308300	227419	483193	308593	298217	270481	267143	279882	267126
pos_93	-	790.691	0.46815	pos	-	-	-	-	-	-	-	-	258730	267912	237785	379287	256894	339208	318412	242670	194201	237162	86297.6	254128	423194	211090	451529	397255	337402	255205	257340	260045	260029
pos_94	-	756.737	0.46815	pos	-	-	-	-	-	-	-	-	194414	124746	130235	121988	138072	102140	130302	143327	135777	159528	155981	217070	147443	151935	219622	143014	174255	157823	157814	139320	157823
pos_95	-	742.762	0.46815	pos	-	-	-	-	-	-	-	-	541938	413796	390290	572180	434434	548520	578334	441372	468445	464276	249899	443733	647166	461425	735569	561202	538519	491296	490646	493048	495379
pos_96	-	614.819	0.46815	pos	-	-	-	-	-	-	-	-	741958	622901	595975	756168	656287	720875	706516	600874	627368	643700	420506	642401	849767	622796	1.01248e+06	879870	770898	677058	673145	681158	684066
pos_97	-	82.0144	0.400467	pos	-	-	-	-	-	-	-	-	70672.8	84150.6	94829.6	81681.7	63392.3	92320.5	83266	95890.1	136780	74215.8	111868	90698.7	61651.7	115149	62926	63950.6	94454.4	91858.4	90357.3	94571	92664.4
pos_98	-	546.831	0.46815	pos	-	-	-	-	-	-	-	-	619707	547828	545745	630408	572338	604561	592104	537193	547927	564892	396086	566080	673060	553161	812888	720342	660443	582960	570574	583051	582974
pos_99	-	538.799	0.46815	pos	-	-	-	-	-	-	-	-	600607	559439	527072	667360	579014	602552	588374	537946	512278	540441	387603	591720	729096	608197	845600	779926	663613	574940	580671	579152	579404
pos_100	-	422.882	0.46815	pos	-	-	-	-	-	-	-	-	339995	237581	283168	313652	283542	296268	329924	275681	287861	322839	204365	307881	376481	330166	388815	363241	368952	302595	296623	304321	304296
pos_101	-	420.885	0.46815	pos	-	-	-	-	-	-	-	-	1.09207e+06	879222	875396	1.01044e+06	934183	1.02239e+06	1.06748e+06	890849	944983	1.01125e+06	710735	945082	1.17286e+06	891609	1.26151e+06	1.21266e+06	1.08184e+06	976874	986163	980676	976843
pos_102	-	254.899	0.460667	pos	-	-	-	-	-	-	-	-	25468	61272.9	61595	14983.8	95219.8	27861.4	8457.44	99653	5433.19	150567	600878	84513.4	7456.69	101206	1328.48	22750.5	57075.8	58928.4	62233.1	61098.7	62773.7
pos_103	-	508.713	0.483117	pos	-	-	-	-	-	-	-	-	386624	475795	329393	450673	337012	432177	408206	265171	215322	321851	206089	290303	434518	296337	506095	508676	327898	322551	328264	326037	329695
pos_104	-	644.688	0.483117	pos	-	-	-	-	-	-	-	-	378518	436037	345282	443896	356141	393750	365934	301531	278836	326609	236714	350103	468005	356887	575686	568137	382663	305161	342979	342564	336019
pos_105	-	770.634	0.483117	pos	-	-	-	-	-	-	-	-	287106	334536	270594	350440	252652	323359	278199	208782	180350	220547	166562	335772	371037	256707	478851	479561	280904	263365	263362	266632	264647
pos_106	-	225.034	0.490583	pos	-	-	-	-	-	-	-	-	492134	357573	457262	484615	551522	545863	541907	581453	581354	661314	490615	341120	238199	234699	286091	228608	436076	457815	457823	457803	467019
pos_107	-	702.647	0.490583	pos	-	-	-	-	-	-	-	-	324396	385562	277373	396517	278920	394433	323438	219529	155546	254659	118884	246535	409665	315767	527839	509919	274542	266670	266686	283177	266737
pos_108	-	566.672	0.490583	pos	-	-	-	-	-	-	-	-	312992	369859	233661	307316	253792	349089	315956	169785	133249	235189	149850	227188	340500	235104	415858	384611	263438	252682	250400	251054	254042
pos_109	-	634.659	0.483117	pos	-	-	-	-	-	-	-	-	292176	355556	222518	302253	207052	317913	311759	163071	135860	250049	146218	236305	362886	305422	391217	425138	235241	252892	251880	251913	258919
pos_110	L-3-Cyanoalanine	132.077	0.512933	pos	M+NH4, M+CH3OH+H, M+H	C4H6N2O2	-	52.3	-0.240140531860023	C02512	HMDB0060245	-	4.70052e+06	5.68792e+06	8.18158e+06	5.10741e+06	6.65062e+06	6.89749e+06	6.55901e+06	7.88789e+06	6.39784e+06	7.99769e+06	4.45435e+06	8.04179e+06	6.95224e+06	2.18254e+07	4.94826e+06	6.90802e+06	8.16809e+06	6.74437e+06	6.76815e+06	6.83293e+06	6.83228e+06
pos_111	-	332.039	0.512933	pos	-	-	-	-	-	-	-	-	754746	1.13579e+06	1.97451e+06	759962	1.34596e+06	935708	1.2448e+06	2.09232e+06	1.71082e+06	2.02408e+06	85113.6	948391	337506	1.1445e+06	609776	377975	747980	1.25881e+06	1.25881e+06	1.26968e+06	1.27796e+06
pos_112	-	584.732	0.483117	pos	-	-	-	-	-	-	-	-	341739	370614	299102	381982	319294	349277	322578	258366	222557	294423	263244	326609	414469	339680	499545	511908	333585	306829	312109	331526	314872
pos_113	-	198.085	0.520383	pos	-	-	-	-	-	-	-	-	263374	216298	311566	350159	311146	356851	294107	491073	660002	293115	372518	297700	177877	300183	149783	168444	376474	343280	343267	345343	350605
pos_114	-	784.44	0.52775	pos	-	-	-	-	-	-	-	-	908742	702119	595180	1.16684e+06	625818	1.03276e+06	939043	610343	558946	666741	51562.8	464872	1.17218e+06	599924	1.43487e+06	1.17935e+06	712291	690122	720012	720659	720286
pos_115	-	842.595	0.52775	pos	-	-	-	-	-	-	-	-	338904	189881	173456	339799	226450	362914	289477	165661	149887	204081	0	119254	380730	138887	455675	310822	242596	205467	208718	205546	213551
pos_116	-	197.089	0.535217	pos	-	-	-	-	-	-	-	-	130850	113081	140597	65234.7	70056.3	78723.7	60066.1	73848.6	116749	63692	0	139158	205875	124838	144497	102345	129854	105203	107276	108275	108259
pos_117	-	338.806	0.535217	pos	-	-	-	-	-	-	-	-	0	11432.5	6948.3	0	35385.5	0	0	33094.6	0	56426.6	200082	32828.4	0	35304.3	0	3139.03	16630.4	16316.3	16372.1	23259.6	17425.9
pos_118	-	782.443	0.52775	pos	-	-	-	-	-	-	-	-	1.17762e+06	873325	788827	1.41953e+06	808440	1.05046e+06	1.06059e+06	762957	795426	977503	194224	727086	1.39858e+06	823685	1.75741e+06	1.53278e+06	915054	881429	914217	913027	913920
pos_119	-	144.065	0.52775	pos	-	-	-	-	-	-	-	-	43172.3	35948.1	61015.2	47055.7	77610.1	75691.1	47571.2	77981.3	87545.8	55246.9	81241.3	59143.3	82790.5	77473.1	67891.4	58745.5	69231.3	72842	73978.2	75624.6	76736.2
pos_120	-	610.564	0.52775	pos	-	-	-	-	-	-	-	-	368244	279905	253312	382665	249428	302945	303048	212854	231172	267411	101640	250306	387541	251972	485467	417115	282412	276173	280650	276379	295755
pos_121	-	291.155	0.550067	pos	-	-	-	-	-	-	-	-	32406.4	27784.8	52259	38890	44468.5	28681.8	44408.9	66283.5	55843	40774.4	71953.1	25430.6	31542.7	20458.1	50870.6	39837.6	26642.4	36640.7	35012.6	35127.8	35534.7
pos_122	-	608.567	0.52775	pos	-	-	-	-	-	-	-	-	687204	520244	444269	718582	401481	595863	548115	383508	387761	510044	120961	424066	791746	506276	948991	795889	524565	513680	520491	513999	530080
pos_123	-	344.089	2.32837	pos	-	-	-	-	-	-	-	-	789318	3.40819e+06	5.55643e+06	3.78305e+06	5.91924e+06	5.25303e+06	5.23982e+06	9.35634e+06	5.94389e+06	1.72714e+06	9.1563e+06	1.94488e+06	714020	1.26706e+06	2.59261e+06	1.20244e+06	1.90589e+06	3.3479e+06	3.40097e+06	3.37413e+06	3.31062e+06
pos_124	-	188.07	2.3657	pos	-	-	-	-	-	-	-	-	1.41872e+07	1.91581e+07	4.33956e+07	3.33521e+07	1.58682e+07	3.36938e+07	3.09918e+07	2.51363e+07	3.29539e+07	2.2516e+07	1.4809e+07	3.78446e+07	3.49096e+07	4.2604e+07	2.65055e+07	2.02585e+07	4.04087e+07	2.33561e+07	2.33562e+07	2.32847e+07	2.32808e+07
pos_125	-	222.029	2.42405	pos	-	-	-	-	-	-	-	-	192949	156368	137575	171448	209503	157881	258866	184568	135477	163351	133974	117900	141997	143761	183607	207871	126778	143421	144780	144780	139334
pos_126	-	550.608	0.52775	pos	-	-	-	-	-	-	-	-	731867	599386	491126	792389	458527	612517	578724	417993	447599	547659	147655	464457	801084	559076	988375	842219	567328	576350	559627	583127	590185
pos_127	-	546.614	0.52775	pos	-	-	-	-	-	-	-	-	1.00839e+06	796562	742560	1.06094e+06	663342	818798	799771	586331	661685	776272	237043	720096	1.07094e+06	744136	1.28736e+06	1.16271e+06	786121	783606	795117	796162	801630
pos_128	-	156.984	2.55813	pos	-	-	-	-	-	-	-	-	242378	337749	272063	311072	348659	312234	321993	279850	271964	273762	2890.3	312535	326685	329193	329938	327253	297079	279019	275723	280328	280321
pos_129	-	236.089	2.62573	pos	-	-	-	-	-	-	-	-	4164.46	7486.31	3916.92	4498.22	3391.49	6142.26	3346.33	5754.94	5541.07	6440.49	511521	7289.51	7744.65	7360.15	4200.65	5633.74	4259.63	10653.3	10037.9	9430.73	9382.53
pos_130	-	188.938	2.55813	pos	-	-	-	-	-	-	-	-	1.01146e+06	3.57603e+06	1.68845e+06	707986	1.67273e+06	623310	892918	729539	921814	786320	0	1.12952e+06	880363	846749	523057	293689	1.00901e+06	1.3418e+06	1.30698e+06	1.32908e+06	1.34176e+06
pos_131	-	160.097	2.7394	pos	-	-	-	-	-	-	-	-	232550	224707	161099	196382	190671	192852	192721	267073	223750	251055	2.47558e+06	249564	137599	175925	145746	144668	256331	251721	245109	247599	238897
pos_132	-	327.201	2.70172	pos	-	-	-	-	-	-	-	-	104851	103030	49230.7	179184	86243	115226	88875	86971.3	56339.3	63217.9	23834	37898.7	42589.4	86843	73528.1	47145	10716.8	59493.8	57802.1	57768.9	56924.5
pos_133	-	362.1	2.87513	pos	-	-	-	-	-	-	-	-	1.687e+06	1.67814e+06	2.05808e+06	1.34117e+06	2.24599e+06	1.60036e+06	1.67461e+06	2.74978e+06	1.79628e+06	2.23519e+06	39705.7	716187	341081	378643	1.23394e+06	493846	793062	1.29794e+06	1.29091e+06	1.29794e+06	1.29498e+06
pos_134	-	476.307	2.92042	pos	-	-	-	-	-	-	-	-	70029.1	62263.2	35214.5	190046	95371.7	345380	91469	97270.8	72409.1	83835.7	791492	44396.3	51559.7	97624.8	80134.6	54907.7	17002.5	75439.1	81706.2	75498.2	75578
pos_135	-	388.254	2.92042	pos	-	-	-	-	-	-	-	-	124520	118887	62822.2	247441	120296	186302	104089	112130	87650.4	93583	29504.9	31371.3	54723.9	110231	99632.4	52846.6	13371	74015.7	73999.9	72201.8	66059.9
pos_136	-	156.984	3.05703	pos	-	-	-	-	-	-	-	-	137921	239869	177273	120201	183758	113426	132960	117868	146512	126069	463.799	164651	148167	144532	107031	78480.4	162404	161786	159315	159308	159317
pos_137	-	188.938	3.0645	pos	-	-	-	-	-	-	-	-	1.21189e+06	4.25989e+06	1.9789e+06	867693	1.98736e+06	760623	1.08135e+06	914363	1.17525e+06	960289	0	1.37175e+06	1.00033e+06	936692	598504	330007	1.20371e+06	1.59687e+06	1.52648e+06	1.5405e+06	1.52677e+06
pos_138	-	254.1	3.0645	pos	-	-	-	-	-	-	-	-	26802.8	31980.9	38763.2	28244.5	36818.2	41115.8	42556.6	41862.3	22183.5	38517	820398	85247.2	13868.8	29329.1	12545.1	28217.1	54957.7	62148.3	66575.7	60284.2	59817.2
pos_139	-	180.066	3.12487	pos	-	-	-	-	-	-	-	-	1.5501e+06	1.49818e+06	966031	968614	1.09023e+06	899722	814598	754477	817282	1.04433e+06	1.09867e+06	677284	690456	636622	674329	704924	625840	965666	961080	939150	967499
pos_140	-	820.869	3.155	pos	-	-	-	-	-	-	-	-	1.96177e+07	1.78473e+07	3.79948e+07	5.50584e+06	6.20499e+06	9.04753e+06	1.18331e+07	2.1728e+07	2.67144e+06	2.33079e+06	1.75981e+06	2.15531e+07	1.31074e+07	2.72282e+07	1.02037e+07	1.59867e+07	2.35641e+07	1.7786e+07	1.79382e+07	1.84447e+07	1.81874e+07
pos_141	-	192.065	3.155	pos	-	-	-	-	-	-	-	-	179259	252394	183504	147444	155662	141799	110168	187119	105807	127181	66604	72591.9	65649.6	84444.5	59346.4	83910	68179.2	147559	151148	152467	152440
pos_142	-	251.103	3.08697	pos	-	-	-	-	-	-	-	-	36947.4	160182	258778	263061	123911	230100	188310	338301	194650	104992	20962.9	155840	131213	236812	103931	235831	166755	161820	164078	165742	165745
pos_143	-	362.1	3.32897	pos	-	-	-	-	-	-	-	-	1.45746e+06	1.43348e+06	2.04604e+06	1.31112e+06	2.00438e+06	1.60499e+06	1.65609e+06	2.82381e+06	1.74232e+06	1.9607e+06	36884.2	726806	319344	369668	1.19293e+06	473004	737821	1.17547e+06	1.14239e+06	1.14247e+06	1.14251e+06
pos_144	-	564.36	3.58238	pos	-	-	-	-	-	-	-	-	76777.7	71673.8	35086.8	110865	153929	863323	97662.5	102729	82607.6	105298	8594.84	8372.33	42416.2	91328	85131.5	41959	7193.09	67645.1	70487.5	67487.3	68442.3
pos_145	-	770.345	3.63547	pos	-	-	-	-	-	-	-	-	1.9945e+06	1.99338e+06	1.38003e+07	786238	580887	719408	904527	1.56754e+06	127986	175254	59280.3	2.83763e+06	652052	1.50689e+06	360450	699038	2.69961e+06	2.56145e+06	2.59683e+06	2.61229e+06	2.57448e+06
pos_146	5-Hydroxyindoleacetic acid	192.066	3.70482	pos	M+H, M+Na, M+H-H2O	C10H9NO3	91.4	-	-0.0356779234890267	C05635	HMDB0000763	54-16-0	137660	187535	126638	83247.4	113735	88120	60624.1	109739	48055.6	78596.2	26314.3	24691.6	24929	31328.8	20271.4	29330.5	21584.1	92691.1	92689	92147.8	91168.7
pos_147	-	690.863	3.61272	pos	-	-	-	-	-	-	-	-	29402.4	58595.3	101161	388176	293998	455661	622160	408671	76461.2	87111.6	0	118035	220012	149757	408608	808593	104327	139496	134434	134421	135181
pos_148	-	307.079	3.9702	pos	-	-	-	-	-	-	-	-	81021.1	36471.1	25144.9	12310.2	39619.4	189.065	23289.9	1417.5	663.752	13602.3	484656	14239.5	46.0251	5134.43	0	4785.48	7148.82	21156.3	19489	19479.9	19482.2
pos_149	-	408.917	3.61272	pos	-	-	-	-	-	-	-	-	116228	172677	257592	636036	532021	679458	873137	661491	199813	223706	0	255695	429178	334544	676018	1.14289e+06	263450	312392	302283	303366	302319
pos_150	-	251.103	3.61272	pos	-	-	-	-	-	-	-	-	49733.2	151718	319499	345293	164353	352445	288222	434515	225244	118803	28844.6	203878	153182	288868	139862	351753	182930	177633	177641	177638	173440
pos_151	-	228.042	4.59937	pos	-	-	-	-	-	-	-	-	306102	408492	337078	108584	108964	91415	110774	32851.1	105886	114316	1087.35	446202	559344	127460	462404	171572	321337	204063	195660	202842	204088
pos_152	-	253.086	4.47808	pos	-	-	-	-	-	-	-	-	229.44	483.021	1956.56	1817.13	0	0	1900.22	375.179	0	4759.22	468024	16223.7	0	0	1066.81	4077.16	11648	20381.1	18838.7	19086.5	19470.8
pos_153	-	233.092	4.43265	pos	-	-	-	-	-	-	-	-	37113	136678	260159	67058.3	20919	56320.1	58247	9363.02	51806.6	21375.4	4734.69	384845	329926	70849.9	199100	41301.9	250501	102227	102217	102227	101179
pos_154	-	565.554	3.5219	pos	-	-	-	-	-	-	-	-	456255	381953	945367	86447.3	110407	160548	235702	492895	29508.5	20438.2	4541.7	497770	248213	681765	190018	341265	536803	397685	386617	389004	386591
pos_155	-	307.016	5.29655	pos	-	-	-	-	-	-	-	-	82929.5	116677	93146.4	24887.8	30811.5	24103.2	29352.3	5308.88	25860.4	32449.7	1696.77	136903	154811	30725.4	120052	44047	87966.2	56719.7	53493.4	54537.9	53462.9
pos_156	-	554.277	5.65278	pos	-	-	-	-	-	-	-	-	2367.07	4486.82	785708	39497.6	527.051	1978.83	757.936	56.0358	0	3.05457	24937.5	1463.04	16.3083	6149.34	0	0	3176.87	28706.4	33708.9	27991.5	29808.9
pos_157	-	273.055	3.52945	pos	-	-	-	-	-	-	-	-	157405	101502	55367.5	34124.1	49764	12315.4	23369.7	10995.8	9393.69	63945.9	458104	36685.7	23376.8	39585.6	11722.9	12768.9	31278.9	70490.9	70213.1	68818.5	70491.9
pos_158	-	194.081	3.52945	pos	-	-	-	-	-	-	-	-	2.52611e+06	1.83248e+06	1.23752e+06	1.09984e+06	1.27951e+06	785906	985226	816992	748325	1.4918e+06	9.68665e+06	867386	762984	1.12169e+06	788110	901602	844023	1.42189e+06	1.42517e+06	1.42518e+06	1.42189e+06
pos_159	-	480.278	5.83475	pos	-	-	-	-	-	-	-	-	4.13547e+06	4.25465e+06	1.31789e+08	1.08141e+07	1.73614e+06	1.93269e+06	622524	1.50147e+06	1.26421e+06	1.81093e+06	543210	4.27989e+06	527273	683061	322458	465939	1.58368e+06	7.63521e+06	7.90005e+06	8.01336e+06	8.01317e+06
pos_160	-	238.178	5.83475	pos	-	-	-	-	-	-	-	-	70056.6	57574.2	38832	60878.7	55792	61114.9	70766.3	68476.2	71879.2	62779.4	69554	60210.5	57140.1	79544	50671.1	52778.7	57154.9	62934.7	63427.1	63423.6	59968.5
pos_161	-	496.273	5.88773	pos	-	-	-	-	-	-	-	-	812965	892954	2.23988e+07	778105	473086	371558	222420	362214	321661	430624	139165	770742	279311	466853	486549	434319	648192	1.8899e+06	1.91936e+06	1.94332e+06	1.94305e+06
pos_162	-	266.173	5.91045	pos	-	-	-	-	-	-	-	-	543712	535193	731192	544815	541531	554696	565340	566576	580421	700740	520095	596690	629910	626123	706276	593871	641026	590566	590574	594428	594407
pos_163	Porson	387.171	5.97098	pos	M+Na, M+K, M+H	C22H26O6	-	68.6	0.9709468336831352	-	HMDB0030810	56222-03-8	715437	1.70236e+06	816350	2.10753e+06	286168	567659	1.45669e+06	1.39557e+06	856553	1.01409e+06	1.67523e+06	1.60966e+06	487173	194485	127075	197117	1.91037e+06	956943	948725	956949	954761
pos_164	-	552.27	6.01632	pos	-	-	-	-	-	-	-	-	975764	310418	2.28152e+06	750504	1.49064e+06	676951	1.04461e+06	999228	189240	396656	268337	6361.61	552901	1.00018e+06	499335	1.06621e+06	606091	81680.5	91529.8	81708.9	85770.2
pos_165	-	430.317	6.0692	pos	-	-	-	-	-	-	-	-	37338	60092.2	221911	42202.5	14169.1	28387	11385.8	7239.77	12595.4	7279.41	102330	46245.9	3822.17	3130.91	2445.83	1467.78	51221.5	24890.6	25334.6	25572.2	25485
pos_166	-	274.274	6.06165	pos	-	-	-	-	-	-	-	-	3.83401e+06	2.95006e+06	3.53354e+06	3.00709e+06	7.66459e+06	3.05302e+06	7.37355e+06	8.87606e+06	3.83415e+06	6.51759e+06	6.71609e+06	8.07144e+06	6.5937e+06	5.09015e+06	1.04766e+07	6.43263e+06	1.00735e+07	2.80195e+06	2.84809e+06	2.83673e+06	2.84809e+06
pos_167	-	328.119	6.11442	pos	-	-	-	-	-	-	-	-	14782.9	12026.9	2835.83	18740.1	8561.74	6145.05	15340	7075.44	3757	11195.9	504900	59880.5	17670.4	8226.72	10277.3	12171.7	24921.8	21250	21139.2	21249.4	20643.2
pos_168	-	235.133	6.14447	pos	-	-	-	-	-	-	-	-	69540.7	71764.4	75317.1	54341.8	48777.6	55285.5	53207.4	47822.2	57109.7	46154.8	66428.8	56323.4	53823	36314.7	34580.9	36091.4	40059.4	54943.3	54645.6	54940.1	54169.1
pos_169	-	344.28	6.09937	pos	-	-	-	-	-	-	-	-	189011	519226	1.53492e+06	508181	160412	288174	330668	308112	405069	282047	860121	1.01333e+06	259890	210739	286075	387581	987760	432221	442324	442318	439377
pos_170	-	266.173	6.15945	pos	-	-	-	-	-	-	-	-	1.55022e+06	1.53858e+06	1.43506e+06	1.34293e+06	1.36415e+06	1.45969e+06	1.49264e+06	1.52615e+06	1.37853e+06	1.58196e+06	1.4229e+06	1.42234e+06	1.34963e+06	1.32353e+06	1.33173e+06	1.29929e+06	1.44977e+06	1.66273e+06	1.58807e+06	1.58723e+06	1.58681e+06
pos_171	-	441.152	6.16693	pos	-	-	-	-	-	-	-	-	0	15543.6	6594.01	0	15537.1	0	188403	200798	230650	253471	101123	194221	177750	11569.2	245514	0	197863	149748	150732	158666	170462
pos_172	-	147.117	6.18937	pos	-	-	-	-	-	-	-	-	126480	109602	150776	109382	107042	106713	105937	109334	117688	111375	132984	104233	111780	97745.3	95141.9	95836.1	92125.4	108557	107851	107850	108009
pos_173	-	409.162	6.19682	pos	-	-	-	-	-	-	-	-	36816.7	320353	3598.1	63233.3	100604	323176	3.90142e+06	4.04023e+06	2.47819e+06	2.61784e+06	6.68617e+06	4.94679e+06	1.38482e+06	531663	303535	490497	4.92745e+06	2.07304e+06	2.07046e+06	2.03675e+06	1.95914e+06
pos_174	-	262.177	6.22665	pos	-	-	-	-	-	-	-	-	493661	407847	530990	399963	389089	416182	433264	392363	411127	407535	508577	417693	373329	370364	339858	328943	394999	450474	441802	445585	440599
pos_175	-	398.241	6.2341	pos	-	-	-	-	-	-	-	-	2.00924e+07	1.49541e+07	1.58314e+07	1.40739e+07	1.33303e+07	1.26031e+07	1.28686e+07	1.31915e+07	2.32174e+07	1.72087e+07	2.16312e+07	1.80106e+07	1.54771e+07	1.63133e+07	1.13052e+07	2.0356e+07	1.25086e+07	1.76874e+07	1.74376e+07	1.72627e+07	1.72609e+07
pos_176	-	353.23	6.22665	pos	-	-	-	-	-	-	-	-	209744	277794	652116	72056.4	170473	146042	155661	183259	223474	101279	285714	152527	57363.6	71769.1	40131.9	65956.2	78293.8	202110	199163	195072	191218
pos_177	Armillarin	415.211	6.24157	pos	M+H, M+NH4, M+H-H2O	C24H30O6	-	56.7	-0.159610821664866	-	HMDB0039380	83329-14-0	4.05651e+07	3.14312e+07	4.20757e+07	4.16607e+07	5.36356e+07	3.20067e+07	4.38931e+07	4.06264e+07	5.21842e+07	4.84619e+07	4.56172e+07	5.05316e+07	3.06715e+07	4.78004e+07	4.55285e+07	4.59133e+07	5.39067e+07	6.21543e+06	6.49527e+06	6.49474e+06	6.4941e+06
pos_178	-	279.232	6.21173	pos	-	-	-	-	-	-	-	-	89346.3	113812	232054	79103.7	121602	115751	101796	132393	212039	84304.8	265774	90136.9	68820.6	64604.5	71445	77457.3	66548.8	144177	147588	145694	145408
pos_179	-	319.084	6.19682	pos	-	-	-	-	-	-	-	-	53485.8	46038.5	77877.1	26448.8	23738.5	40941.4	56424.1	43890.4	36052.8	29655.4	303768	29406.5	29549.9	28492.5	36246.6	113442	18152.9	51725	48275.8	46711.3	46617.1
pos_180	-	426.321	6.30113	pos	-	-	-	-	-	-	-	-	59885.9	72363.3	441392	8325.96	10126.9	3573.06	0.508633	19.9502	0	51.12	2616.29	2.45093	0.188141	49.2955	25.0867	12.2029	90.301	12520.2	13071.9	12888.6	13070
pos_181	-	485.264	6.31605	pos	-	-	-	-	-	-	-	-	2.04818e+06	1.49969e+06	2.04223e+06	2.04243e+06	2.24504e+06	2.01871e+06	2.17365e+06	1.6352e+06	1.73351e+06	2.04079e+06	1.83945e+06	1.70234e+06	1.5897e+06	1.95003e+06	1.83359e+06	2.12139e+06	1.96304e+06	1.82216e+06	1.82218e+06	1.85366e+06	1.83521e+06
pos_182	-	801.497	6.3235	pos	-	-	-	-	-	-	-	-	2.7627e+06	1.91031e+06	1.74272e+06	1.8433e+06	2.05732e+06	1.7481e+06	2.27757e+06	2.01849e+06	2.30194e+06	3.11935e+06	2.54369e+06	2.08329e+06	2.25306e+06	2.21049e+06	2.32187e+06	2.63855e+06	1.93767e+06	2.30104e+06	2.24667e+06	2.2267e+06	2.22678e+06
pos_183	-	625.392	6.3533	pos	-	-	-	-	-	-	-	-	1.01706e+07	7.67343e+06	7.46063e+06	8.00275e+06	8.27677e+06	7.4487e+06	8.37826e+06	7.84484e+06	8.80732e+06	1.10439e+07	8.86633e+06	9.18813e+06	9.39253e+06	8.96677e+06	9.71094e+06	1.05152e+07	8.12167e+06	9.08979e+06	9.03135e+06	9.20245e+06	9.05655e+06
pos_184	-	537.34	6.37567	pos	-	-	-	-	-	-	-	-	9.49625e+06	7.37619e+06	7.18581e+06	7.65714e+06	7.87479e+06	6.87523e+06	7.59952e+06	7.57565e+06	8.42174e+06	9.99627e+06	8.33323e+06	8.6513e+06	8.67275e+06	8.53705e+06	9.05691e+06	9.96916e+06	7.64674e+06	8.36558e+06	8.32698e+06	8.50311e+06	8.34107e+06
pos_185	LysoPE(0:0/22:6(4Z,7Z,10Z,13Z,16Z,19Z))	548.275	6.39803	pos	M+Na, M+2Na-H, M+H-H2O	C27H44NO7P	-	59.1	-0.494572734256341	-	LMGP02050060;HMDB0011496	-	4.35147e+06	5.99725e+06	5.98833e+06	1.02272e+07	6.68363e+06	9.04176e+06	1.11761e+07	1.07319e+07	9.52699e+06	1.41506e+07	1.17486e+07	8.06465e+06	2.3163e+06	3.70938e+06	2.41216e+06	4.47426e+06	9.59785e+06	8.07572e+06	8.13022e+06	8.29352e+06	8.09287e+06
pos_186	Sphingosine-1-phosphate	380.255	6.46515	pos	M+H, M+Na, M+H-H2O	C18H38NO5P	80.9	-	-1.58021203546795	C06124	LMSP01050001	-	1.22703e+06	1.2562e+06	1.34395e+06	796512	630740	604279	689772	987045	722890	926052	473367	582920	482579	786134	393213	597672	613709	492280	572862	578424	578473
pos_187	-	500.275	6.4577	pos	-	-	-	-	-	-	-	-	8.0822e+06	6.48729e+06	6.27966e+06	7.4505e+06	1.06342e+07	1.28747e+07	8.59053e+06	1.69063e+07	1.78093e+07	1.5389e+07	6.10248e+06	4.88006e+06	2.16618e+06	3.881e+06	2.58964e+06	4.56268e+06	4.21398e+06	1.06025e+07	1.06151e+07	1.06277e+07	1.06277e+07
pos_188	LysoPC(20:4(8Z,11Z,14Z,17Z))	566.321	6.41293	pos	M+Na, M+K, M+H-H2O	C28H50NO7P	-	96.2	-0.402036896871378	C04230	HMDB0010396;LMGP01050140	-	9.44343e+07	9.30639e+07	1.08622e+08	1.1115e+08	9.09318e+07	9.6006e+07	9.95094e+07	9.60465e+07	9.44082e+07	1.0867e+08	9.4266e+07	1.37943e+08	8.80475e+07	9.16893e+07	1.00696e+08	1.11845e+08	1.48954e+08	9.63382e+07	9.87203e+07	9.87188e+07	9.87176e+07
pos_189	-	581.366	6.3682	pos	-	-	-	-	-	-	-	-	1.0405e+07	8.03276e+06	7.92885e+06	8.44529e+06	8.61257e+06	7.60984e+06	8.40657e+06	8.17259e+06	9.24546e+06	1.1107e+07	9.0427e+06	9.49131e+06	9.66828e+06	9.38401e+06	9.86626e+06	1.07707e+07	8.42709e+06	9.29813e+06	9.29855e+06	9.29842e+06	9.19774e+06
pos_190	-	434.256	6.3235	pos	-	-	-	-	-	-	-	-	2.28297e+06	1.53209e+06	1.44964e+06	1.31227e+06	1.55609e+06	1.18911e+06	1.62337e+06	1.29755e+06	1.56489e+06	2.23641e+06	1.83027e+06	1.46741e+06	1.48462e+06	1.49534e+06	1.56757e+06	1.93445e+06	1.27025e+06	1.69967e+06	1.65069e+06	1.60685e+06	1.60552e+06
pos_191	-	250.178	6.18937	pos	-	-	-	-	-	-	-	-	4.29139e+06	3.39136e+06	2.84233e+06	2.98329e+06	3.13902e+06	3.40498e+06	3.35319e+06	3.36655e+06	3.34388e+06	3.36737e+06	3.93369e+06	3.14585e+06	3.39034e+06	3.36503e+06	2.97187e+06	3.32318e+06	2.5181e+06	4.08829e+06	4.06708e+06	4.01214e+06	4.01082e+06
pos_192	-	93.0703	6.18937	pos	-	-	-	-	-	-	-	-	53843.2	44399	63294.2	48246.8	46185.4	45705.9	52404.5	54040.2	56211.7	53851.6	79769.2	50727.6	44028.6	50348.4	43804.7	43385.4	50214.5	46562.3	46823.9	47268.9	45832.3
pos_193	-	145.933	3.0645	pos	-	-	-	-	-	-	-	-	1.08735e+07	3.45473e+07	1.7244e+07	7.94858e+06	1.6983e+07	7.17148e+06	9.93237e+06	8.53721e+06	1.07119e+07	8.84268e+06	627.67	1.2536e+07	9.221e+06	8.92497e+06	5.72521e+06	3.33306e+06	1.09632e+07	1.40285e+07	1.36629e+07	1.37353e+07	1.36629e+07
pos_194	-	109.956	3.0645	pos	-	-	-	-	-	-	-	-	609882	1.49852e+06	883519	474753	852969	436899	554746	479894	622197	514380	66205.6	698780	541972	533212	359030	218496	624681	728949	706938	712659	706823
pos_195	-	682.328	6.68905	pos	-	-	-	-	-	-	-	-	8.63768e+06	7.93554e+06	4.19566e+06	8.91108e+06	7.78651e+06	9.11667e+06	7.81902e+06	7.57158e+06	7.80817e+06	8.40283e+06	6.59618e+06	8.31533e+06	9.60289e+06	9.60933e+06	1.08876e+07	9.94698e+06	7.91126e+06	8.64135e+06	8.6415e+06	8.64145e+06	8.52169e+06
pos_196	-	866.711	0.59495	pos	-	-	-	-	-	-	-	-	493630	272238	279728	387066	315175	304205	307534	210877	289958	332388	98688.5	314021	475255	230929	637991	547624	359526	332654	333186	304228	325041
pos_197	-	470.812	0.6024	pos	-	-	-	-	-	-	-	-	612099	492568	493114	675175	513221	586983	577886	457466	465916	504700	206304	465899	652713	481729	806713	702049	529166	498025	493953	490766	498053
pos_198	-	617.475	6.79393	pos	-	-	-	-	-	-	-	-	776200	959461	2.53772e+06	2.07665e+06	1.04609e+06	1.22617e+06	3.36712e+06	1.41297e+06	1.38658e+06	2.44371e+06	738609	1.79645e+06	327627	262402	281628	346051	1.75683e+06	983002	983009	974910	950023
pos_199	1-(5Z,8Z,11Z,14Z,17Z-eicosapentaenoyl)-glycero-3-phosphate	479.215	6.80145	pos	M+Na, M+2Na-H, M+H	C23H37O7P	-	62.1	-4.23757069261428	-	HMDB0062308;LMGP10050033	-	824987	1.02335e+06	1.31506e+06	1.19581e+06	1.29695e+06	1.43052e+06	1.10415e+06	1.07445e+06	1.14733e+06	1.30384e+06	1.03449e+06	1.09679e+06	773071	750012	682247	782338	1.07164e+06	715977	763038	1.08451e+06	830769
pos_200	-	621.446	6.83902	pos	-	-	-	-	-	-	-	-	225335	285969	584959	571566	361274	356048	852166	445258	445972	605058	145064	487442	333482	234129	309133	336683	465490	430090	437396	429705	432613
pos_201	-	273.149	6.8616	pos	-	-	-	-	-	-	-	-	524969	327326	508319	552364	615077	424743	506061	560540	287899	342699	312270	268889	301189	983321	724357	1.05336e+06	749976	268500	262103	264070	262115
pos_202	-	732.733	0.6024	pos	-	-	-	-	-	-	-	-	637058	494667	473339	624130	460264	503117	520389	358621	413673	469826	206656	464750	665169	440739	822325	718878	475537	470602	467499	464864	467681
pos_203	-	412.853	0.6024	pos	-	-	-	-	-	-	-	-	844729	654655	644607	785477	670723	699848	694868	575962	605411	691686	448968	707410	818248	629663	1.04094e+06	901264	689968	669287	664611	659630	660993
pos_204	-	896.539	6.93015	pos	-	-	-	-	-	-	-	-	1.69387e+07	2.24929e+07	1.30843e+07	2.75714e+07	2.07375e+07	1.50151e+07	2.07384e+07	1.76698e+07	2.0039e+07	2.39488e+07	1.72048e+07	3.8485e+07	4.16634e+07	3.20919e+07	3.20869e+07	3.61038e+07	3.24514e+07	2.8643e+07	2.86414e+07	2.93511e+07	2.87624e+07
pos_205	-	675.424	6.96777	pos	-	-	-	-	-	-	-	-	2.05359e+06	1.70871e+06	1.93422e+06	1.50535e+06	2.18381e+06	2.06274e+06	2.39415e+06	1.77323e+06	2.89408e+06	1.31853e+06	2.06282e+06	1.62118e+06	535619	1.84018e+06	2.35396e+06	1.92803e+06	2.45827e+06	16311.6	12994.4	12746.9	13843.7
pos_206	-	786.507	7.02038	pos	-	-	-	-	-	-	-	-	169041	48198	118813	87794.8	90799.2	24905.1	149869	96686.5	264156	74570.9	237067	53508.2	98656.4	145041	74653.6	273211	83611.3	229302	229356	246235	229267
pos_207	-	432.694	0.52775	pos	-	-	-	-	-	-	-	-	1.29329e+06	1.0488e+06	970700	1.42828e+06	943597	1.11896e+06	1.1414e+06	844644	903930	1.01894e+06	364291	854644	1.33899e+06	973261	1.62131e+06	1.47999e+06	1.04642e+06	1.02609e+06	1.05251e+06	1.05236e+06	1.0523e+06
pos_208	-	806.566	7.12605	pos	-	-	-	-	-	-	-	-	4.18258e+07	5.00152e+07	4.04266e+07	4.95362e+07	5.0788e+07	2.98725e+07	3.48478e+07	3.76746e+07	4.1964e+07	4.20504e+07	2.72342e+07	6.89721e+07	7.58764e+07	5.17168e+07	4.64017e+07	6.40199e+07	5.0304e+07	6.43606e+07	6.34994e+07	6.32386e+07	6.3596e+07
pos_209	-	896.54	7.27647	pos	-	-	-	-	-	-	-	-	1.55073e+07	1.97433e+07	1.21172e+07	2.57719e+07	1.90477e+07	1.3677e+07	1.98244e+07	1.68469e+07	1.77483e+07	2.25951e+07	1.68179e+07	3.51882e+07	3.30763e+07	2.70447e+07	2.50467e+07	3.15295e+07	2.90641e+07	2.41567e+07	2.40535e+07	2.41667e+07	2.41213e+07
pos_210	-	479.215	7.17112	pos	-	-	-	-	-	-	-	-	786698	706245	1.2595e+06	844374	1.05087e+06	1.34296e+06	924644	1.05577e+06	837353	1.06057e+06	822085	825397	425280	551020	475979	526955	763172	492592	513482	638201	554130
pos_211	-	481.233	7.096	pos	-	-	-	-	-	-	-	-	179470	231526	368266	298534	313370	353300	265102	251157	171754	267730	248611	281693	65326.1	92585	81585.7	94323.6	312513	69251	141968	141130	140069
pos_212	-	518.742	0.609883	pos	-	-	-	-	-	-	-	-	360524	389092	343792	404646	343012	406069	397821	287359	260427	304196	176602	338680	417814	446758	432960	486510	340254	315291	315318	312639	312608
pos_213	-	916.527	7.51793	pos	-	-	-	-	-	-	-	-	5.35766e+06	6.31665e+06	2.40983e+06	6.30042e+06	6.59529e+06	4.9841e+06	6.49886e+06	8.34567e+06	9.71384e+06	8.50805e+06	4.25101e+06	6.70785e+06	1.13576e+07	8.81879e+06	9.03512e+06	1.03998e+07	5.72518e+06	8.54379e+06	8.65022e+06	8.69377e+06	8.69377e+06
pos_214	-	838.621	0.609883	pos	-	-	-	-	-	-	-	-	208726	209845	163153	234607	150850	236236	234957	143059	127437	141951	47419.5	131874	209429	144355	290771	275451	176727	140940	144405	141059	154555
pos_215	-	644.688	0.609883	pos	-	-	-	-	-	-	-	-	304156	369240	304275	429129	314447	413544	381953	237821	212675	247748	94819.8	272462	395243	363970	432216	483717	274669	246375	244389	253814	241051
pos_216	-	828.9	7.8947	pos	-	-	-	-	-	-	-	-	18278.4	46593.2	3.67743e+07	3006.17	0	2592.68	0	0	0	0	27587.1	124051	0	0	0	0	6042.24	32924.9	38166.3	33179.4	34835.2
pos_217	-	273.149	7.72873	pos	-	-	-	-	-	-	-	-	1.25333e+06	621237	1.28335e+06	1.21123e+06	1.32824e+06	879426	1.14345e+06	1.24832e+06	503773	844440	521779	425797	725592	2.50299e+06	1.54005e+06	2.38173e+06	1.38988e+06	390108	380393	380424	380418
pos_218	-	498.684	0.617333	pos	-	-	-	-	-	-	-	-	158143	192370	114838	151445	100080	222425	194618	103784	75190.6	143911	80783.7	113238	152216	144204	238961	180972	114681	118386	118433	118365	127022
pos_219	-	156.877	0.624783	pos	-	-	-	-	-	-	-	-	26799.9	33062.9	22839.9	35091.3	18985.6	24668.1	34731.3	21585.2	16453.9	29711.4	22204.2	21925.7	25466.3	24910.6	30210.9	28123.7	27232.6	23690.4	26262.7	24359.6	23689.4
pos_220	-	372.738	0.624783	pos	-	-	-	-	-	-	-	-	522632	547375	464244	628870	457944	690743	557177	440722	393587	450261	299404	384831	520358	377602	651617	675583	481967	439068	440615	440619	438629
pos_221	-	490.652	0.624783	pos	-	-	-	-	-	-	-	-	574568	614764	506583	722526	538517	776425	628731	462450	419228	490633	304418	446181	622244	396072	762725	875229	564956	493061	485567	488899	485532
pos_222	4-Methylene-L-glutamine	159.076	0.632233	pos	M+H, M+Na, M+NH4	C6H10N2O3	66.8	-	-0.4211423994128221	C01109	-	-	291352	231584	406416	377678	376982	409640	324325	578999	782617	301414	207049	385897	202106	309537	170799	189753	443457	370572	370787	375313	370573
pos_223	-	552.27	8.27238	pos	-	-	-	-	-	-	-	-	835518	1.52813e+06	1.28404e+06	2.11713e+06	1.40351e+06	1.56219e+06	1.71904e+06	696711	642875	635955	117709	3.58438e+06	1.5477e+06	1.36431e+06	1.80409e+06	1.60389e+06	3.54065e+06	1.06002e+06	1.14873e+06	1.12015e+06	1.14752e+06
pos_224	-	338.806	0.632233	pos	-	-	-	-	-	-	-	-	3212.42	8024.5	2131.08	0	16175.3	0	0	14049.9	0	10389	106721	11111	0	5780.74	0	1464.63	6040.41	6024.08	8404.78	6128.19	6694.15
pos_225	-	332.039	0.632233	pos	-	-	-	-	-	-	-	-	585617	953053	1.43193e+06	594388	1.07254e+06	850563	1.02577e+06	1.60031e+06	1.28195e+06	1.53381e+06	77810.4	721270	261555	918907	506869	300119	573408	971431	971428	974687	974681
pos_226	-	138.027	8.31733	pos	-	-	-	-	-	-	-	-	226026	188245	299382	325277	314322	335516	302855	308701	326108	329444	336624	305612	365474	373634	386951	389956	351383	269862	302715	324066	368764
pos_227	-	188.077	8.31733	pos	-	-	-	-	-	-	-	-	459501	430363	442069	462530	441989	461883	451620	427380	463110	468271	439975	455519	491579	499688	575724	519446	460398	461623	466430	461657	474176
pos_228	-	140.055	8.32478	pos	-	-	-	-	-	-	-	-	860652	757271	693998	832742	694642	730562	746934	729299	754127	796092	692517	745878	826876	819386	893180	871686	827537	740679	731674	747805	736977
pos_229	-	169.009	8.3396	pos	-	-	-	-	-	-	-	-	276547	233666	249369	256400	261540	266924	248633	241792	256340	277677	251181	261702	291423	293008	317010	303371	265185	267757	254708	267759	267696
pos_230	-	102.034	8.34703	pos	-	-	-	-	-	-	-	-	1.21242e+07	1.05063e+07	1.05103e+07	1.08841e+07	1.07723e+07	1.06189e+07	1.06838e+07	1.05612e+07	1.0535e+07	1.06349e+07	1.0365e+07	1.08001e+07	1.12019e+07	1.21442e+07	1.27433e+07	1.23655e+07	1.06131e+07	1.08885e+07	1.07199e+07	1.07217e+07	1.07597e+07
pos_231	-	145.017	8.34703	pos	-	-	-	-	-	-	-	-	2.9591e+06	2.77147e+06	2.77041e+06	2.93575e+06	2.92126e+06	2.93445e+06	2.97908e+06	2.91184e+06	2.89306e+06	3.02439e+06	2.87637e+06	2.92705e+06	3.20874e+06	3.30477e+06	3.51498e+06	3.49693e+06	3.05117e+06	2.88006e+06	2.88173e+06	2.9082e+06	2.9081e+06
pos_232	-	185.058	8.34703	pos	-	-	-	-	-	-	-	-	412751	373333	377725	375409	362915	381947	381469	364489	371508	367141	373770	380655	387347	415871	443995	414108	385243	383218	359099	377642	372785
pos_233	-	300.963	8.34703	pos	-	-	-	-	-	-	-	-	543088	480978	403764	487392	488279	493048	499611	482696	495774	523628	497505	464950	530122	558273	614991	573930	499044	496740	485538	495693	496679
pos_234	-	239.107	8.34703	pos	-	-	-	-	-	-	-	-	623576	559125	532702	557561	506531	510255	525199	497687	537350	558285	515194	530987	561466	554189	614420	580089	524537	541382	517745	537399	513576
pos_235	-	115.964	8.35445	pos	-	-	-	-	-	-	-	-	760327	683593	654001	652383	685910	666949	687133	662323	688206	679649	655685	665182	651220	657082	658579	668396	649443	666485	646003	651196	646526
pos_236	-	184.003	8.36187	pos	-	-	-	-	-	-	-	-	1.73779e+06	1.58033e+06	1.41385e+06	1.5489e+06	1.48097e+06	1.53296e+06	1.51331e+06	1.43377e+06	1.50625e+06	1.52619e+06	1.51715e+06	1.50665e+06	1.67903e+06	1.75902e+06	1.88757e+06	1.7564e+06	1.56964e+06	1.55376e+06	1.54386e+06	1.54389e+06	1.55373e+06
pos_237	-	205.075	8.34703	pos	-	-	-	-	-	-	-	-	6.56023e+06	5.82145e+06	5.95574e+06	5.86112e+06	5.92042e+06	6.10569e+06	5.8264e+06	5.76067e+06	5.93946e+06	5.99457e+06	6.00299e+06	5.92105e+06	6.31867e+06	6.8414e+06	6.99577e+06	7.022e+06	6.07655e+06	5.9638e+06	5.90674e+06	5.90758e+06	5.97545e+06
pos_238	-	199.037	8.34703	pos	-	-	-	-	-	-	-	-	337158	278729	298812	328223	304920	303953	298315	294641	320879	329122	305983	300333	322791	351466	306632	352029	307673	296641	292506	295686	296640
pos_239	-	197.06	8.34703	pos	-	-	-	-	-	-	-	-	183524	166908	125283	144077	122845	136039	141171	130697	134077	141677	133961	138991	139875	154853	152209	136350	138681	144637	137244	145524	139184
pos_240	-	138.995	8.44448	pos	-	-	-	-	-	-	-	-	2.23089e+06	2.0856e+06	2.19623e+06	2.27367e+06	2.1409e+06	2.21729e+06	2.22526e+06	2.1597e+06	2.21925e+06	2.23342e+06	2.19643e+06	2.20788e+06	2.30286e+06	2.51392e+06	2.75198e+06	2.7125e+06	2.29149e+06	2.17651e+06	2.21746e+06	2.22387e+06	2.23645e+06
pos_241	-	184.028	8.34703	pos	-	-	-	-	-	-	-	-	869876	760879	778620	726986	683815	692589	807877	691801	773918	791264	687142	792343	793085	809617	894741	820824	816059	803512	743536	797683	726636
pos_242	-	171.005	8.34703	pos	-	-	-	-	-	-	-	-	1.09188e+06	958972	979456	1.0001e+06	983930	1.01945e+06	1.00054e+06	973393	1.02304e+06	1.02857e+06	1.01797e+06	987870	1.07682e+06	1.17433e+06	1.21134e+06	1.17511e+06	1.04875e+06	1.00132e+06	1.00131e+06	1.00938e+06	1.01532e+06
pos_243	-	159.069	8.34703	pos	-	-	-	-	-	-	-	-	1.36463e+06	1.22482e+06	1.21192e+06	1.18795e+06	1.14788e+06	1.16635e+06	1.16783e+06	1.12655e+06	1.15961e+06	1.20757e+06	1.14859e+06	1.15476e+06	1.24076e+06	1.2384e+06	1.42065e+06	1.28672e+06	1.2193e+06	1.18087e+06	1.16693e+06	1.17644e+06	1.18097e+06
pos_244	-	156.033	8.34703	pos	-	-	-	-	-	-	-	-	1.09544e+06	976755	913371	974590	906177	898483	925587	861673	906897	936530	886357	927904	950894	914469	977817	924678	947608	927723	883025	920538	900049
pos_245	-	154.005	8.34703	pos	-	-	-	-	-	-	-	-	1.1877e+06	1.05207e+06	1.47401e+06	1.31904e+06	1.91792e+06	2.29178e+06	1.71722e+06	2.01547e+06	2.04657e+06	2.04962e+06	2.19508e+06	1.77382e+06	2.23026e+06	2.51043e+06	2.32473e+06	2.66003e+06	2.11654e+06	1.64401e+06	1.88342e+06	1.89137e+06	2.39084e+06
pos_246	-	143.997	8.34703	pos	-	-	-	-	-	-	-	-	444334	402721	379027	396694	397058	395435	389074	399691	403489	425304	411801	388621	406281	399422	421815	405469	380198	400400	398711	392785	392724
pos_247	-	143.011	8.34703	pos	-	-	-	-	-	-	-	-	104704	96647.8	95006.4	89384.3	93682.1	94136.6	94245.7	91566.4	99231	95805.4	94471.4	91962	97275.9	106826	121376	104627	103117	100703	99820.3	101156	101155
pos_248	-	140.038	8.34703	pos	-	-	-	-	-	-	-	-	9.67304e+06	8.44859e+06	8.46381e+06	9.0247e+06	8.39409e+06	8.31459e+06	8.48331e+06	8.14626e+06	8.58829e+06	8.90236e+06	8.29666e+06	8.45602e+06	9.01611e+06	9.29751e+06	9.88057e+06	9.66487e+06	8.60825e+06	8.47899e+06	8.33725e+06	8.33851e+06	8.33902e+06
pos_249	-	139.018	8.34703	pos	-	-	-	-	-	-	-	-	5.77284e+06	5.22516e+06	5.0711e+06	5.33605e+06	5.02577e+06	5.15409e+06	5.15758e+06	4.95052e+06	5.13406e+06	5.28554e+06	5.08061e+06	5.09273e+06	5.30305e+06	5.70511e+06	5.9337e+06	5.70545e+06	5.11964e+06	5.23283e+06	5.09108e+06	5.09668e+06	5.09192e+06
pos_250	-	568.237	8.33218	pos	-	-	-	-	-	-	-	-	19033.2	227985	88542.6	373030	87167.4	158789	158694	12317.9	49713.4	10061.1	0	902255	129517	29013.1	162930	45060.9	783156	115879	116422	121851	121885
pos_251	-	123.04	8.32478	pos	-	-	-	-	-	-	-	-	2.06063e+06	1.85503e+06	1.81765e+06	1.97959e+06	1.77568e+06	1.86551e+06	1.89354e+06	1.83286e+06	1.88239e+06	1.94883e+06	1.81176e+06	1.91615e+06	2.05422e+06	2.14782e+06	2.20484e+06	2.19156e+06	2.0014e+06	1.84219e+06	1.85241e+06	1.88447e+06	1.86704e+06
pos_252	-	169.046	8.31733	pos	-	-	-	-	-	-	-	-	1.87184e+06	1.67962e+06	1.67593e+06	1.78579e+06	1.71021e+06	1.74833e+06	1.72907e+06	1.70367e+06	1.76929e+06	1.82516e+06	1.77797e+06	1.69421e+06	1.7853e+06	1.86002e+06	1.96501e+06	1.93194e+06	1.69426e+06	1.72201e+06	1.71578e+06	1.71578e+06	1.72203e+06
pos_253	-	784.44	0.632233	pos	-	-	-	-	-	-	-	-	379629	363974	226250	418017	241891	673699	454612	244268	123936	256182	72932.4	128056	475250	147315	553767	508007	308351	297596	293683	297501	288854
pos_254	-	604.573	0.632233	pos	-	-	-	-	-	-	-	-	353587	335692	280101	395842	275018	437270	344714	248668	146094	255048	161742	248314	382623	196858	490706	563779	329821	272552	276185	289450	272453
pos_255	-	219.047	0.6397	pos	-	-	-	-	-	-	-	-	25768.9	35968.4	19714	50182.6	46511.5	49224	63969.1	83173.4	41312.8	50288	484963	75384.8	86813.8	88340.6	80222.3	111725	69763.5	59570.8	60421.3	60857.4	62424.4
pos_256	-	203.052	0.632233	pos	-	-	-	-	-	-	-	-	2.99534e+07	2.17356e+07	2.68488e+07	3.27601e+07	3.24935e+07	4.23908e+07	3.91899e+07	3.39021e+07	3.55655e+07	4.17085e+07	2.50574e+07	1.90273e+07	1.6338e+07	1.55239e+07	2.04493e+07	1.5219e+07	2.7065e+07	2.73376e+07	2.75967e+07	2.79259e+07	2.74547e+07
pos_257	-	136.048	0.654633	pos	-	-	-	-	-	-	-	-	1.21896e+06	1.13686e+06	968523	1.3952e+06	1.26799e+06	1.81151e+06	1.60502e+06	1.19558e+06	1.19283e+06	1.37941e+06	1.09044e+06	801749	1.09261e+06	1.68147e+06	1.14069e+06	1.18927e+06	1.13804e+06	1.21039e+06	1.21049e+06	1.21745e+06	1.23838e+06
pos_258	-	325.113	0.654633	pos	-	-	-	-	-	-	-	-	67937.8	24691.2	49309.1	50132.1	64619.1	82899.3	76255.5	83480	77356.7	122843	726690	17655.1	13275.1	11246.5	12196.7	6721.79	35684.8	64952.3	71472.5	71478.1	70027.7
pos_259	(R)-(+)-2-Pyrrolidone-5-carboxylic acid	130.05	0.632233	pos	M+H, M+Na, M+NH4	C5H7NO3	82.3	-	0.732358030378846	C02237	-	-	1.2137e+06	1.20619e+06	2.11161e+06	1.47707e+06	1.9137e+06	1.39754e+06	1.85567e+06	2.17103e+06	2.2469e+06	2.08311e+06	1.63594e+06	2.44531e+06	2.18734e+06	2.76318e+06	1.30935e+06	1.2931e+06	2.69526e+06	1.76235e+06	1.77731e+06	1.77801e+06	1.77283e+06
pos_260	-	432.694	0.624783	pos	-	-	-	-	-	-	-	-	577306	609804	499910	751097	524519	836703	633247	467337	395806	492032	299208	417964	631822	405555	767577	843584	585958	508805	510724	510735	499509
pos_261	-	215.016	0.669567	pos	-	-	-	-	-	-	-	-	146999	246123	304485	101178	277535	194514	103368	239005	126851	217261	670587	411388	116814	377748	62898.9	179662	254763	163880	174148	178570	178361
pos_262	-	95.0608	0.677067	pos	-	-	-	-	-	-	-	-	49806.5	44413.6	30626.5	34568.6	35245.2	31622.3	33277.8	23802.4	24463	28289.4	181752	20666.8	14129.8	15503.1	16513.4	18366.7	17592.8	30708.7	31438	30514.6	30514
pos_263	-	278.123	0.677067	pos	-	-	-	-	-	-	-	-	17199.6	13950.9	79179.4	16660	66866.6	33942	64813	132563	200420	19477.7	29945	14735.4	14884	2199.68	36626.2	14395.4	13846.6	40591.6	38598.3	37700.1	37729.6
pos_264	Adenosine 3'-monophosphate	348.07	0.69205	pos	M+Na, M+2Na-H, M+H	C10H14N5O7P	97.0	-	0.0218380388527452	C01367	-	-	18.9643	15.0114	36.6719	0	75.3761	93.6049	28.3972	363.138	224.279	47.1331	28833	0	0	2.72821e+06	0	0	0	64697.8	63864.6	64504.6	62957.4
pos_265	-	259.092	0.677067	pos	-	-	-	-	-	-	-	-	135017	116915	43212	117839	105902	110409	75542.4	79849.7	92368.3	92390	671282	73159.3	32697.1	17647.5	29469.2	25364.7	84592.7	102089	102589	102092	103763
pos_266	-	294.1	0.669567	pos	-	-	-	-	-	-	-	-	1955.06	19092.2	68881.3	8286.66	41102.6	43782	26069.8	98001.4	139759	9153.44	11801.6	14993.1	1659.04	4745.82	8685.28	624.483	11457	22448.4	25142.8	19542.3	21474.2
pos_267	-	308.091	0.714517	pos	-	-	-	-	-	-	-	-	389215	1.05599e+06	2.04064e+06	311959	1.05525e+06	800384	493008	1.11069e+06	987338	511939	46320.4	1.95957e+06	171123	805015	218920	285378	1.03683e+06	744716	743562	745608	736542
pos_268	-	250.08	0.714517	pos	-	-	-	-	-	-	-	-	150737	63282.1	88250.9	128399	83276.3	144574	217717	162768	180089	159161	12618.4	44776.4	151578	77518.1	233228	192087	51616.1	113754	111092	109818	109829
pos_269	-	288.075	0.669567	pos	-	-	-	-	-	-	-	-	569642	828379	1.43771e+06	543895	981466	697807	907779	1.54346e+06	1.32891e+06	1.54897e+06	109558	708213	222852	908133	403156	255371	531818	949362	938000	937994	940252
pos_270	N-Acetylasparagine	197.053	0.744617	pos	M+H-2H2O, M+Na, M+2Na-H	C6H10N2O4	-	52.2	-0.44198136294117496	-	HMDB0006028	4033-40-3	479872	542795	762608	206638	511617	246895	318943	384955	374964	557124	501621	888168	483135	274717	302427	182733	571578	377717	376761	378748	378239
pos_271	5-L-Glutamyl-L-alanine	219.097	0.752117	pos	M+H, M+2Na-H, M+Na	C8H14N2O5	59.3	-	-0.30586971008897496	C03740	-	-	59662.5	118160	284141	149996	270486	294308	221924	315125	399616	208836	69698.2	210675	152756	309732	85510.5	70238.2	211127	180019	179169	178191	178172
pos_272	-	267.059	0.75985	pos	-	-	-	-	-	-	-	-	410525	543228	362180	513846	367810	386824	451574	279569	204314	359379	2.2697e+06	282373	145401	163955	177184	187192	364165	415119	419872	416742	414799
pos_273	N-(1-Deoxy-1-fructosyl)valine	262.128	0.767333	pos	M+H-H2O, M+2Na-H, M+H-2H2O	C11H21NO7	-	79.2	-0.0957916740069514	-	HMDB0037844	-	198699	954049	1.37183e+06	1.25713e+06	1.23782e+06	1.87083e+06	1.26141e+06	3.66648e+06	4.89057e+06	549411	935828	1.27197e+06	286508	368434	591727	306433	1.18413e+06	1.26635e+06	1.24425e+06	1.25217e+06	1.24419e+06
pos_274	-	282.118	0.669567	pos	-	-	-	-	-	-	-	-	119063	136229	440498	152912	554170	417569	270717	1.21175e+06	1.29315e+06	471909	220773	174378	61418.2	128444	140842	51782.8	182059	341122	338515	329022	341078
pos_275	-	211.069	0.804683	pos	-	-	-	-	-	-	-	-	74785.7	99178.9	137149	184913	183271	161886	236218	325212	314586	235431	2.18106e+06	465488	247637	297613	194868	177931	364171	284211	285703	285692	273527
pos_276	-	248.02	0.804683	pos	-	-	-	-	-	-	-	-	1707.21	8530.51	15772.7	10815.8	1697.21	5314.38	10090.7	814.326	0	681.695	456298	42662.4	3198.68	6548.69	3708.96	14869.8	16567.5	14177.6	13399.8	14213.5	13918.9
pos_277	-	118.05	0.8347	pos	-	-	-	-	-	-	-	-	11790.6	17462	19086.6	20023.3	14315.8	8937.34	18115.2	24526.5	7595.2	42844.5	262619	24038.9	13154.5	27458.4	12422.9	15799.6	29532.3	25682	25691.8	25247.8	23698.7
pos_278	-	269.074	0.789717	pos	-	-	-	-	-	-	-	-	45295.9	52818.9	28757	42008.4	38662.6	37340.4	36451.8	19817.1	16631.7	32235	188615	22974.5	16128	13698.1	13976	15277.6	32211	36186.7	36187.9	36191.6	34740.4
pos_279	-	174.076	0.669567	pos	-	-	-	-	-	-	-	-	14755.5	21413.4	23832.1	13516	15879.1	11455.5	9791.46	16355.7	20670.4	12177.7	222728	19705	6453.46	6615.69	6657.2	5233.5	16289.3	12900.5	14245.5	12979	12874.4
pos_280	-	430.697	0.624783	pos	-	-	-	-	-	-	-	-	657278	690553	596173	822555	583215	898991	689767	547453	466376	553636	351978	502814	682702	459068	850836	937560	649869	569168	566186	564329	564307
pos_281	-	738.678	0.609883	pos	-	-	-	-	-	-	-	-	189418	168935	170639	203461	178352	169925	174559	139568	124913	160896	107202	173727	207590	185078	282827	257769	168597	157564	151967	151977	151964
pos_282	-	136.076	0.864567	pos	-	-	-	-	-	-	-	-	2.56896e+06	3.35077e+06	6.59909e+06	3.03146e+06	3.7614e+06	4.10968e+06	4.05184e+06	5.63346e+06	6.16678e+06	3.25827e+06	3.10599e+06	4.63945e+06	3.56023e+06	6.70466e+06	3.30017e+06	3.63538e+06	4.6562e+06	3.79999e+06	3.90724e+06	3.907e+06	3.90698e+06
pos_283	-	198.037	0.864567	pos	-	-	-	-	-	-	-	-	37561	43556	36596.3	30064.9	24710.2	17381.5	57380.9	35343.7	8014.27	63095.7	973071	92171.1	17340.8	35184.6	15789.3	17681.9	66464.3	61784.7	59615.3	62218.5	61336.7
pos_284	-	312.111	0.864567	pos	-	-	-	-	-	-	-	-	461069	913346	3.65629e+06	560393	2.33513e+06	1.84535e+06	1.56245e+06	4.76354e+06	5.31393e+06	1.337e+06	163848	784223	291218	505831	689853	285401	726542	1.56206e+06	1.4457e+06	1.45496e+06	1.44554e+06
pos_285	Alanyl-Glutamine	240.095	0.864567	pos	M+H, M+Na, M+H-H2O	C8H15N3O4	-	67.3	-0.159797904313439	-	HMDB0028685	-	101212	90171.5	57896.6	166497	72084.7	131966	123204	188625	179099	142034	376066	78929.8	48187	63811.6	31548.3	34781.5	100181	127832	129474	127220	127190
pos_286	-	220.082	0.864567	pos	-	-	-	-	-	-	-	-	6287.92	15588.8	30376.1	13061	26529.6	15705.6	15374.9	33895.3	17061.8	22591	267274	29224	9896.36	17608.6	10912.4	12976.2	18516.6	23711.1	23711.4	25101.9	24206.4
pos_287	-	250.074	0.871917	pos	-	-	-	-	-	-	-	-	28407.8	48610.7	41277.5	32323.2	79945.9	53719.6	14262.5	78962.7	65188.1	24237.9	113571	0	23691.1	15348.2	11225	16801.6	2724.41	32213.5	31531.6	31209.2	31207.2
pos_288	-	316.103	0.871917	pos	-	-	-	-	-	-	-	-	7221.59	55115	2389.03	2290.98	0	2709.15	0	0	0	0	108247	0	0	3187.06	0	3056.4	0	2746.28	2232.29	4123.18	0
pos_289	-	276.144	0.871917	pos	-	-	-	-	-	-	-	-	926665	5.71971e+06	7.68115e+06	6.88737e+06	6.657e+06	8.6813e+06	6.8898e+06	1.99855e+07	2.85302e+07	2.53385e+06	5.17241e+06	9.26962e+06	1.30182e+06	2.361e+06	2.65206e+06	1.49508e+06	8.66253e+06	7.36465e+06	7.36473e+06	7.45e+06	7.38145e+06
pos_290	-	316.137	0.879267	pos	-	-	-	-	-	-	-	-	168469	745435	954201	1.29674e+06	783494	1.45249e+06	1.30409e+06	2.48702e+06	4.19547e+06	427678	102559	1.11676e+06	207407	203113	541346	253050	1.08616e+06	999711	999726	1.01133e+06	999704
pos_291	-	230.139	0.871917	pos	-	-	-	-	-	-	-	-	178482	276186	285023	274706	312082	317145	259142	517195	617270	214813	350440	292090	146579	179918	166974	150495	252226	279708	282781	280519	279709
pos_292	(2R,2'S)-Isobuteine	208.064	0.871917	pos	M+H, M+Na, M+H-H2O	C7H13NO4S	62.7	-	0.26268441030836703	-	HMDB0030411	66512-75-2	17603.9	18507.2	13377.7	14159.5	12369.4	13084.3	18717.1	18277.7	3514.87	16789.6	575866	38920.5	7205.63	5688.87	5367.58	13156.8	21344.6	25764.8	25147	25363.6	26691.7
pos_293	-	160.076	1.06772	pos	-	-	-	-	-	-	-	-	3.45815e+06	1.08011e+06	5.82323e+06	267584	1.05354e+06	2.96602e+06	2.87108e+06	4.33401e+06	1.46563e+06	372705	5.05277e+06	3.22692e+06	1.01141e+06	6.8034e+06	474917	840354	3.18211e+06	2.80647e+06	2.84999e+06	2.85292e+06	2.82751e+06
pos_294	-	182.081	0.864567	pos	-	-	-	-	-	-	-	-	4.61755e+06	7.21275e+06	1.61001e+07	5.88686e+06	8.52658e+06	9.56002e+06	8.5314e+06	1.32415e+07	1.48276e+07	6.25925e+06	4.78506e+06	9.56772e+06	6.78908e+06	1.54472e+07	5.74818e+06	6.6712e+06	9.76509e+06	8.32653e+06	8.32685e+06	8.39396e+06	8.56412e+06
pos_295	-	578.697	0.609883	pos	-	-	-	-	-	-	-	-	376861	413776	347243	448066	330796	455493	411552	305728	247804	323862	140207	314658	462547	433287	485689	499070	357023	310348	316807	308232	306348
pos_296	-	113.071	0.864567	pos	-	-	-	-	-	-	-	-	61154.5	60425.9	59007.8	51518.4	61060.9	49424.3	47220.5	54017.9	50682	56148.9	111707	49399	53827.7	53635.3	51977.1	46619.8	44141.5	52885.7	52677.9	52372.2	51923.3
pos_297	-	95.0496	0.864567	pos	-	-	-	-	-	-	-	-	286732	295927	364524	239146	311271	282431	269596	310935	299757	260129	238532	264652	251463	382399	242717	257303	258293	274399	274412	275968	279576
pos_298	-	91.0547	0.864567	pos	-	-	-	-	-	-	-	-	176625	212233	388659	190762	237806	246243	236231	319736	327391	207303	180516	264427	229199	415576	203954	226594	262008	233897	236087	237735	237732
pos_299	-	576.701	0.609883	pos	-	-	-	-	-	-	-	-	349250	364488	349266	397514	298954	398304	371797	262786	214857	284049	185136	312434	399831	442428	407951	490918	318753	299500	299498	299475	286843
pos_300	-	516.745	0.609883	pos	-	-	-	-	-	-	-	-	276325	294268	222729	282315	233381	264701	266861	205093	172212	236330	147781	238685	291199	316504	300680	339781	233961	227929	213828	217065	213675
pos_301	-	166.086	1.41402	pos	-	-	-	-	-	-	-	-	8.87246e+06	1.06029e+07	1.41547e+07	1.02777e+07	8.86675e+06	1.08761e+07	9.91282e+06	1.52661e+07	1.68599e+07	1.05119e+07	6.39969e+06	1.44826e+07	1.05488e+07	1.98377e+07	7.46136e+06	8.43653e+06	1.48404e+07	1.06109e+07	1.08472e+07	1.09462e+07	1.09583e+07
pos_302	-	418.798	0.609883	pos	-	-	-	-	-	-	-	-	419750	328444	300808	368491	273394	334486	351577	262827	243087	310731	199062	358608	408817	343005	466975	421886	329155	296130	301809	304098	304070
pos_303	-	430.697	0.52775	pos	-	-	-	-	-	-	-	-	1.44149e+06	1.15324e+06	1.07738e+06	1.55462e+06	1.0453e+06	1.2739e+06	1.28796e+06	956075	1.00433e+06	1.18531e+06	424199	984072	1.4609e+06	1.08944e+06	1.79032e+06	1.63595e+06	1.15968e+06	1.15332e+06	1.17924e+06	1.17908e+06	1.17916e+06
pos_304	-	614.777	1.51187	pos	-	-	-	-	-	-	-	-	3097.57	47642.2	1.14827e+06	1580.61	14663.2	158283	0	0	0	0	0	0	0	2.65602e+06	0	0	0	182219	211056	210983	210943
pos_305	-	390.799	0.609883	pos	-	-	-	-	-	-	-	-	355310	392956	300912	387949	304834	399396	372081	280208	211676	303593	176173	283800	379691	331317	426371	388860	303164	285141	287917	282119	283955
pos_306	-	742.762	0.59495	pos	-	-	-	-	-	-	-	-	912195	532419	524991	704193	637652	554431	645300	441651	593875	652087	251046	644337	855540	534458	1.09407e+06	866878	648779	625046	636804	613470	606011
pos_307	-	788.694	0.59495	pos	-	-	-	-	-	-	-	-	396302	323631	284036	337312	264053	281254	307341	230712	252197	322001	141223	331993	390106	268930	497557	437539	297084	299718	274100	299761	296235
pos_308	-	428.7	0.52775	pos	-	-	-	-	-	-	-	-	763217	617018	560135	773096	548010	624953	633808	498786	520819	648482	258665	540653	758442	582938	899971	805747	599903	600350	600615	608583	621082
pos_309	-	692.835	0.59495	pos	-	-	-	-	-	-	-	-	451599	196170	224058	265231	282011	181571	224302	179344	307098	297674	128869	303483	347438	255906	456033	331918	301673	303138	299771	292321	292559
pos_310	-	674.775	0.59495	pos	-	-	-	-	-	-	-	-	1.00622e+06	751216	736087	1.02161e+06	770389	859553	858229	638002	677444	779171	350581	775573	1.07986e+06	682147	1.33297e+06	1.11601e+06	818729	766484	756835	756829	756831
pos_311	-	546.831	0.59495	pos	-	-	-	-	-	-	-	-	887604	599314	605950	808692	640069	613256	654333	528147	644009	648541	289659	692305	865420	677245	1.08423e+06	915717	727704	694148	680544	684906	694501
pos_312	-	604.79	0.59495	pos	-	-	-	-	-	-	-	-	990418	620277	637262	845395	717366	696514	707470	558135	651629	660552	287121	755015	988309	617229	1.19499e+06	1.00997e+06	771694	729238	716922	716840	728137
pos_313	-	536.803	0.59495	pos	-	-	-	-	-	-	-	-	1.11366e+06	760527	780661	1.0308e+06	849801	854292	875584	654203	749686	823167	377948	861832	1.08198e+06	748172	1.35908e+06	1.16104e+06	888487	847008	841209	825158	847518
pos_314	-	488.873	0.59495	pos	-	-	-	-	-	-	-	-	763092	428305	427652	535394	540730	447991	500452	389962	558230	510291	214412	505725	679330	471155	835344	696378	557810	551905	538790	538616	538753
pos_315	-	478.844	0.59495	pos	-	-	-	-	-	-	-	-	1.02256e+06	734194	751562	972618	829477	807699	839177	691228	843388	820550	369752	838840	1.02722e+06	774439	1.24407e+06	1.09976e+06	873932	827281	808027	808026	816891
pos_316	-	192.08	0.579967	pos	-	-	-	-	-	-	-	-	29459.2	25371.2	38327.5	21804.3	34397.5	30086	33728.3	52664.8	47078	50216.8	10653.4	19220.4	27486.5	57608.6	29682.8	35679	24649.8	34033.7	33318.6	32253.4	34793
pos_317	-	344.866	0.59495	pos	-	-	-	-	-	-	-	-	362733	313283	308811	377787	341821	354125	324794	296987	275589	352199	349178	314682	356609	306054	452453	399170	318571	304175	302801	301304	303691
pos_318	-	328.756	0.52775	pos	-	-	-	-	-	-	-	-	183677	158622	117695	154207	121743	93173	151637	91384.4	108133	125382	108808	114445	174372	138467	204074	171631	147437	137994	143568	141104	142427
pos_319	-	257.009	1.97862	pos	-	-	-	-	-	-	-	-	11563.8	164547	1.08691e+06	44106.2	189283	31650.7	3210.7	0	214638	91473.2	8.20181	273877	498374	141667	365563	0	341861	172845	180337	172853	174002
pos_320	-	188.07	2.0012	pos	-	-	-	-	-	-	-	-	1.04543e+07	1.4566e+07	3.42983e+07	2.58473e+07	1.21829e+07	2.57096e+07	2.35161e+07	1.95608e+07	2.57184e+07	1.74702e+07	1.09668e+07	2.9937e+07	2.86869e+07	3.48321e+07	2.18262e+07	1.64763e+07	3.29635e+07	1.8738e+07	1.874e+07	1.905e+07	1.88935e+07
pos_321	-	146.081	1.95598	pos	-	-	-	-	-	-	-	-	101822	96476.2	89579.4	90846.3	87865.2	94742	86605	109979	102462	101519	1.27297e+06	114481	70378	84043.4	71579.3	72897.9	96241.5	114047	110806	109553	109554
pos_322	-	270.798	0.52775	pos	-	-	-	-	-	-	-	-	620942	497614	477755	611974	440248	476415	504093	381643	417441	496301	243147	468574	627546	467816	720600	688614	483733	491986	496886	492127	513714
pos_323	-	202.044	2.05348	pos	-	-	-	-	-	-	-	-	3.9389e+07	3.30824e+07	3.41761e+07	3.76776e+07	3.62103e+07	3.95882e+07	3.86841e+07	3.47546e+07	3.78936e+07	3.92421e+07	4.14313e+07	3.53288e+07	3.82193e+07	4.39283e+07	4.21795e+07	4.5703e+07	3.7097e+07	3.379e+07	3.37895e+07	3.39924e+07	3.39739e+07
pos_324	-	274.09	0.520383	pos	-	-	-	-	-	-	-	-	76519.3	151921	694464	154428	517734	292324	380902	718636	724341	215996	0	185338	115624	61414	228364	99854.9	123476	275873	274330	274319	284089
pos_325	-	576.7	0.483117	pos	-	-	-	-	-	-	-	-	448518	528054	428032	538801	387835	491783	466473	329125	281414	396358	245842	393737	541154	486300	620549	643001	428086	389467	389453	393791	396948
pos_326	-	574.703	0.483117	pos	-	-	-	-	-	-	-	-	272469	316354	242811	283709	224085	274834	241025	175021	155292	230826	160711	272360	325561	320654	367310	417297	258147	236088	242867	239501	248868
pos_327	-	516.745	0.483117	pos	-	-	-	-	-	-	-	-	388773	417649	362342	457076	366124	416557	380814	297576	302968	348884	257851	410009	466263	474282	533443	581431	389320	350066	351502	351272	353715
pos_328	-	452.751	0.483117	pos	-	-	-	-	-	-	-	-	352953	395291	315273	497892	306089	465192	380563	262351	227010	285010	100998	254310	438170	269619	568560	505999	305991	271292	271307	271313	285743
pos_329	-	450.754	0.483117	pos	-	-	-	-	-	-	-	-	460247	552128	415638	536176	430375	538509	469089	349530	291898	401225	288553	400074	531617	416581	634248	618000	420591	400155	400159	402751	402739
pos_330	-	392.796	0.483117	pos	-	-	-	-	-	-	-	-	634795	733458	624275	781794	611885	750970	686056	532247	461014	579415	432639	580779	719267	582989	916995	873991	591335	568219	566777	577364	571598
pos_331	-	858.679	0.475633	pos	-	-	-	-	-	-	-	-	400858	352383	321543	458929	306376	357668	362362	334444	298142	312545	139929	332147	500001	317738	602647	595969	447851	346688	364445	358057	364356
pos_332	-	123.04	0.392867	pos	-	-	-	-	-	-	-	-	103023	107413	122684	108891	93024.7	118854	106530	117325	148975	92439.1	131115	110698	80905.2	132357	89249.1	86539.4	119401	119145	114097	114083	115636
pos_333	-	313.274	0.2943	pos	-	-	-	-	-	-	-	-	316771	264922	279303	293740	277119	285149	278779	278722	294700	304303	278010	277837	260114	270030	284383	282570	282259	264949	265006	254399	261039
pos_334	-	90.9482	0.0517667	pos	-	-	-	-	-	-	-	-	121576	112750	118248	122788	123560	133367	132929	129489	132990	140864	132762	131866	143021	148573	163242	161386	134933	120219	130095	123839	134920
pos_335	-	128.019	0.400467	pos	-	-	-	-	-	-	-	-	59958.8	92188	103617	81597.9	54681.9	102034	93470.1	106803	163771	62632.4	130924	98221.1	55790.4	127616	55459.3	52607.5	108199	102955	103009	104896	105058
pos_336	-	295.15	0.408033	pos	-	-	-	-	-	-	-	-	120948	195675	564475	106026	212022	131280	102386	219331	202691	162319	6151.38	99719.3	82368.6	70448.9	126418	62391.3	94093.1	144399	144406	151057	144400
pos_337	L-Ornithine	133.097	0.408033	pos	M+H-H2O, M+H	C5H12N2O2	59.6	-	0.936566953061968	C00077	-	-	28809.6	27585.6	59174.8	18095.9	26107.5	22331.9	14532.8	21041.1	26084	26619.8	6208.63	24574.4	30821.4	51895.9	15763.4	20403	26293.2	25548.9	25256.8	25477.2	24730.6
pos_338	-	116.962	0.400467	pos	-	-	-	-	-	-	-	-	5701.89	1384.82	3554.66	1529.95	2706.61	3051.11	2068.84	854.287	1452.31	1923.65	1871.01	2198.63	1818.68	1894.58	1470.62	4295.49	3209.97	2687.39	3869.27	3889.04	3886.72
pos_339	-	88.5037	0.400467	pos	-	-	-	-	-	-	-	-	2260.45	330.415	1036.36	550.679	819.289	880.97	814.1	221.289	396.087	659.677	420.329	846.639	989.969	682.016	231.318	1616.24	1383.85	1345.47	1590.1	1448.37	1351.58
pos_340	-	125.038	0.392867	pos	-	-	-	-	-	-	-	-	6544.93	7533.14	7608.88	7001.79	5025.12	8666.4	7222.51	8522.85	11471.8	4761.15	10001.9	7044.82	5335.13	9389.94	5248.82	4988.95	7373.63	7997.34	7344.14	7841.11	8000.97
pos_341	Acrylic acid	145.05	0.3474	pos	M+NH4, 2M+H	C3H4O2	-	53.1	7.852442383677441	C00511;C19501	HMDB0031647;LMFA01030193	79-10-7	2.61915e+06	2.49712e+06	2.62424e+06	2.68749e+06	2.60525e+06	2.55021e+06	2.60598e+06	2.56376e+06	2.83777e+06	2.91998e+06	2.8563e+06	2.85686e+06	3.08814e+06	3.15507e+06	3.35189e+06	3.20317e+06	2.76766e+06	2.44968e+06	2.56989e+06	2.52807e+06	2.59655e+06
pos_342	3-methyl pyruvic acid	103.039	0.362567	pos	M+H, M+ACN+H	C4H6O3	77.3	-	2.8588339729282097	C00109	LMFA01060002	-	392835	359307	407098	385595	374738	337124	349573	330786	387181	388328	389104	396127	402229	384877	395940	358057	323022	309221	306973	309236	299750
pos_343	L-Lysine	147.113	0.415633	pos	M+H-H2O, M+H	C6H14N2O2	81.6	-	-0.14022123681691598	C00047	HMDB0000182	56-87-1	293204	222228	332864	217566	317210	250044	261298	451834	421441	356073	93597.5	222622	361142	881428	278682	439271	299798	313775	313785	319394	314532
pos_344	-	112.087	0.4232	pos	-	-	-	-	-	-	-	-	60410.6	41994	60195.9	44281.7	89731.6	62385.3	53112.3	65033.8	30208.4	54901.9	256860	36540.6	37594.1	91318.9	56608.6	50828.6	35802.5	54651.7	56032.6	56028.1	56031.1
pos_345	-	162.05	0.4307	pos	-	-	-	-	-	-	-	-	15657.7	12390.1	11623.4	12801	12092.6	13519	13211.5	12823.2	12589.8	16830.8	9866.89	12415.9	11796.4	11450.6	14470.1	12070.3	10738	11100.5	10904.9	11171.8	8953.27
pos_346	-	308.218	0.4307	pos	-	-	-	-	-	-	-	-	60675.3	283579	139124	281477	65603	63711.9	110156	117245	30629.6	88261.7	5279.77	12683.9	13589.3	9653.66	52431	30623.8	34143.4	83091.4	83823.1	86466.9	83115.9
pos_347	-	408.919	0.4307	pos	-	-	-	-	-	-	-	-	30078.3	41400.5	55771	56554.5	24848.3	76357.5	48578.2	56167.5	110399	27427.5	57945.8	50835	19094.4	68853.9	28887	24347.6	67462.4	60168.5	63480.1	60431.7	72499
pos_348	-	696.846	0.4307	pos	-	-	-	-	-	-	-	-	45681.2	61743.6	58604.7	73582.1	46741.6	66281.5	60622.9	60694.7	82016.5	51944.5	85593.1	71606.4	67879.2	71094.6	57408.2	53892.7	75445.3	72560.8	72685.8	75344.1	75470
pos_349	-	251.125	0.438183	pos	-	-	-	-	-	-	-	-	30023.7	23780.7	23273.7	27498.4	24268.2	26410.4	22845.1	26249.6	25936.8	24730.8	20387.4	22400.8	23551	21468.3	24574.5	23593.3	25233.7	24743.2	24813.1	24847.6	20778.7
pos_350	-	475.089	0.438183	pos	-	-	-	-	-	-	-	-	26721.5	49640.3	155309	25633.8	57383	37770.4	19586.8	53732.6	47786	41002	0	21139.9	15947.8	13346.8	31164.8	11514.9	18129	37124	37214.3	36643.8	37214.6
pos_351	-	612.882	0.4307	pos	-	-	-	-	-	-	-	-	52366.5	52465	60244.4	65177	51394	83884.6	66387.9	69865	90334.2	45968.6	81603.1	61810.5	73374.1	77280.5	40922.2	53498.2	79288.4	68638.1	71051.9	71664.3	71642.2
pos_352	-	802.964	0.438183	pos	-	-	-	-	-	-	-	-	256126	171001	265256	217202	256587	234358	262704	393289	320140	309380	43336.4	202897	331301	656189	251441	413415	275927	274234	283394	287903	287913
pos_353	-	896.876	0.438183	pos	-	-	-	-	-	-	-	-	88078	57732.8	122564	54293.8	108763	46147.8	25725.9	102511	99507.7	79412.4	3068.91	77896.1	97031.6	198650	47470.8	103897	73563	82835.6	89764	89741	89768.8
pos_354	-	828.889	0.438183	pos	-	-	-	-	-	-	-	-	98619.8	75515.6	143029	59743.9	81996.2	60564.8	59832.3	100451	106685	105334	0	77589.5	97167.6	220455	61201.8	86434.5	94661.8	105623	111532	105632	107098
pos_355	-	788.947	0.438183	pos	-	-	-	-	-	-	-	-	89897.8	87463.4	166410	69385.4	92527.1	76854.1	59664.2	96961.2	115988	106473	8248.21	110589	117584	230769	56156	118984	82580.2	98356.6	106132	103500	98823.4
pos_356	-	230.078	0.44565	pos	-	-	-	-	-	-	-	-	11994.3	8551.3	10672.7	11015.1	8897.92	10427.1	9247.46	10472.1	8836.32	7182.94	6714.55	9304.48	9494.89	10078.2	12202.2	6816.08	8796.47	9440.72	9440.85	9438.61	7326
pos_357	-	703.867	0.44565	pos	-	-	-	-	-	-	-	-	927645	747885	769473	991237	909236	918943	905399	766938	787916	891555	559882	809041	957477	781267	1.08978e+06	1.06156e+06	880368	847416	862480	868623	868456
pos_358	-	812.832	0.44565	pos	-	-	-	-	-	-	-	-	1.28254e+06	988318	1.01738e+06	1.22503e+06	1.13147e+06	1.08254e+06	1.18027e+06	962953	1.06508e+06	1.19975e+06	829579	1.25655e+06	1.2978e+06	996826	1.40017e+06	1.40926e+06	1.24689e+06	1.22164e+06	1.24636e+06	1.24629e+06	1.24637e+06
pos_359	-	880.819	0.44565	pos	-	-	-	-	-	-	-	-	1.25414e+06	961458	1.00911e+06	1.13053e+06	1.01516e+06	983333	1.14283e+06	896157	1.00524e+06	1.13006e+06	783166	1.18498e+06	1.2649e+06	1.00755e+06	1.3463e+06	1.35497e+06	1.18301e+06	1.13776e+06	1.14181e+06	1.1535e+06	1.16479e+06
pos_360	-	504.858	0.453133	pos	-	-	-	-	-	-	-	-	229156	502438	526253	374653	507770	499793	364858	440938	386845	433119	470053	388112	254512	373322	418695	420233	365666	251236	261595	266336	252880
pos_361	-	640.831	0.453133	pos	-	-	-	-	-	-	-	-	404570	579770	603237	492173	586395	627923	485225	510960	441113	540531	460844	439705	385933	466962	560234	559169	493241	366790	371065	367254	388763
pos_362	-	912.78	0.453133	pos	-	-	-	-	-	-	-	-	519662	806613	826781	698171	802991	912485	661540	719277	602127	701306	405558	535380	527394	581136	771060	782909	626622	453084	480601	510115	489007
pos_363	-	980.768	0.453133	pos	-	-	-	-	-	-	-	-	437770	595405	604108	531483	635723	682055	484597	514713	428208	540183	317136	443555	395161	429726	607928	520576	451899	363681	373427	336838	376135
pos_364	-	996.74	0.453133	pos	-	-	-	-	-	-	-	-	62110.2	106429	144579	77997.7	82473.5	99768.2	80448.5	75854.3	73288.5	94451.3	114816	112918	85302.8	61950.6	96898.5	91277.5	73063.5	49840.3	49375.7	53448.2	57352.6
pos_365	-	490.869	0.460667	pos	-	-	-	-	-	-	-	-	187115	185149	188298	191967	200001	201210	227539	167514	194408	202416	98293.3	203968	257719	254723	236891	258603	231258	197967	199920	197008	207510
pos_366	-	658.84	0.460667	pos	-	-	-	-	-	-	-	-	21756.8	29204.4	33995.2	43415.8	27081.1	56798.5	59292.1	10712.6	33752.5	39066.5	15365.1	4485.14	72065.6	11293.1	16821.5	62961.1	60897.9	25489.4	36282.1	36179.2	36212.6
pos_367	-	1004.68	0.46815	pos	-	-	-	-	-	-	-	-	125527	45223	36804.7	68747.3	83075.2	64300.7	65180.1	67084.4	40662.2	64720.4	28398.1	87298.4	86498	81120	152966	67140.8	82363.2	67277.8	65283.2	67299.2	59250
pos_368	-	175.119	0.475633	pos	-	-	-	-	-	-	-	-	392429	172730	376613	386518	767454	537739	517538	1.18606e+06	1.1678e+06	480478	471361	370339	847229	1.87343e+06	925568	743081	605872	675632	677294	682731	682736
pos_369	-	208.891	0.475633	pos	-	-	-	-	-	-	-	-	994091	1.11391e+06	1.02945e+06	1.28088e+06	1.00118e+06	1.27462e+06	1.13076e+06	888338	848690	905502	501266	857826	1.1785e+06	961232	1.50349e+06	1.45454e+06	994722	890449	907771	909930	909942
pos_370	-	241.129	0.475633	pos	-	-	-	-	-	-	-	-	16198.7	23210.4	58182.4	33715.6	59522.3	90362.1	120630	88079.2	55197.7	61360.7	65717.5	31758.7	96294.3	183839	41951.7	101152	13008	52823.1	53058.9	52969.1	53058.2
pos_371	-	460.783	0.475633	pos	-	-	-	-	-	-	-	-	541522	595320	572778	706095	544416	675733	576461	449337	431798	462144	204474	464943	752581	691275	861900	885372	551987	487360	487347	499434	487370
pos_372	-	536.802	0.475633	pos	-	-	-	-	-	-	-	-	385683	353632	335158	429341	371974	396184	357758	335812	317612	348806	269481	389031	441905	389703	527425	498437	406853	361213	357888	357933	365290
pos_373	-	664.745	0.475633	pos	-	-	-	-	-	-	-	-	391952	331234	302037	402264	328491	360591	350798	307019	306736	325200	199230	362649	439356	332024	509660	491299	395306	339389	331383	339396	339391
pos_374	-	656.713	0.475633	pos	-	-	-	-	-	-	-	-	322429	293161	283740	399790	282517	351084	326076	244523	206644	234928	119975	283682	452444	334778	478108	464136	373485	279977	279974	282084	282085
pos_375	-	652.72	0.475633	pos	-	-	-	-	-	-	-	-	264121	265795	242532	305137	252573	268426	227939	204580	218254	221599	181873	283703	335089	244215	402463	396253	285518	244800	233384	242851	244797
pos_376	-	610.735	0.475633	pos	-	-	-	-	-	-	-	-	89206.8	58531.3	50546.7	40543.6	42554.1	38429.9	45570	55951.9	37308.9	70592.5	140071	102613	79813.5	64371.7	69020.9	83637	90094.8	65764.6	62115.1	66897.3	66943.9
pos_377	-	554.773	0.475633	pos	-	-	-	-	-	-	-	-	86048.2	65188.2	43242.9	38744.2	50621.9	43746.8	54271.7	45796.1	46026.5	62356.1	97001.9	89630.5	76547.6	82673.9	63880.3	69002.2	83785.6	78359.4	76759.4	72084.8	78407.2
pos_378	-	530.768	0.475633	pos	-	-	-	-	-	-	-	-	310427	332366	322862	409948	326405	382326	344813	282175	279333	284925	172790	285463	393064	306193	471637	439617	335452	291346	278877	294065	294090
pos_379	-	528.771	0.475633	pos	-	-	-	-	-	-	-	-	509488	538916	482606	634017	524363	606296	562760	458591	426283	473150	239746	460222	642750	512935	743257	714966	571653	471314	473864	468638	480294
pos_380	-	526.774	0.475633	pos	-	-	-	-	-	-	-	-	379058	362523	314043	407875	337264	367260	348032	286063	254828	303440	247423	322699	413457	356648	484531	494659	376975	326074	326611	326122	331504
pos_381	-	468.815	0.475633	pos	-	-	-	-	-	-	-	-	436756	422116	393503	471968	415166	441488	432462	378042	379579	405231	332209	424833	499838	406119	615302	562206	469588	412058	398911	412025	411269
pos_382	-	402.824	0.475633	pos	-	-	-	-	-	-	-	-	724111	747088	677457	890395	720808	836311	722063	641767	596730	639099	340050	621321	906966	669219	1.08015e+06	995863	744944	629978	645651	645634	645593
pos_383	-	310.137	0.475633	pos	-	-	-	-	-	-	-	-	8565.76	17265.8	13621.8	6985.08	11189.2	5549.71	10733	7836.4	4077.18	1595.84	31032.7	1228.67	2001.57	1229.15	6939.45	3032.94	3312.1	8036.91	8824.8	7586.49	7675.12
pos_384	-	319.225	0.475633	pos	-	-	-	-	-	-	-	-	1434.37	3087.33	0	2262.34	4050.06	1876.48	2000.26	1128.67	1193.76	5324.63	3103.44	0	3902.11	2432.3	2483.4	1490.52	2115.97	3864.98	3355.4	3105.93	3019.42
pos_385	-	280.092	0.475633	pos	-	-	-	-	-	-	-	-	1.22771e+06	796333	938433	1.42904e+06	1.14326e+06	1.69257e+06	1.89801e+06	1.60736e+06	959279	1.74367e+06	2.21768e+06	983519	1.86943e+06	2.29508e+06	3.13098e+06	2.85283e+06	1.10439e+06	1.33914e+06	1.34761e+06	1.3391e+06	1.36037e+06
pos_386	-	274.881	0.475633	pos	-	-	-	-	-	-	-	-	225951	228223	220355	259801	223933	261201	248263	201676	199872	215948	134737	202807	261393	236692	297469	295961	242772	210226	210230	211066	213557
pos_387	-	269.993	0.475633	pos	-	-	-	-	-	-	-	-	28535.6	30101.3	63333.3	25883.8	65389.1	58580.4	42153.2	88670.6	90921.4	53253.6	19821.3	57222.9	49483.1	129127	28182.8	41189.9	54393.9	58631.7	56183.1	55260.8	57002
pos_388	-	218.92	0.475633	pos	-	-	-	-	-	-	-	-	967696	935810	920389	1.08775e+06	955593	1.08048e+06	982053	887421	892998	902935	602275	877885	1.09787e+06	951223	1.3182e+06	1.27317e+06	1.0192e+06	890273	890272	894181	894150
pos_389	-	213.075	0.475633	pos	-	-	-	-	-	-	-	-	25652.4	14148.3	26665.7	18141.8	26992.7	17693.8	24516.3	36293.7	34415.8	25455.6	19123.2	32394.3	30206.2	61791.7	34639	34612.7	27445.2	28250.1	27041.3	28634.9	28634.3
pos_390	-	211.142	0.475633	pos	-	-	-	-	-	-	-	-	18884.7	28292.1	30877.7	39679.4	31796.9	43857.7	56923.4	49312	31623.6	38860.5	145665	30987.9	57703	66053.5	41199.9	67758.5	32063.1	35321.6	36853.2	35322.9	35315.8
pos_391	-	994.655	0.46815	pos	-	-	-	-	-	-	-	-	175777	144376	136744	183734	141193	134718	153774	116193	108447	111445	27044.1	120432	189718	106615	234588	183027	189218	126988	132561	124174	141440
pos_392	-	986.622	0.46815	pos	-	-	-	-	-	-	-	-	67761.9	65010.8	49628	93208.1	59385.8	93850.4	64009.5	56189.1	76806.7	62360.9	5520.87	43226.1	78341.4	57073.1	101110	95627	54344.9	64897.9	60398.9	46018.9	64521.5
pos_393	-	946.725	0.46815	pos	-	-	-	-	-	-	-	-	148470	114841	105564	158952	116090	174253	204300	126005	141004	128340	48673.3	113565	192578	142563	240787	165537	153739	162781	159135	171837	148964
pos_394	-	726.827	0.460667	pos	-	-	-	-	-	-	-	-	75155.5	100692	87195.1	137142	75772.1	140549	89854	91134.3	57723	131690	268682	101841	120204	65245.1	69127.8	140541	121100	85309.8	95721.9	85470.2	88239.7
pos_395	-	926.666	0.46815	pos	-	-	-	-	-	-	-	-	213858	132284	166011	190731	157933	181770	179784	140235	145318	130741	51099.8	145196	222047	129749	229588	213130	152795	147998	153171	147677	162125
pos_396	-	918.635	0.46815	pos	-	-	-	-	-	-	-	-	101252	111025	89046.2	156323	94211	119653	157455	101619	84960.7	107198	30241.9	80977.6	198811	79880.9	214255	177372	115637	98475.7	106429	91616.3	100167
pos_397	-	880.735	0.46815	pos	-	-	-	-	-	-	-	-	37239.4	37336.8	16369.7	29533.3	27706.4	62217.6	52840.2	28155.5	39255.7	36715.2	17141.4	25442.5	63371.2	20261.9	71001.8	58917.3	45808.3	47008.5	43951.1	48140.9	48733.3
pos_398	-	755.808	0.460667	pos	-	-	-	-	-	-	-	-	124299	120894	130041	133316	114047	153787	187128	126131	147256	127943	162777	122185	204543	102560	127249	158444	139302	88308	112295	112335	110081
pos_399	-	810.749	0.46815	pos	-	-	-	-	-	-	-	-	207196	148683	127684	183375	171227	192286	211448	188604	167984	160460	216356	148761	218256	145328	303616	184657	192980	174971	169324	174972	168416
pos_400	-	839.728	0.46815	pos	-	-	-	-	-	-	-	-	45394.2	21349.7	8728.08	30547.8	5726.13	15008.4	8396.39	3487.5	11634.6	29692.9	151.616	20660.8	0	33845.9	73960.2	16157.6	7735.69	15164	152.202	348.093	15150.7
pos_401	-	808.752	0.46815	pos	-	-	-	-	-	-	-	-	242600	169054	166590	212105	171855	201055	234744	161808	163955	159962	111117	161107	273525	180007	320884	237044	208712	200498	200512	200509	195032
pos_402	-	762.82	0.460667	pos	-	-	-	-	-	-	-	-	204955	197549	172082	256815	163192	261598	252337	143853	192214	199446	73147.7	138265	284421	116084	258150	280145	242058	194691	203014	203015	198320
pos_403	-	800.72	0.46815	pos	-	-	-	-	-	-	-	-	184607	154014	155597	199428	156895	194384	172384	146309	152147	150929	87712.7	152302	238415	129582	284109	229949	166107	165335	158028	159605	163701
pos_404	-	792.689	0.46815	pos	-	-	-	-	-	-	-	-	236654	181384	187346	234509	189914	191820	206526	171989	188926	192929	132031	226253	261543	163567	337444	296993	243949	188081	192091	188114	207106
pos_405	-	790.304	0.460667	pos	-	-	-	-	-	-	-	-	0	14265.9	11968.3	20722.5	10707.5	20065.5	25160.3	0	6660.09	7883.34	25671.2	2933.18	14361.2	4671.81	14784.6	21425.9	5108.31	9753.13	12805	9882.47	11522.9
pos_406	-	783.743	0.46815	pos	-	-	-	-	-	-	-	-	105500	32388.4	21833.2	71684.9	66417.3	18485	30079.3	43799.5	12418.2	32468.3	33510.9	53499	37625.6	29048.2	102367	30054.1	38969.3	38398	26122.1	38289.5	38754.8
pos_407	-	862.801	0.460667	pos	-	-	-	-	-	-	-	-	149670	135969	140243	158020	114013	184050	177517	82531	123094	130337	228092	163462	180880	56056.3	112154	183991	133804	137387	147559	138255	147880
pos_408	-	750.794	0.46815	pos	-	-	-	-	-	-	-	-	603014	463807	462048	580955	501002	588463	618767	487418	534466	463875	272690	419661	682636	444780	762081	657337	567379	516945	525454	519168	516954
pos_409	-	715.757	0.46815	pos	-	-	-	-	-	-	-	-	44923.2	20989	14294.2	37018.9	20458.6	15992	22723.8	16551.5	15924.1	18703.2	25742.4	24751.1	40921	9662.28	34516.2	29045.1	28478.3	24877.4	19700	26114	26153
pos_410	-	732.733	0.46815	pos	-	-	-	-	-	-	-	-	521005	427985	390112	506642	470809	423606	408002	413633	410426	403779	289730	473193	574147	468471	688821	587674	541040	448063	440880	440956	450338
pos_411	-	730.736	0.46815	pos	-	-	-	-	-	-	-	-	249198	178807	189979	235398	193716	202614	208234	179635	163293	172465	135315	208591	245487	198313	328225	265942	231407	194543	185947	203204	191064
pos_412	-	712.783	0.46815	pos	-	-	-	-	-	-	-	-	55803.7	14848.1	17134.8	42473.7	39643.8	34503.6	15026.2	31506.3	18505.9	25045.2	20232.2	7885.49	27575.7	23783.2	82557.8	21703.4	8382.74	27550.6	26216.2	28499.6	28257
pos_413	-	684.803	0.46815	pos	-	-	-	-	-	-	-	-	314270	239854	221681	287151	280206	317065	322745	260255	265577	267916	265483	224363	373517	287636	412542	361719	310067	270528	267725	273569	267530
pos_414	-	674.774	0.46815	pos	-	-	-	-	-	-	-	-	421559	370493	343805	421398	388199	382695	426945	346842	336726	366941	233490	394349	464606	433121	578329	496117	465576	404058	378268	378255	382152
pos_415	-	887.769	0.460667	pos	-	-	-	-	-	-	-	-	52408.6	58045.6	42617	63732.2	56983.3	96449.9	101122	38522	68466.6	61367.4	48047.2	43069.4	102441	24615.4	59493.8	114839	86520.5	61905.9	72191.9	72331	72387.8
pos_416	-	902.747	0.460667	pos	-	-	-	-	-	-	-	-	93849.1	100870	83806.4	98551.4	83169.1	97495.9	89589.5	77970	75598	66181.4	81049.4	87355.4	108308	79127.7	78401.9	101076	99125.7	61488.4	62397.3	61892.3	73170.7
pos_417	-	904.784	0.460667	pos	-	-	-	-	-	-	-	-	50141.6	69909.7	72851	75856.6	68171.8	45247	40334	38131.4	37842.8	57246.4	69434.3	56145.1	42640.1	42282.5	84262.9	76224.6	58784.3	50402	53817.6	38380.8	53678.1
pos_418	-	478.844	0.46815	pos	-	-	-	-	-	-	-	-	492643	400660	400132	479818	434629	463640	445112	429619	378517	400022	248426	397899	518009	398350	657746	514810	470315	429208	412854	429258	429223
pos_419	-	965.786	0.460667	pos	-	-	-	-	-	-	-	-	152477	194164	178175	240624	159451	201052	207477	157787	159824	184040	79643.6	151115	229899	144293	228038	223944	208340	162839	169062	150970	169151
pos_420	-	354.894	0.46815	pos	-	-	-	-	-	-	-	-	294910	250174	258795	261965	254513	263011	275280	243263	268566	278449	196213	237031	305146	250788	355334	315289	289039	261174	263285	264755	258691
pos_421	-	998.778	0.460667	pos	-	-	-	-	-	-	-	-	90574.1	112655	64016.9	117871	91228.4	92363.9	89294.6	74366.9	83955.9	57859.1	183368	84533.7	70928.6	28567.1	88124	108898	70306	64040.2	69512	39262.5	69456.4
pos_422	-	956.754	0.460667	pos	-	-	-	-	-	-	-	-	118826	122640	130279	181093	98582.2	214732	220170	103477	113002	120348	115813	90430.6	222689	73376.5	166559	194461	184586	122414	149998	128067	122656
pos_423	-	938.777	0.460667	pos	-	-	-	-	-	-	-	-	144152	169049	108471	179280	134675	145821	144712	128568	120585	139451	343910	226107	130107	74234.9	124346	212957	124947	129423	136055	122219	135742
pos_424	-	871.792	0.460667	pos	-	-	-	-	-	-	-	-	34420.8	22351	43200.4	41483.2	37274.5	44596.8	52062.6	26924	31170.1	51036	72691.3	69731.8	53417	23348.4	25647.8	56696	43050.5	31567.4	41038.4	28967.7	35978.8
pos_425	-	870.789	0.460667	pos	-	-	-	-	-	-	-	-	123818	155029	163100	137279	104163	133198	162600	110816	175761	175443	349422	194512	167132	100001	129741	225561	175872	111957	139694	133970	139811
pos_426	-	853.773	0.460667	pos	-	-	-	-	-	-	-	-	36495.2	40442.3	40780.5	37652.8	10500.6	68413.8	77218.3	10542.1	51164.5	45401	30018.7	18419.6	72507.7	19608.4	53123.6	52629	57278.3	33127.5	43746	34626.2	36364.5
pos_427	-	837.798	0.460667	pos	-	-	-	-	-	-	-	-	40169	29746.5	50786.7	55859.2	37642.7	28719.8	28656	20522.6	39807.2	71769.8	80826.2	26511.8	57941.7	29374.2	38099.8	53311.8	22453	23935.6	32023.3	29327.5	28598.3
pos_428	-	693.836	0.460667	pos	-	-	-	-	-	-	-	-	98409.6	111325	118995	105314	164944	118904	102389	152208	67666.3	175059	354636	118597	96161.2	130470	90615.8	127033	127666	119638	124645	107262	143424
pos_429	-	687.82	0.460667	pos	-	-	-	-	-	-	-	-	34240.8	46063.9	48769.4	71882.1	26045.4	67195.5	74823.3	25824.9	43367.5	48630.3	10401.7	14359.3	86929.7	12334.3	47349.8	69896.8	53390	38146.5	43790	36540.7	36608.2
pos_430	-	458.862	0.460667	pos	-	-	-	-	-	-	-	-	23076.4	58516.2	50001.6	16443	85314.9	25134.2	5239.92	77746	5837.85	118126	393821	74461.8	10424.2	81452.4	0	21804.2	40044.8	46409.6	50143.8	49658.7	50151.7
pos_431	-	322.887	0.460667	pos	-	-	-	-	-	-	-	-	30763.5	66161.7	70651.2	19145.6	101617	30481.6	7910.53	106168	7252.4	140385	553910	96344.7	8619.13	98405.6	1615.07	29247.8	59908.1	61096	65959.1	65972.5	65965.3
pos_432	-	773.827	0.453133	pos	-	-	-	-	-	-	-	-	293311	380346	361540	352678	391702	398879	323146	358463	278438	347390	288891	306193	308894	280921	449933	390430	357348	266335	269435	269494	266693
pos_433	-	844.792	0.453133	pos	-	-	-	-	-	-	-	-	639603	848441	844153	787316	877568	952334	755918	725991	629506	714598	471104	665152	574015	624870	903909	848395	743566	529073	570430	555442	570213
pos_434	-	708.818	0.453133	pos	-	-	-	-	-	-	-	-	562085	805422	820505	662902	805818	833910	625163	684701	594834	704842	512043	585381	504526	602108	748915	734973	665944	494455	510124	509802	513460
pos_435	-	705.84	0.453133	pos	-	-	-	-	-	-	-	-	142886	248255	243551	200937	256942	265268	210070	183919	178318	228914	243746	194734	131582	181051	222017	220058	182932	145179	145728	146622	155907
pos_436	-	634.876	0.453133	pos	-	-	-	-	-	-	-	-	6.33384e+06	5.06713e+06	5.26071e+06	6.34413e+06	5.73814e+06	5.88625e+06	5.9828e+06	5.19999e+06	5.29395e+06	5.79387e+06	4.29786e+06	5.59673e+06	6.50046e+06	5.42725e+06	7.22989e+06	6.95057e+06	5.95344e+06	5.76563e+06	5.88083e+06	5.91334e+06	5.9131e+06
pos_437	-	572.844	0.453133	pos	-	-	-	-	-	-	-	-	361685	577176	568480	390170	519859	553866	420094	464831	422158	516222	588308	445817	333118	458253	469930	501249	452876	333349	349469	353460	353574
pos_438	-	108.949	0.453133	pos	-	-	-	-	-	-	-	-	19442.6	17217.3	20691.6	13285.5	19219.8	19689.1	17165.1	19569.5	16257	23675.7	36130.9	22496.3	17055.8	21019.7	19951.6	17968.4	21912.4	17157.3	17168.5	17167.3	16435.2
pos_439	-	368.882	0.453133	pos	-	-	-	-	-	-	-	-	193218	335741	341732	245134	313614	336797	244349	280470	240438	308257	244974	253663	207503	237491	243192	305395	268075	181188	198053	194357	198044
pos_440	-	304.261	0.453133	pos	-	-	-	-	-	-	-	-	149281	138888	148427	163016	159128	168623	156769	148898	148550	151992	115422	152505	128542	130544	175585	148375	137707	136772	136782	132623	135153
pos_441	-	300.895	0.453133	pos	-	-	-	-	-	-	-	-	238891	358855	371666	257772	340790	334339	263308	308812	277426	318997	393178	301964	221314	292068	297471	315539	285773	220374	220527	223674	226768
pos_442	-	258.899	0.453133	pos	-	-	-	-	-	-	-	-	155852	96063.5	116580	68723.1	105852	57177.1	83066	104745	126023	153438	544685	252508	97268.9	149427	105906	120937	130313	133266	137343	133757	133264
pos_443	-	232.908	0.453133	pos	-	-	-	-	-	-	-	-	104557	210621	220264	132390	201783	208789	140221	178937	141360	175466	224089	139264	103876	161182	153690	161526	151058	99492.3	100545	104274	102991
pos_444	-	164.92	0.453133	pos	-	-	-	-	-	-	-	-	180074	367702	375655	243770	335637	345988	243330	314975	253580	317665	406633	252926	188422	304088	287400	304324	268097	182391	179910	188002	184941
pos_445	-	122.925	0.453133	pos	-	-	-	-	-	-	-	-	37236.7	28252.3	31971.2	16951.9	25953	12115.8	20040.7	29648.6	33213.1	41251.4	172219	72718.8	21003.2	41548.1	24521.3	29990.4	33688.6	35139.1	34818.6	33931	35077.6
pos_446	-	948.807	0.44565	pos	-	-	-	-	-	-	-	-	1.05954e+06	778282	757100	925150	817016	807949	917530	750468	786775	926185	577941	958863	1.00097e+06	742854	1.07169e+06	1.01078e+06	946872	926304	926355	931539	947737
pos_447	-	922.8	0.44565	pos	-	-	-	-	-	-	-	-	1.2167e+06	903173	928330	963483	953859	806450	901454	955258	1.0603e+06	1.14368e+06	1.56705e+06	1.45434e+06	1.01379e+06	1.02825e+06	1.1015e+06	1.17011e+06	1.09376e+06	1.08394e+06	1.12328e+06	1.11519e+06	1.12333e+06
pos_448	-	744.844	0.44565	pos	-	-	-	-	-	-	-	-	1.01922e+06	741227	739954	860933	860867	768886	818819	698082	759163	860767	595650	918519	875437	727649	986000	1.02243e+06	917784	879580	879833	888200	918221
pos_449	-	734.976	0.438183	pos	-	-	-	-	-	-	-	-	256217	164938	268774	193878	258502	229369	240157	363294	316415	285416	53791.2	204842	328580	607993	263923	396349	262927	265054	278723	278725	278711
pos_450	-	780.663	0.475633	pos	-	-	-	-	-	-	-	-	351965	386979	367338	501077	384697	439851	386358	303962	283931	328685	135068	336414	539884	352981	634396	541422	396220	326790	327321	326869	336994
pos_451	-	806.665	0.475633	pos	-	-	-	-	-	-	-	-	142360	122538	105622	113156	99527.3	90606.1	125992	97896	90009.2	134554	88714	146991	152620	101453	139723	140535	117605	110126	99940.9	110297	108728
pos_452	-	966.563	0.475633	pos	-	-	-	-	-	-	-	-	117612	118452	87729.2	168838	107280	142588	114100	74312.5	101495	106840	11149.9	92706.4	200063	108657	264364	295809	123019	97720.8	100714	96672.4	98457
pos_453	-	134.019	0.483117	pos	-	-	-	-	-	-	-	-	57818.7	73883.1	213780	76207.8	199886	171654	119526	264674	284969	133618	33243.6	163216	115267	317614	60785.3	90164.8	130280	139193	141374	142899	144097
pos_454	-	710.678	0.483117	pos	-	-	-	-	-	-	-	-	201358	221873	179391	229290	175814	204627	170880	133228	137567	181914	133528	208285	243837	152509	280832	293777	189268	175474	193412	179968	182408
pos_455	-	762.602	0.483117	pos	-	-	-	-	-	-	-	-	216075	249644	163387	265719	194394	263257	205084	123579	109836	169701	88653.8	167939	248930	161374	310959	308893	164589	173139	173146	173797	175807
pos_456	-	888.548	0.483117	pos	-	-	-	-	-	-	-	-	108114	175451	125752	201750	111806	207410	148902	95371.5	61532.2	90209.9	18872.9	86218.3	212070	74670.6	266574	289215	134376	111812	111109	100964	129535
pos_457	-	104.992	0.490583	pos	-	-	-	-	-	-	-	-	347562	249067	319482	329115	384622	399983	389058	411969	418071	436956	367571	258792	185333	174671	214550	178362	324450	331227	331232	333304	333807
pos_458	-	220.067	0.490583	pos	-	-	-	-	-	-	-	-	267715	211131	318900	335710	301560	333501	270576	402992	535098	242779	94667.3	306006	206448	273983	183444	194703	374308	304962	304970	307575	307546
pos_459	-	240.967	0.490583	pos	-	-	-	-	-	-	-	-	22065.3	17633.5	35996	14470.1	31024	22966.7	25624.5	41312.4	29451	43160.2	14558.1	25082.9	9326.73	5030.18	11155.1	6577.97	20490.5	26217.9	26201.3	22950	26237.8
pos_460	-	164.029	0.490583	pos	-	-	-	-	-	-	-	-	168939	174526	327487	214755	400628	455494	259889	563895	860202	264053	85265.8	306262	435195	690672	307661	289188	378583	338241	342053	345379	345347
pos_461	-	340.782	0.490583	pos	-	-	-	-	-	-	-	-	81561.7	85492.5	65846.2	58443.6	55349.9	61345.6	73113.5	50341.5	45539.1	57430.2	108528	81198.9	64220.1	53276.8	73469.9	80207	67725.7	62561.4	63047.2	62564.5	64869.8
pos_462	-	752.573	0.490583	pos	-	-	-	-	-	-	-	-	180093	231238	125790	213056	161227	286145	205394	79208.2	78662	145999	14130.9	88093.1	235138	127223	278742	272563	129807	143563	124822	143574	143579
pos_463	-	822.557	0.490583	pos	-	-	-	-	-	-	-	-	123357	160603	109042	218185	128111	198167	145981	74237.6	48399.2	66923.5	21711	68073.7	206264	97867.9	239899	223731	93841	75742.8	82972.8	79272.8	72285.5
pos_464	-	74.097	0.498017	pos	-	-	-	-	-	-	-	-	180507	151267	106045	75109.4	109108	90676.2	94846.4	93957.2	113716	94326	470136	104237	79486.4	79205.6	83348.9	73407.6	112369	96690.4	96692.4	97828.8	98547.3
pos_465	-	820.56	0.490583	pos	-	-	-	-	-	-	-	-	187769	253334	160138	249848	153998	299872	188665	104027	74140.8	146575	35577.3	113189	236831	132406	306154	299823	140933	141119	141126	143339	142630
pos_466	-	638.653	0.490583	pos	-	-	-	-	-	-	-	-	184697	219101	132625	222908	173390	255986	198738	114011	83975.5	140501	35908.1	107086	254579	189923	289287	262838	181417	166446	150286	164269	166465
pos_467	-	241.008	0.498017	pos	-	-	-	-	-	-	-	-	20865.2	23412.9	43179.2	18659.3	35201.5	24593.7	30349.7	53714	30676.8	51915.1	47992	26686.9	7296.13	20258.8	11101.9	6578.79	27399.8	32957.1	32225	32231.1	33649.5
pos_468	-	694.615	0.490583	pos	-	-	-	-	-	-	-	-	187986	264195	161506	250537	168248	284904	251490	96661.9	80936.4	131181	25662.2	121452	264617	196539	321885	330338	190493	140507	140466	143032	146509
pos_469	-	626.627	0.490583	pos	-	-	-	-	-	-	-	-	192012	246569	154955	254380	166150	265638	238053	117431	88648.2	156067	30364.7	101627	253542	143985	315379	281629	183769	157752	157746	160044	159987
pos_470	-	624.63	0.490583	pos	-	-	-	-	-	-	-	-	146078	207428	124349	176996	117179	172280	155791	86031.1	67424.8	123238	63296.4	105781	199482	100678	228828	191303	116825	129543	129977	129587	134735
pos_471	-	754.57	0.498017	pos	-	-	-	-	-	-	-	-	144002	185026	115358	221061	127980	217281	174621	81100.9	51123.4	97576.6	6040.04	75220	210398	65227.4	266576	256373	122504	90397.5	107486	107381	107319
pos_472	-	176.04	0.505467	pos	-	-	-	-	-	-	-	-	57882.6	86409.9	106488	64009.9	88374	85605.2	73282	97866.2	70680.6	79717.6	40140	96450.5	86219.4	303506	56215.9	104122	96649.4	74840.6	73816	79004.2	77999.2
pos_473	-	225.132	0.505467	pos	-	-	-	-	-	-	-	-	23929.4	19215.5	8698.9	23324.7	18199.9	17172.6	18602.7	11277.3	13125.3	8709.35	92782.8	15990.7	21855.6	12559.2	30259.6	42867.1	26045.4	21259.9	22094.6	21224.9	22077.1
pos_474	-	205.067	0.505467	pos	-	-	-	-	-	-	-	-	83024.8	102753	140590	133126	129555	130217	136318	248491	143524	134575	656431	86285.7	55204.8	90751.4	57699.2	102785	79044.5	126748	126744	127170	129220
pos_475	-	442.723	0.505467	pos	-	-	-	-	-	-	-	-	703021	747898	572812	831988	602514	835735	738670	469906	462352	558674	150053	453063	796470	525236	954801	899499	612519	553868	553869	560151	560138
pos_476	-	141.071	0.512933	pos	-	-	-	-	-	-	-	-	262757	138169	559418	287285	375897	421210	520051	510078	600126	502328	93275.9	566642	416831	440239	420260	359788	559782	361661	367691	361829	385851
pos_477	-	163.116	0.512933	pos	-	-	-	-	-	-	-	-	386710	276415	364587	349198	263943	358857	376906	286466	194041	237342	29300.1	118948	638660	494986	667855	502537	196942	293952	293980	308771	295151
pos_478	-	169.058	0.512933	pos	-	-	-	-	-	-	-	-	252657	244478	415433	343062	368574	284396	426604	449686	525680	447194	219135	535795	589800	732423	327115	317801	628323	410463	407017	413399	413383
pos_479	-	214.007	0.512933	pos	-	-	-	-	-	-	-	-	20834	32634.8	114175	29968.3	48463	41900.2	45479.6	43331.7	33302.4	51577.5	53714.7	56738.2	31661.4	35933.3	39324.6	25403.4	61604	41055	41052.7	41513.8	43544.3
pos_480	-	184.094	0.505467	pos	-	-	-	-	-	-	-	-	875521	567034	372691	617065	436175	582292	638794	420456	370803	327229	59681.2	130057	1.22196e+06	525025	1.11321e+06	1.10801e+06	330373	483352	497336	482353	527638
pos_481	-	343.862	0.512933	pos	-	-	-	-	-	-	-	-	331200	316226	284974	249870	244540	308502	351137	234471	267923	325910	189019	292410	413929	689057	276649	382092	337949	331380	327883	327903	337390
pos_482	-	296.072	0.512933	pos	-	-	-	-	-	-	-	-	40323.6	83289.4	262850	78041.9	198415	138616	158056	242618	221081	88488.1	145947	75246.1	50472.6	48529.9	76140.8	65650.7	68912.6	112044	110638	110606	114962
pos_483	-	90.0554	0.512933	pos	-	-	-	-	-	-	-	-	275738	349701	578294	314431	447628	458465	416721	564156	488618	512075	275717	525062	410481	1.32518e+06	290442	405468	494689	441673	441700	445558	445528
pos_484	-	697.604	0.512933	pos	-	-	-	-	-	-	-	-	23303	22095.3	6468.35	31179.5	0	23937.4	0	0	7560.88	16913	0	16182.7	75012.8	120913	39919.3	96195.9	36714.8	21666.4	21570.6	11836.2	21590.9
pos_485	-	137.071	0.505467	pos	-	-	-	-	-	-	-	-	272538	296646	126471	198241	173311	200384	136767	302283	272125	141637	1.27581e+06	168868	47844.6	143393	61164.1	339636	154009	290682	294581	294591	303719
pos_486	L-Proline	116.071	0.520383	pos	M+H, M+Na	C5H9NO2	94.4	-	1.93470669463519	C00148	HMDB0000162	147-85-3	601371	583317	1.34977e+06	623055	1.27068e+06	1.18794e+06	935177	2.19163e+06	3.15344e+06	913773	385768	727693	1.14115e+06	2.53208e+06	735111	774363	899525	1.15258e+06	1.16454e+06	1.17581e+06	1.18176e+06
pos_487	-	130.05	0.520383	pos	-	-	-	-	-	-	-	-	305311	298800	555839	409950	424085	336631	499748	539311	640454	540568	259451	737519	773203	962312	432790	425806	816299	510432	510455	515397	519110
pos_488	-	155.042	0.520383	pos	-	-	-	-	-	-	-	-	502.844	2165.97	20364.4	3056.68	10501.9	10354.3	7383.59	21154.8	32098.5	12181.6	968.576	13681	13727	33241.1	5534.42	5680.65	17091.5	12229	12447.3	10738	12457.4
pos_489	-	331.111	0.520383	pos	-	-	-	-	-	-	-	-	129165	188343	491039	191447	350071	180080	318193	583804	460905	366923	0	232569	115526	132357	221117	84518.9	251198	274437	275204	276649	280346
pos_490	-	170.032	0.520383	pos	-	-	-	-	-	-	-	-	80541.3	73298.3	74229.1	60820.1	84179.1	68643	69999.2	89291.8	74906	108771	100865	94593.4	58765.3	186299	40148.9	58642.8	90522.2	93468.7	93469.5	93470.9	96393.9
pos_491	-	507.912	0.520383	pos	-	-	-	-	-	-	-	-	47405.5	117203	150832	66901.3	120726	98169.7	113318	173232	115454	188799	0	69305.2	9096.08	77114.7	56987	21649.3	57082.2	118742	108348	117003	115755
pos_492	-	610.76	0.520383	pos	-	-	-	-	-	-	-	-	139656	66236.5	58306	104762	70495.3	86604.7	119814	48435.7	56053.8	101673	0	43485.6	71421.6	42392.7	93218.1	53155.8	83418.2	84153.8	84202.6	82668.5	68544.2
pos_493	-	156.877	0.52775	pos	-	-	-	-	-	-	-	-	44145.6	39799.3	34194.9	36226	29703.2	33228.8	36393.3	33220.2	32338.7	37662.3	32850.2	40590.1	35854.6	30171.7	44708	39840.9	37490.8	38164.5	38163.3	38750.3	38689.1
pos_494	-	505.915	0.520383	pos	-	-	-	-	-	-	-	-	80886.6	156907	256196	99561.3	156579	122461	172266	243310	200484	249442	0	92299.4	19992.7	113228	81983.5	37489.5	88848.6	160597	159231	164120	159436
pos_495	-	844.592	0.52775	pos	-	-	-	-	-	-	-	-	309576	222991	154037	363248	158737	344251	315975	121639	163634	191043	2709.62	115725	311010	87296.4	427482	288234	201069	222695	221367	234069	226142
pos_496	-	898.36	0.52775	pos	-	-	-	-	-	-	-	-	207255	122361	98910.8	254951	118653	250986	185667	82987.8	52663.6	100421	0	44539.8	300064	42802.7	417484	280177	129410	140223	140963	146110	140277
pos_497	-	846.59	0.52775	pos	-	-	-	-	-	-	-	-	310272	196314	174873	357150	169093	379742	316495	146933	184327	227643	1264	140340	349928	131050	468494	293142	229819	224481	226057	224473	236961
pos_498	-	144.102	0.535217	pos	-	-	-	-	-	-	-	-	424672	359862	374836	364047	667413	430980	287017	236440	266282	248296	392740	261458	412795	657045	255676	182544	281395	403054	428784	432659	432764
pos_499	-	146.117	0.535217	pos	-	-	-	-	-	-	-	-	224693	165305	491168	187794	240704	253753	196359	286416	268958	180308	70272.9	197888	414719	578674	352498	361490	211985	302537	302566	305255	305243
pos_500	-	259.092	0.535217	pos	-	-	-	-	-	-	-	-	43676.6	39660	11249.6	26800.4	21366.2	20628.7	13232.4	12224.3	4816.19	20126.2	48359.2	1057.01	1370.41	1363.79	906.044	0	3906.9	21185.5	23430.9	21675.8	21182.8
pos_501	-	260.815	0.535217	pos	-	-	-	-	-	-	-	-	277764	248722	230044	291575	216575	241423	253040	200873	217901	247114	158060	229033	284687	235388	333427	311705	238492	234172	234228	235044	239569
pos_502	-	286.772	0.535217	pos	-	-	-	-	-	-	-	-	14878.9	15127.6	8863.03	5533.9	5942.57	0	3863.42	7233.08	2103.95	12658.7	129019	28126.9	8460.93	11256.4	3551.69	12125.8	8325.84	12135.4	12144.2	12936.2	15829.4
pos_503	-	376.732	0.535217	pos	-	-	-	-	-	-	-	-	377521	263901	208719	425466	248794	343828	336923	205588	224947	259024	58740.2	198542	425793	205480	538349	480596	257029	258146	259577	258253	281390
pos_504	-	456.718	0.535217	pos	-	-	-	-	-	-	-	-	33028.7	53848.8	27177.6	18700.8	81620.9	11694.9	16503.3	55077.2	10583.9	112155	200312	49419.6	11369.7	47979.8	10150.4	21975.2	49529.7	41963.7	43566.2	41964.8	46673.6
pos_505	-	896.363	0.535217	pos	-	-	-	-	-	-	-	-	146483	64575.4	81684.6	195552	81248.7	104451	106685	26041.8	67347.9	70508.8	11778.3	28773.6	176162	48882.6	235307	196463	91724.1	75492.7	78109	82296.4	84186.4
pos_506	-	95.0608	0.542667	pos	-	-	-	-	-	-	-	-	53673	49139.2	40213.5	36071.4	40770.4	34702.2	25494	22410.3	17839.4	20315.8	134526	33272.4	32765.8	28034.3	33016.8	27592.1	34608.1	37596.9	38974.4	40858.5	38564.8
pos_507	-	956.319	0.535217	pos	-	-	-	-	-	-	-	-	202545	163767	125950	332323	146597	262881	195159	86041.6	122217	143755	13160.4	88682.6	334541	109150	450970	351673	180914	158166	162919	145771	161427
pos_508	-	365.203	0.535217	pos	-	-	-	-	-	-	-	-	10672.8	16346.3	23184.8	8225.38	19551.4	17217.4	20739.5	20612.7	8556.21	16607.2	6978.36	8244.7	0	0	9431.99	0	9263.71	16777.5	17280.4	17252.8	15238
pos_509	-	170.092	0.542667	pos	-	-	-	-	-	-	-	-	136982	117300	117459	168725	146945	145419	150213	157215	179862	131725	126634	120885	114313	134226	104165	117717	151552	151413	151400	151428	154225
pos_510	-	218.989	0.535217	pos	-	-	-	-	-	-	-	-	29158.1	52599	25261.7	40718.3	31871.4	18811.8	30037.8	36056.3	23138.9	32597.1	535388	39009.3	22047.9	46014.3	12812.8	41874.5	44550.2	49355.8	48225.4	50594.2	49952.2
pos_511	-	143.081	0.535217	pos	-	-	-	-	-	-	-	-	19196.6	21997.3	15221.5	15309.7	26489.9	19253.2	10010.6	11115.4	13940.4	15438.3	2025.06	5024.62	73961.1	111122	50582.2	28556.3	2475.34	23551.4	23573.5	23930.6	23935.3
pos_512	-	273.048	0.542667	pos	-	-	-	-	-	-	-	-	0	0	0	0	0	973.68	13333.1	826.12	0	3282.46	52288.4	540.879	0	0	574.189	658.976	0	0	1922.16	0	1686.83
pos_513	-	794.423	0.52775	pos	-	-	-	-	-	-	-	-	248452	178084	103963	215426	111043	167549	202897	118658	112453	139604	47627.3	80508.2	233702	114506	261498	238240	160097	174808	182765	176142	182347
pos_514	-	160.037	0.550067	pos	-	-	-	-	-	-	-	-	467576	344512	152109	296689	467611	363164	263301	250775	402413	303658	77341.6	46718.8	209019	237453	183022	132542	62245.1	267072	270911	267083	281825
pos_515	-	154.083	0.550067	pos	-	-	-	-	-	-	-	-	31042.3	19935.4	33149.2	20234.3	25116.4	20316.8	19375.3	17659	29272.7	17778	15627.4	23299.9	24805.4	29409.1	16876.2	14831.6	17615.6	23473.3	22920.6	22054.2	23053.7
pos_516	-	788.434	0.52775	pos	-	-	-	-	-	-	-	-	216498	183554	112050	309537	127616	264572	239169	130067	131076	116885	0	93517.1	278127	103851	398499	305284	168042	150805	150851	150800	161972
pos_517	-	464.771	0.550067	pos	-	-	-	-	-	-	-	-	57956	25289.3	44145.8	50221.3	36769.6	53511.9	50426.4	24022.6	20586.2	39307.3	0	21864.2	56277.7	54555.4	55381.4	44712	35558.7	33211.4	30485.4	33981	33973.3
pos_518	-	616.598	0.550067	pos	-	-	-	-	-	-	-	-	342474	353376	268445	406734	256951	408467	332920	182212	166914	230811	6776.1	177540	404755	204608	520897	480330	249099	254790	261588	254813	256525
pos_519	-	558.64	0.550067	pos	-	-	-	-	-	-	-	-	418911	444429	313839	493591	306951	514060	425043	260692	229026	287810	38060.8	221440	483208	289924	652643	573400	322302	298607	298352	318466	298776
pos_520	-	156.042	0.557533	pos	-	-	-	-	-	-	-	-	1.00124e+06	611000	1.67982e+06	754133	1.05082e+06	917131	1.14885e+06	1.45357e+06	1.49664e+06	1.41107e+06	631116	2.15061e+06	1.29392e+06	2.07871e+06	1.24618e+06	1.39038e+06	1.58536e+06	1.1884e+06	1.18839e+06	1.195e+06	1.23256e+06
pos_521	-	184.094	0.557533	pos	-	-	-	-	-	-	-	-	886630	712215	564668	743229	506097	852864	777887	481188	364651	573718	112877	171062	937967	716399	989412	728781	313258	526640	527016	527028	558300
pos_522	-	382.15	2.23835	pos	-	-	-	-	-	-	-	-	57390.5	136525	19653.5	59094.7	126911	51709.5	28509.6	85557.2	122462	48287.1	20071.1	34861.4	38708.4	32302.2	13452.6	13579.4	47104.8	52969.1	53059.5	53163.5	52968.8
pos_523	-	250.111	2.25332	pos	-	-	-	-	-	-	-	-	1477.06	2500.34	943.386	4113.37	706.79	0	6102.17	1142.6	0	7905.41	322083	20644.1	0	733.137	0	0	3867.26	4717.62	4709.84	4705.63	2169.86
pos_524	-	214.144	2.24583	pos	-	-	-	-	-	-	-	-	57496.5	77994.6	58666.8	54613.5	78193.2	79510.5	55194.1	75233.1	78614.5	65207.3	79012.8	32484.5	30092.9	35472.9	28272.7	27282.1	25437.7	60177.1	61633.8	62456.7	62456.7
pos_525	-	261.144	2.23835	pos	-	-	-	-	-	-	-	-	232725	739174	822321	1.60385e+06	1.21755e+06	2.24864e+06	1.17697e+06	2.63558e+06	4.5947e+06	1.13729e+06	994130	2.21309e+06	1.16922e+06	1.595e+06	951676	778390	2.81636e+06	1.42977e+06	1.43479e+06	1.45763e+06	1.44349e+06
pos_526	-	786.437	0.52775	pos	-	-	-	-	-	-	-	-	390807	295595	235633	471240	283815	429578	369814	245585	230180	250021	34048.5	168471	476916	195995	618774	465736	313013	260125	260386	294455	260248
pos_527	-	276.119	0.52775	pos	-	-	-	-	-	-	-	-	14413.9	7316.24	14111.3	19592.1	5556.85	14790.4	34633.5	21333.4	28239.3	41181.2	24837.6	28742.7	45252.4	50212.3	35881.8	23430	37585.8	25721.9	26619.2	26440.2	26228.1
pos_528	-	346.086	2.32837	pos	-	-	-	-	-	-	-	-	151015	967117	1.60571e+06	1.07556e+06	1.6958e+06	1.50479e+06	1.51761e+06	2.73335e+06	1.70822e+06	393785	2.66501e+06	485797	137905	236899	683067	250534	458775	965970	972093	972153	952893
pos_529	-	328.139	2.33585	pos	-	-	-	-	-	-	-	-	162227	241950	518865	186940	257456	229469	235532	562470	458498	273186	0	155599	30741.1	60922.1	118294	35076.5	152894	208015	205972	203658	203655
pos_530	-	267.097	2.35078	pos	-	-	-	-	-	-	-	-	2438.22	8249.98	637.506	1994.34	0	1443.29	2669.45	3275.35	2420.89	0	185205	3395.83	0	0	0	1731.44	1388.53	4270.38	3706.48	3981.53	4274.86
pos_531	-	190.077	2.3657	pos	-	-	-	-	-	-	-	-	29687.9	60962.9	147903	118177	42577	112739	93819.8	79479.5	107099	64089	40286.2	124332	113411	145872	70689.5	58320.5	140478	72107.1	71244.3	69393.8	72121.1
pos_532	-	327.201	2.38048	pos	-	-	-	-	-	-	-	-	29014.3	22977.2	8441.16	59408.8	23149	33823.9	25227.9	27799.2	7930.61	5607.36	0	4175.82	11702.7	17147.8	5089.36	8049.69	0	11740.9	11862.2	8103.47	9719.48
pos_533	-	194.048	2.3952	pos	-	-	-	-	-	-	-	-	7805.49	49399.3	45444.4	0	33807.3	33528.9	16801.1	9440.66	42299.5	28311.2	72303.9	38560.8	68864.5	27785.4	47033.9	4582.66	43506	21070.3	31197.8	31095.7	30971.7
pos_535	-	154.042	2.41662	pos	-	-	-	-	-	-	-	-	1.16239e+08	9.88859e+07	1.04737e+08	1.08723e+08	1.08859e+08	1.17453e+08	1.16193e+08	1.13541e+08	1.19467e+08	1.20572e+08	1.14847e+08	1.03906e+08	1.03764e+08	1.17826e+08	1.18002e+08	1.22613e+08	1.05206e+08	9.7851e+07	9.82867e+07	9.75278e+07	9.75273e+07
pos_536	-	91.0547	2.42405	pos	-	-	-	-	-	-	-	-	1.35813e+06	1.26526e+06	1.31871e+06	1.35733e+06	1.26635e+06	1.43875e+06	1.40998e+06	1.4001e+06	1.42976e+06	1.47369e+06	1.57496e+06	1.35663e+06	1.3805e+06	1.5946e+06	1.45122e+06	1.46519e+06	1.36279e+06	1.26482e+06	1.28113e+06	1.18849e+06	1.33623e+06
pos_537	-	202.044	2.41662	pos	-	-	-	-	-	-	-	-	5.32559e+07	4.49692e+07	4.78973e+07	4.95689e+07	4.96001e+07	5.30463e+07	5.25558e+07	5.05535e+07	5.3033e+07	5.40402e+07	5.12623e+07	4.635e+07	4.66871e+07	5.30192e+07	5.31529e+07	5.57197e+07	4.62221e+07	4.42882e+07	4.33796e+07	4.36753e+07	4.32317e+07
pos_538	-	157.042	2.41662	pos	-	-	-	-	-	-	-	-	3.29518e+06	2.73747e+06	2.90033e+06	3.0732e+06	3.05105e+06	3.31193e+06	3.2608e+06	3.12224e+06	3.32228e+06	3.33547e+06	3.31769e+06	2.92811e+06	2.94737e+06	3.38424e+06	3.3396e+06	3.49638e+06	2.93159e+06	2.72531e+06	2.72527e+06	2.71352e+06	2.71354e+06
pos_539	-	172.097	2.45347	pos	-	-	-	-	-	-	-	-	29333.3	31756	27514.4	30867.9	33600.9	25520.5	36947.5	34701.9	24892.5	38226.4	813848	39632.4	20915.8	25563.9	22998.7	16282.1	26696.4	40268.6	42635.9	42054.9	42638.8
pos_540	-	283.175	2.46085	pos	-	-	-	-	-	-	-	-	35247	39969.6	12268.1	70545.2	42302.5	46632.9	24783.6	34055.4	9933.68	14400.6	6051.38	20762.2	7287.57	20332.1	21907	1689.95	0	20112.1	20160.5	18644.4	18594.3
pos_541	-	276.976	2.47547	pos	-	-	-	-	-	-	-	-	26601	14284.3	744.953	7716.38	7319.79	0	3666.32	1296.1	0	1739.47	75958	1447.73	0	0	0	0	0	6901.38	5779.99	5854.87	5819.13
pos_542	-	125.015	2.41662	pos	-	-	-	-	-	-	-	-	54480.3	43327.4	43838.7	48153.3	47879.2	50224.3	48555.7	45095.6	52172.4	50891.6	54078.9	46152.6	47455.1	55376.7	52572.2	54404.2	41678	44057.4	42562.8	42610.2	42537.2
pos_543	-	390.187	2.49042	pos	-	-	-	-	-	-	-	-	6529.04	10700.1	7817.36	16993.3	13022.5	34989.6	10853.5	23697.3	54362	10132	14234.5	30382.7	5643.91	13627.4	4317.51	5807.17	49433.6	14627.1	11864.8	13034.5	12222.1
pos_544	-	221.091	2.38048	pos	-	-	-	-	-	-	-	-	7671.18	17648.3	42938.8	29007.8	8348.17	28965	30010.7	18535.6	24488.8	20730.1	16274.9	34214.7	39081.9	49121	25224.9	19986.6	51698.1	22205.8	23051.9	22208.6	24533.4
pos_545	-	132.081	2.3657	pos	-	-	-	-	-	-	-	-	175758	243787	560275	428305	204834	418266	386433	322430	427176	281282	209406	487900	431451	550989	324609	247527	522460	298089	299339	298269	296049
pos_546	-	200.106	2.32837	pos	-	-	-	-	-	-	-	-	6637	6549.58	5387.89	6966.17	6643.85	7530.83	6899.72	6054.15	5123.33	6331.37	91374.2	6192.95	3853.32	6538.69	3776.92	7755.39	5881.04	4486.96	6950.31	4724.58	4957.72
pos_547	-	338.087	2.53568	pos	-	-	-	-	-	-	-	-	1.56797e+06	1.50453e+06	402148	610449	1.27452e+06	519181	135267	125742	794671	320579	510166	110133	44126.6	48276.9	26728.9	40160.8	2167.73	823623	878496	891671	891529
pos_548	-	274.111	2.53568	pos	-	-	-	-	-	-	-	-	774.989	0	2619.11	9263.14	0	0	5543.07	0	0	2125.63	938829	40955	1687.44	2921.09	803.537	9802.63	12930.1	18817.6	20074	20512.1	20511
pos_549	-	230.102	2.53568	pos	-	-	-	-	-	-	-	-	8574.25	10906.5	7771.76	15922	6185.31	12268.2	23680.1	18723.8	7311.7	23881.6	271872	19253.6	12087.4	10895.4	7220.98	14364.5	18084.3	19954.6	20436.4	17880.4	20413.1
pos_550	-	84.9426	2.55813	pos	-	-	-	-	-	-	-	-	225232	728185	362024	164338	361640	148557	207817	173070	221424	181668	3730.32	263867	204853	199834	126081	75333	238260	298874	298842	301126	303017
pos_551	-	109.956	2.55813	pos	-	-	-	-	-	-	-	-	321560	1.05517e+06	520258	228164	520661	214487	294120	248072	311829	263443	718.869	375193	297471	285927	174191	105150	341839	433219	433194	435650	439838
pos_552	-	192.932	2.55813	pos	-	-	-	-	-	-	-	-	334910	1.17411e+06	552662	223691	538112	203136	290285	239098	303311	257404	68.5357	358671	286457	276948	171800	92005.1	322899	443940	404981	439520	444745
pos_553	-	190.935	2.55813	pos	-	-	-	-	-	-	-	-	1.0996e+06	3.85929e+06	1.81549e+06	756474	1.80083e+06	669334	957913	794060	1.00542e+06	837609	0	1.21472e+06	951829	914757	574967	319994	1.0843e+06	1.4412e+06	1.40633e+06	1.42871e+06	1.44128e+06
pos_554	-	82.9456	2.55813	pos	-	-	-	-	-	-	-	-	324293	1.05751e+06	522660	237272	526986	216791	300450	250796	316087	265409	0	377529	297667	288675	182704	107589	346407	437426	437393	440742	441763
pos_555	-	388.254	2.56563	pos	-	-	-	-	-	-	-	-	66208.3	51952.5	35246.2	139448	65664.6	99310	63479.8	65076.4	48501.3	49667.2	15442.3	20420.5	33516.4	72002.2	58027.4	32486.7	8671.17	43354	43407	44087.8	43965.5
pos_556	-	159.019	2.55813	pos	-	-	-	-	-	-	-	-	37157.4	146094	75884.3	25182.7	69485.4	19074.2	34690.8	23005.5	36704.8	26216.8	228.646	45253	32185.6	29006.9	14058.7	4572.72	35899.5	54736.2	52129	52427.1	51673.1
pos_557	-	152.003	2.55813	pos	-	-	-	-	-	-	-	-	13686.7	42648.3	22009.6	10557.4	21352.6	8178.42	12513.4	12536.8	13488.1	11450.4	23135.3	17538	12008.5	13972.3	6869.01	3079.03	19444.8	18489.3	18252.7	19784.2	18254.5
pos_558	-	214.144	2.63325	pos	-	-	-	-	-	-	-	-	40463.1	47469.1	37203.3	36908	51498	46877.9	35471.2	47226.7	46663	42783.5	26645.6	18201.3	22008.1	23015.4	17552.4	18471.2	18553.9	34682.6	34619.7	35774.2	34616.4
pos_559	-	261.145	2.64078	pos	-	-	-	-	-	-	-	-	250006	726977	786041	1.39966e+06	1.17616e+06	2.06077e+06	1.06098e+06	2.46784e+06	4.33615e+06	1.03505e+06	894483	1.90217e+06	926873	1.33265e+06	769533	603106	2.40031e+06	1.26806e+06	1.2682e+06	1.26819e+06	1.24816e+06
pos_560	-	204.123	2.64078	pos	-	-	-	-	-	-	-	-	6298.72	9264.64	10513.3	13076	8556.02	10992.2	8169.95	13121.9	10464.7	7102.69	196568	38485.3	8601.47	12695.7	5760.99	6978.08	45352.7	17600.9	18672.6	18676.1	18299
pos_561	-	257.099	2.67092	pos	-	-	-	-	-	-	-	-	3257.88	1961.78	967.563	223.561	2564.42	0	127421	252596	142096	81604.3	35113.7	59762.3	0	254.4	1087.86	829.131	4187.23	29685.1	29691.7	28976.8	24770.5
pos_562	-	174.055	2.67917	pos	-	-	-	-	-	-	-	-	166922	150434	64686.9	53592.3	95419.5	33254.1	74649.4	36161.8	27277.6	82780	159025	19176.7	16050.2	12453.7	11446	11750.1	18359.6	58998.2	56941.8	61291.3	58363.5
pos_563	-	318.168	2.73187	pos	-	-	-	-	-	-	-	-	198627	330172	239579	493324	305331	366870	466425	327756	230138	416819	159555	409775	513970	525655	515778	619358	357151	329265	338283	338267	336119
pos_564	-	357.134	2.7394	pos	-	-	-	-	-	-	-	-	0	0	0	0	0	1411.17	472.038	3106.22	2203.88	0	283695	0	0	1003.49	495.231	0	376.333	0	0	251.528	252.823
pos_565	-	493.907	2.75448	pos	-	-	-	-	-	-	-	-	9286.99	37795.2	32975.7	22431.4	124069	76779	150709	74257.4	38716.9	45487.4	412738	81255.9	132062	370752	135999	123881	0	58314.6	55560.2	60428.2	57603.8
pos_566	-	247.087	2.76202	pos	-	-	-	-	-	-	-	-	67913.5	156376	1367.74	20639.3	82922.9	0	2587.94	25717	0	107230	109799	0	0	0	0	0	0	14779.2	17953.4	18012.7	19132.1
pos_567	-	187.086	2.76202	pos	-	-	-	-	-	-	-	-	365005	119942	568738	27390.5	53381	130168	184450	78683.7	70594.7	32864.9	72922.1	479615	260655	279190	98397.4	103794	313053	211904	218295	208180	202677
pos_568	-	432.28	2.75448	pos	-	-	-	-	-	-	-	-	67778.8	57510.9	38207.6	160293	73748.6	170744	73926.3	76566.3	60067.2	67702.8	13901.9	14861.6	41757.2	77317.9	72586	33343.8	5395.18	47234.3	48651.7	53648.4	47287.9
pos_569	-	216.123	2.79975	pos	-	-	-	-	-	-	-	-	130558	174746	126438	133866	119159	127972	126210	141962	113600	163851	5.0216e+06	187013	80088.8	85466.3	79343.6	81948.2	167616	227612	230148	230134	223839
pos_570	-	88.0221	2.81483	pos	-	-	-	-	-	-	-	-	165880	147065	150426	142444	153963	141830	147604	142444	125348	175185	179634	147021	155140	184128	143494	148370	148319	144404	140644	140616	138605
pos_571	-	612.264	2.82992	pos	-	-	-	-	-	-	-	-	9174.89	36977.1	0	16727.6	125354	123055	190340	100339	123517	71996.5	198079	188234	530448	1.24347e+06	556499	508971	0	127852	127826	127952	118935
pos_572	-	212.092	2.85252	pos	-	-	-	-	-	-	-	-	8055.52	5820.29	4953.16	7512.59	4227.34	7096.46	7109.4	8626.03	5937.7	8011.12	541365	20974.2	4165.03	7954.31	7732.52	6927.91	13858.6	16273.3	15513.7	15224.3	15216.8
pos_573	-	362.085	2.85252	pos	-	-	-	-	-	-	-	-	23377.1	144661	33.6552	12784.7	21929.8	6318.66	0	2.07509	27.0385	1.06389	109793	0	0	0	1.49315	1.28439	0	3214.35	6358.17	6384.8	6364.54
pos_574	-	164.038	2.88265	pos	-	-	-	-	-	-	-	-	867.815	712.435	949.264	315.748	1366.86	1084.78	1914.62	2664.5	2050.47	3374.74	54895.4	541.521	3002.82	523.012	0	2668.92	166.899	2102.42	2225.99	2265.78	1316.12
pos_575	-	295.129	2.85252	pos	-	-	-	-	-	-	-	-	311585	469756	941795	537866	722906	829128	579252	1.00682e+06	1.14041e+06	556023	332324	626471	693409	1.03673e+06	558755	412566	721628	551146	571078	548219	548218
pos_576	-	279.134	2.92898	pos	-	-	-	-	-	-	-	-	108583	87947.7	39989.3	10671.2	76650.3	27959.8	56788.2	105055	75647.2	184942	345804	47658.4	9298.57	18989.4	1957.38	2693.5	15393.3	69815.6	72040.1	74051.6	74090
pos_577	-	338.087	2.9516	pos	-	-	-	-	-	-	-	-	2.43825e+06	2.25542e+06	559719	906724	1.92012e+06	715724	192531	199406	1.14861e+06	493138	784957	162866	60070.9	63133.5	47175.5	56051.7	10476.8	1.17693e+06	1.19906e+06	1.19911e+06	1.19139e+06
pos_578	-	332.095	2.95917	pos	-	-	-	-	-	-	-	-	0	44.5973	0	0	0	0	0	546.311	0	0	151383	1479.96	0	651.157	0	0	1695.25	1624.55	0	1625.72	1673.08
pos_579	-	273.055	3.01195	pos	-	-	-	-	-	-	-	-	51112.8	14920.5	9890.72	8540.11	11387.6	974.343	6593.79	1930.48	0	17868.6	250212	1220.59	0	7912.4	0	4587.19	2225.01	16512.1	16511.6	15265.3	16518.9
pos_580	-	88.0398	2.85252	pos	-	-	-	-	-	-	-	-	5639.88	12293.3	13128.9	8392.28	8520.43	8018.29	7940.13	7784.12	11894.4	8682.7	9146.83	10363.2	12137.5	8861.5	11525.7	6103.86	11742.1	13240.4	13409.2	13410.1	13287
pos_581	-	216.123	3.02703	pos	-	-	-	-	-	-	-	-	49510.6	57422.9	49661.4	48490.2	50286.1	48518	49453.5	55531.8	52054.6	62385.5	499323	48687.9	39697.5	39603.3	36706	42948.9	50146.2	56055	57182.9	56157.8	56599.9
pos_582	-	312.111	3.04205	pos	-	-	-	-	-	-	-	-	2668.37	40242.1	4205.55	12984.4	6422.38	8936.54	9832.93	9619.47	3135.11	6835.09	9211.84	9510.29	2570.22	649.619	784.075	69.3411	7878.43	6925.08	6987.38	6837.32	5002.03
pos_583	-	160.133	3.02703	pos	-	-	-	-	-	-	-	-	55841.2	63369.4	78568.3	61826.9	63944	60218.7	78532.6	71033.5	62702.9	70867.7	349458	54156.9	54041.4	48204.3	42277.2	49393.4	43386.3	70255.7	68735.5	67277.3	67250.6
pos_584	-	226.921	3.05703	pos	-	-	-	-	-	-	-	-	2870.34	26817.7	6553.25	2122.8	5342.48	1244.7	1623.04	1007.29	4238.82	2020.57	0	5120.33	1242.42	1565.3	948.149	748.057	2493.38	5846.48	6069.08	4696.92	5145.14
pos_585	-	190.935	3.0645	pos	-	-	-	-	-	-	-	-	1.31695e+06	4.6006e+06	2.14583e+06	946324	2.14035e+06	820375	1.16765e+06	978703	1.26318e+06	1.02946e+06	0	1.52081e+06	1.08602e+06	1.0083e+06	647978	349277	1.28463e+06	1.72399e+06	1.67334e+06	1.69031e+06	1.67352e+06
pos_586	-	465.803	3.0645	pos	-	-	-	-	-	-	-	-	157815	641878	281501	99302.1	234355	79845.4	134707	88337.9	169322	115122	0	223627	109107	91726.2	37659	12947.1	139701	209998	208027	202176	195656
pos_587	-	192.932	3.0645	pos	-	-	-	-	-	-	-	-	340902	1.22362e+06	562727	247039	563785	212632	302812	260345	327614	269159	3405.12	386768	280311	257568	166412	90907.6	339372	449955	429002	435692	428910
pos_588	-	520.333	3.07197	pos	-	-	-	-	-	-	-	-	55173.8	48695.9	28710.3	133760	98690	535712	83850.8	87803.1	60859	76893.8	6953.06	2960.75	41966.6	84075.7	72883.1	40506.6	3375.47	47251.2	53085.6	49321.9	47462.2
pos_589	-	257.099	3.08697	pos	-	-	-	-	-	-	-	-	2588.28	7297.31	5038.21	407.835	7961.17	1428.86	193836	402061	239174	135286	32513.9	105922	545.943	921.858	438.94	4651.06	5724.07	47624.7	47672.8	45707	39565.4
pos_590	-	318.168	3.08697	pos	-	-	-	-	-	-	-	-	306817	425377	236265	482078	341497	379294	490876	338135	263477	462580	169861	426684	488636	475444	498013	568747	372243	340750	340783	329882	338265
pos_591	-	662.307	3.12487	pos	-	-	-	-	-	-	-	-	548443	677785	4.92132e+06	176867	146862	148954	219146	395348	9356.93	8246.78	24706.7	375574	95175.9	247749	46331.1	103449	358216	648579	660742	675540	668572
pos_592	-	560.231	3.155	pos	-	-	-	-	-	-	-	-	974402	852177	1.91241e+06	210439	239107	377178	537571	955390	64396	35971.1	28689.1	1.05983e+06	593112	1.41875e+06	448210	744613	1.18207e+06	851142	851002	891419	851204
pos_593	-	397.071	3.1324	pos	-	-	-	-	-	-	-	-	86755.1	64710.3	11945.6	17589.5	23362.8	11802.7	4444.44	484.153	4568.49	19435.3	21746.4	0	520.466	0	0	435.428	0	15938.3	15098.6	15094.9	15081.5
pos_594	-	912.918	3.20028	pos	-	-	-	-	-	-	-	-	9388.01	78305.3	8902.24	0	19810	10691.4	75817.2	19011.7	43352.5	53244	0	749584	2.02704e+06	1.02693e+06	2.13662e+06	687990	0	268888	272475	276800	276803
pos_595	-	530.294	3.19275	pos	-	-	-	-	-	-	-	-	126102	238090	540948	210246	110980	100586	74793.4	30602.8	1106.38	66045.5	5990.36	49433	975.742	0	0	958.125	34588.8	72439	69775.4	72747.8	72760.6
pos_596	-	276.127	3.2154	pos	-	-	-	-	-	-	-	-	40040.5	61293.4	77047.4	106659	26328.4	18677.9	87326.7	78703	9140.28	107494	2.01283e+06	153941	16416.9	20227.6	14961.4	62894.2	55696.5	88608.3	86675.5	85668.6	83738.3
pos_597	-	265.097	3.2154	pos	-	-	-	-	-	-	-	-	176602	267682	30731	103355	237087	24762.8	62573.1	130786	15390.2	263648	206659	6783.81	0	306.189	0	0	13581.8	69996.3	73371.3	70316.7	71475.3
pos_598	-	239.07	3.24565	pos	-	-	-	-	-	-	-	-	2115.74	19015	14453.1	7176.12	2019.93	7421.68	5121.89	715.82	19521.8	2140.83	0	60339.4	26224.1	10617.7	18521.6	6146.49	43760.5	15151.6	15149.1	15334.3	15332.2
pos_599	-	770.345	3.26078	pos	-	-	-	-	-	-	-	-	1.76253e+06	1.77382e+06	1.26442e+07	738500	557814	605238	808098	1.36096e+06	124177	165040	66161.6	2.52513e+06	664124	1.34463e+06	357232	692388	2.45707e+06	2.39892e+06	2.43065e+06	2.48388e+06	2.4699e+06
pos_600	-	476.307	3.2835	pos	-	-	-	-	-	-	-	-	94885.9	83321	48981.6	180678	116802	363889	95998.8	115355	92607.5	91686.7	15926.4	18741	49772.7	99260	93177.2	45923.3	7603.04	68723.1	68735.3	68364.1	65311.3
pos_601	-	275.106	3.31383	pos	-	-	-	-	-	-	-	-	14901.9	18047.7	13494.5	10620.3	20058.4	12406.6	17286.9	19558.1	1260.26	15764.2	172161	5726.31	484.934	404.231	516.615	3205.31	3911.58	11247.8	11255.9	11289.3	8465.93
pos_602	-	216.123	3.35283	pos	-	-	-	-	-	-	-	-	68172.8	73603.7	78247.8	67609.9	65682.9	61083.9	70684.7	80832.8	71478.9	92614.6	1.88327e+06	111535	57062	73901.2	62223.4	71558.1	89256.9	106395	110097	112141	112079
pos_603	-	233.092	3.368	pos	-	-	-	-	-	-	-	-	402792	737041	312450	303157	438278	208743	286460	409590	147239	317861	1.64523e+06	57950.9	65126.7	118599	20151.3	45156.9	68162.2	331568	327119	346515	339831
pos_604	2,4,7-Decatrienoic acid	167.107	3.39075	pos	M+H-H2O, M+H	C10H14O2	59.7	-	-0.54171827850838	-	HMDB0035235;LMFA01030962	78417-28-4	49329.9	47087.1	54883.4	45289.8	49046.2	50696.5	54481.5	69564.3	78986	65085	430663	58094.9	48322	66543.2	41269.5	42318.7	46921.1	61388.3	62185.5	62184.4	62188.1
pos_605	-	289.139	3.39833	pos	-	-	-	-	-	-	-	-	27932	49483.8	23146.3	50288.9	32033.6	83125.7	38775.6	61058.3	42891.3	30772.3	25605.8	15889	11133.7	13086.9	12395	8836.48	10247.5	37623.3	37725.4	37289.8	36064.2
pos_606	-	174.112	3.42975	pos	-	-	-	-	-	-	-	-	83286.7	92865	91039.3	127632	99837.2	129069	97013.2	186616	197636	108635	594497	184191	85334	135031	86940.4	91535.2	143606	123800	122685	125008	123366
pos_607	-	488.206	3.45252	pos	-	-	-	-	-	-	-	-	77516.4	137634	395859	18475.2	10004	14154.6	15130	15165.3	0	0	0	32951.8	0	1015.11	0	679.417	26257	42559.5	41165.5	42482.9	37749.8
pos_608	-	712.832	3.44493	pos	-	-	-	-	-	-	-	-	2.4094e+06	3.70534e+06	9.46272e+06	893997	714706	928600	649589	874478	28946.6	115607	33257.6	1.42739e+06	87103.2	231339	21907.4	88845.8	1.0797e+06	1.57451e+06	1.57458e+06	1.57458e+06	1.51852e+06
pos_609	-	662.307	3.49042	pos	-	-	-	-	-	-	-	-	553178	663201	5.16837e+06	190104	175996	160886	204687	423937	12660.3	17793.1	31068.5	376899	90369.5	244229	41104.5	114229	347324	627346	630843	630837	619189
pos_610	-	526.548	3.64305	pos	-	-	-	-	-	-	-	-	74101.2	57662.7	709811	15765.2	12167.8	13180.4	15846.9	37078.1	0	1051.99	0	112751	14488.9	41994.4	1081.05	14710	103570	84955.2	84969.7	83098.9	84297
pos_611	-	278.142	3.64305	pos	-	-	-	-	-	-	-	-	2651.3	3703.38	4225.46	6845.69	3263.51	2929.95	7844.03	4184.83	3031.54	5568.32	302335	27226.8	2398.83	2613.89	3292.77	11386.5	7620.38	7633.5	9062.78	7354.22	7273.29
pos_612	-	688.866	3.61272	pos	-	-	-	-	-	-	-	-	6807.01	24825.8	50571.6	296198	211530	352551	500949	332120	27713.7	38475.4	0	53123.4	143375	81038.4	295679	654177	49665.7	78160.2	73407.6	71618.7	71199.4
pos_613	-	530.294	3.6279	pos	-	-	-	-	-	-	-	-	185460	284785	596980	259052	172126	179927	109943	98880.8	58353.4	113021	36121.5	61048.7	22018.9	20162.9	14649.1	14277.1	36700	109174	109173	107849	108559
pos_614	-	255.074	3.80338	pos	-	-	-	-	-	-	-	-	34231.7	82721.2	77789.5	28424.6	30607	20224.8	26968.7	22613.6	16648.8	21557.5	152312	87324.7	76200.8	18903.1	41545	7753.62	56826.7	41484.5	41912.9	41904.2	39687.4
pos_615	-	652.412	3.83373	pos	-	-	-	-	-	-	-	-	19237.7	17879.5	9879.23	13967.2	71427.6	494896	31864.2	37956.3	22895.9	33711.3	1367.72	0	11501.3	30640.5	22453.9	8354.69	0	21725.1	24434.6	22559.2	21805.3
pos_616	-	442.155	3.85648	pos	-	-	-	-	-	-	-	-	0	2896.68	2090.98	13732.7	4319.33	23363.3	0	19665.1	12343.5	0	77313.3	801.684	0	0	0	0	4375.57	17118.3	20572.3	20561.2	20488.9
pos_617	-	253.086	3.86407	pos	-	-	-	-	-	-	-	-	334.691	622.058	931.514	3722.64	530.664	2034.53	685.295	6126.4	7541	5492.69	241478	16771.2	0	888.227	0	1438.31	12333.6	14573.5	14939.2	14422.6	14663
pos_618	2E,6E,8E-decatrienoic acid	167.107	3.91712	pos	M+H-H2O, M+H	C10H14O2	50.2	-	-0.675909384376452	-	LMFA01030215	-	53680.7	52262.1	59403.3	51241.2	52170.6	56097.9	58729.7	76023.9	88052	75349.2	563149	67531.2	55643.8	66270.2	45251.1	47867.8	53126	66431.1	67694	66099.9	66091.7
pos_619	-	216.123	3.88682	pos	-	-	-	-	-	-	-	-	76802.4	85682.7	91676.3	77234.5	76335.7	71744.2	81793.3	92111.5	81439.4	106011	2.96679e+06	123026	65179.7	75210.9	68401.3	71570.6	90159.2	117887	127540	127551	127537
pos_620	-	174.112	4.00053	pos	-	-	-	-	-	-	-	-	136871	138711	136276	185208	140844	187144	151744	247852	270321	178400	2.9026e+06	288870	124713	169435	131668	149128	226522	217720	210107	208133	208113
pos_621	-	208.097	3.95503	pos	-	-	-	-	-	-	-	-	31297.8	37411.5	33180.4	30632.1	28555.9	29526.2	28820.3	37437.7	37653.7	32495.8	82644.9	43376.7	21408.4	29369.1	19629.8	20275.1	27970.5	33067.8	34232.6	34231.3	34227.7
pos_622	-	696.438	3.94747	pos	-	-	-	-	-	-	-	-	4735.62	5139.81	5802.18	4245.49	33526.3	283285	14368.7	18633.6	7647.3	16934	0	0	1413.49	10139.8	12414.2	1040.75	0	6259.4	6757.38	6068.26	6453.34
pos_623	-	273.055	4.10663	pos	-	-	-	-	-	-	-	-	5586.32	15820.9	18102	3340.55	1081.61	2330.9	1910.2	902.577	3761.26	2284.46	0	23020.4	17832	7576.54	9932.07	917.004	16949.8	7538.98	7602.64	7423.25	7177.78
pos_624	-	233.092	3.94747	pos	-	-	-	-	-	-	-	-	392799	687876	307905	224140	309171	140171	185376	236548	125196	262783	2.07541e+06	170790	154278	95857	69970.4	23839.5	126086	278166	278630	279959	277919
pos_625	-	201.112	4.22037	pos	-	-	-	-	-	-	-	-	4903.63	7684.98	6289.39	5141.26	6883.22	5931.47	6388.81	5599.27	6820.67	8070.67	108401	11531.2	4658.93	4040.67	4595.27	4127.98	8557.53	8009.2	7938.06	7610.5	8011.6
pos_626	-	834.867	4.26587	pos	-	-	-	-	-	-	-	-	113089	531251	1.15575e+06	3240.02	7047.58	18329.9	45755.4	19008	7246.35	369.022	3636.8	1.38262e+06	686696	197316	492294	275234	646084	406711	415387	411538	415049
pos_627	-	174.112	3.85648	pos	-	-	-	-	-	-	-	-	39842.1	36462.9	42022.5	49558.7	35450.3	44446.6	44191.8	53708.7	57484.6	58996.5	1.86964e+06	95502.6	29115.5	39150.9	36834	48981.8	75738.1	91301.5	90551.6	91494.8	91098.1
pos_628	-	436.161	4.31892	pos	-	-	-	-	-	-	-	-	53564.9	51653.8	3121.39	18511.5	46176.3	7267.81	1174.29	32765.8	8163.22	8782.07	7250.16	0	636.181	768.963	763.858	0	0	28535.6	33024.2	31929.6	33605.8
pos_629	-	196.039	3.8489	pos	-	-	-	-	-	-	-	-	2305.04	2125.8	1695.42	1846.64	852.486	513.795	1665.34	971.496	602.125	2374.37	77773.4	5007.95	192.792	1419.35	510.435	2150.1	3741.37	6330.73	6345.77	6251.84	5584.28
pos_630	-	834.867	3.84132	pos	-	-	-	-	-	-	-	-	573146	856029	1.863e+06	12383.7	23989.9	19417	68657.9	81934.8	1839.87	2436.15	2266.47	1.90125e+06	926473	382179	655981	314384	939042	548571	622113	648755	638890
pos_631	-	239.07	3.81097	pos	-	-	-	-	-	-	-	-	7713.91	45000.4	32067.7	17748.3	10381.5	17240.3	10825	5330.52	43080	5362.6	12539.9	128543	54199.4	19206.9	31492.4	12609.7	95435.3	30882.6	30621.2	30882.2	29344.5
pos_632	-	218.139	4.51597	pos	-	-	-	-	-	-	-	-	21817	19597.4	22166.3	15785.5	19903.6	20597.7	17220.3	21410.5	23539.6	21347.5	746959	39102.8	17801.3	19622.5	16465.6	21300.2	25057.5	32516.4	32291.5	33633.6	32255.2
pos_633	-	130.065	4.56145	pos	-	-	-	-	-	-	-	-	464750	435225	388895	356785	297455	316275	265392	279636	295476	263048	336903	466728	266599	222391	203137	170958	421142	304426	301585	301587	301966
pos_634	-	205.097	4.53868	pos	-	-	-	-	-	-	-	-	12249.7	19190.4	30870.3	29682.6	11394.4	38540.3	19629.8	24097.7	28469.5	9324.1	14959.4	56435.5	20696	24470.1	11585.9	7590.82	39566.1	20587.2	20584.7	20412.9	19808.5
pos_635	-	200.047	4.59937	pos	-	-	-	-	-	-	-	-	619054	811569	698334	275687	280107	250178	278661	155438	277474	298577	91795.9	888033	1.09852e+06	322314	929639	409883	669329	436062	419620	436086	436041
pos_636	-	151.075	4.6827	pos	-	-	-	-	-	-	-	-	6185.66	10597	6142.4	5784.73	5250.96	6165.69	5707.15	14494.3	15137.1	5948.01	18022.7	9293.98	6230.87	5932.25	5907.15	6191.54	7574.5	8110.74	8848.56	7863.76	8065.94
pos_637	-	174.112	4.47808	pos	-	-	-	-	-	-	-	-	80336	68506.1	79127.4	80844.8	61412.2	66688.4	79411.2	74357.8	70885.3	104204	3.5168e+06	139600	59287.3	69525.2	73781.4	90582.7	114109	154078	146626	146589	146602
pos_638	-	422.549	4.7964	pos	-	-	-	-	-	-	-	-	26605.9	23131.7	35541.4	115259	4947.69	101139	13878.2	4645.59	4968.1	2113.43	215028	48162.6	27404.2	72757.1	19349	19716.6	88868.7	51534.2	44701.4	51509.6	51483.7
pos_639	-	203.11	4.43265	pos	-	-	-	-	-	-	-	-	24348	14293.2	17872.1	18780.3	7918.57	6574.1	9305.02	6054.17	3092.14	12905	1.81259e+06	28405.5	1941.26	3099.68	1842.28	4476.76	14119.8	40826	40970.5	40826.5	41394.5
pos_640	-	270.17	4.87222	pos	-	-	-	-	-	-	-	-	27880.8	62125.8	26820.2	35961.4	47051.8	30714.2	26419.2	56417	17143.1	27845.9	39651.8	0	8658.8	5302.83	1102.57	1304.39	0	31821.9	31839.7	32519.2	32948.3
pos_641	-	187.086	3.79578	pos	-	-	-	-	-	-	-	-	22699.9	48814.5	85304.9	32156.8	21684.1	30114.3	29094.3	15970.4	30058.9	21974.9	22699.4	111494	113799	35681.1	71446	26739	83799.5	41857.1	46551	47464.4	47457.9
pos_642	-	436.161	4.94035	pos	-	-	-	-	-	-	-	-	136672	132526	12394.2	48212.9	125183	26083.7	6417.25	95118.3	36081.3	26131.5	24507.8	4255.72	3982.29	1410.26	741.628	0	0	75830.1	80779.3	75830	76550.2
pos_643	-	686.869	3.61272	pos	-	-	-	-	-	-	-	-	0	16841	34886.9	212269	148342	262496	369321	232416	19460	25794.7	0	32478.3	99590.4	47256.8	227603	479766	28117.4	51583.8	51623	50179.5	50345.4
pos_644	-	216.068	5.02377	pos	-	-	-	-	-	-	-	-	13243.3	11639.9	11658.9	12259.3	10594.8	13692.6	9056.48	8477.43	15969.7	12891.7	9559.19	9876.43	10199.1	13820.8	16179	15394.6	12117.5	12407.3	12381.8	12237.2	13363.4
pos_645	-	203.11	5.02377	pos	-	-	-	-	-	-	-	-	28114.8	21122.5	20008.8	24431.8	6944.89	10471	11105.4	7820.53	5206.45	16630.4	1.90854e+06	28585.7	1987.63	1293.46	1954.53	3348.4	15938.9	42413.3	42443.4	41772.4	40259.5
pos_646	-	435.129	5.12225	pos	-	-	-	-	-	-	-	-	81557.6	147734	24067.2	27085.8	39156.6	27514.3	4560.77	2948.38	323.405	0	7884.7	0	0	0	0	0	0	17002	17767.3	17767.6	17767.4
pos_647	-	218.139	5.19048	pos	-	-	-	-	-	-	-	-	23563.9	18559.2	25672.6	21289.5	18797.8	18298.4	20923.1	21314.7	22222.3	21822.6	944479	48423.6	18870.1	22065.6	19540.8	24291.9	32460.1	39074.9	38865.8	38661.2	37770.7
pos_648	-	125.096	5.01618	pos	-	-	-	-	-	-	-	-	12091	10465.6	10254.7	11278.8	8871.65	9095.71	10429.4	9216.81	9054.92	11327.3	189131	12956.9	7798.6	8994.07	8260.47	8230.06	9702.89	12934.4	12794.8	12654.2	12655.6
pos_649	-	230.039	5.31168	pos	-	-	-	-	-	-	-	-	69603.6	94071.4	71541.5	20871.8	22907.4	17221	23027.4	7671.43	20203.4	25353.3	1254.57	96822.4	108718	23719.1	86539.2	32425.3	64154.6	45571	42715.3	42834.1	42710.4
pos_650	-	190.086	5.39503	pos	-	-	-	-	-	-	-	-	677071	673175	238366	574427	573866	301146	228220	179036	217329	171045	49867.2	230268	90764	51355.4	73132	52746	134531	270857	264651	270331	268702
pos_651	-	278.998	5.30413	pos	-	-	-	-	-	-	-	-	12984.5	17667.7	13196	3760.68	3384.89	2902.79	3287.63	291.331	1790.65	3684.23	0	16013.2	29720.9	4763.69	23600.2	10092.3	15133.9	10122.9	10479.6	9890.52	9293.35
pos_652	P-CHLOROPHENYLALANINE	200.047	5.30413	pos	M+H-H2O, M+H	C9H10ClNO2	91.1	-	-0.326026674487605	-	-	-	704387	960172	786719	316904	318431	282460	310226	166558	311381	334976	88600.5	1.03926e+06	1.19223e+06	346779	995893	433563	736054	491986	475321	475354	475319
pos_653	-	614.347	5.26625	pos	-	-	-	-	-	-	-	-	1.33906e+06	1.15159e+06	1.569e+06	4.15927e+06	805358	4.0807e+06	1.15364e+06	696209	723907	774516	8.02263e+06	2.60727e+06	1.51955e+06	2.91448e+06	1.40056e+06	1.42744e+06	3.07018e+06	2.2102e+06	2.21741e+06	2.21747e+06	2.17445e+06
pos_654	-	181.065	5.5163	pos	-	-	-	-	-	-	-	-	433602	437985	441762	419065	464960	458890	462225	464049	457195	454190	442800	456495	455906	429313	405726	425096	440012	468460	456562	451565	452302
pos_655	-	111.537	5.59968	pos	-	-	-	-	-	-	-	-	997980	877481	888034	915693	972764	912467	903318	918373	926853	914297	906712	933748	913048	945696	934735	930585	894964	928778	928587	904261	887170
pos_656	-	270.17	5.5542	pos	-	-	-	-	-	-	-	-	53023.9	104725	43104.8	63749.9	77192.9	49422.3	48249.8	94826.9	28420.3	47082	83586.7	838.185	14855.8	8310.93	4599.07	5597.24	918.89	49844.4	48812.6	47533.9	48287.4
pos_657	-	422.549	5.26625	pos	-	-	-	-	-	-	-	-	23704.5	23113.8	35364.3	116421	12159.9	108575	16718.7	3559.05	2916.81	5475.61	220108	58698.3	22729	63478.5	20608.5	17855.6	66843.5	51444.6	50369.6	49057.9	48762.8
pos_658	-	220.064	5.0086	pos	-	-	-	-	-	-	-	-	2453.54	8415.58	3108.88	5876.07	11361.2	1986.79	21781.2	32258	9609.67	29601.3	336818	5658.03	3185.48	4587.5	0	0	1815.21	20431.1	19907.6	19664.5	19666.8
pos_659	-	535.036	5.74387	pos	-	-	-	-	-	-	-	-	8713.32	0	4630.78	0	0	0	61354.7	36870.7	1.41296e+06	0	131362	162689	8105.48	0	0	25188	108971	92457.6	92157.9	94893.8	92155.5
pos_660	-	231.141	5.75903	pos	-	-	-	-	-	-	-	-	33097.1	28718.5	46898.5	54338.7	16201.5	24958.2	15577.3	12495.9	11338.4	15930.8	1.6476e+06	47185.9	1894.89	1992.4	1357.18	7237.17	36700.3	55910.4	55506.5	57086.7	56388.6
pos_661	-	560.231	3.52945	pos	-	-	-	-	-	-	-	-	1.10549e+06	962972	2.24076e+06	249901	288034	448364	628227	1.17063e+06	82915.1	65949.4	39411.3	1.20362e+06	615957	1.50898e+06	466780	786288	1.28966e+06	938958	956241	932889	932862
pos_662	-	368.928	3.61272	pos	-	-	-	-	-	-	-	-	22741.2	28524.1	48143.7	106004	71524.3	108832	119004	94410.8	41661.5	42460	0	52296.5	90922.9	63388	124434	156007	51349.2	56061.9	55515.3	55514.1	56066.8
pos_663	-	259.097	5.7893	pos	-	-	-	-	-	-	-	-	77456.6	125582	31230.9	15138.7	26494.1	13353.7	1322.9	1342.67	559.835	0	0	0	0	0	0	0	0	11489	11056.4	11057.8	11057.2
pos_664	-	410.914	3.60512	pos	-	-	-	-	-	-	-	-	134129	189859	282349	652407	549499	668161	822031	648698	229801	244854	0	279691	468701	371441	701135	1.05807e+06	290340	345278	337370	339883	337404
pos_665	-	239.07	3.57482	pos	-	-	-	-	-	-	-	-	2763.69	15861.6	11339.1	4046.63	1799.68	3126.55	2183.24	276.637	12927.1	1256.38	175.886	47572.5	16969.5	5583.78	9659.67	2222.17	36952.4	9571.26	9340.17	9340.27	9448.74
pos_666	-	337.253	5.83475	pos	-	-	-	-	-	-	-	-	44220.7	82361.3	1.80189e+06	123227	12474.3	15315	12652.4	16600	7174.78	10612.3	49227.4	24501	3216.08	2413.64	1128.39	1604.73	14273.4	104822	107591	107591	107580
pos_667	-	520.271	5.84232	pos	-	-	-	-	-	-	-	-	66229.9	81132.8	2.274e+06	238764	13220.5	26611.1	16029.7	18676.2	8178.24	46847	6899.46	87719.9	7962.43	10093.6	3586.4	10516.9	13661	143538	156356	153147	156370
pos_668	-	274.184	5.85745	pos	-	-	-	-	-	-	-	-	12156.6	13999.5	74814.1	42925.3	6461.66	20267.1	10718.7	9101.74	9553.44	9389.47	299923	18688.7	1738.49	3994.18	4133.57	15394.1	16232.6	21953.6	22074.1	22229.7	22165.3
pos_669	-	238.141	5.86502	pos	-	-	-	-	-	-	-	-	45049.8	40592.4	62356.4	44634.4	45488.3	46331.4	44094.7	48952	49845.5	59603.6	44480.4	49529.8	46720.9	50031.5	53895.5	46457.6	48501.2	46095.9	46757.9	45758.2	45761.1
pos_670	C16 Sphinganine	274.274	5.8953	pos	M+H, M+Na	C16H35NO2	75.7	-	0.6524631314075461	-	LMSP01040001	-	1.08203e+06	808526	1.05542e+06	892495	2.04092e+06	893461	1.97213e+06	2.3184e+06	1.04986e+06	1.75044e+06	1.65274e+06	2.1078e+06	1.79645e+06	1.51213e+06	2.92779e+06	1.90473e+06	2.76165e+06	821346	851992	861852	861863
pos_671	-	318.3	5.8953	pos	-	-	-	-	-	-	-	-	170373	99413.6	76294	78220.4	439222	77730.2	264508	255033	75819.8	427123	191372	281079	402883	237639	694898	262090	457540	90343.9	93813.9	94298.4	94292.7
pos_672	-	230.248	5.90288	pos	-	-	-	-	-	-	-	-	102240	84878.7	104441	70015.1	138438	68105.5	99238.7	119644	91508.5	92247.5	108797	78193	79647.7	71358.6	125309	160745	92001.4	91270.2	63869.5	63767.9	63805.3
pos_673	-	628.344	5.8953	pos	-	-	-	-	-	-	-	-	86738	68822.2	106261	102810	9880.07	77661.9	11737.1	985.049	3777.92	10364.6	0	220158	101549	52003.4	95300.6	25623.7	177214	71842.5	66510.9	63246	68286.1
pos_674	-	198.185	5.91045	pos	-	-	-	-	-	-	-	-	30324	26711.5	42375.1	28709	28675.2	29157.7	29626.7	29695.4	29427.6	31437	29080.3	28971	28242.7	32349	30004.2	28772.6	30181.5	29395.4	28956	29647.9	29645.4
pos_675	-	536.266	5.8953	pos	-	-	-	-	-	-	-	-	370491	451037	1.03865e+07	305887	141420	124390	36282.8	115002	43785.3	104129	0	365994	29148.8	83475.6	25779.4	88729.6	81726.9	1.01893e+06	1.06408e+06	1.06394e+06	1.06412e+06
pos_676	-	464.283	5.8953	pos	-	-	-	-	-	-	-	-	426858	1.01024e+06	640278	2.56522e+06	298868	177615	216235	139383	202119	186486	355471	125135	224212	13897.7	36130.3	3825.22	18814.6	4938.28	4931.93	5194.93	5188.59
pos_677	-	271.227	5.94828	pos	-	-	-	-	-	-	-	-	112526	101464	127617	114276	80266.4	103100	55094.5	56587.9	72142.1	56889.1	71285.3	79998.6	56769	55621.6	55708.9	61872.7	114950	76572.2	77324.1	78756	78771.6
pos_678	-	250.178	5.94828	pos	-	-	-	-	-	-	-	-	1.65305e+06	1.41636e+06	1.03477e+06	1.55363e+06	1.54071e+06	1.62511e+06	1.62757e+06	1.52357e+06	1.62563e+06	1.64027e+06	1.54361e+06	1.48372e+06	1.61061e+06	1.67183e+06	1.63436e+06	1.77979e+06	1.36652e+06	1.58469e+06	1.58883e+06	1.61612e+06	1.60036e+06
pos_679	3-Indolepropionic acid	190.086	5.96342	pos	M+H-H2O, M+H	C11H11NO2	94.0	-	-0.828165874439043	-	-	-	505729	474075	189928	414637	417960	243003	188308	147181	183677	142645	61855.8	189660	79186.2	59792.3	74845.3	61386.1	107774	203480	193285	193288	193242
pos_680	-	262.178	5.97853	pos	-	-	-	-	-	-	-	-	88401.9	77018.7	73750.6	79218	84627.1	81826.5	87904.8	81184.3	86356.7	89523.1	79129.2	83462.8	91343.3	92111.3	98142	97727.9	83137.5	89191.5	90955.5	92443.6	92421.3
pos_681	-	222.146	5.9861	pos	-	-	-	-	-	-	-	-	434516	360459	332300	413429	383830	410503	424384	397444	430402	414612	410891	398574	378003	390920	392905	402212	343066	404969	408019	402804	396939
pos_682	-	358.368	5.9861	pos	-	-	-	-	-	-	-	-	159289	207675	273937	284179	357864	181483	356836	276179	361054	207640	212525	174656	219375	303174	530677	268536	238485	100705	104323	105835	105804
pos_683	Delta-Decalactone	153.127	6.03143	pos	M+H-H2O, M+H	C10H18O2	79.2	-	-0.5035872656106201	-	LMFA07040028;HMDB0037116	705-86-2	12049.2	12066.7	15446.9	17406.8	9487.11	11019.7	10312	8895.01	9205.26	11017.8	241350	16048.3	7998.09	8770.3	7672.69	8499.63	13226.1	16133.8	16134.2	15824	16133.5
pos_684	-	248.168	6.03143	pos	-	-	-	-	-	-	-	-	66051.7	61146.5	81360.2	106225	31032.4	45625.9	34291.9	30822.6	23548.1	32987.7	2.55068e+06	81813.8	11006.2	12558.5	9450.79	19009.1	61868.1	92776.5	91841.5	91091.1	92598.6
pos_685	-	643.286	6.02387	pos	-	-	-	-	-	-	-	-	399116	154148	429605	470294	834194	357284	610292	482237	563823	326766	538900	213907	527594	299660	181306	286297	355931	31591.7	44293.8	31650.8	31653.8
pos_686	-	246.243	6.04655	pos	-	-	-	-	-	-	-	-	294697	273567	381733	264755	409729	305635	294429	294881	252918	385395	332857	358716	263879	305525	497601	424909	412446	118981	124022	124013	124021
pos_687	-	274.184	6.0692	pos	-	-	-	-	-	-	-	-	34066.6	46829.5	156437	118473	23922.4	57717.6	36250.8	29296.5	32093.6	27142.9	929760	59076.3	11871.1	17065.3	13050.9	44761.3	55269.8	60459.1	58805	58069.5	57344.2
pos_688	-	382.259	6.0692	pos	-	-	-	-	-	-	-	-	25216.8	42133.1	100686	17268.6	11612.3	22988.4	6354.83	15869.6	23802.8	5126.85	7678.55	6565.55	2047.25	2627.1	785.72	2682.81	11279.8	20052.9	21095.3	20294.6	20053.6
pos_689	-	362.326	6.0843	pos	-	-	-	-	-	-	-	-	101219	84832.3	87627.8	66072.7	212110	65792.6	134155	148817	52957	332986	163578	201162	240580	152011	377506	189882	219703	79104.1	82020.8	78231.5	78750.5
pos_690	-	342.264	6.0843	pos	-	-	-	-	-	-	-	-	150821	258631	584450	151058	42265	116367	72626.3	90424.8	127255	64524.5	201541	262906	29094.5	34299.4	29494	64430.3	255948	138190	139068	141853	134926
pos_691	-	310.163	6.09183	pos	-	-	-	-	-	-	-	-	15132.4	18495.7	58589	11570.8	14331.8	12695.2	11895.7	43585.1	20941.7	21852.6	99076.9	21538.1	7519.92	18583.6	2176.36	12226.4	9821.65	17567.3	17572.6	17243.3	17221.8
pos_692	-	535.035	6.09183	pos	-	-	-	-	-	-	-	-	21021.1	1184.97	9063.82	0	0	0	96373.3	57141.1	2.11634e+06	0	190757	248685	15736.9	0	0	32404.6	156986	144824	151483	149597	151050
pos_693	-	212.165	6.09937	pos	-	-	-	-	-	-	-	-	33103	37133.8	63340.1	33769.6	25252.6	31139.1	29446.9	28433.9	29534.7	27115.6	36229.9	42904.7	20741	17833.3	22979.8	24409.6	51024.1	34834.4	32214.8	32209.9	32204
pos_694	-	316.285	6.09937	pos	-	-	-	-	-	-	-	-	113867	134026	201598	97018.1	65429.7	97156.4	80169.2	85239.8	78742.3	74314.3	94840	107952	66155.1	69894	69508	79234.9	94613.3	81522.7	81886.4	81166.8	82006
pos_695	-	370.295	6.1069	pos	-	-	-	-	-	-	-	-	430749	1.07044e+06	3.58809e+06	1.20471e+06	269681	562804	627978	395700	606068	458709	1.64024e+06	2.14532e+06	249136	267819	353638	662110	2.10712e+06	812934	834012	833997	828180
pos_696	-	238.178	6.12193	pos	-	-	-	-	-	-	-	-	78849.4	66274.4	61896.7	56501.7	56827.3	66407.3	71615.9	81995.2	85031.3	70531.7	80682.5	63823.6	64610.3	98965.2	46063.4	48042.7	45271.3	83324.9	82251.9	82604	81274.9
pos_697	-	316.321	6.12193	pos	-	-	-	-	-	-	-	-	234889	206596	263384	234116	233051	213676	236925	229101	250242	263234	246018	269456	246355	246854	266547	253785	236556	212365	220506	212377	213634
pos_698	-	446.326	6.12193	pos	-	-	-	-	-	-	-	-	23636.6	78583.5	134484	81568.2	8676.69	37079.9	28468.5	36973.1	55623.1	26133.8	59769	131158	20199.5	18772.6	17851.8	36905.8	120580	70226.9	70245.1	73436.2	71262.4
pos_699	-	398.326	6.12945	pos	-	-	-	-	-	-	-	-	285834	652331	1.91632e+06	1.12984e+06	222018	387971	455622	272492	362960	280860	1.47769e+06	2.34538e+06	325862	283430	510633	930497	1.67261e+06	642573	657355	657392	657371
pos_700	-	472.343	6.12945	pos	-	-	-	-	-	-	-	-	11172.3	40101.9	29084.3	12306.8	11.3148	6695.35	3000.49	2750	0	1529.36	0	12607.1	70.3484	70.6616	0	134.859	16582.7	11851.3	12331.7	11905.9	13451.9
pos_701	-	236.162	6.13695	pos	-	-	-	-	-	-	-	-	205144	183169	163842	170385	133587	185817	230920	219016	174742	199285	258513	228732	141508	131964	107731	180776	139565	225747	225742	225789	215207
pos_702	-	448.342	6.13695	pos	-	-	-	-	-	-	-	-	353877	693165	1.24068e+06	818100	310083	395714	439837	339907	457601	557010	693010	968365	262899	312440	373575	445077	1.06637e+06	544817	555756	555719	554417
pos_703	N,N-dimethyl-Safingol	330.337	6.14447	pos	M+H, M+Na	C20H43NO2	83.0	-	0.22646317542629896	-	LMSP01080056	-	954706	1.3475e+06	1.67291e+06	2.09196e+06	2.61718e+06	1.16921e+06	2.52311e+06	2.3804e+06	2.77512e+06	2.06112e+06	1.45233e+06	810889	1.23703e+06	1.88599e+06	3.27268e+06	1.63359e+06	1.21509e+06	403002	406529	407104	407111
pos_704	-	390.3	6.14447	pos	-	-	-	-	-	-	-	-	16059.8	14715	28864.1	9761.8	9475.67	9744.13	12440.2	14092.8	10892.5	13104.6	17749.5	13497.9	13396.7	15537.4	14876.2	12386	17193.4	18330.9	17778.9	17776.5	19585.3
pos_705	Corchorifatty acid D	331.19	6.15197	pos	M+Na, M+ACN+H	C18H28O4	-	57.4	7.263513510885731	-	HMDB0033243	-	101616	104454	206654	72439.3	57162.6	58329.8	18612.4	31608	39765.2	2259.52	35501.8	59444.1	2419.23	1730.23	1514.17	4300.05	56527.2	72420.7	72488.6	71071.1	67430.6
pos_706	21-Deoxycortisol	347.222	6.15197	pos	M+H-H2O, M+H	C21H30O4	68.0	-	0.8307447892423871	C05497	LMST02030195;HMDB0004030	641-77-0	599497	709813	879174	1.18412e+06	582094	614297	780831	522416	564574	419900	456577	905281	484060	394272	601187	668422	781753	632086	641136	634335	632101
pos_707	-	268.227	6.15945	pos	-	-	-	-	-	-	-	-	64224.7	52258.5	59677.5	53486.6	56467.1	61153.6	59573.8	63824.5	57665.6	66403.3	291162	63784.7	60921.1	64583	62702.5	55520.6	73592	71515.9	71520.7	70671.7	71115.3
pos_708	-	332.147	6.15945	pos	-	-	-	-	-	-	-	-	3033.21	37772.6	39915.4	76472.4	21144.6	73705.9	43465.9	45707.4	110891	10642.1	11681.9	264687	39661.3	84886.6	12266.5	105826	152538	57014.1	55255	55248.8	55251.5
pos_709	-	426.358	6.15945	pos	-	-	-	-	-	-	-	-	1.84222e+06	4.17279e+06	1.0398e+07	7.76325e+06	1.19356e+06	2.74622e+06	3.21819e+06	1.24378e+06	1.9591e+06	2.12781e+06	5.88117e+06	1.16092e+07	1.32217e+06	1.10374e+06	2.04856e+06	3.39586e+06	9.28976e+06	3.69844e+06	3.70578e+06	3.73253e+06	3.82197e+06
pos_710	-	400.342	6.15945	pos	-	-	-	-	-	-	-	-	1.41724e+06	2.25374e+06	5.27335e+06	4.6999e+06	1.04051e+06	1.84487e+06	2.54078e+06	1.15473e+06	1.41355e+06	1.97928e+06	3.54482e+06	6.64787e+06	1.88347e+06	1.34667e+06	2.13056e+06	2.70448e+06	5.28654e+06	2.39998e+06	2.47435e+06	2.49332e+06	2.49331e+06
pos_711	-	198.185	6.15945	pos	-	-	-	-	-	-	-	-	107157	97982.9	97131.7	100094	98726.8	101549	107864	114675	107273	113525	107882	101703	99221.4	108870	105001	97731.8	109567	105346	103553	102454	102455
pos_712	-	449.948	6.16693	pos	-	-	-	-	-	-	-	-	0	23018.2	50208.7	0	3697.17	0	0	0	1400.16	0	0	2447.4	35737.8	1819.97	45878.1	0	10860.8	14368	13535.9	13573.6	17748.1
pos_713	-	314.341	6.17442	pos	-	-	-	-	-	-	-	-	79518.2	78197.3	75711.9	82694.8	90033.4	75462.8	88876	91778.7	94381.1	81473.5	78168.2	64966.2	76286.9	82807.4	86624.5	81514.7	72349.1	64234.4	63362.6	64252.2	58756.3
pos_714	-	576.269	6.17442	pos	-	-	-	-	-	-	-	-	995750	119184	1.18705e+06	524591	1.47275e+06	303924	705922	1.0999e+06	81369.3	301766	440158	60159.1	594735	1.36914e+06	641808	1.36521e+06	849380	96082.1	91610	114555	153804
pos_715	-	400.093	6.18937	pos	-	-	-	-	-	-	-	-	36221.9	144406	184924	231502	160005	226632	231293	151111	169073	48825.6	15442.5	432559	160863	282419	80249.6	559660	281022	155230	153558	154769	152172
pos_716	-	333.206	6.19682	pos	-	-	-	-	-	-	-	-	242193	255910	386150	230535	162597	215802	76552	97734.9	174954	43388.3	214338	180440	35458.2	25219.7	20615.4	45166.7	212160	169269	164758	161295	161209
pos_717	-	235.169	6.20427	pos	-	-	-	-	-	-	-	-	50230.2	48249.5	96407.9	40058.8	38115.8	40934	37109.3	46554.2	52231.6	36018.2	154548	36065	42930.6	34125.6	27588.6	36366.9	30073.9	50976	51047.8	50568	49708.4
pos_718	-	404.207	6.20427	pos	-	-	-	-	-	-	-	-	0	0	48527	0	0	0	26392.1	23890	14203.2	16201.9	59405.3	41402.8	1520.63	0	0	0	40835.3	7648.77	7523.64	6497.21	7178.34
pos_719	-	429.262	6.21173	pos	-	-	-	-	-	-	-	-	18481.8	42360.7	186375	5840	15318.1	0	2600.39	0	0	0	2147.49	2359.01	0	0	0	0	2762.39	11717.7	12015.4	11149.5	10334.9
pos_720	-	664.345	6.20427	pos	-	-	-	-	-	-	-	-	36622.8	306487	563895	697852	903970	1.06847e+06	912223	1.18584e+06	880590	565171	111374	213430	0	0	6184.76	0	225129	658570	661906	671341	653349
pos_721	-	334.235	6.20427	pos	-	-	-	-	-	-	-	-	88592.3	63209.6	160285	62214.4	68434.8	71655	70143	68824.3	75373.9	60492.2	94077.8	70306.7	68033	65275.5	51929.9	62883.8	51933.1	123490	113155	113178	113055
pos_722	Scyphostatin A	512.335	6.2192	pos	M+H, M+Na	C31H45NO5	63.6	-	-3.82152292550745	-	LMSP01080060	-	1.02762e+06	1.16292e+06	1.77261e+06	1.69374e+06	969570	1.34557e+06	1.12717e+06	671890	663637	857943	541215	1.02184e+06	1.75411e+06	2.23105e+06	4.51535e+06	7.00231e+06	1.09912e+06	1.42917e+06	1.49623e+06	1.49628e+06	1.49609e+06
pos_723	-	845.484	6.2192	pos	-	-	-	-	-	-	-	-	55874.4	83903.3	699130	54809.6	48252	17147.8	27892.1	24598.9	31078.9	35398.3	40530.8	38166.9	23071.1	16079.7	32949.6	32875.3	41306.4	22228	21211.8	20460.7	21819.1
pos_724	-	758.569	6.22665	pos	-	-	-	-	-	-	-	-	1.23855e+06	385079	967486	226338	426361	500949	276209	505148	810831	946394	931261	281973	625752	1.78945e+06	850473	818536	1.00873e+06	0	630.089	633.548	0
pos_725	-	254.211	6.2341	pos	-	-	-	-	-	-	-	-	34438.6	32337	28373.8	26900.5	33291.6	29728.3	34998.6	36622.7	33738.9	36941.6	76029.3	30822.5	29859.4	36875.7	22284.9	28910	29894.7	43491.3	43314.7	41734.5	41701.4
pos_726	-	436.317	6.2341	pos	-	-	-	-	-	-	-	-	508854	378408	330015	356509	341097	365550	372810	372253	726215	518143	633325	462172	464919	502582	345616	647644	321147	533045	529054	540186	530550
pos_727	-	619.347	6.2341	pos	-	-	-	-	-	-	-	-	0	0	4394.43	0	0	0	0	0	0	0	0	29807.6	0	0	0	0	25154.7	0	2441.81	1125.43	0
pos_728	-	107.086	6.24157	pos	-	-	-	-	-	-	-	-	362190	283937	351251	348061	414448	275954	347043	322169	405178	391116	384649	389188	274141	386945	363912	379910	415998	100117	100776	100610	98793.2
pos_729	-	437.194	6.24157	pos	-	-	-	-	-	-	-	-	1.41811e+08	1.02171e+08	1.12395e+08	1.06884e+08	1.45702e+08	7.99876e+07	1.02774e+08	9.93531e+07	1.26847e+08	1.13426e+08	1.30948e+08	1.15408e+08	7.74575e+07	1.19258e+08	1.02116e+08	1.08767e+08	1.15019e+08	1.98344e+07	1.89258e+07	1.89998e+07	1.89145e+07
pos_730	1-(8Z,11Z,14Z-eicosatrienoyl)-glycero-3-phosphate	502.293	6.24157	pos	M+NH4, M+ACN+H	C23H41O7P	-	55.7	1.28496835719743	-	LMGP10050028;HMDB0062313	-	1.00575e+07	9.54076e+06	1.00989e+07	1.58385e+07	1.55207e+07	1.99757e+07	1.47179e+07	1.9696e+07	1.77474e+07	2.25307e+07	8.72514e+06	1.00633e+07	3.37343e+06	5.10021e+06	3.95476e+06	6.63144e+06	1.09278e+07	1.47555e+07	1.47915e+07	1.49007e+07	1.49014e+07
pos_731	-	956.526	6.24157	pos	-	-	-	-	-	-	-	-	1.77647e+06	1.49575e+06	973186	2.07593e+06	2.06227e+06	1.96287e+06	2.01184e+06	2.16995e+06	2.60253e+06	2.33416e+06	700436	1.94579e+06	1.39568e+06	2.00633e+06	2.2274e+06	2.12663e+06	1.98537e+06	318442	309597	299327	298527
pos_732	-	528.27	6.24157	pos	-	-	-	-	-	-	-	-	1.61378e+06	867330	2.57004e+06	1.00007e+06	1.51781e+06	943824	1.3534e+06	1.21e+06	902346	1.14781e+06	811109	554563	832901	1.43244e+06	1.02396e+06	1.45036e+06	942642	200364	204358	213405	200374
pos_733	-	932.525	6.249	pos	-	-	-	-	-	-	-	-	977425	853076	746694	1.18064e+06	1.34499e+06	891703	1.11598e+06	911638	1.03809e+06	967120	868413	1.00398e+06	936864	1.43733e+06	1.36363e+06	1.21793e+06	1.45323e+06	132167	124359	152294	123825
pos_734	-	343.295	6.25645	pos	-	-	-	-	-	-	-	-	209868	193868	215315	238528	1.06774e+06	255635	507553	212294	361754	228990	255077	121296	154154	165317	162372	605234	101054	286224	273486	273458	273389
pos_735	-	535.299	6.2639	pos	-	-	-	-	-	-	-	-	782996	816597	431414	1.10358e+06	872920	998889	881501	998432	981523	1.02022e+06	558770	616780	1.3343e+06	1.0751e+06	1.72786e+06	1.36118e+06	969187	1.00846e+06	886617	1.18627e+06	1.09806e+06
pos_736	-	440.202	6.24157	pos	-	-	-	-	-	-	-	-	556044	411859	459239	405622	535905	291894	377493	358251	478075	411534	631062	446049	268011	429782	353258	400216	441284	79045.8	71774.4	71816.3	71812
pos_737	-	584.335	6.2341	pos	-	-	-	-	-	-	-	-	109230	319806	128996	160100	166693	372870	577471	157471	61494.1	399178	112173	133138	1425.06	5696.18	7462.4	60592.5	127208	203877	204004	199880	193725
pos_738	-	374.303	6.27883	pos	-	-	-	-	-	-	-	-	157028	89281.6	145818	37434.2	71374.6	44228.6	51475.1	99635.6	119016	79994.8	304212	98036.6	84677.7	108915	51017.7	64194.4	174706	87001.9	84103.2	83072.7	84126.2
pos_739	-	278.209	6.27883	pos	-	-	-	-	-	-	-	-	79914.8	48906.4	61250.4	33746	45851.7	39456.2	46242.1	48995.4	55342.4	43815.7	104498	46704.1	44215.5	59343.7	42074.6	48299.5	37134.1	47499.4	46053.7	47568.5	43278.9
pos_740	-	223.988	6.28628	pos	-	-	-	-	-	-	-	-	510186	409958	498302	440362	468612	423689	419768	431842	452824	429118	443081	392374	420944	496379	477448	486354	434532	412115	383828	393436	416169
pos_741	-	618.247	6.28628	pos	-	-	-	-	-	-	-	-	434092	385992	249579	369428	564187	330587	457534	366776	295302	337588	597650	398247	522821	617473	622455	555596	493004	423794	326841	377946	415826
pos_742	-	434.195	6.2341	pos	-	-	-	-	-	-	-	-	0	0	0	0	0	0	8187.29	9284.85	0	0	35631.2	0	0	0	0	0	2324.14	5000.96	4139.68	5255.4	4136.41
pos_743	-	806.963	6.29372	pos	-	-	-	-	-	-	-	-	193061	92504.2	39475	127160	141915	213456	161051	83622.6	100140	99875.5	11901.1	41042.5	468236	315328	606568	506258	162527	221095	107237	213541	206261
pos_744	-	224.011	6.30858	pos	-	-	-	-	-	-	-	-	133901	141729	145437	116612	133764	104284	105100	114296	105631	102980	121315	88535.8	131684	144377	151818	153293	129267	135593	91467.9	132957	136016
pos_745	-	950.608	6.30113	pos	-	-	-	-	-	-	-	-	140102	640270	2.24174e+06	112114	41783.6	45973.9	0	7788.29	0	8611.14	0	0	0	0	0	0	9417.08	84622.1	85953.4	85841.1	46104.7
pos_746	-	678.296	6.33095	pos	-	-	-	-	-	-	-	-	894385	326524	91608.5	66015.1	318744	140426	181655	319023	557457	192954	955366	198920	227947	578998	344638	292029	209707	253244	247167	235108	223856
pos_747	-	1019.61	6.33095	pos	-	-	-	-	-	-	-	-	351288	212164	103674	619872	848415	1.16682e+06	764543	1.26525e+06	1.18261e+06	1.54677e+06	331299	221140	0	55704.5	0	79017.8	350702	721670	814949	744185	722218
pos_748	-	757.471	6.33095	pos	-	-	-	-	-	-	-	-	5.02112e+06	3.5638e+06	3.59461e+06	3.79645e+06	3.87939e+06	3.64113e+06	4.48568e+06	3.79712e+06	4.34397e+06	5.85786e+06	4.64396e+06	4.19261e+06	4.45622e+06	4.25083e+06	4.5945e+06	5.16642e+06	3.77089e+06	4.41746e+06	4.41774e+06	4.38715e+06	4.30816e+06
pos_749	-	1015.67	6.33842	pos	-	-	-	-	-	-	-	-	8.98749e+06	1.16753e+07	1.02343e+07	2.7906e+07	1.65926e+07	2.70683e+07	2.23864e+07	1.79478e+07	1.58633e+07	2.35405e+07	2.91447e+06	1.45863e+07	2.29779e+07	1.48603e+07	2.51117e+07	1.99996e+07	1.42739e+07	1.84808e+07	1.86513e+07	1.94272e+07	1.89344e+07
pos_750	-	359.219	6.34585	pos	-	-	-	-	-	-	-	-	45499.1	70724.2	264411	0	8100.77	6158.6	34098.9	34601.6	62845.5	0	898048	18816.2	0	0	0	0	36770.6	86193.6	84034.9	79860.8	75441.8
pos_751	-	313.235	6.3533	pos	-	-	-	-	-	-	-	-	30150.2	16281.1	22134.9	20133.7	30970.7	9840.49	15370.4	20664.6	12114.7	12840.7	22016.6	12720.1	9752.58	9317.02	13478.4	22008.7	14753.3	21508.4	22552.6	4398.41	18445.5
pos_752	-	799.981	6.3533	pos	-	-	-	-	-	-	-	-	254706	201377	112220	298359	364210	240173	373046	372929	347766	285244	138526	206276	984188	760614	859993	627118	242422	300279	242298	300796	289293
pos_753	-	765.988	6.36075	pos	-	-	-	-	-	-	-	-	921950	964840	169844	2.32635e+06	2.01091e+06	2.04452e+06	2.56633e+06	1.39291e+06	1.06377e+06	1.58189e+06	709763	1.53421e+06	4.07948e+06	2.72284e+06	3.09955e+06	2.58816e+06	1.94827e+06	1.62731e+06	1.56621e+06	1.64832e+06	1.64796e+06
pos_754	-	686.327	6.3682	pos	-	-	-	-	-	-	-	-	591043	493707	470810	516053	973549	701012	742068	1.0169e+06	818890	561742	1.00736e+06	377004	429095	731845	436991	424882	373449	597949	603926	616645	597909
pos_755	-	481.232	6.37567	pos	-	-	-	-	-	-	-	-	182492	179314	195108	211853	233888	233648	243059	331081	317706	366808	300247	217814	102748	165462	145832	203510	231133	225369	222039	224365	222019
pos_756	-	355.281	6.37567	pos	-	-	-	-	-	-	-	-	571225	447076	576902	315683	476261	295062	376272	425854	560078	361022	750090	483832	361990	531920	488638	492539	508891	374468	363084	372182	374459
pos_757	-	727.46	6.39057	pos	-	-	-	-	-	-	-	-	6991.62	8175.12	11983.3	0	0	0	335844	19107	0	19464.1	542150	138571	6429.34	0	24285.5	168666	0	37736.8	32829	38458.6	22496.6
pos_758	-	341.207	6.39803	pos	-	-	-	-	-	-	-	-	11777.1	4238.97	16269.7	0	8159.05	0	0	24414	89359.4	0	331855	3772.27	0	0	0	16905.6	0	12333.3	11229.7	10545.9	10553
pos_759	PC(14:0/0:0)	468.309	6.4055	pos	M+H, M+Na	C22H46NO7P	72.1	-	1.13514131555401	-	LMGP01050012	-	2.58261e+06	2.30613e+06	3.67712e+06	3.74366e+06	3.87328e+06	2.97044e+06	3.96316e+06	2.48389e+06	2.51608e+06	3.04119e+06	2.27312e+06	3.07084e+06	5.09874e+06	4.73863e+06	4.82004e+06	5.18786e+06	2.85984e+06	3.11016e+06	3.11617e+06	3.12413e+06	3.12024e+06
pos_760	-	542.981	6.4055	pos	-	-	-	-	-	-	-	-	731873	835105	742967	1.17379e+06	687257	1.04225e+06	772252	974543	1.1525e+06	1.25764e+06	575598	956644	549974	572567	893729	648018	423848	891159	829437	761497	865581
pos_761	16R-HETE	365.206	6.4055	pos	M+H-H2O, M+2Na-H	C20H32O3	55.7	-	-1.5630538045546103	C14778	LMFA03060069	-	246540	133840	548292	2419.18	166867	43765.9	135602	123573	32555.1	28183.2	1.77241e+06	69214.4	0	47070.7	0	2444.77	172900	172801	170796	172806	161805
pos_762	PC(16:1(9E)/0:0)	516.306	6.42785	pos	M+H, M+Na	C24H48NO7P	61.8	-	-0.483675185132636	-	LMGP01050021	-	7.64445e+06	7.06722e+06	1.62169e+07	1.04664e+07	1.40984e+07	8.41493e+06	9.97135e+06	7.07462e+06	6.4126e+06	8.15243e+06	7.09661e+06	8.67935e+06	2.1275e+07	1.85499e+07	2.08273e+07	2.29028e+07	7.57957e+06	1.0341e+07	1.03649e+07	1.03411e+07	1.04241e+07
pos_763	-	595.381	6.42037	pos	-	-	-	-	-	-	-	-	164301	79114.3	112245	58429.3	94726.6	71491.7	576355	161264	122007	240218	1.05149e+06	868394	114836	130493	118879	301858	38269.3	205049	192152	192167	192021
pos_764	-	551.354	6.43532	pos	-	-	-	-	-	-	-	-	264474	114626	142210	90475.9	190388	82076	603696	264238	168303	343635	1.00601e+06	1.12349e+06	357193	317730	371254	488161	89437.1	288406	275522	277961	275371
pos_765	-	801.987	6.44278	pos	-	-	-	-	-	-	-	-	8.12612e+06	8.08274e+06	3.67202e+06	7.8294e+06	6.78402e+06	8.1212e+06	7.55548e+06	8.35715e+06	1.00942e+07	9.55902e+06	3.25159e+06	7.25168e+06	8.48461e+06	7.93349e+06	1.00858e+07	9.01747e+06	6.68699e+06	7.97083e+06	7.86789e+06	7.80986e+06	7.80917e+06
pos_766	-	542.284	6.45025	pos	-	-	-	-	-	-	-	-	112985	90130.7	100517	142761	190310	97204.7	111189	177465	168875	142969	67524.5	107574	146393	181513	206007	157717	101878	169489	169514	169465	152486
pos_767	-	662.327	6.46515	pos	-	-	-	-	-	-	-	-	15107.5	91174.9	170404	99982.4	251382	221905	125610	443760	388513	93423.7	15190	0	0	0	0	0	0	157851	151970	145092	141823
pos_768	-	1023.64	6.46515	pos	-	-	-	-	-	-	-	-	144867	105521	21109	156615	279437	196488	130918	286394	124112	190096	30211.1	0	50537.3	15410	16081.4	26145.9	22717	167140	167008	181555	171241
pos_769	-	504.306	6.4726	pos	-	-	-	-	-	-	-	-	4.59018e+06	3.66833e+06	3.64091e+06	4.60031e+06	6.54884e+06	4.47962e+06	4.43154e+06	4.63362e+06	4.45266e+06	4.29696e+06	3.232e+06	3.27601e+06	3.01176e+06	3.47976e+06	3.49491e+06	3.95341e+06	3.45425e+06	4.18152e+06	4.18157e+06	4.21117e+06	4.20145e+06
pos_770	-	840.513	6.4726	pos	-	-	-	-	-	-	-	-	18511.8	99077.9	0	37995.4	51008.2	45621.4	25478.5	14679.3	8567.66	16617.8	22523.2	71888.5	76816.5	87040.3	59636.5	106283	79282.6	49832	56391.2	51914	42578.8
pos_771	-	530.357	6.48005	pos	-	-	-	-	-	-	-	-	464963	346569	395736	380064	428629	248516	343116	175894	192825	195128	344815	255072	90535.6	88811.1	145105	157664	351511	234379	239148	243162	259508
pos_772	-	561.396	6.48005	pos	-	-	-	-	-	-	-	-	715097	477491	544546	523805	571358	473836	574186	588196	596877	554330	561445	513876	564063	539629	609511	637284	517422	540459	532599	540839	506241
pos_773	-	1019.61	6.4577	pos	-	-	-	-	-	-	-	-	453223	207993	128336	129356	472585	441628	553630	804519	855575	1.03167e+06	881609	1.27083e+06	97848.5	132994	84719.2	188008	91996	470365	430946	462061	470317
pos_774	-	538.385	6.48753	pos	-	-	-	-	-	-	-	-	608631	588208	798184	953763	1.06533e+06	802080	610851	717488	571834	487660	253415	722870	2.80201e+06	2.81397e+06	2.99183e+06	2.78729e+06	450823	1.2811e+06	1.23908e+06	1.30256e+06	1.31306e+06
pos_775	-	530.321	6.48753	pos	-	-	-	-	-	-	-	-	839986	779186	739983	1.11113e+06	1.81581e+06	987148	948058	770582	597153	807447	617897	761865	1.16494e+06	1.29186e+06	1.4382e+06	1.707e+06	548957	1.00142e+06	989568	989585	992132
pos_776	-	677.48	6.49498	pos	-	-	-	-	-	-	-	-	98087.5	75302.6	99761.2	70287	67727.9	36045.9	63822.2	70130.7	73453.4	82265.2	79847.3	94119.6	60735.1	77204.8	58451.6	56477.4	70639.8	65821.2	62694.3	64597.3	67248.3
pos_777	-	473.345	6.50243	pos	-	-	-	-	-	-	-	-	1.25568e+06	953443	1.15832e+06	984607	974298	925335	946367	975473	1.00842e+06	1.12182e+06	1.05347e+06	931205	1.00443e+06	1.00956e+06	1.03455e+06	1.17539e+06	935826	965188	953451	970799	955561
pos_778	-	663.464	6.49498	pos	-	-	-	-	-	-	-	-	422392	311481	360654	353305	345108	324144	387872	386911	337641	345360	363777	353228	341976	354731	325794	345808	297660	345724	329157	340311	345981
pos_779	-	619.438	6.50988	pos	-	-	-	-	-	-	-	-	925730	747389	832431	793230	771861	801483	808841	807032	792832	814874	815981	791166	723206	841089	829290	887310	793437	786769	776089	787962	748886
pos_780	-	575.412	6.52485	pos	-	-	-	-	-	-	-	-	1.04187e+06	940196	1.04057e+06	934699	964852	921574	926623	955036	982420	1.06283e+06	992150	939096	985016	1.0885e+06	1.06328e+06	1.08767e+06	915055	924904	906589	936258	920774
pos_781	-	376.319	6.51738	pos	-	-	-	-	-	-	-	-	128299	59967.7	94561.1	37186.1	60830.3	19562.5	45719	115452	114953	95644.1	292071	99523.9	56488.6	91582.2	53385.3	49635.9	448867	83425.8	76338.1	81199.4	82633.9
pos_782	-	374.302	6.51738	pos	-	-	-	-	-	-	-	-	175570	80543.5	175024	29829.5	77322.9	39763.8	73857	122360	171153	86067.7	384884	186329	71135	125405	71817.6	81466.2	218507	89384.5	89387.9	84206.4	88474.2
pos_783	-	531.386	6.53982	pos	-	-	-	-	-	-	-	-	1.38679e+06	1.2024e+06	1.32587e+06	1.30365e+06	1.28149e+06	1.23729e+06	1.27002e+06	1.24108e+06	1.31578e+06	1.36094e+06	1.41782e+06	1.31047e+06	1.28448e+06	1.32003e+06	1.44209e+06	1.39309e+06	1.27051e+06	1.25482e+06	1.23451e+06	1.23448e+06	1.2345e+06
pos_784	ETHOXYQUIN	218.154	6.51738	pos	M+H, 2M+H	C14H19NO	60.0	-	-1.69716527151059	C07475	HMDB0039531	91-53-2	11800.4	30836.6	100495	6176.27	10976.6	10621.2	6258.6	45450.1	148902	19218.1	4767.97	1055.7	70784.3	160122	66659	266315	0	49642.9	44092.2	44599.8	46396.5
pos_785	-	544.337	6.55473	pos	-	-	-	-	-	-	-	-	7.30393e+07	7.78764e+07	8.83835e+07	1.0223e+08	1.11394e+08	8.95593e+07	9.52816e+07	5.91932e+07	6.20326e+07	8.4853e+07	7.13343e+07	1.19938e+08	8.36178e+07	7.53906e+07	9.91465e+07	1.04848e+08	1.16171e+08	8.66042e+07	8.57495e+07	8.7002e+07	8.70005e+07
pos_786	-	518.322	6.55473	pos	-	-	-	-	-	-	-	-	3.05492e+08	3.1061e+08	3.28061e+08	4.67591e+08	4.05262e+08	4.08653e+08	4.75517e+08	3.77414e+08	4.1061e+08	3.96509e+08	3.18301e+08	4.73168e+08	4.49619e+08	4.04367e+08	4.7628e+08	4.75456e+08	4.74428e+08	4.0053e+08	3.98486e+08	4.02426e+08	4.06012e+08
pos_787	-	487.36	6.55473	pos	-	-	-	-	-	-	-	-	3.99127e+06	3.59654e+06	4.14363e+06	3.75399e+06	3.58112e+06	3.46419e+06	3.65204e+06	3.58546e+06	3.77522e+06	3.88357e+06	3.63083e+06	3.75906e+06	3.85403e+06	3.80437e+06	4.01816e+06	4.18708e+06	3.6877e+06	3.69234e+06	3.64441e+06	3.62019e+06	3.67116e+06
pos_788	-	485.264	6.55473	pos	-	-	-	-	-	-	-	-	2.30952e+06	2.36178e+06	2.78125e+06	3.00401e+06	3.72412e+06	2.96505e+06	2.93525e+06	2.29331e+06	2.27152e+06	3.25745e+06	2.22193e+06	3.1031e+06	2.14364e+06	2.22789e+06	2.5545e+06	2.87755e+06	3.04839e+06	2.7247e+06	2.69804e+06	2.71298e+06	2.73442e+06
pos_789	-	443.334	6.56967	pos	-	-	-	-	-	-	-	-	4.09334e+06	3.68206e+06	3.9755e+06	3.83691e+06	3.81571e+06	3.6071e+06	3.75281e+06	3.7393e+06	3.90543e+06	3.99635e+06	3.81281e+06	3.89037e+06	4.01469e+06	4.0531e+06	4.23732e+06	4.38137e+06	3.80152e+06	3.8173e+06	3.78156e+06	3.78169e+06	3.79211e+06
pos_790	-	459.248	6.55473	pos	-	-	-	-	-	-	-	-	9.46748e+06	9.71797e+06	1.02173e+07	1.39971e+07	1.26379e+07	1.26474e+07	1.4335e+07	1.2132e+07	1.27535e+07	1.2718e+07	1.01307e+07	1.43389e+07	1.39615e+07	1.2476e+07	1.43425e+07	1.45061e+07	1.43843e+07	1.22832e+07	1.22835e+07	1.23461e+07	1.26217e+07
pos_791	Sphinganine-phosphate	382.271	6.50988	pos	M+H, M+Na	C18H40NO5P	54.3	-	-1.55739982166849	C01120	LMSP01050002	-	488020	632789	669186	409618	293690	286272	255799	499416	385090	378262	209192	185352	146979	259307	113451	174573	240693	242316	258571	260522	259198
pos_792	-	894.559	6.58458	pos	-	-	-	-	-	-	-	-	18207.9	21898.7	54934.5	55034.7	35924.2	17953.4	18905.5	18421	34052.7	42001.8	56804.6	93870.6	0	0	0	9528.33	122266	36882	14330.5	36992	36762.1
pos_793	-	297.24	6.59202	pos	-	-	-	-	-	-	-	-	221412	165382	206183	137301	138257	147809	142517	144474	145519	169215	156591	132179	142395	143727	134879	145128	124508	135771	133624	136375	125943
pos_794	-	574.384	6.59202	pos	-	-	-	-	-	-	-	-	966058	975003	1.34973e+06	1.51884e+06	1.52428e+06	1.23888e+06	2.21082e+06	1.60993e+06	956783	2.17795e+06	391390	1.44765e+06	7.01749e+06	5.51238e+06	8.03158e+06	7.29291e+06	1.21617e+06	2.66494e+06	2.66465e+06	2.68726e+06	2.76383e+06
pos_795	-	502.326	6.59948	pos	-	-	-	-	-	-	-	-	1.30833e+06	1.03426e+06	823511	1.38873e+06	1.11757e+06	1.06432e+06	1.03378e+06	728765	758438	718538	435938	980640	643902	551248	763937	752055	929993	980655	980672	948216	980653
pos_796	-	868.544	6.58458	pos	-	-	-	-	-	-	-	-	243838	297915	183605	346586	241304	262307	318110	312124	392576	326078	368063	645324	141544	133347	136990	117533	763459	344189	352429	350463	352423
pos_797	1-heptadecanoyl-sn-glycero-3-phosphocholine	532.337	6.6144	pos	M+H, M+Na	C25H52NO7P	61.5	-	0.346339251385749	-	LMGP01050024	-	1.60862e+07	1.7252e+07	1.28936e+07	2.73787e+07	2.53461e+07	2.31744e+07	1.67546e+07	1.54414e+07	1.43078e+07	1.29893e+07	8.09232e+06	1.66253e+07	1.54086e+07	1.5678e+07	1.76201e+07	1.8261e+07	1.62251e+07	1.97703e+07	1.99538e+07	1.9954e+07	1.99052e+07
pos_798	-	460.279	6.6144	pos	-	-	-	-	-	-	-	-	126729	57663.4	58237.5	45439.1	58416.5	79453	69215.7	101792	64635.6	98867.1	84257.6	9356.29	2125.58	12033.5	6933.49	50116	34632.8	63776.2	63776.7	63777.1	64572.5
pos_799	-	597.448	6.62185	pos	-	-	-	-	-	-	-	-	150456	161740	526222	229078	177212	154948	543901	271953	298008	401450	81934.9	241256	66566.1	53880.8	60639.4	54637.7	239982	129673	121085	129662	129678
pos_800	LysoPE(0:0/22:1(13Z))	558.353	6.62185	pos	M+H, M+Na	C27H54NO7P	-	79.4	1.4975214258773402	-	LMGP02050055;HMDB0011491	-	310397	343532	270737	571519	699539	473963	331030	214512	194989	265930	99618.6	308276	441962	502560	590727	621594	312541	409934	424442	409958	409936
pos_801	-	311.255	6.63678	pos	-	-	-	-	-	-	-	-	214387	168827	172142	141685	154865	144145	147936	157513	167139	170806	182360	139180	144170	171661	147549	143328	137591	142331	142401	138078	140705
pos_802	-	245.98	6.64425	pos	-	-	-	-	-	-	-	-	75694.6	39299.7	39805.2	28408	38760	34237.9	40041.2	37050.2	36402.7	45236.1	66409	38587.3	30783.5	37894.1	34705.9	36159.9	34974.6	36575.4	32766.6	38229.2	27907.5
pos_803	-	434.305	6.6144	pos	-	-	-	-	-	-	-	-	770863	772452	522245	278280	228307	206520	231372	336163	521152	416683	190105	571656	80828.4	79212.7	80702.7	172309	166748	684486	648505	648351	648481
pos_804	-	722.284	6.58458	pos	-	-	-	-	-	-	-	-	2.38539e+06	1.5701e+06	706840	867884	1.3305e+06	1.10657e+06	1.26956e+06	1.58506e+06	1.84608e+06	1.55821e+06	3.01811e+06	1.22472e+06	1.50964e+06	1.97849e+06	1.64674e+06	1.65115e+06	1.17333e+06	1.27675e+06	1.20922e+06	1.2773e+06	1.26106e+06
pos_805	-	610.309	6.4577	pos	-	-	-	-	-	-	-	-	1.39758e+07	9.73301e+06	5.51232e+06	6.00495e+06	8.65155e+06	8.00609e+06	7.76436e+06	1.08661e+07	1.47293e+07	1.05157e+07	1.07789e+07	8.3284e+06	9.98592e+06	1.31563e+07	1.23948e+07	1.2294e+07	7.57335e+06	9.10467e+06	9.22637e+06	9.35078e+06	9.30525e+06
pos_806	LysoPC(P-18:0)	530.358	6.66663	pos	M+H, M+Na	C26H54NO6P	-	77.4	1.5041058720396998	C04230	HMDB0013122	-	3.82941e+06	3.71408e+06	3.41025e+06	7.10721e+06	4.5449e+06	4.72045e+06	5.06564e+06	2.71605e+06	2.30089e+06	3.1866e+06	1.95532e+06	2.90065e+06	1.98602e+06	1.47745e+06	2.30414e+06	2.37702e+06	3.73089e+06	3.5488e+06	3.55594e+06	3.54508e+06	3.57775e+06
pos_807	-	558.295	6.44278	pos	-	-	-	-	-	-	-	-	1.02595e+06	791855	726539	671646	724516	728877	759786	969686	1.23659e+06	823775	625191	778684	897727	1.11501e+06	1.11425e+06	1.11071e+06	850069	839188	838171	857287	927723
pos_808	-	828.012	6.6741	pos	-	-	-	-	-	-	-	-	211605	222617	89575.4	621806	285873	488780	380014	303641	159277	303594	117442	285310	600146	413699	539853	423019	334262	325889	351529	346160	351606
pos_809	-	504.342	6.6741	pos	-	-	-	-	-	-	-	-	6.88342e+06	6.36874e+06	6.27739e+06	1.04112e+07	7.40417e+06	7.82747e+06	8.29122e+06	4.95821e+06	4.739e+06	5.5112e+06	3.18581e+06	5.88749e+06	5.13437e+06	4.21409e+06	5.9091e+06	5.24773e+06	6.89683e+06	6.29787e+06	6.37516e+06	6.33993e+06	6.32619e+06
pos_810	-	546.352	6.43532	pos	-	-	-	-	-	-	-	-	9.45929e+07	9.39209e+07	1.11728e+08	1.22402e+08	1.12754e+08	1.10639e+08	1.06082e+08	9.10539e+07	9.24182e+07	8.87842e+07	8.78297e+07	1.36443e+08	1.18169e+08	1.18725e+08	1.34286e+08	1.41273e+08	1.21362e+08	1.10808e+08	1.10817e+08	1.12196e+08	1.12193e+08
pos_812	-	545.558	6.6965	pos	-	-	-	-	-	-	-	-	153117	211051	202868	277342	166365	277689	179177	176548	357836	187909	56376.7	247918	209042	169606	357463	264180	220282	188437	180893	188368	138818
pos_813	-	487.28	6.68905	pos	-	-	-	-	-	-	-	-	8.54202e+06	8.22174e+06	8.28663e+06	1.40803e+07	1.06765e+07	1.30366e+07	1.16028e+07	1.01694e+07	1.00916e+07	1.05363e+07	6.48405e+06	1.24043e+07	1.10589e+07	1.04584e+07	1.30532e+07	1.3896e+07	1.17436e+07	1.19231e+07	1.22766e+07	1.22763e+07	1.22755e+07
pos_814	-	604.31	6.7189	pos	-	-	-	-	-	-	-	-	148168	135730	50218.3	176817	163102	170988	161973	166133	170661	175415	138418	147612	198720	249629	229673	220912	236612	174006	163865	183350	178889
pos_815	-	818.303	6.72637	pos	-	-	-	-	-	-	-	-	2.56751e+06	2.03629e+06	570446	1.84097e+06	1.90637e+06	2.1109e+06	1.8346e+06	1.99801e+06	2.17314e+06	2.26153e+06	2.19707e+06	1.95637e+06	2.39181e+06	2.70322e+06	2.69678e+06	2.41665e+06	1.91136e+06	1.99461e+06	1.99488e+06	1.97894e+06	1.95571e+06
pos_816	-	338.342	6.74133	pos	-	-	-	-	-	-	-	-	1.86523e+06	1.52863e+06	1.65984e+06	1.62815e+06	1.57897e+06	1.55961e+06	1.70571e+06	2.02454e+06	1.83035e+06	1.91732e+06	2.02426e+06	2.14874e+06	2.11297e+06	2.06279e+06	1.76845e+06	1.64571e+06	1.77361e+06	2.03022e+06	1.97992e+06	2.03028e+06	2.02103e+06
pos_817	-	876.552	6.74882	pos	-	-	-	-	-	-	-	-	693810	644916	409576	662707	676097	464537	484588	361437	448540	577944	375946	1.29205e+06	1.90768e+06	1.05035e+06	1.02688e+06	1.52057e+06	899088	988110	946181	946042	946031
pos_818	-	461.264	6.68905	pos	-	-	-	-	-	-	-	-	83983.3	68368.8	52998	94978	105691	114556	92032.9	130237	150977	77837.6	110993	106149	65656.6	84293.8	98899.8	105486	83862	93329.5	121591	121569	117053
pos_819	-	599.465	6.77137	pos	-	-	-	-	-	-	-	-	582515	679035	1.68716e+06	1.20163e+06	816210	799193	1.97126e+06	1.01382e+06	1.05045e+06	1.47666e+06	328155	955186	427720	376099	374789	406859	914707	709075	718543	709066	711598
pos_820	-	530.287	6.80145	pos	-	-	-	-	-	-	-	-	100583	37028.7	151819	132095	174140	131725	156392	154451	38253.7	82761.7	46968.3	15028.7	39240.5	162607	86205.5	162533	128045	18274.1	18978.6	18302.8	18972.7
pos_821	-	224.029	6.81648	pos	-	-	-	-	-	-	-	-	1.12084e+06	939172	777524	950952	987517	1.01791e+06	1.04208e+06	1.0349e+06	1.19483e+06	1.0875e+06	1.3827e+06	1.0553e+06	781760	930881	1.04073e+06	1.00224e+06	1.03574e+06	906763	904285	908282	892872
pos_822	-	560.369	6.79393	pos	-	-	-	-	-	-	-	-	1.3153e+06	1.61042e+06	1.83076e+06	3.64559e+06	2.9643e+06	2.75322e+06	2.24319e+06	2.04599e+06	1.64787e+06	1.7133e+06	699482	2.12523e+06	7.00591e+06	6.16929e+06	7.6552e+06	7.17649e+06	1.6174e+06	3.87492e+06	3.95106e+06	3.92861e+06	3.95123e+06
pos_823	-	393.298	6.83902	pos	-	-	-	-	-	-	-	-	64160.8	74057.4	97540.7	70606.4	75358.1	59102.3	68063.3	82372.4	85346.8	74405.4	66999.4	84727.7	69086.9	54391.6	92587.4	106137	67814.4	101186	88051.2	98853.4	101341
pos_824	-	204.954	6.84653	pos	-	-	-	-	-	-	-	-	1.07331e+06	864743	983280	851745	882051	895379	904373	927010	917369	896160	958969	952794	749431	852126	898729	891184	922018	891163	891539	855296	819145
pos_825	-	845.549	6.83902	pos	-	-	-	-	-	-	-	-	2091.7	15702.2	49695.2	32379	22111.7	11054.1	65457.9	18614.2	33115.7	42389	70108.5	192032	40079.1	19353.1	25419.9	81558.5	107893	54788	61700.4	36676.4	50898.2
pos_826	-	554.282	6.84653	pos	-	-	-	-	-	-	-	-	33826.4	265990	1.11505e+06	366219	373803	390520	292914	353644	327580	69548.7	196182	49360.1	138359	177904	526358	301793	574993	381372	438509	328476	399307
pos_827	-	601.481	6.84653	pos	-	-	-	-	-	-	-	-	231353	297462	706572	619411	343243	350914	978483	430146	417649	668852	114641	418718	145099	98700.3	115576	142906	410799	327816	337303	330128	327061
pos_828	-	574.252	6.83902	pos	-	-	-	-	-	-	-	-	4.8957e+06	1.60692e+06	6.65743e+06	3.69469e+06	7.20247e+06	3.75943e+06	5.77801e+06	5.31712e+06	1.11403e+06	2.49679e+06	2.12063e+06	909.738	2.28247e+06	4.52612e+06	2.26919e+06	4.99324e+06	3.5559e+06	13368	22172.6	13207.3	16537.1
pos_829	-	483.343	6.87667	pos	-	-	-	-	-	-	-	-	43007.7	83386.5	134480	137971	86140.9	93382.3	152437	72662.5	76398.7	135673	64794.9	132070	5141.11	1941.77	7190.89	5311.49	123904	64669.7	65370.8	64285.4	65068.3
pos_830	-	592.265	6.8842	pos	-	-	-	-	-	-	-	-	101948	159442	132390	112484	96109.4	140087	162795	141364	69471.4	144990	123337	115607	28001.4	38358.6	21066.5	53041.1	109372	87225.4	92118.8	91327.8	89694.2
pos_831	-	294.939	6.86913	pos	-	-	-	-	-	-	-	-	368246	277457	154575	248820	269608	307416	283103	315691	338141	345862	405529	258013	269612	349450	345814	295917	289138	249759	252025	249831	256090
pos_832	-	422.305	6.42785	pos	-	-	-	-	-	-	-	-	1.10589e+06	1.00063e+06	706233	319513	343641	187087	314106	242290	453374	497653	624639	656494	114036	191492	131388	175799	549136	563024	536477	540939	547623
pos_833	-	771.486	6.39057	pos	-	-	-	-	-	-	-	-	19519.4	0	0	14717.1	0	0	261291	0	16711.1	0	322812	81567.3	34234.5	20208.8	43445.8	125549	45236.8	0	28224.1	18570.4	19846
pos_834	-	493.314	6.39057	pos	-	-	-	-	-	-	-	-	8.08263e+06	6.95714e+06	7.78816e+06	9.10954e+06	9.98304e+06	7.86664e+06	8.3868e+06	7.01357e+06	6.99515e+06	9.03646e+06	6.40593e+06	7.89357e+06	1.43326e+07	1.16928e+07	1.45735e+07	1.54874e+07	7.05029e+06	8.91579e+06	8.78885e+06	8.90869e+06	8.91611e+06
pos_835	-	482.36	6.39057	pos	-	-	-	-	-	-	-	-	1.7153e+06	1.47483e+06	2.13275e+06	2.30473e+06	1.61779e+06	1.80866e+06	1.75932e+06	1.11955e+06	952570	1.32443e+06	675342	1.26418e+06	1.29599e+06	1.07679e+06	1.40624e+06	1.22432e+06	1.5069e+06	1.4767e+06	1.47703e+06	1.49974e+06	1.49941e+06
pos_836	PC(14:0/18:2(9Z,12Z))	752.52	6.92183	pos	M+H, M+Na	C40H76NO8P	-	84.3	0.563109986031746	-	LMGP01010496;HMDB0007874	-	172735	290289	242694	315804	585785	199751	347064	349402	492249	401591	244314	695070	1.52107e+06	992445	1.17815e+06	1.54981e+06	379511	740740	733211	768147	733374
pos_837	PC(15:0/20:4(5Z,8Z,11Z,14Z))	790.536	6.9452	pos	M+H, M+Na	C43H78NO8P	-	76.7	-1.19089109459641	-	LMGP01011424;HMDB0007949	-	610680	735392	417641	553132	1.09727e+06	332438	423196	554837	804010	558001	288406	838526	1.59271e+06	1.05044e+06	1.01993e+06	1.30534e+06	661393	1.07401e+06	1.07396e+06	1.08167e+06	1.09378e+06
pos_838	-	806.569	6.95272	pos	-	-	-	-	-	-	-	-	1.02156e+07	1.49807e+07	1.36447e+07	2.01127e+07	1.23684e+07	9.86284e+06	1.50421e+07	1.15745e+07	1.40365e+07	1.66972e+07	1.01726e+07	3.73659e+07	3.68439e+07	2.12694e+07	2.04248e+07	2.49079e+07	2.75443e+07	2.26e+07	2.21389e+07	2.31586e+07	2.31077e+07
pos_839	-	922.554	6.95272	pos	-	-	-	-	-	-	-	-	2.11167e+06	2.74122e+06	1.40541e+06	3.32104e+06	3.00974e+06	1.88694e+06	2.16975e+06	1.69707e+06	1.86645e+06	2.30586e+06	1.78933e+06	3.76603e+06	4.87701e+06	4.0941e+06	4.0322e+06	4.53439e+06	3.06778e+06	3.15158e+06	3.15153e+06	3.17849e+06	3.17212e+06
pos_840	-	568.265	6.96025	pos	-	-	-	-	-	-	-	-	102891	128450	148699	79815.3	108615	135196	220760	232850	98825.5	235255	257576	106764	37959.1	98523.9	26088.3	93775.8	95780	81465.4	87583.6	87508.7	85249.1
pos_841	-	897.042	6.95272	pos	-	-	-	-	-	-	-	-	58520	108217	19033	136314	83081.9	47915.9	58749.6	84100	115483	111292	39835.6	195315	244376	145098	143285	189937	149712	172010	170662	172028	165457
pos_842	-	588.258	6.9452	pos	-	-	-	-	-	-	-	-	13887.1	22548.8	2.29132e+06	2187	4.33188	2315.33	20.8831	190.57	1.1818	0.767758	72.0159	29099.2	0	0	0	0	1304.21	41388.4	40086.7	40714.2	39987.8
pos_843	PC(16:0/18:3(9Z,12Z,15Z))	778.536	6.93767	pos	M+H, M+Na	C42H78NO8P	-	85.5	0.978469570433218	-	HMDB0007975;LMGP01010601	-	3.12986e+06	4.46058e+06	3.40653e+06	4.49617e+06	7.46872e+06	3.09747e+06	4.29849e+06	5.34263e+06	6.5645e+06	5.88462e+06	3.34825e+06	8.36415e+06	2.23274e+07	1.53906e+07	1.66294e+07	2.12882e+07	5.08599e+06	9.45054e+06	9.4506e+06	9.68231e+06	9.51349e+06
pos_844	PC(15:0/18:2(9Z,12Z))	766.536	7.02792	pos	M+H, M+Na	C41H78NO8P	-	74.9	-0.0268527268693557	C00157	LMGP01010543;HMDB0007940	-	636785	820921	411146	666891	1.28702e+06	470284	537710	939443	1.16199e+06	780348	272387	625730	1.50578e+06	979640	1.10887e+06	1.26161e+06	444539	1.30897e+06	1.30783e+06	1.32416e+06	1.31471e+06
pos_845	PE(22:5(4Z,7Z,10Z,13Z,16Z)/P-18:1(11Z))	808.585	7.05045	pos	M+CH3OH+H, M+2Na-H	C45H78NO7P	-	63.0	-0.6967802594231249	-	HMDB0009644	-	3.79025e+06	4.15735e+06	3.92258e+06	4.09128e+06	5.65622e+06	2.64873e+06	2.91689e+06	3.10203e+06	3.64989e+06	3.46194e+06	2.86577e+06	5.65625e+06	7.25321e+06	5.43871e+06	4.65183e+06	5.92487e+06	5.07651e+06	5.3114e+06	5.34805e+06	5.49284e+06	5.31182e+06
pos_846	-	161.107	7.05797	pos	-	-	-	-	-	-	-	-	3.5663e+06	3.17483e+06	3.30839e+06	3.31043e+06	3.16819e+06	3.16922e+06	3.15815e+06	3.15091e+06	3.20815e+06	3.3446e+06	3.15674e+06	3.13772e+06	3.28959e+06	3.44014e+06	3.61445e+06	3.57137e+06	3.15547e+06	3.18257e+06	3.14352e+06	3.15812e+06	3.14646e+06
pos_847	-	338.342	7.05797	pos	-	-	-	-	-	-	-	-	1.97084e+06	1.62364e+06	1.93599e+06	1.81347e+06	1.79835e+06	1.67698e+06	1.90362e+06	2.16194e+06	2.11542e+06	2.07215e+06	2.28402e+06	2.2583e+06	1.93759e+06	2.01914e+06	1.82776e+06	1.71902e+06	1.88425e+06	2.0464e+06	1.96277e+06	1.96285e+06	1.96249e+06
pos_848	-	826.536	7.06547	pos	-	-	-	-	-	-	-	-	1.30542e+06	1.49437e+06	835076	1.61023e+06	1.79192e+06	917089	1.24851e+06	1.22051e+06	1.55122e+06	1.39334e+06	843367	2.19078e+06	3.11613e+06	2.41029e+06	2.21499e+06	2.66331e+06	1.49767e+06	1.95387e+06	1.90303e+06	1.90292e+06	1.90298e+06
pos_849	-	872.539	7.05045	pos	-	-	-	-	-	-	-	-	2.6331e+07	2.62995e+07	1.78809e+07	2.39709e+07	3.08613e+07	1.88431e+07	2.03571e+07	2.48763e+07	3.02901e+07	2.60914e+07	2.04781e+07	3.27425e+07	3.68049e+07	3.13963e+07	3.11722e+07	3.30679e+07	3.08177e+07	3.18426e+07	3.23996e+07	3.25287e+07	3.25301e+07
pos_850	PC(16:0/16:1(9Z))	754.535	7.11102	pos	M+H, M+Na	C40H78NO8P	-	78.7	-1.7532115210259598	-	LMGP01010566;HMDB0007969	-	261209	351556	421491	296443	631135	165693	412539	264492	295814	410867	261485	713556	2.34578e+06	1.30091e+06	1.46734e+06	1.81629e+06	486249	857022	867313	864987	860513
pos_851	PE(O-18:1(1Z)/20:4(5Z,8Z,11Z,14Z))	784.583	7.12605	pos	M+CH3OH+H, M+2Na-H	C43H78NO7P	-	72.0	-3.26849241519062	C00350	HMDB0005779	103597-60-0	8.90064e+06	1.03843e+07	8.39359e+06	8.42674e+06	1.20058e+07	6.54841e+06	6.45112e+06	8.76655e+06	1.07126e+07	8.50882e+06	4.36745e+06	1.0638e+07	1.67083e+07	1.10911e+07	1.04941e+07	1.32569e+07	7.59179e+06	1.40388e+07	1.41424e+07	1.41136e+07	1.41424e+07
pos_852	-	848.539	7.13355	pos	-	-	-	-	-	-	-	-	2.89824e+07	3.37571e+07	1.66097e+07	3.12821e+07	3.21743e+07	2.48682e+07	3.14569e+07	4.1873e+07	4.89947e+07	4.15614e+07	2.05774e+07	3.47049e+07	5.55564e+07	4.63697e+07	5.02214e+07	5.12126e+07	2.75081e+07	4.42859e+07	4.44952e+07	4.44956e+07	4.44528e+07
pos_853	-	812.607	7.15607	pos	-	-	-	-	-	-	-	-	465415	521040	598075	537587	489716	308119	406400	478130	526152	461096	439558	839411	1.08127e+06	615520	505041	884162	707782	858988	852973	857595	868571
pos_854	-	884.538	7.04292	pos	-	-	-	-	-	-	-	-	262172	280078	138883	298833	406684	159187	188448	193175	246441	238287	231464	416566	458944	416932	382881	398476	421839	363690	355120	368498	372099
pos_855	-	536.166	7.2389	pos	-	-	-	-	-	-	-	-	43596.6	58528.1	64836.4	89015.7	76470.8	79071.6	77673.9	94519.3	88725.2	83392.5	58224.1	402271	107577	63747.1	75392.8	62747.7	53768.3	20578.7	25713.5	23151.7	23990.1
pos_856	-	779.54	7.26897	pos	-	-	-	-	-	-	-	-	583288	835476	551197	811949	1.3916e+06	543000	780930	1.10185e+06	1.27802e+06	1.21705e+06	612613	1.41154e+06	3.67777e+06	2.74058e+06	2.73502e+06	3.98099e+06	781549	1.67187e+06	1.64297e+06	1.65407e+06	1.64314e+06
pos_857	SM(d18:0/16:1(9Z))	725.557	7.27647	pos	M+H, M+Na	C39H79N2O6P	-	98.2	0.338214955845103	C00550	HMDB0013464	-	300060	675625	275693	342340	373775	171751	387349	207221	267335	232343	232823	410534	1.15476e+06	458945	404533	520177	714945	667973	666574	681994	676683
pos_858	-	913.529	7.2915	pos	-	-	-	-	-	-	-	-	970435	1.06027e+06	387173	1.17715e+06	769054	572322	883916	702646	715086	980587	787738	1.59748e+06	1.43653e+06	1.2818e+06	1.20995e+06	1.48414e+06	1.38927e+06	1.24743e+06	1.06631e+06	1.06599e+06	1.06671e+06
pos_859	-	990.542	7.29903	pos	-	-	-	-	-	-	-	-	149481	189590	82218.7	259663	269294	167858	183469	155890	117342	215019	187579	270840	321404	391726	370680	421102	223572	183181	179682	193002	179707
pos_860	-	854.567	7.2915	pos	-	-	-	-	-	-	-	-	3.22488e+06	4.44927e+06	3.597e+06	5.72148e+06	4.87648e+06	2.82628e+06	3.61812e+06	2.73825e+06	2.63197e+06	3.81059e+06	2.72711e+06	6.86103e+06	7.68402e+06	5.87609e+06	4.92748e+06	7.01659e+06	5.05073e+06	5.14502e+06	5.05602e+06	5.05597e+06	5.07464e+06
pos_861	-	790.572	7.26897	pos	-	-	-	-	-	-	-	-	2.88088e+06	2.63587e+06	2.12274e+06	1.89168e+06	1.91728e+06	855779	1.30523e+06	1.52552e+06	1.8336e+06	1.41359e+06	1.03231e+06	1.55348e+06	2.2586e+06	1.15126e+06	957892	1.27838e+06	1.57653e+06	2.67354e+06	2.58985e+06	2.67355e+06	2.65836e+06
pos_862	PC(14:1(9Z)/18:1(11Z))	752.52	7.26897	pos	M+H, M+Na	C40H76NO8P	-	90.1	-0.08711032986410999	-	HMDB0007905	-	78707.3	162945	112715	172405	314319	96121	143053	191469	266919	212642	153170	393114	778626	549397	601726	928839	197525	368332	352765	369431	365630
pos_863	-	851.557	7.39717	pos	-	-	-	-	-	-	-	-	278106	504825	248906	506314	600262	211829	454221	370308	412993	493473	344675	714747	1.44856e+06	629281	714929	1.05358e+06	649331	813623	781446	824852	825114
pos_864	-	766.538	7.40467	pos	-	-	-	-	-	-	-	-	698106	990392	735100	915068	1.29351e+06	435787	812887	952272	1.0626e+06	988808	500789	1.19727e+06	2.69426e+06	1.14644e+06	1.18177e+06	1.88106e+06	1.02284e+06	1.70169e+06	1.69671e+06	1.69746e+06	1.71431e+06
pos_865	-	872.539	7.41973	pos	-	-	-	-	-	-	-	-	2.5003e+07	2.52284e+07	1.70833e+07	2.44857e+07	3.05279e+07	1.72603e+07	1.99271e+07	2.4627e+07	2.97026e+07	2.70396e+07	1.93356e+07	3.4409e+07	3.58977e+07	2.8011e+07	2.571e+07	3.26953e+07	3.07224e+07	3.21455e+07	3.20734e+07	3.23079e+07	3.20736e+07
pos_866	-	782.566	7.41973	pos	-	-	-	-	-	-	-	-	2.31571e+07	2.89657e+07	3.07437e+07	2.94802e+07	3.32502e+07	1.69312e+07	2.54397e+07	2.83407e+07	3.20287e+07	3.22801e+07	2.05518e+07	4.45534e+07	6.47423e+07	3.30398e+07	3.16468e+07	4.77243e+07	3.74039e+07	4.56058e+07	4.56057e+07	4.5528e+07	4.54846e+07
pos_867	-	786.601	7.43477	pos	-	-	-	-	-	-	-	-	4.28198e+06	5.75599e+06	4.41984e+06	4.18392e+06	4.91216e+06	2.54386e+06	3.11544e+06	5.61038e+06	6.22379e+06	4.27731e+06	2.05312e+06	5.09994e+06	1.30241e+07	5.99581e+06	5.33713e+06	9.97546e+06	3.53548e+06	9.68553e+06	9.686e+06	9.84909e+06	9.68633e+06
pos_868	-	474.94	7.3746	pos	-	-	-	-	-	-	-	-	147857	103430	55040.9	137574	138785	266496	197497	166157	171761	181487	251867	79010.4	63532.1	188891	222588	108713	120487	57625.8	69654.9	66392.7	69647.4
pos_869	-	816.587	7.24642	pos	-	-	-	-	-	-	-	-	2.69553e+06	2.35007e+06	2.03138e+06	1.81786e+06	1.76336e+06	772808	1.15521e+06	1.23809e+06	1.45001e+06	1.27685e+06	1.04466e+06	1.9181e+06	1.91215e+06	1.13569e+06	919725	1.25797e+06	1.75054e+06	2.3659e+06	2.35687e+06	2.38828e+06	2.35699e+06
pos_870	-	558.248	7.48743	pos	-	-	-	-	-	-	-	-	463650	454910	5.32943e+06	279454	177107	184932	108099	202318	184230	221740	63868.5	483317	109896	159332	189287	150188	242000	663285	682149	689727	689860
pos_871	-	136.112	7.49493	pos	-	-	-	-	-	-	-	-	5.65182e+06	4.96205e+06	5.19452e+06	5.40628e+06	5.2509e+06	5.31053e+06	5.34165e+06	5.2443e+06	5.50399e+06	5.66323e+06	5.31872e+06	5.26802e+06	5.63169e+06	5.9817e+06	6.18951e+06	6.04262e+06	5.35154e+06	5.17991e+06	5.23558e+06	5.22139e+06	5.23512e+06
pos_872	PC(14:0/18:1(11Z))	754.535	7.52543	pos	M+H, M+Na	C40H78NO8P	-	95.3	-1.2367944301736002	-	LMGP01010490;HMDB0007872	-	124107	192733	229621	159464	342226	69792.4	220705	133266	121960	218943	121938	306731	1.31744e+06	650019	720905	981184	232890	444769	451739	441423	441457
pos_873	-	360.362	7.53295	pos	-	-	-	-	-	-	-	-	768384	686541	761529	769042	740072	730832	743804	737502	784932	786668	711613	772212	804000	813649	859074	848806	746685	752498	756560	760416	760417
pos_874	-	848.539	7.54045	pos	-	-	-	-	-	-	-	-	2.42013e+07	3.04676e+07	1.47206e+07	2.86637e+07	3.00596e+07	2.03247e+07	2.79077e+07	3.93748e+07	4.5953e+07	3.89848e+07	1.70022e+07	3.14798e+07	6.05692e+07	3.9915e+07	3.98435e+07	5.02513e+07	2.53851e+07	4.46565e+07	4.4784e+07	4.48399e+07	4.47377e+07
pos_875	-	984.514	7.54045	pos	-	-	-	-	-	-	-	-	3.9338e+06	4.26525e+06	1.60463e+06	4.26297e+06	4.45639e+06	3.43281e+06	4.30531e+06	5.25884e+06	6.15349e+06	5.48649e+06	2.93293e+06	4.28705e+06	6.51697e+06	5.44421e+06	5.56208e+06	6.17898e+06	3.62109e+06	5.47412e+06	5.3473e+06	5.30253e+06	5.30236e+06
pos_876	-	788.557	7.5705	pos	-	-	-	-	-	-	-	-	863098	759562	599785	550621	734819	218913	391008	559009	481514	475341	271916	615589	633366	395116	264887	419489	512188	879196	879181	870024	866586
pos_877	-	148.112	7.55547	pos	-	-	-	-	-	-	-	-	777795	683570	723107	723418	681448	699827	708256	682690	726280	742588	693815	686469	705063	741792	777265	763503	681615	690225	673832	677925	673828
pos_878	-	588.258	7.61567	pos	-	-	-	-	-	-	-	-	35848.8	60125.3	1.1895e+06	18746.5	0	3708.75	0	0	1310.22	0	0	123965	0	0	0	0	14366	41210.8	44623.7	44591.9	43156.2
pos_879	-	150.128	7.63825	pos	-	-	-	-	-	-	-	-	2.21397e+07	1.90149e+07	1.94288e+07	2.08575e+07	2.01092e+07	2.05375e+07	2.05156e+07	2.00062e+07	2.13386e+07	2.19169e+07	2.05142e+07	2.02244e+07	2.1757e+07	2.32535e+07	2.40936e+07	2.34558e+07	2.10148e+07	1.99353e+07	1.99358e+07	2.00096e+07	2.01174e+07
pos_880	-	122.097	7.63825	pos	-	-	-	-	-	-	-	-	3.98172e+07	3.47321e+07	3.6006e+07	3.75172e+07	3.68828e+07	3.70438e+07	3.71462e+07	3.68905e+07	3.83298e+07	3.98097e+07	3.7445e+07	3.67085e+07	3.93737e+07	4.20252e+07	4.34495e+07	4.24827e+07	3.73559e+07	3.60354e+07	3.61912e+07	3.63736e+07	3.6372e+07
pos_881	-	88.1126	7.71365	pos	-	-	-	-	-	-	-	-	1.02503e+06	899556	965826	1.02093e+06	971842	995578	991729	972833	1.02691e+06	1.05765e+06	987618	956951	1.03653e+06	1.10317e+06	1.1737e+06	1.13014e+06	995333	947316	954292	960653	960550
pos_882	-	270.978	7.71365	pos	-	-	-	-	-	-	-	-	4.03284e+06	3.1768e+06	1.43983e+06	3.95933e+06	3.95717e+06	4.65864e+06	4.41264e+06	3.95246e+06	4.21441e+06	4.36929e+06	4.74175e+06	3.22943e+06	3.10314e+06	4.46598e+06	4.55057e+06	3.48862e+06	3.33633e+06	2.82307e+06	2.82348e+06	2.8235e+06	2.70607e+06
pos_883	PC(18:2(9Z,12Z)/P-18:1(11Z))	790.572	7.70612	pos	M+H, M+Na	C44H82NO7P	-	94.1	-1.23596972659526	-	HMDB0008161	-	1.82341e+06	1.66591e+06	1.97469e+06	1.05334e+06	1.05594e+06	417317	700766	886763	1.00052e+06	765251	550259	837754	1.32808e+06	505353	350536	614934	844336	1.65e+06	1.66129e+06	1.64369e+06	1.64063e+06
pos_884	-	74.097	7.63825	pos	-	-	-	-	-	-	-	-	1.05362e+07	9.1275e+06	9.5618e+06	1.01061e+07	9.6649e+06	9.98215e+06	9.94044e+06	9.62749e+06	1.01684e+07	1.05118e+07	9.84091e+06	9.53099e+06	1.01351e+07	1.08358e+07	1.13579e+07	1.09763e+07	9.76121e+06	9.42391e+06	9.42385e+06	9.42401e+06	9.50584e+06
pos_885	-	536.166	7.61567	pos	-	-	-	-	-	-	-	-	47734.1	49101.6	54192.8	76516.8	68834.3	56993	67335.9	82470.8	71781.1	74317.4	57845	345447	79145.9	56413.4	64125	50387.3	40415.2	18216.8	20804.7	20247.8	20858.1
pos_886	PC(16:0/18:2(9Z,12Z))	758.57	7.54045	pos	M+H, M+K	C42H80NO8P	-	86.7	0.8774776140884442	-	HMDB0007973;LMGP01010594	-	1.67959e+07	2.24822e+07	1.84427e+07	2.11968e+07	2.34723e+07	1.45834e+07	2.07905e+07	3.14463e+07	3.76616e+07	3.02141e+07	1.15531e+07	2.56038e+07	5.66128e+07	3.08188e+07	2.86877e+07	4.21619e+07	1.88742e+07	3.92354e+07	3.99104e+07	3.92367e+07	3.94108e+07
pos_887	-	204.954	7.88715	pos	-	-	-	-	-	-	-	-	2.28182e+06	1.79806e+06	1.80857e+06	1.90804e+06	1.8097e+06	1.96113e+06	1.98294e+06	1.88991e+06	1.82809e+06	1.8787e+06	1.85744e+06	1.88989e+06	1.75663e+06	1.98923e+06	2.05443e+06	1.88914e+06	1.94856e+06	1.83012e+06	1.83041e+06	1.81567e+06	1.69482e+06
pos_888	-	520.271	7.96268	pos	-	-	-	-	-	-	-	-	684671	630833	1.09514e+07	301923	52887.7	240218	2025.86	65689.6	42924.6	111716	3292.71	865010	0	0	0	0	239142	591752	656042	643137	656373
pos_889	-	876.57	7.51793	pos	-	-	-	-	-	-	-	-	6.73908e+06	8.33071e+06	4.03067e+06	6.04207e+06	6.7972e+06	3.87432e+06	4.56724e+06	7.59744e+06	8.17174e+06	6.03329e+06	3.27973e+06	6.50233e+06	1.41176e+07	8.30351e+06	7.84334e+06	1.25155e+07	4.96751e+06	1.14831e+07	1.14046e+07	1.16554e+07	1.14057e+07
pos_890	-	786.601	7.99288	pos	-	-	-	-	-	-	-	-	2.20199e+06	3.18464e+06	4.54961e+06	2.0572e+06	2.17742e+06	1.29415e+06	1.55686e+06	2.87508e+06	3.07849e+06	2.17859e+06	1.08301e+06	2.58167e+06	5.91601e+06	2.35316e+06	2.13539e+06	4.69632e+06	1.59278e+06	4.78144e+06	4.86068e+06	4.75236e+06	4.75271e+06
pos_891	-	560.263	7.99288	pos	-	-	-	-	-	-	-	-	2.77377e+07	2.70655e+07	2.75178e+08	1.72874e+07	6.32744e+06	1.51169e+07	1.43048e+06	6.532e+06	5.1157e+06	8.78549e+06	2.43765e+06	3.43959e+07	184379	825640	46225.7	241498	1.39234e+07	2.63002e+07	2.68213e+07	2.64705e+07	2.66315e+07
pos_892	-	554.283	7.4799	pos	-	-	-	-	-	-	-	-	660501	463269	921040	911126	910765	788530	847940	826072	290541	328711	197381	25152.3	429697	1.56175e+06	1.12129e+06	1.51794e+06	1.0164e+06	156901	170787	157570	184346
pos_893	-	723.542	7.02038	pos	-	-	-	-	-	-	-	-	665287	1.07909e+06	555918	1.02451e+06	884373	665922	954941	656864	718601	921744	599371	1.32034e+06	1.87589e+06	1.14901e+06	1.3415e+06	1.40269e+06	1.36845e+06	1.30194e+06	1.30218e+06	1.35332e+06	1.31885e+06
pos_894	-	505.233	7.01288	pos	-	-	-	-	-	-	-	-	23125.8	38411.9	57778.8	56206.2	44641.3	56765.2	46558.5	45249.3	26563.9	50318.5	49316	58715.9	11477.1	11027.1	6481.37	8386.17	57314.7	18270.2	25148.2	23667.4	25171.2
pos_895	-	449.287	6.39057	pos	-	-	-	-	-	-	-	-	4.56169e+06	3.43632e+06	3.4775e+06	3.20524e+06	3.49974e+06	2.91564e+06	3.25439e+06	3.28905e+06	3.73035e+06	4.11834e+06	3.92293e+06	3.73103e+06	3.79004e+06	3.84107e+06	3.73303e+06	4.2192e+06	3.21483e+06	3.80209e+06	3.66758e+06	3.66753e+06	3.66742e+06
pos_896	-	514.291	6.3682	pos	-	-	-	-	-	-	-	-	126760	143193	163731	196514	269058	201610	112976	132813	122945	148014	106311	150728	210319	203628	229610	289036	109298	158510	158370	154727	149754
pos_897	-	173.078	8.12882	pos	-	-	-	-	-	-	-	-	1.1288e+06	938076	979776	1.07068e+06	1.02285e+06	1.10306e+06	1.09977e+06	1.00184e+06	1.0773e+06	1.11546e+06	1.11569e+06	990139	944622	1.10271e+06	1.17499e+06	1.07602e+06	1.01751e+06	945482	928796	931065	932282
pos_898	-	586.309	6.36075	pos	-	-	-	-	-	-	-	-	7.08641e+06	4.85735e+06	2.59198e+06	4.29136e+06	6.39097e+06	4.70747e+06	5.87183e+06	5.30165e+06	5.92378e+06	5.59815e+06	8.45315e+06	5.63518e+06	7.96063e+06	9.51848e+06	8.11969e+06	7.80487e+06	6.37443e+06	5.23359e+06	5.39444e+06	5.3943e+06	5.35542e+06
pos_899	-	226.951	8.13635	pos	-	-	-	-	-	-	-	-	4.5111e+07	3.55478e+07	2.04622e+07	4.40554e+07	4.32892e+07	5.06667e+07	4.97967e+07	4.35081e+07	4.75855e+07	4.94178e+07	5.35379e+07	3.72647e+07	3.87555e+07	5.21779e+07	5.74889e+07	4.86629e+07	4.63727e+07	3.48511e+07	3.53592e+07	3.53531e+07	3.53878e+07
pos_900	-	430.914	8.14392	pos	-	-	-	-	-	-	-	-	2.0107e+07	1.5836e+07	6.24399e+06	2.01315e+07	2.05166e+07	2.45103e+07	2.45313e+07	2.09488e+07	2.34717e+07	2.40051e+07	2.72525e+07	1.59869e+07	1.87025e+07	2.58642e+07	2.84609e+07	2.36529e+07	2.19865e+07	1.52608e+07	1.54804e+07	1.55992e+07	1.55718e+07
pos_901	-	362.926	8.14392	pos	-	-	-	-	-	-	-	-	1.85236e+07	1.40915e+07	5.74287e+06	1.84405e+07	1.87497e+07	2.23275e+07	2.23536e+07	1.9096e+07	2.13653e+07	2.18836e+07	2.48598e+07	1.54251e+07	1.71682e+07	2.33861e+07	2.59932e+07	2.13726e+07	1.99429e+07	1.39195e+07	1.437e+07	1.43669e+07	1.43688e+07
pos_902	-	748.854	8.13635	pos	-	-	-	-	-	-	-	-	392629	266335	90848.8	368347	390237	369227	410685	382050	425108	407645	420196	272153	315366	398985	379426	333850	279805	271391	259043	263969	257936
pos_903	-	1011.64	6.34585	pos	-	-	-	-	-	-	-	-	94308	146426	117868	438125	548848	302064	246965	55721.1	13523.1	124737	9794.31	112497	1.30796e+06	724618	945164	982412	82789.4	137771	213374	212601	213506
pos_904	-	227.154	8.20425	pos	-	-	-	-	-	-	-	-	29599.4	29079.6	32524.8	35941.5	31319.9	35480	39588.5	36200.1	35613.5	42793.7	34613.7	37287.2	32671.6	38564.5	32663.7	31626.2	29434.3	31620.5	32338.6	32360.2	30191
pos_905	-	116.082	8.21182	pos	-	-	-	-	-	-	-	-	227928	241308	209033	243523	250359	298136	307068	307820	359440	358133	326523	283410	278986	271857	286739	256391	268649	232765	251029	242004	239766
pos_906	-	242.926	8.21938	pos	-	-	-	-	-	-	-	-	5.73231e+06	4.83995e+06	2.80217e+06	5.63863e+06	5.64964e+06	5.83519e+06	6.08921e+06	5.68346e+06	6.29573e+06	6.31986e+06	6.4056e+06	4.97965e+06	5.96584e+06	6.77997e+06	7.16932e+06	6.70854e+06	5.76504e+06	4.9446e+06	4.95402e+06	5.00279e+06	5.00252e+06
pos_907	-	598.837	8.21938	pos	-	-	-	-	-	-	-	-	343749	248747	133108	302337	320406	305907	329794	316386	357767	340247	359134	243116	306758	347987	358802	336399	267203	278210	277543	274863	274848
pos_908	-	106.951	8.23452	pos	-	-	-	-	-	-	-	-	1.05279e+06	899930	634000	1.03036e+06	1.02229e+06	1.03327e+06	1.07949e+06	1.01557e+06	1.12278e+06	1.13124e+06	1.11003e+06	933513	1.08814e+06	1.20429e+06	1.26379e+06	1.2049e+06	1.03308e+06	927841	933203	929492	933202
pos_909	-	870.787	8.22695	pos	-	-	-	-	-	-	-	-	264622	217222	58434.9	255793	283970	280042	313660	295133	353025	324207	360654	222587	313164	373756	379206	330005	259522	238224	243063	245773	245779
pos_910	-	582.863	8.21938	pos	-	-	-	-	-	-	-	-	1.17423e+06	946880	502650	1.1518e+06	1.16886e+06	1.16023e+06	1.23808e+06	1.18584e+06	1.32936e+06	1.28083e+06	1.31139e+06	1.02734e+06	1.25502e+06	1.4269e+06	1.4289e+06	1.37452e+06	1.15333e+06	999290	999731	1.00921e+06	1.02613e+06
pos_911	-	258.899	8.24967	pos	-	-	-	-	-	-	-	-	565105	465653	299372	534360	546021	530864	572564	536045	597351	607281	605321	478687	581882	640515	666559	630815	528051	484883	488103	484959	493483
pos_912	-	726.201	8.25725	pos	-	-	-	-	-	-	-	-	14746.2	134903	27670.2	187011	50867.9	95858.7	152673	7962.66	37556.1	20415.7	0	398846	145321	47496.3	150174	78018.1	340281	87857.6	91553.3	89949.7	91541.8
pos_913	-	122.925	8.26482	pos	-	-	-	-	-	-	-	-	417995	344100	257115	398465	396135	388616	410167	388644	431350	431630	426368	364422	417919	464913	485865	461714	392141	364258	367458	367444	367446
pos_914	-	361.872	8.26482	pos	-	-	-	-	-	-	-	-	56156.3	47787.5	37576.9	50070.7	49993.1	48275	54557.4	54350.1	61001.1	60278.4	57704.4	49112.6	57601	62230.9	68491.4	55504.5	48729.4	50211.4	50824.9	51195.2	50768.2
pos_915	-	294.939	8.27995	pos	-	-	-	-	-	-	-	-	1.62191e+06	1.35522e+06	784442	1.60021e+06	1.61898e+06	1.66418e+06	1.75597e+06	1.60208e+06	1.7746e+06	1.78998e+06	1.81375e+06	1.4085e+06	1.6472e+06	1.86805e+06	2.0449e+06	1.87711e+06	1.63785e+06	1.3737e+06	1.38363e+06	1.36582e+06	1.38441e+06
pos_916	-	796.174	8.27995	pos	-	-	-	-	-	-	-	-	26624.5	51459.3	276189	63750.4	7475.15	28497.5	46211.9	0	9127.12	0	0	166746	50963.9	15357.6	48509	26037.5	129942	49269.8	48429.7	49306.7	50341.5
pos_917	-	139.915	8.28748	pos	-	-	-	-	-	-	-	-	62646.8	56094.4	30787.5	58414	63709	61324.8	63643.1	66892.9	71930.2	70168	69900.3	53259.4	67587.7	81740.3	81915.8	69706.2	60007.6	56896.8	57402	57859.5	56907.8
pos_918	-	373.963	8.29497	pos	-	-	-	-	-	-	-	-	36217.8	38976.2	34905.4	37249.8	39722.3	36641.4	33284.6	49760.9	35849.2	30254.5	42544	32302.6	44217.1	51702.6	66970.6	34736.6	44699.7	42764.5	41285.8	42026.2	43735.5
pos_919	-	665.268	8.29497	pos	-	-	-	-	-	-	-	-	18730.1	60729	70461.5	247896	111423	177845	119451	138722	82190.2	152702	51020.2	159139	68995.4	54188.3	76826	86774.8	143665	57522.1	78454.1	78133	78829.6
pos_920	-	322.869	8.30245	pos	-	-	-	-	-	-	-	-	44636.7	40266.1	22733.6	37377.7	38966.6	40689.7	41588.4	41304.4	50874.8	40352.5	43527.6	28201.6	46384.5	62961.4	63549.6	44622	44893.4	43510.8	42885.5	43967.2	43964.1
pos_921	-	402.901	8.30245	pos	-	-	-	-	-	-	-	-	87717.8	74696.8	30792.5	72395.5	108234	80071.9	97949.6	102173	113770	105391	120638	74461	134276	137724	152212	132022	102478	83982.6	92696.8	90221.6	92642
pos_922	-	742.231	8.30245	pos	-	-	-	-	-	-	-	-	24736.4	23736.8	461939	5153.27	0	0	0	0	0	0	0	17928.7	0	0	0	0	51.6683	23154	31587.3	27790.7	34231.4
pos_923	-	182.962	8.30988	pos	-	-	-	-	-	-	-	-	87184.1	73218.5	76842.4	81384.6	74372	80520.6	81172.9	78912	82324.1	83257.4	71262.1	74165.4	82702.6	76226.9	75555.3	82325.1	80479.8	71410.5	71394.4	72067.2	73595.3
pos_924	-	248.134	8.30988	pos	-	-	-	-	-	-	-	-	9318.92	9439.81	6672.71	8065.51	6254.29	8862.37	9919.17	4948.41	10462.5	17167.2	8551.97	8741.86	7471.23	14408.4	15185.5	5162.79	5806.42	7954.09	9946.84	7869.55	7923.38
pos_925	-	211.093	8.31733	pos	-	-	-	-	-	-	-	-	4.50789e+06	4.203e+06	4.44156e+06	4.39167e+06	4.42747e+06	4.48415e+06	4.50297e+06	4.22495e+06	4.49644e+06	4.40734e+06	4.55346e+06	4.43078e+06	4.5268e+06	5.10853e+06	5.41114e+06	5.34118e+06	4.4353e+06	4.47609e+06	4.4991e+06	4.47756e+06	4.5963e+06
pos_926	-	307.954	8.31733	pos	-	-	-	-	-	-	-	-	91108.8	96359.6	53469.1	95396.7	111369	106207	95763.1	92365	111764	111671	113924	106557	131196	118361	155553	153555	118951	99913.5	110932	113543	113567
pos_927	-	245.043	8.31733	pos	-	-	-	-	-	-	-	-	53671.6	51447	44938.6	43783.2	47904	57880.8	29190.1	51667.1	53445.4	56878.3	29953.4	37523.5	49899	34833	47063.9	45285.5	46401.4	47857.1	42999.7	48054.3	47916.2
pos_928	-	157.071	8.32478	pos	-	-	-	-	-	-	-	-	126772	105085	102680	132310	95841.7	113398	109153	100696	108955	102826	96930	99506.1	124282	116471	135953	122603	112186	104145	103122	110211	106298
pos_929	-	219.144	8.32478	pos	-	-	-	-	-	-	-	-	392084	362438	328983	372810	325789	332646	341312	337069	327697	367451	356584	350968	392653	377083	406173	369011	373191	331813	331741	331886	349287
pos_930	-	202.129	8.32478	pos	-	-	-	-	-	-	-	-	1.82634e+06	1.64538e+06	1.70261e+06	1.74784e+06	1.58915e+06	1.68521e+06	1.67213e+06	1.67585e+06	1.7496e+06	1.85785e+06	1.676e+06	1.69484e+06	1.89417e+06	1.95751e+06	2.04829e+06	1.9555e+06	1.82101e+06	1.65693e+06	1.71207e+06	1.71185e+06	1.71184e+06
pos_931	-	353.947	8.32478	pos	-	-	-	-	-	-	-	-	92235.2	85685.7	50175.7	108948	98418.5	85112.1	123961	95378.9	98924.8	103955	99179.9	109967	110793	150777	147664	109193	122976	90782.5	104921	110431	110114
pos_932	-	539.271	8.32478	pos	-	-	-	-	-	-	-	-	23205.7	39451.9	1.2734e+06	0	0	4075.03	0	0	0	0	0	29340.7	0	0	0	0	0	58593.7	40619.8	22223.1	40145.8
pos_933	-	330.977	8.34703	pos	-	-	-	-	-	-	-	-	189332	141630	146576	189130	171484	185774	172408	160654	169221	187367	168755	170169	220701	239303	177204	229558	195484	183270	169988	183567	183543
pos_934	-	385.902	8.34703	pos	-	-	-	-	-	-	-	-	1.0953e+06	940980	790533	1.07453e+06	1.04773e+06	1.15135e+06	1.1535e+06	1.16797e+06	1.15527e+06	1.28795e+06	1.16222e+06	1.06426e+06	1.30563e+06	1.34238e+06	1.45744e+06	1.29682e+06	1.21947e+06	1.08583e+06	1.08593e+06	1.08771e+06	1.10754e+06
pos_935	-	445.96	8.34703	pos	-	-	-	-	-	-	-	-	608519	584725	490725	605518	579132	694394	643704	675855	680704	726106	681983	644668	704258	732421	831954	768195	702113	629362	625931	653352	635855
pos_936	-	515.86	8.34703	pos	-	-	-	-	-	-	-	-	617854	560603	340478	595912	489820	558084	537180	573293	602419	647931	575880	541972	702091	654123	726190	619008	572479	527917	548731	528116	557577
pos_937	-	98.987	8.35445	pos	-	-	-	-	-	-	-	-	11166.6	13428.8	10186.6	8551.15	8716.62	10050.8	12255.5	10241.1	8222.37	12608.3	10004.9	7876.32	7308.58	12170.6	17697.4	14115.4	9076.55	10358.4	9945.86	10697.2	5092.04
pos_938	-	97.9918	8.35445	pos	-	-	-	-	-	-	-	-	2.15834e+06	1.94761e+06	1.86477e+06	1.96798e+06	1.85389e+06	1.87599e+06	1.88671e+06	1.80111e+06	1.85559e+06	1.90139e+06	1.82323e+06	1.87644e+06	1.97638e+06	2.06926e+06	2.21024e+06	2.12236e+06	1.89438e+06	1.89201e+06	1.85397e+06	1.86872e+06	1.85445e+06
pos_939	-	214.062	8.35445	pos	-	-	-	-	-	-	-	-	238010	200374	274855	308034	271990	300678	280576	290066	293130	292621	308910	296389	305458	311260	313115	326969	279246	263187	291156	288835	316237
pos_940	-	246.076	8.35445	pos	-	-	-	-	-	-	-	-	29506.4	28378.8	32205.1	23863.3	24481.2	27747.4	21087.5	22955.1	24016.1	28117.2	31422.4	32977.4	27422.1	33055.7	8877.18	9380.28	13089.1	30544.8	31271.5	21034.9	27330.5
pos_941	-	218.048	8.36187	pos	-	-	-	-	-	-	-	-	24192.3	16212.6	9214.67	7542.69	9171.95	10480.8	8119.95	5139.18	4752.85	9418.32	4440.77	10329.4	11000.4	11510.3	15212.2	12195.9	6504.89	14391.9	13330.3	14746.7	8368.97
pos_942	-	313.961	8.36187	pos	-	-	-	-	-	-	-	-	269688	254131	210387	286894	277518	258426	266932	262638	289820	286293	292567	264311	337269	302818	341048	332142	280440	276366	280704	273241	292697
pos_943	-	111.081	8.36932	pos	-	-	-	-	-	-	-	-	8320.13	10217.7	4178	8831.97	6054.44	4023.56	5183.23	3195.84	2340.8	7168.83	3209	3616.35	7133.03	3084.99	2378.49	4753.65	3992.41	4819.67	4493.9	3438.08	4845.17
pos_944	-	217.041	8.36932	pos	-	-	-	-	-	-	-	-	35194.6	37530.4	29467.3	31716	29001.6	32010.5	35260.3	30654	32017.3	29616.6	19362.2	28560.6	33532.4	28965.2	30097.4	26447.5	30554.6	31416.8	28342.1	31636.7	30121.5
pos_945	-	286.942	8.36932	pos	-	-	-	-	-	-	-	-	40594.2	40545.9	35033.3	41599.4	40051.6	38901.8	40172.1	41220.8	48379.5	50773.1	40278.1	36845.5	54362.9	44418.6	45029.5	48059.8	52435.3	31433.3	38598.5	38590	37503.4
pos_946	-	231.971	8.37677	pos	-	-	-	-	-	-	-	-	45703	38003.2	33619	41386.9	35989.7	38706.7	37536.6	38354.1	36194.3	39516.4	33193.6	33374.5	37590.4	36714.8	34716.6	37804	38398.2	40305.7	40460.7	38855.8	36461.2
pos_947	-	176.953	8.37677	pos	-	-	-	-	-	-	-	-	31856.7	37030.1	25153.2	30624.5	22164.5	26437.1	25296.6	25044.8	26832.9	28635.3	27364.4	24955.3	28457.7	27219.3	25166.8	28410.8	28244.3	28178.5	26187.4	28214.7	28095.2
pos_948	-	181.027	8.38423	pos	-	-	-	-	-	-	-	-	5924.55	4614.46	4826.65	4846.48	4411.75	4605.51	6271.51	4420.55	4202.85	3907.87	4467.13	3978.57	4689.24	3622.58	6122	3626.38	4211.56	4632.08	4690.21	4367.11	3853.66
pos_949	-	579.278	8.38423	pos	-	-	-	-	-	-	-	-	0	0	517191	0	0	0	0	0	0	2885.93	0	0	0	0	0	0	0	4760.88	5578.1	0	3624.37
pos_950	-	164.013	8.3917	pos	-	-	-	-	-	-	-	-	72856.4	62436	59667.1	58108.8	57389.3	60588.4	64037.8	60688.2	62032.6	64059.9	55876.8	67871.6	65780.5	58048.7	57913.1	65448.4	60175.2	59990.5	59360.9	59632	58110
pos_951	-	162.07	8.3917	pos	-	-	-	-	-	-	-	-	365282	337389	338170	348714	346011	357497	354023	345100	362608	349402	343613	348019	362947	371517	384792	387988	355293	356600	344841	338481	343054
pos_952	-	172.956	8.39917	pos	-	-	-	-	-	-	-	-	122432	107102	100144	110042	102444	106149	107471	102223	104728	108981	108210	111112	119285	128921	142421	134186	122210	109031	109112	113939	113553
pos_953	-	181.082	8.41415	pos	-	-	-	-	-	-	-	-	8894.91	7546.49	5250.95	7106.37	4734.83	7063.42	6271.57	7097.19	4979.12	7982.76	7971.56	5306.26	7541.53	5631.28	6466.07	8179.79	8753.77	6163.12	5052.68	6160.45	5793.48
pos_954	-	169.977	8.44448	pos	-	-	-	-	-	-	-	-	3.12284e+06	2.79393e+06	3.83904e+06	3.93945e+06	3.51474e+06	3.6984e+06	3.62e+06	3.54741e+06	3.72501e+06	3.83335e+06	3.51396e+06	3.56998e+06	3.63133e+06	3.79854e+06	3.90171e+06	4.11873e+06	3.44286e+06	3.30586e+06	3.43303e+06	3.4364e+06	3.43551e+06
pos_955	-	85.1017	8.3917	pos	-	-	-	-	-	-	-	-	68203.6	62370.9	68084.2	69503.6	66073.9	70685.9	68515.1	67303.1	70714	76246.3	67849.1	68727.4	73301.7	75932.5	76552.8	77517.7	66749.4	65586.2	67507.9	66871	67812.4
pos_956	-	498.289	8.38423	pos	-	-	-	-	-	-	-	-	45602.8	59507.2	1.23037e+06	21763.3	0	9706.09	0	0	2896.58	0	0	61550.7	0	0	0	0	11191.3	56591.3	56591.2	56605.7	57822.5
pos_957	-	156.011	8.47453	pos	-	-	-	-	-	-	-	-	3.34019e+06	3.20224e+06	3.41596e+06	3.42444e+06	3.41729e+06	3.49348e+06	3.48852e+06	3.4618e+06	3.47416e+06	3.53272e+06	3.48789e+06	3.54809e+06	3.53727e+06	3.84661e+06	4.26573e+06	4.247e+06	3.50531e+06	3.29506e+06	3.47341e+06	3.40674e+06	3.46716e+06
pos_958	-	196.017	8.47453	pos	-	-	-	-	-	-	-	-	234617	208498	230571	231295	224145	232161	225433	221744	231445	224349	221016	227725	239258	251329	267673	262831	227406	219876	219983	223882	224446
pos_959	-	200.996	8.48955	pos	-	-	-	-	-	-	-	-	412566	385765	404043	399485	385200	404360	402324	379986	389963	383233	380385	388784	420521	442170	469488	465764	401781	389703	389605	394988	398665
pos_960	-	155.002	8.50458	pos	-	-	-	-	-	-	-	-	910753	801846	821175	910923	770428	763422	821696	743229	831709	852651	732744	820362	803468	811939	877819	852419	759837	785811	777272	785857	722898
pos_961	-	244.998	8.49707	pos	-	-	-	-	-	-	-	-	258633	236944	250825	257472	269347	290693	272646	271834	273533	285085	262788	271248	279223	284589	278625	301404	264508	246418	248494	250528	250501
pos_962	-	140.987	8.5347	pos	-	-	-	-	-	-	-	-	1614.43	1269.34	2612.14	2399.38	3670.98	2583.19	3696.72	3143.08	2200.85	3418.82	2712.99	3637.25	3099.65	2450.62	3827.13	3439.27	3367.7	2288.16	2886.83	2298.37	2306.52
pos_963	-	111.985	8.47453	pos	-	-	-	-	-	-	-	-	480043	465582	469222	492474	477519	480558	490862	479300	483323	491487	472482	489047	538529	559812	602951	600965	516710	463460	484812	490551	490522
pos_964	-	180.99	8.46702	pos	-	-	-	-	-	-	-	-	1.11873e+06	1.01765e+06	1.03098e+06	1.06334e+06	995861	1.05666e+06	1.06322e+06	1.00059e+06	1.07434e+06	1.04397e+06	1.04616e+06	1.06246e+06	1.10718e+06	1.17692e+06	1.36543e+06	1.24407e+06	1.10021e+06	1.07668e+06	1.06219e+06	1.09715e+06	1.09607e+06
pos_965	-	571.262	8.36932	pos	-	-	-	-	-	-	-	-	15900.8	16311.1	165850	0	0	0	0	0	0	2832.36	0	15538.3	0	0	0	0	0	987.723	2236.66	0	0
pos_966	-	201.976	8.36932	pos	-	-	-	-	-	-	-	-	216018	201149	184823	178141	173512	187404	183103	183773	170601	174812	178214	189850	182019	188427	180193	181699	188019	191312	186135	186373	191598
pos_967	-	244.06	8.36187	pos	-	-	-	-	-	-	-	-	743517	701141	594912	673537	609038	627894	631283	593874	645578	640853	636657	617849	693063	753614	835268	709066	680582	672958	655857	655892	659974
pos_968	-	167.982	8.74628	pos	-	-	-	-	-	-	-	-	73483.2	70314	78845.4	82061.2	81142	85682.5	89343.7	88885.8	92947.1	91067.6	85522.1	81865.8	78518.4	82860	90697.9	89842.9	76602.1	74838.6	76890.6	76235.1	76729.2
pos_969	-	153.007	8.78398	pos	-	-	-	-	-	-	-	-	14426.3	12144	11131.8	12644.5	11617.1	12874.5	12656.5	12421.4	11316.5	12249.4	9803.37	12049.8	11185.5	12266.5	11907.5	12006.8	11212	12155.8	12952.1	11689.4	9777.54
pos_970	-	201.008	8.76892	pos	-	-	-	-	-	-	-	-	6.5024e+06	5.53086e+06	5.64589e+06	5.87508e+06	5.52394e+06	5.64154e+06	5.66807e+06	5.60219e+06	5.71824e+06	5.6777e+06	5.75231e+06	5.65672e+06	5.63266e+06	5.63284e+06	5.69569e+06	5.68365e+06	5.57305e+06	5.61627e+06	5.58526e+06	5.54087e+06	5.52373e+06
pos_971	-	141.959	8.87447	pos	-	-	-	-	-	-	-	-	1.90791e+07	1.74642e+07	1.85697e+07	1.89142e+07	1.78612e+07	1.8742e+07	1.89857e+07	1.81024e+07	1.90563e+07	1.90316e+07	1.82483e+07	1.89022e+07	1.951e+07	2.10838e+07	2.27335e+07	2.27084e+07	1.96944e+07	1.86063e+07	1.86061e+07	1.87691e+07	1.8897e+07
pos_972	-	113.964	8.87447	pos	-	-	-	-	-	-	-	-	1.53293e+07	1.41691e+07	1.51489e+07	1.54165e+07	1.54255e+07	1.56867e+07	1.57253e+07	1.54658e+07	1.58084e+07	1.61149e+07	1.55058e+07	1.56094e+07	1.58918e+07	1.71296e+07	1.86684e+07	1.88182e+07	1.58372e+07	1.47104e+07	1.54042e+07	1.51217e+07	1.54696e+07
pos_973	-	147.05	8.9499	pos	-	-	-	-	-	-	-	-	37584.8	33211.6	32628.4	32171	30377.3	28010.9	26028.5	26917	29072.7	25910.2	23663.6	28470	30745.3	26763.4	35086.6	32924.5	31311.1	32789	26825.5	31942.2	32802.6
pos_974	-	180.007	8.36187	pos	-	-	-	-	-	-	-	-	38068.5	38443.1	36808.6	31394.5	32648.1	23443.1	24670.1	28360.7	19171.4	31774.8	29820.8	30799.8	26296.6	29454.3	27495.8	32013.9	31835.6	27254	27396.9	26739	23290.5
pos_975	-	78.9977	9.01787	pos	-	-	-	-	-	-	-	-	18860.7	16800.8	17469.9	17353.3	17734.2	18222.1	19337	19187.6	19380.5	18877.4	18908.8	20002.2	17893.6	16126.9	18087.3	17046.8	16895.3	18590.7	19141.4	16868.1	15143.8
pos_976	-	335.033	8.35445	pos	-	-	-	-	-	-	-	-	645085	549521	505575	592038	591023	630727	595460	597385	642128	667737	637028	619410	690708	732923	753049	697002	637569	617471	617588	618886	633180
pos_977	-	349.631	8.34703	pos	-	-	-	-	-	-	-	-	6722.01	4779.48	571633	0	0	0	0	0	0	0	0	0	0	0	0	0	0	0	0	4571.78	3852.47
pos_978	-	319.994	8.34703	pos	-	-	-	-	-	-	-	-	303960	288738	240255	284644	262189	305357	262683	280111	283553	305172	269550	268501	321765	312534	325758	321283	288917	310902	286314	311179	305840
pos_979	-	316.002	8.34703	pos	-	-	-	-	-	-	-	-	4.51087e+06	3.96838e+06	3.51836e+06	4.34953e+06	4.18881e+06	4.55508e+06	4.2927e+06	4.38553e+06	4.66978e+06	4.92074e+06	4.54656e+06	4.3281e+06	4.87671e+06	5.0316e+06	5.48227e+06	4.9642e+06	4.64332e+06	4.39675e+06	4.42547e+06	4.31635e+06	4.43271e+06
pos_980	-	314.943	8.34703	pos	-	-	-	-	-	-	-	-	1.18342e+06	978970	849651	1.04881e+06	996837	1.04739e+06	1.01382e+06	962321	1.04026e+06	1.11968e+06	1.03402e+06	976609	1.14867e+06	1.11756e+06	1.19156e+06	1.13173e+06	977082	1.01001e+06	992643	949969	1.01008e+06
pos_981	-	311.946	8.34703	pos	-	-	-	-	-	-	-	-	475220	425151	402639	469610	464232	498240	451628	436941	492321	488150	502891	457132	563644	546795	561117	605369	493862	468077	485925	473226	492036
pos_982	-	255.944	8.34703	pos	-	-	-	-	-	-	-	-	4.92783e+06	4.28932e+06	3.83278e+06	4.86573e+06	4.62655e+06	4.93292e+06	4.8013e+06	4.83101e+06	5.08131e+06	5.40631e+06	5.09333e+06	4.97224e+06	5.46658e+06	5.61918e+06	6.01853e+06	5.70085e+06	5.1411e+06	4.78767e+06	4.80826e+06	4.84708e+06	4.88567e+06
pos_983	-	241.122	8.34703	pos	-	-	-	-	-	-	-	-	2.60062e+06	2.26469e+06	2.39991e+06	2.32023e+06	2.31426e+06	2.31378e+06	2.27077e+06	2.26453e+06	2.41612e+06	2.41809e+06	2.35105e+06	2.28117e+06	2.47981e+06	2.78075e+06	2.77724e+06	2.59264e+06	2.48034e+06	2.36252e+06	2.34062e+06	2.35462e+06	2.36252e+06
pos_984	-	217.111	8.34703	pos	-	-	-	-	-	-	-	-	872042	682581	676233	682117	670368	699382	709534	642768	694125	662636	700524	717409	680888	748409	813414	700040	693676	697486	673465	697905	688010
pos_985	-	204.089	8.34703	pos	-	-	-	-	-	-	-	-	144439	127809	144936	153324	125960	140495	141138	146522	138117	139201	134211	125803	151786	145784	159177	172960	146893	138613	138137	138145	143423
pos_986	-	258.997	8.3396	pos	-	-	-	-	-	-	-	-	794580	736338	639000	823923	764617	810817	820458	819823	832197	846196	801583	828896	870883	936941	1.00992e+06	969114	822979	799817	829244	833527	832922
pos_987	-	199.017	8.34703	pos	-	-	-	-	-	-	-	-	585730	522933	502586	500601	490798	513209	501799	484607	510041	489905	505207	514120	507811	525821	574100	566843	521712	514692	497169	507612	497747
pos_988	-	198.08	8.34703	pos	-	-	-	-	-	-	-	-	2.81475e+06	2.40519e+06	2.41905e+06	2.49993e+06	2.22144e+06	2.28412e+06	2.35676e+06	2.19557e+06	2.39735e+06	2.40016e+06	2.22718e+06	2.39098e+06	2.37342e+06	2.39493e+06	2.6354e+06	2.37381e+06	2.46532e+06	2.42275e+06	2.21391e+06	2.41687e+06	2.37304e+06
pos_989	-	197.022	8.34703	pos	-	-	-	-	-	-	-	-	1.3703e+06	1.29108e+06	1.32373e+06	1.25971e+06	1.30015e+06	1.30147e+06	1.28501e+06	1.27241e+06	1.29004e+06	1.26575e+06	1.28812e+06	1.27888e+06	1.24934e+06	1.27921e+06	1.28402e+06	1.25672e+06	1.25574e+06	1.3136e+06	1.27894e+06	1.27914e+06	1.28252e+06
pos_990	-	196.04	8.34703	pos	-	-	-	-	-	-	-	-	163841	117514	134214	150475	140784	136233	134217	127903	147158	156613	138335	144569	141861	162746	122689	162610	135038	133000	131837	129794	135416
pos_991	-	186.044	8.34703	pos	-	-	-	-	-	-	-	-	2.55088e+07	2.31842e+07	2.37129e+07	2.5313e+07	2.46154e+07	2.54482e+07	2.52489e+07	2.47014e+07	2.5319e+07	2.57305e+07	2.5396e+07	2.51359e+07	2.64649e+07	2.9013e+07	3.0439e+07	2.99124e+07	2.56281e+07	2.51467e+07	2.51498e+07	2.53977e+07	2.55077e+07
pos_992	-	184.986	8.34703	pos	-	-	-	-	-	-	-	-	4.34801e+06	4.05211e+06	4.08584e+06	4.008e+06	4.05298e+06	4.04298e+06	4.06737e+06	4.00819e+06	4.1311e+06	4.05438e+06	4.01981e+06	4.02922e+06	4.03732e+06	4.10472e+06	4.16608e+06	4.17307e+06	4.05205e+06	4.13825e+06	4.03282e+06	4.06981e+06	4.09549e+06
pos_993	-	173.036	8.34703	pos	-	-	-	-	-	-	-	-	522667	439272	696853	914802	766422	824751	791688	738816	753641	805675	807013	765799	805753	844188	798999	857208	779085	612383	706976	751737	816204
pos_994	-	182.068	8.34703	pos	-	-	-	-	-	-	-	-	1.27511e+06	1.09282e+06	1.15397e+06	1.20927e+06	1.09652e+06	1.12798e+06	1.15359e+06	1.12443e+06	1.18098e+06	1.22971e+06	1.15523e+06	1.14149e+06	1.23856e+06	1.2886e+06	1.38677e+06	1.34435e+06	1.22802e+06	1.18921e+06	1.17009e+06	1.1892e+06	1.18915e+06
pos_995	-	181.065	8.34703	pos	-	-	-	-	-	-	-	-	1.57178e+07	1.38246e+07	1.40553e+07	1.46716e+07	1.37621e+07	1.41519e+07	1.39996e+07	1.35981e+07	1.43088e+07	1.4546e+07	1.4139e+07	1.42364e+07	1.50243e+07	1.59615e+07	1.70111e+07	1.6311e+07	1.47546e+07	1.43137e+07	1.40014e+07	1.42598e+07	1.43135e+07
pos_996	-	284.986	8.3396	pos	-	-	-	-	-	-	-	-	26053.4	13678.8	17216.4	33761	41354.1	36153.2	37037.1	27059.8	23891.2	48240	19780.7	43194	44593.2	46858	29744.4	42163.4	31843.2	44176.6	44210.2	30353	44217
pos_997	-	167.013	8.34703	pos	-	-	-	-	-	-	-	-	3.87467e+07	3.46951e+07	3.5631e+07	3.83988e+07	3.71422e+07	3.8454e+07	3.77459e+07	3.70507e+07	3.82765e+07	3.86029e+07	3.83862e+07	3.76995e+07	3.94358e+07	4.38308e+07	4.54098e+07	4.47863e+07	3.87224e+07	3.77648e+07	3.77676e+07	3.81077e+07	3.84206e+07
pos_998	-	158.986	8.34703	pos	-	-	-	-	-	-	-	-	252816	239557	230218	237108	226634	238853	229230	219240	231483	233748	208497	217837	239261	225227	228627	239344	234494	236649	218565	236007	230878
pos_999	-	458.856	8.3396	pos	-	-	-	-	-	-	-	-	316102	281280	197305	331924	276121	395770	335127	331774	367135	401449	331776	342027	433306	506868	468933	417651	387832	367281	373358	367568	383311
pos_1000	-	82.0228	8.34703	pos	-	-	-	-	-	-	-	-	156243	140940	146990	150391	135634	139630	145607	145935	134348	147352	138324	138792	147874	159257	166763	162652	143684	143506	141735	141767	144553
pos_1001	-	81.5211	8.34703	pos	-	-	-	-	-	-	-	-	2.20471e+06	1.95349e+06	2.05466e+06	2.04883e+06	1.96232e+06	1.92113e+06	1.94145e+06	1.93318e+06	1.95849e+06	2.01076e+06	1.87122e+06	1.92498e+06	2.11715e+06	2.23018e+06	2.38163e+06	2.31365e+06	2.01527e+06	1.99224e+06	1.95525e+06	1.9924e+06	1.99226e+06
pos_1002	-	141.983	8.34703	pos	-	-	-	-	-	-	-	-	3.40811e+06	3.13138e+06	3.13053e+06	3.11269e+06	3.03261e+06	3.12892e+06	3.13629e+06	3.02471e+06	3.11113e+06	3.17805e+06	3.03297e+06	3.09551e+06	3.14273e+06	3.10396e+06	3.2709e+06	3.13993e+06	3.08964e+06	3.20743e+06	3.01977e+06	3.121e+06	3.0492e+06
pos_1003	-	143.001	8.34703	pos	-	-	-	-	-	-	-	-	73080.1	56839.9	59189.4	65998.4	54459.2	47319.7	67353.3	49272.4	52479.6	70052.3	44437.6	68720.2	56824.2	55849.5	56413.5	64467.7	63959.3	60670	54940.4	62555.4	52075.5
pos_1004	-	142.991	8.34703	pos	-	-	-	-	-	-	-	-	953343	876182	906446	858845	922427	906440	908462	889046	894232	903850	889908	871136	887603	895884	894930	887295	861457	904931	876460	896152	878744
pos_1005	-	111.55	8.34703	pos	-	-	-	-	-	-	-	-	3.33922e+06	2.95303e+06	2.95051e+06	3.02216e+06	2.87782e+06	2.89541e+06	2.93491e+06	2.8815e+06	2.97288e+06	3.03124e+06	2.91202e+06	2.93728e+06	3.14871e+06	3.28143e+06	3.51734e+06	3.39645e+06	2.97152e+06	3.02381e+06	2.97609e+06	2.97631e+06	2.97657e+06
pos_1006	-	140.013	8.34703	pos	-	-	-	-	-	-	-	-	416208	368323	364716	369863	371349	362712	378872	362598	375162	383270	383655	375079	376398	375998	393849	380793	357114	375974	377417	374241	348388
pos_1007	-	125.986	8.34703	pos	-	-	-	-	-	-	-	-	1.19935e+07	1.13144e+07	1.12369e+07	1.22484e+07	1.20612e+07	1.22215e+07	1.23036e+07	1.20336e+07	1.19606e+07	1.2081e+07	1.19913e+07	1.20388e+07	1.2617e+07	1.36969e+07	1.43368e+07	1.43229e+07	1.22838e+07	1.1911e+07	1.19121e+07	1.20372e+07	1.20339e+07
pos_1008	-	125.973	8.34703	pos	-	-	-	-	-	-	-	-	242064	222866	220509	218696	220904	227132	222921	234771	223801	205397	209880	231482	223908	249627	248121	254101	220739	230192	223627	226140	230220
pos_1009	-	111.522	8.34703	pos	-	-	-	-	-	-	-	-	443121	379970	380579	371174	393540	374329	390459	377060	379160	366777	369164	376161	366279	367451	392334	386069	390863	392132	367802	388078	378274
pos_1010	-	429.982	8.3396	pos	-	-	-	-	-	-	-	-	265692	245440	144816	257742	278392	281723	291986	274683	271371	254945	264537	293426	306411	348503	395401	353838	276973	270176	292538	295989	295531
pos_1011	-	239.966	8.3396	pos	-	-	-	-	-	-	-	-	1.73842e+06	1.64823e+06	1.45671e+06	1.78535e+06	1.77804e+06	1.79426e+06	1.76998e+06	1.81119e+06	1.79302e+06	1.86254e+06	1.7227e+06	1.72438e+06	2.07016e+06	2.15124e+06	2.33455e+06	2.17844e+06	1.85755e+06	1.77372e+06	1.80785e+06	1.83045e+06	1.82947e+06
pos_1013	-	139.988	8.3396	pos	-	-	-	-	-	-	-	-	7.46293e+06	6.83222e+06	6.82973e+06	6.95492e+06	6.94726e+06	6.87146e+06	6.94492e+06	6.79785e+06	6.98921e+06	6.86345e+06	6.84495e+06	6.99248e+06	7.04121e+06	6.95958e+06	7.23985e+06	7.01018e+06	7.07011e+06	7.01517e+06	6.75177e+06	6.96546e+06	7.02258e+06
pos_1014	-	102.098	8.3396	pos	-	-	-	-	-	-	-	-	69304.9	49646.8	53902.8	36641	69794.3	42094.9	41278.1	46591.5	48195.1	31445.2	49988.4	42429.3	46076.1	61234.8	45601.2	37195.5	58371.8	42160.1	40470.9	42122.4	40535.5
pos_1015	-	369.925	8.33218	pos	-	-	-	-	-	-	-	-	329288	334672	203260	361238	358039	359139	413242	371270	393780	399162	388295	386084	516199	485280	517014	454843	401312	327467	414247	398529	413016
pos_1016	-	442.878	8.32478	pos	-	-	-	-	-	-	-	-	98406.4	138014	45358.9	100900	123089	107146	167017	132539	142376	140360	124620	129119	130530	175302	245027	164668	118158	123061	139492	142922	142403
pos_1017	-	414.005	8.32478	pos	-	-	-	-	-	-	-	-	122699	117372	73454.7	137610	136300	152525	157281	142535	133886	141149	166797	155183	211432	210337	208458	242245	141948	135006	135539	137196	143862
pos_1018	-	200.113	8.32478	pos	-	-	-	-	-	-	-	-	1.45602e+06	1.28903e+06	1.25313e+06	1.33786e+06	1.17407e+06	1.23361e+06	1.26528e+06	1.19588e+06	1.27548e+06	1.34109e+06	1.25166e+06	1.30793e+06	1.381e+06	1.41827e+06	1.52303e+06	1.43756e+06	1.36626e+06	1.2748e+06	1.26604e+06	1.26617e+06	1.29219e+06
pos_1019	-	199.118	8.32478	pos	-	-	-	-	-	-	-	-	118399	116133	113748	121403	95004.4	113651	88640	100051	105668	112095	107372	103994	131282	109174	126718	106422	119375	110227	103987	110237	110233
pos_1020	-	186.019	8.32478	pos	-	-	-	-	-	-	-	-	763916	671089	650785	679125	700957	699237	681984	699714	684306	710934	725445	696787	705906	734863	695534	678487	636617	717240	720256	722752	646709
pos_1021	-	183.098	8.32478	pos	-	-	-	-	-	-	-	-	3.58871e+06	3.13906e+06	3.24015e+06	3.41319e+06	3.11841e+06	3.36961e+06	3.34761e+06	3.24563e+06	3.39965e+06	3.59609e+06	3.24817e+06	3.36212e+06	3.62192e+06	3.76981e+06	3.90746e+06	3.83316e+06	3.47918e+06	3.30581e+06	3.30581e+06	3.32862e+06	3.3366e+06
pos_1022	-	161.102	8.32478	pos	-	-	-	-	-	-	-	-	111931	102962	108024	113176	112517	101731	113638	118347	96095	110028	113876	110735	117184	133833	125079	125723	107991	104929	106803	104989	109707
pos_1023	-	157.058	8.32478	pos	-	-	-	-	-	-	-	-	121544	109954	192545	188602	167072	169462	192890	180104	176903	180712	189627	175116	176046	201627	210282	179932	185904	156998	166815	166542	194174
pos_1024	-	228.108	8.31733	pos	-	-	-	-	-	-	-	-	254098	229022	254275	239444	213076	207431	239084	206836	234417	246998	205156	231103	254346	239194	279999	245418	248498	240757	219881	247312	217696
pos_1025	-	228.007	8.31733	pos	-	-	-	-	-	-	-	-	143292	101248	129677	113389	111649	109436	108849	100730	114327	112859	105882	112666	111002	120621	109653	146277	100251	116290	114788	112994	116285
pos_1026	-	194.059	8.31733	pos	-	-	-	-	-	-	-	-	140740	137262	154799	139534	140526	145183	140593	137054	151266	147077	145274	143967	150860	162363	162364	181269	146478	145344	152867	150920	152791
pos_1027	-	193.974	8.31733	pos	-	-	-	-	-	-	-	-	38980.1	39652.3	32629.9	50201.7	39115.3	47502.6	42349.3	49107.7	45122.9	45472.6	47718.8	42571.4	45821.4	60077.2	67698.7	44996.5	44618.6	45717.3	45684.3	49267.4	47250.6
pos_1028	-	189.097	8.31733	pos	-	-	-	-	-	-	-	-	2.20333e+06	2.04278e+06	2.11932e+06	2.1951e+06	2.13052e+06	2.17855e+06	2.18004e+06	2.14091e+06	2.23361e+06	2.27707e+06	2.18717e+06	2.17826e+06	2.2935e+06	2.55075e+06	2.73483e+06	2.66091e+06	2.25136e+06	2.14191e+06	2.28422e+06	2.25056e+06	2.28262e+06
pos_1029	-	189.072	8.31733	pos	-	-	-	-	-	-	-	-	301927	295074	277185	265045	271003	264570	275203	247761	273585	270651	289817	241223	269814	255148	287103	260146	238203	288672	289336	278193	271947
pos_1030	-	179.054	8.31733	pos	-	-	-	-	-	-	-	-	124141	111078	143203	163098	154733	175443	170254	171025	162826	167942	181394	168440	179013	193706	195337	192964	168064	150133	166033	173284	196181
pos_1031	-	170.066	8.31733	pos	-	-	-	-	-	-	-	-	1.60238e+07	1.49801e+07	1.55002e+07	1.6064e+07	1.56434e+07	1.61444e+07	1.59681e+07	1.56604e+07	1.6266e+07	1.6361e+07	1.62183e+07	1.56783e+07	1.65355e+07	1.84587e+07	1.96868e+07	1.93437e+07	1.63097e+07	1.58226e+07	1.63992e+07	1.6162e+07	1.64568e+07
pos_1032	-	168.05	8.31733	pos	-	-	-	-	-	-	-	-	438886	358379	334823	338099	291677	265201	325641	297171	312279	361025	276856	345607	382211	366640	440528	373832	363626	370271	334134	367378	332089
pos_1033	-	151.035	8.31733	pos	-	-	-	-	-	-	-	-	1.8794e+07	1.75447e+07	1.81278e+07	1.94931e+07	1.87024e+07	1.88706e+07	1.89235e+07	1.87449e+07	1.89535e+07	1.89586e+07	1.91008e+07	1.88096e+07	1.94773e+07	2.22523e+07	2.32343e+07	2.29991e+07	1.94549e+07	1.90293e+07	1.92617e+07	1.93259e+07	1.95341e+07
pos_1034	-	121.061	8.31733	pos	-	-	-	-	-	-	-	-	6408.17	7407.91	8516.01	14946.3	15545	11696.5	14831.5	11961.1	13763	11621.2	13129.8	10551.7	20502.7	11360	17381.3	16092.5	16890.5	14246.3	15076.6	16589.3	12777.5
pos_1035	-	318.937	8.30988	pos	-	-	-	-	-	-	-	-	241172	215770	112288	226815	218147	239007	261991	217782	269596	257349	280921	220700	327682	359000	375472	315690	259530	241388	243031	249301	250615
pos_1036	-	311.127	8.30245	pos	-	-	-	-	-	-	-	-	2059.77	1458.39	1229.66	1029.56	9002.39	1792.92	3834.52	2543.16	2292.6	1400.2	3211.38	133037	2949.35	3685.21	12748.5	4834.75	6435.23	4139.55	5322.73	5956.27	5963.65
pos_1037	-	306.895	8.30245	pos	-	-	-	-	-	-	-	-	79928	66504.9	43791.8	75531.6	76182.9	69172.5	76978.4	73589.8	80104.1	84819.8	79992.4	61330.4	89730.2	108590	117166	91657.5	76330.2	76729	74923.3	75442	78590.1
pos_1038	-	272.944	8.30245	pos	-	-	-	-	-	-	-	-	444700	376028	233871	418901	434853	421660	446526	429979	494750	487477	472660	375855	519946	600187	595122	568187	466963	414773	415014	421383	435528
pos_1039	-	182.079	8.27995	pos	-	-	-	-	-	-	-	-	4095.72	4154.11	6977.37	3953.41	3504.88	3931.71	5954.3	5105.5	3899.85	4958.94	4716.58	4919.64	4112.84	5510.76	5977.6	3816.82	3562.07	5116.67	4890.88	5511.84	4898.59
pos_1040	-	259.916	8.25725	pos	-	-	-	-	-	-	-	-	243206	214599	139831	238279	248368	247397	261004	255471	274172	278068	271375	224081	273105	313466	312834	284002	239868	218349	218013	220531	227648
pos_1041	-	1006.76	8.20425	pos	-	-	-	-	-	-	-	-	182879	145042	56018.2	167999	193753	184120	222414	211985	237062	215694	249763	157054	215869	229041	266715	225147	178645	160257	163106	160402	167761
pos_1042	-	669.418	6.34585	pos	-	-	-	-	-	-	-	-	9.06749e+06	6.76815e+06	6.61735e+06	7.00444e+06	7.10267e+06	6.54694e+06	7.5637e+06	7.07811e+06	7.82198e+06	9.82264e+06	8.07252e+06	7.9523e+06	8.25226e+06	7.86291e+06	8.40796e+06	9.56854e+06	7.17157e+06	8.03089e+06	8.05073e+06	8.01447e+06	7.96055e+06
pos_1043	-	713.445	6.33842	pos	-	-	-	-	-	-	-	-	7.03767e+06	5.17389e+06	5.1794e+06	5.55087e+06	5.66899e+06	5.0343e+06	6.00934e+06	5.33484e+06	6.06156e+06	8.07813e+06	6.29564e+06	6.06892e+06	6.50287e+06	6.03545e+06	6.62894e+06	7.53337e+06	5.56639e+06	6.38138e+06	6.38161e+06	6.35415e+06	6.29447e+06
pos_1044	-	659.249	6.33095	pos	-	-	-	-	-	-	-	-	380537	248093	87076.9	134057	264691	113481	164093	164086	225152	140268	544989	180608	252357	355851	210938	210958	189387	217695	195408	195135	194233
pos_1045	-	835.981	6.31605	pos	-	-	-	-	-	-	-	-	1.02215e+06	634733	37925.6	346014	639959	463024	489697	734667	986006	913872	471942	639155	1.04127e+06	1.21374e+06	1.27982e+06	1.13968e+06	657063	689785	668981	689662	579877
pos_1046	-	456.269	6.31605	pos	-	-	-	-	-	-	-	-	1.14861e+06	790968	645881	623835	741728	473786	723415	630192	675862	908120	830211	718022	730962	760321	657389	818518	537447	801239	798268	761732	761131
pos_1047	-	383.219	6.31605	pos	-	-	-	-	-	-	-	-	155.129	0	2736.42	0	0	2644.43	1869.66	9492.21	18974.9	0	52805.9	2072.69	0	998.005	0	0	0	988.242	876.122	912.808	1393.28
pos_1048	-	359.24	6.31605	pos	-	-	-	-	-	-	-	-	511253	420463	433998	407919	471131	452676	455275	428028	483911	445942	445040	482684	463261	490146	464567	447618	448223	467031	494282	448388	414862
pos_1049	-	926.609	6.30113	pos	-	-	-	-	-	-	-	-	234520	533928	1.95167e+06	219891	87537.8	61268.4	0	11109.2	0	23521.7	0	0	0	0	0	9668.98	63653.3	133251	133303	144643	133044
pos_1050	-	806.458	6.30113	pos	-	-	-	-	-	-	-	-	57862.4	49492.1	0	0	0	0	0	10700	0	11774.6	2657.29	1156.64	49114.8	33368.6	95848.5	59925.6	36427.3	19360.2	18950.5	36092.6	30764.6
pos_1051	-	591.264	6.30113	pos	-	-	-	-	-	-	-	-	214602	164408	157203	199960	227930	178962	205287	200110	234265	190060	234862	144640	316743	241764	187958	270104	181293	186749	193772	192043	163024
pos_1052	-	414.236	6.30113	pos	-	-	-	-	-	-	-	-	263280	146206	215209	75169.4	106188	97251.3	94583.3	87647.8	246493	111804	201985	128615	86644.4	117371	69990.7	147321	104756	143810	141199	143939	132333
pos_1053	-	398.084	6.2341	pos	-	-	-	-	-	-	-	-	179449	33955.2	4487.56	9500.45	14975.2	44631.6	103970	211979	85664.3	142337	0	77114.9	6536.64	91483.4	0	10580.4	13124.6	102429	101994	98305.3	99503.8
pos_1054	Macrophorin C	377.231	6.2341	pos	M+H-2H2O, M+H	C22H32O5	-	59.3	-6.505552518002268	-	HMDB0030455	85764-11-0	42197.8	71329.5	161320	5860.94	11416.6	14632.2	9601.77	29933.3	20344.9	6366.55	369031	34539.5	6312.02	7300.67	0	2182.51	30298.7	54221.3	54248	53068.3	49171.5
pos_1055	-	374.105	6.2341	pos	-	-	-	-	-	-	-	-	172162	34512.8	4676.69	10647.1	19841.4	45202.6	105344	211115	89702.6	131556	0	83089.7	13214.6	88528	0	16296	12790.3	96401.6	88990.1	86677.6	86773.1
pos_1056	-	225.148	6.2341	pos	-	-	-	-	-	-	-	-	31328.5	49805.5	70534.6	88464	33010	61563	41947.2	46382.6	32509.2	39331.6	42082.7	56863.2	57509.5	46529.1	36607.8	75482.2	66442.2	55997.5	55983.6	55953.6	59811.6
pos_1057	-	447.309	6.22665	pos	-	-	-	-	-	-	-	-	30545.4	33498.8	321433	17808.7	2093	9014.83	21072.4	6664.88	32198	4523.8	14869.8	28530.9	4704.87	0	1954.12	3530.53	23429.2	25780.2	25952.3	26422	25780.8
pos_1058	-	287.633	6.22665	pos	-	-	-	-	-	-	-	-	999083	1.09132e+06	873624	966964	929585	991394	816290	966057	1.00264e+06	1.02243e+06	257799	597751	1.03454e+06	1.08405e+06	1.40917e+06	1.24424e+06	766874	1.06082e+06	869239	1.03673e+06	1.11983e+06
pos_1059	-	252.159	6.22665	pos	-	-	-	-	-	-	-	-	123915	56814.6	217330	54091.8	28443.7	55991.7	32205.1	40137.1	40682.4	37258.8	105998	24937	27756.2	32104.5	29124.3	29451.8	26995.3	44977.8	44995.5	44998	41833.5
pos_1060	-	508.282	6.2192	pos	-	-	-	-	-	-	-	-	0	10013.8	17374.2	110394	14785.9	67749.1	120933	58747.9	77631.7	181296	10314.9	30890.6	1601.03	3836.68	4884.41	906.962	41810.3	41123.8	42018.4	43749.8	41133.2
pos_1061	-	460.269	6.2192	pos	-	-	-	-	-	-	-	-	4.37369e+06	3.30836e+06	1.24731e+07	3.77714e+06	5.11861e+06	2.99894e+06	3.97144e+06	3.69868e+06	4.88802e+06	4.25489e+06	4.89856e+06	5.04495e+06	5.94779e+06	9.66599e+06	9.31657e+06	8.74448e+06	1.08129e+07	1.2436e+06	1.25623e+06	1.26775e+06	1.6843e+06
pos_1062	-	389.269	6.19682	pos	-	-	-	-	-	-	-	-	80618.7	120439	558092	67107.2	20368	22485.6	21532.3	9781.59	4776.34	7256.53	18542.8	56625.1	0	1913.33	6453.5	14679.1	34163.9	60557.2	71375.6	62404.3	57865.8
pos_1063	-	253.141	6.18937	pos	-	-	-	-	-	-	-	-	192687	237048	540526	134362	226583	256143	154119	337268	399275	172271	81777.2	75362.6	159051	158178	92107.7	133039	53419	248497	248586	246691	235903
pos_1064	-	186.149	6.19682	pos	-	-	-	-	-	-	-	-	129917	109984	184019	119254	114920	116751	106589	116560	120531	113585	167756	126781	92013.6	106410	89975.5	93800.1	94742.8	113633	109012	107401	107340
pos_1065	Pivaloylcarnitine	246.17	6.18937	pos	M+H, M+Na	C12H23NO4	63.8	-	-0.718203320107452	-	LMFA07070103;HMDB0041993	98299-38-8	39554.8	39233.4	60963.6	29441.4	31041.3	28641.4	21783.7	26051.6	28315.3	23267.5	497644	85957.7	19060.2	29927.2	9402.55	8812.91	43390.8	44058	46944.6	45880.7	49204.5
pos_1066	-	219.138	6.18937	pos	-	-	-	-	-	-	-	-	142635	135541	146357	105767	101424	107780	91988.9	87698.5	109825	90792.2	137353	81556.6	67428.8	45768.9	47113.8	46536.8	62886.1	95135.5	98818.1	95859.9	95152.2
pos_1067	-	453.167	6.17442	pos	-	-	-	-	-	-	-	-	5.9315e+06	3.90525e+06	2.61015e+06	4.65492e+06	6.48059e+06	3.77464e+06	5.01477e+06	4.58888e+06	5.67881e+06	5.55151e+06	5.93402e+06	5.19301e+06	3.71417e+06	6.26366e+06	5.24496e+06	5.74074e+06	5.14815e+06	798712	767999	763005	762871
pos_1068	-	197.037	6.15945	pos	-	-	-	-	-	-	-	-	1.84695e+06	1.8485e+06	1.8594e+06	1.82952e+06	1.77853e+06	1.67393e+06	1.62753e+06	1.62482e+06	1.65126e+06	1.67917e+06	1.54424e+06	1.54182e+06	1.79881e+06	1.94923e+06	2.03986e+06	2.09242e+06	1.82734e+06	1.85707e+06	1.45968e+06	1.78719e+06	1.84596e+06
pos_1069	-	163.148	6.15945	pos	-	-	-	-	-	-	-	-	44475.6	40716.2	61936.2	40610.2	32338.1	42813.1	34368.1	36040.1	36437	33646.4	48072.8	36838	29099.5	43961.7	32105.2	35251.6	34527.5	39078.2	38805.4	37290.1	39558.4
pos_1070	-	149.096	6.15945	pos	-	-	-	-	-	-	-	-	50253.7	44768.5	69064.2	38221.7	37786.6	43067.7	40177	43248.6	39427.8	39629.3	84583.1	41943.3	30174.9	33309.7	30435.7	32697.2	35455.9	43273.8	45064.9	44353.7	40357
pos_1071	-	318.173	6.15197	pos	-	-	-	-	-	-	-	-	14006.8	18575.1	64738.2	30138.2	5969.92	14319.7	8122.8	12803.7	18512.6	4253.46	62996.1	57283.8	6399.74	8171.56	5236.76	11839.4	27589.6	17626.4	17888.6	16400	17885.2
pos_1072	-	277.189	6.15197	pos	-	-	-	-	-	-	-	-	960.129	13880.9	59841.7	656.845	10343	1354.1	474.362	623.093	10636.3	8620.96	25839.9	5383.23	43932.4	20121.8	26006.8	0	5041.52	35593.5	36235.5	35622.8	37856.7
pos_1073	-	293.211	6.14447	pos	-	-	-	-	-	-	-	-	26796.9	32701.6	80032	19153.7	24572.8	34832.4	25125.9	54405.4	48302.9	21729.3	36635.7	28941.1	16620.2	15983.4	17515.3	21547.4	11409.5	36556.3	35212.1	35771.9	38658.2
pos_1074	-	424.342	6.13695	pos	-	-	-	-	-	-	-	-	668199	1.6303e+06	3.39174e+06	2.36965e+06	564213	1.08097e+06	962055	1.13062e+06	1.76654e+06	756909	2.31802e+06	3.944e+06	624399	609013	979043	1.61472e+06	2.93402e+06	1.60885e+06	1.61439e+06	1.62798e+06	1.62801e+06
pos_1075	-	197.153	6.13695	pos	-	-	-	-	-	-	-	-	30061.4	25061	28774.4	23229.6	25777	29258.9	31301.3	30991.1	28107.3	30351.2	44160.5	26654.7	23622.5	24977.8	18613	28879.3	16641.3	27409.3	27450.5	27461.6	27455.2
pos_1076	-	227.125	6.12945	pos	-	-	-	-	-	-	-	-	4.68494e+06	4.16994e+06	3.76188e+06	4.1463e+06	4.09326e+06	4.08485e+06	4.00258e+06	4.11623e+06	3.96981e+06	4.00088e+06	4.18917e+06	4.13098e+06	3.9554e+06	4.04108e+06	3.94843e+06	4.15235e+06	3.6986e+06	4.2403e+06	4.2898e+06	3.99537e+06	3.68132e+06
pos_1077	-	372.311	6.12193	pos	-	-	-	-	-	-	-	-	325323	538540	1.54704e+06	986865	216354	401646	530917	285713	359548	329794	1.27633e+06	1.82496e+06	287083	254073	328039	576563	1.37973e+06	552637	552915	558666	556325
pos_1078	-	363.216	6.12193	pos	-	-	-	-	-	-	-	-	123065	145190	317282	104246	134261	58564.9	99676.2	111564	119872	97407.1	4.03734e+06	1.05299e+06	4276.83	4899.85	1245.92	2534.31	204816	242494	242495	242149	241315
pos_1079	-	299.139	6.12193	pos	-	-	-	-	-	-	-	-	11258.5	3223.86	44513.6	16439.3	6487.22	4600.6	13345.1	7050.62	6014.18	7917.24	35513.5	10927.3	8405.17	12298.7	4298.75	5146.9	19939.6	12638.2	12636.1	12920.6	13390.8
pos_1080	-	396.311	6.11442	pos	-	-	-	-	-	-	-	-	235966	470271	990718	573803	152927	279963	158597	254246	343590	99492.1	710885	1.00039e+06	65746.5	89028	90738.4	238066	844539	354932	361668	361659	361674
pos_1081	-	346.332	6.11442	pos	-	-	-	-	-	-	-	-	99204.2	70937.9	72817.5	88717.2	166526	75183.4	123818	131691	92455.6	345030	116513	141356	141381	136469	287029	141412	161190	51438.6	51003.2	48821.1	51660.1
pos_1082	-	181.014	6.11442	pos	-	-	-	-	-	-	-	-	80081.9	86033.1	76883.9	73522.6	79019.7	71762.5	70239.1	74521.7	71603.3	74332.6	58389.3	63476.3	76222.6	83508.7	92095	85154.8	71918.7	70764.6	62868	66779.8	70397.1
pos_1083	Sphinganine	302.305	6.11442	pos	M+H, M+Na	C18H39NO2	83.9	-	0.269693029675395	C00836	LMSP01020001;HMDB0000269	764-22-7	1.34002e+06	1.27649e+06	1.7548e+06	1.55393e+06	2.30874e+06	1.34799e+06	1.94438e+06	1.86731e+06	1.96243e+06	1.94557e+06	1.62094e+06	1.36637e+06	1.11402e+06	1.56729e+06	2.72398e+06	1.75904e+06	1.63419e+06	602136	606264	602355	602136
pos_1084	-	256.3	6.11442	pos	-	-	-	-	-	-	-	-	32900.3	33058.4	38348.5	31404.3	41978.5	27894.6	60520.1	55884.7	30513.6	44940.5	25436	32911.1	25357.7	16908.6	22223.1	34843	29171.9	35461.1	33717.1	32940	32940.1
pos_1085	-	434.24	6.1069	pos	-	-	-	-	-	-	-	-	24374.1	15642	9113.55	3729.12	4623.82	3691.53	3646.23	1368.63	1450.84	10574.9	124822	8827.11	1541.07	3883.53	3529.37	1231.63	3751.71	10970.1	11622.1	11852.3	11853.9
pos_1086	-	292.158	6.1069	pos	-	-	-	-	-	-	-	-	8063.05	6052.54	8772.57	10047.9	3646.87	4610.71	3113.97	5393.45	4512.75	3205.03	67107.8	8036.82	2857.37	2509.36	3055.02	2842.96	5402.98	7249.59	5802.36	6131.16	5856.24
pos_1087	-	302.215	6.09937	pos	-	-	-	-	-	-	-	-	71166.4	107255	479946	281411	36474.1	136575	97719.2	59674.3	55545.8	58404.3	357629	88996.7	17476.6	56146.1	33887.9	129311	89086.8	90251.2	89116.6	88298.6	87449
pos_1088	-	189.164	6.09937	pos	-	-	-	-	-	-	-	-	37346.8	31745.8	72378	44278.3	28338	35993.7	32201	27233.1	33498.9	29243.9	67475.7	27925.3	13860.7	15867.1	14574.7	24876.5	25793.4	31522.7	31779.1	31780.7	30838.6
pos_1089	-	272.258	6.09183	pos	-	-	-	-	-	-	-	-	103156	94477.9	122971	90867.7	116405	113091	210519	199985	141718	138154	229398	160563	110809	122910	150442	159829	187089	80130	79557.2	79555.3	79843
pos_1090	-	318.3	6.0843	pos	-	-	-	-	-	-	-	-	745921	434646	280964	312617	2.01141e+06	318044	1.217e+06	1.20422e+06	322472	2.03549e+06	894744	1.31284e+06	1.91618e+06	1.07559e+06	3.15191e+06	1.15414e+06	2.06306e+06	363808	369268	367786	369276
pos_1091	-	205.159	6.0843	pos	-	-	-	-	-	-	-	-	14428.9	20686.6	56692.1	19074.4	5431.79	12898.4	11162.1	6124.28	11312.8	8391.13	15396.4	17456.6	7417.64	7800.65	6803.45	9029.16	14778.4	12342.1	12903.6	12341.1	12355.7
pos_1092	-	443.233	6.06165	pos	-	-	-	-	-	-	-	-	46063.6	85958.4	31991.1	49022.4	85172.1	48478.9	2548.59	0	0	3095.7	105304	17055.3	4000.2	842.731	4347.4	2593.17	14631.4	29894.6	30191.9	29374.9	30407.7
pos_1093	-	316.248	6.06165	pos	-	-	-	-	-	-	-	-	47781.1	142225	380043	81831.1	25680.5	63477.7	48092.8	69616.8	71620.7	39862.6	175820	165937	19184.7	28263.7	20954.8	36853.2	165193	81010.5	81015.9	84350.1	81013.4
pos_1094	-	189.091	6.0012	pos	-	-	-	-	-	-	-	-	30267.7	27408.4	28804.8	26612.6	24822.1	24564.2	46472.3	41510.3	44330.2	34459.3	33385.3	36553.6	22360.6	23842	25754.2	26546.8	26466.6	26277.2	29783.8	29953.7	29951.3
pos_1095	-	827.749	5.97098	pos	-	-	-	-	-	-	-	-	112876	95046.6	83816.5	10745.2	24282.8	39983.7	128223	173632	91659	124802	30096.5	119136	43313.8	62425.1	76425.9	31653	218072	114961	114262	117304	115691
pos_1096	-	229.142	5.97098	pos	-	-	-	-	-	-	-	-	32596.7	28950.8	39531	29493.5	25601.2	28925.1	25570.7	25508.5	31309.2	26257.6	119667	37600.9	20591.3	24944.9	24162.7	22284.3	31041.4	29396.6	28689.4	28313.2	28309.9
pos_1097	-	378.11	5.94072	pos	-	-	-	-	-	-	-	-	3649.26	18520.1	29922.6	29421.3	16733.6	26881.4	27871.5	19019.7	20406.1	6891.38	0	45589.7	19786.5	35663.6	10295.1	77621.1	34242.9	16084.8	20014.4	19980.5	19990.3
pos_1098	-	272.258	5.8953	pos	-	-	-	-	-	-	-	-	25972.4	24625.2	31218.9	24716.5	25157	27295.9	46661.1	46564.8	33168.9	28618.4	39971	39494.4	28188.8	32201.3	39942.6	38642.6	47108.3	19676	20441.9	20555.1	20547.4
pos_1099	-	316.248	5.84988	pos	-	-	-	-	-	-	-	-	18744.2	62083.9	195337	39015.9	13058.5	33688.4	25568.7	39602.6	37570.9	26150.1	90311.2	88477.2	9240.87	15786.5	10662.5	21409.4	92876.9	44266.2	45326.5	46307.2	46818.6
pos_1100	-	342.264	5.88773	pos	-	-	-	-	-	-	-	-	43368.5	74899	185197	48982.5	11368.4	37727.3	20978	26896.6	39473	22632.6	61096.9	86309.4	9016.2	13387	11343.4	22264.2	88587.8	44922.5	48776.4	48752.7	48747.5
pos_1101	-	570.219	5.83475	pos	-	-	-	-	-	-	-	-	75433.2	91868.6	3.76243e+06	232837	9934.95	18252.4	0	7440.4	3823.88	12804.4	2016.24	53108.8	0	0	0	0	7160.18	313641	284185	301904	314574
pos_1102	-	912.917	3.55212	pos	-	-	-	-	-	-	-	-	1097.35	42161.4	59763.3	4662.22	329.097	10344	30773.4	14187.9	9595.44	0	909.805	595455	1.71943e+06	601091	1.72529e+06	534112	0	206353	206379	210507	208114
pos_1103	1-Nitro-5-glutathionyl-6-hydroxy-5,6-dihydronaphthalene	497.134	3.49798	pos	M+H, M+Na	C20H24N4O9S	-	58.6	1.05049510124343	C14806	HMDB0060326	-	335782	276392	162695	130569	236944	103829	113094	244778	17301	78986.8	524359	55472.1	11068.8	13127.4	11350.8	29744.4	69019.1	88987.6	89051.1	87781	89053.8
pos_1104	-	493.529	3.44493	pos	-	-	-	-	-	-	-	-	34128	64087	182177	1734.72	954.935	1381.77	3493.86	5193.11	0	0	0	11878.6	0	0	0	0	4793.56	9269.42	10264.1	9512.96	9275.35
pos_1105	-	520.333	3.43735	pos	-	-	-	-	-	-	-	-	82017.3	80129	45909.2	143216	131477	590149	117326	119277	84210.3	107458	10955.6	10954.2	50243.5	107708	88317.6	49041.2	6903.62	70358.8	71368.7	70939.6	69932.5
pos_1106	-	307.079	3.4059	pos	-	-	-	-	-	-	-	-	64125.5	27325.7	19760.3	8922.55	31691	1459.44	19310.1	1801.46	1278.81	10337.9	298147	4900.08	59.3444	2886.44	0	4428.13	6115.63	14244.7	13723.1	14840	14408.9
pos_1107	-	279.134	3.39833	pos	-	-	-	-	-	-	-	-	109294	108144	64889.3	10105.1	104640	46603.6	113837	168187	101004	206124	563512	76356.4	10803.1	25285.7	4310.06	6228.37	22185.9	82944.7	84632.3	85614.3	83560.2
pos_1108	-	771.293	3.38315	pos	-	-	-	-	-	-	-	-	36661.9	199012	294865	4216.63	138983	109438	101016	413546	7688.49	102040	162613	379885	162032	1.38495e+06	31115.1	346650	127574	155182	207319	207094	207554
pos_1109	-	531.872	3.26078	pos	-	-	-	-	-	-	-	-	10405	13320.7	296266	768.493	0	0	2924.07	6008.31	0	0	0	24976.8	0	6947.95	0	1052.9	28574.8	23245.9	21231.4	23836.3	24057.2
pos_1110	-	526.548	3.26078	pos	-	-	-	-	-	-	-	-	45345.5	52614.3	613180	5677.39	5996.99	2102.87	13922	21761.8	0	0	0	86518.2	11696	27631.4	2050.33	8177.82	82879.7	77838.8	75117.8	77846	77230.6
pos_1111	-	260.186	3.2532	pos	-	-	-	-	-	-	-	-	95492.1	243555	340849	106470	64463.4	420455	122620	754982	250280	87493.3	269446	278824	57731.1	98347.6	84487.8	124116	376135	312549	312554	315087	315097
pos_1112	-	290.991	3.23808	pos	-	-	-	-	-	-	-	-	10664.9	30712	6141.28	10262	21021.4	17975.8	20326.2	335701	19446.9	38091.9	40586.7	81034.1	6056.44	7130.22	0	0	3616.27	43994.7	43993.9	44756.1	44054.3
pos_1113	-	278.142	3.19275	pos	-	-	-	-	-	-	-	-	1604.49	1972.57	1999.22	3638.65	2364.89	1507.52	3418.16	2268.55	1763.92	4791.36	204489	17464.5	1327.73	1118.91	2016.65	5779.42	5194.34	6579.5	6181.32	5663.98	6302.92
pos_1114	-	242.139	3.12487	pos	-	-	-	-	-	-	-	-	1367.68	439.445	0	668.22	1101.15	631.796	655.652	894.302	337.028	2032.49	152790	3722.24	2066.42	681.304	382.27	1777.6	3368.76	3540.69	3639.28	3640.24	3240.58
pos_1115	-	222.076	3.12487	pos	-	-	-	-	-	-	-	-	949.515	383.463	518.815	325.499	0	1272.07	255.966	362.867	400.406	336.782	120229	2523.62	0	0	262.842	782.369	1746.72	1657.74	1794.94	2023.67	1561.07
pos_1116	Coumarin	188.074	3.12487	pos	M+H, M+ACN+H	C9H6O2	68.7	-	-0.5819659508521421	C05851	HMDB0001218	91-64-5	209413	172937	185407	255766	376331	159266	566683	411180	204126	614953	2.75333e+06	512432	261774	346935	157908	279068	545121	373522	361925	357586	357430
pos_1117	-	432.281	3.11733	pos	-	-	-	-	-	-	-	-	103506	86569.2	48125.6	219196	105806	249007	103089	112688	91934.5	96428.4	28332.6	23209	59233.1	106735	92307.6	51533.5	11612.8	64851.9	69611.8	69625.2	69618.4
pos_1118	-	348.943	3.07947	pos	-	-	-	-	-	-	-	-	1802.17	9230.87	19816.7	119463	80681.2	161635	242720	142361	9765.07	19200.2	0	22791.4	71139.7	34196.9	148924	399536	18531	35351.2	35157	37964.8	35814
pos_1119	-	712.831	3.07947	pos	-	-	-	-	-	-	-	-	2.45081e+06	4.18675e+06	9.8481e+06	913415	752642	907212	671198	887528	28079.7	121211	27420.3	1.41637e+06	102123	272084	14347.7	107778	1.20913e+06	1.68501e+06	1.71639e+06	1.79921e+06	1.73772e+06
pos_1120	Trichloroethanol glucuronide	346.946	3.07197	pos	M+Na, 2M+K	C8H11Cl3O7	-	53.8	0.085396066278977	C14869	HMDB0042049	97-25-6	7342.11	19629.6	26254.6	103684	75654.9	143109	191780	115677	14624	21218.5	0	25594.9	62893.5	33671.1	113765	301519	21394.2	34272	34804.9	34999.6	34420.4
pos_1121	-	337.903	3.07197	pos	-	-	-	-	-	-	-	-	18209.9	72069.6	25123.9	8935.03	21655.8	6075.11	8414.91	9196.34	13209.6	8444.1	0	12275.3	9454.94	6722.8	2049.64	0	16047.9	21168.7	19602.7	20728	19048.1
pos_1122	-	152.979	3.0645	pos	-	-	-	-	-	-	-	-	15175.2	48345.3	21839.5	6118.37	21984.2	7226.7	9619.26	6995.54	14647.1	9509.53	0	15541.5	12448.4	9665.32	4152.99	1338.04	15545.8	19817.2	20420.2	19185.7	16562.4
pos_1123	-	172.956	3.0645	pos	-	-	-	-	-	-	-	-	158662	308720	229115	151325	209208	148755	175276	154195	183692	153303	24031.1	197697	193920	195013	157411	136682	199626	197424	192677	199576	206939
pos_1124	-	159.019	3.0645	pos	-	-	-	-	-	-	-	-	64547.7	179803	104466	41525.6	89469.7	35918.3	52929.8	40270.4	75775.5	49743.5	528.884	85081.4	51921.7	46948.9	25986.1	12893.7	66983.6	77343.7	77638.8	75469.4	72235.1
pos_1125	-	149.926	3.0645	pos	-	-	-	-	-	-	-	-	3.46221e+06	1.11293e+07	5.50392e+06	2.53701e+06	5.43001e+06	2.26301e+06	3.18307e+06	2.71103e+06	3.41124e+06	2.80998e+06	0	4.02548e+06	2.94023e+06	2.83823e+06	1.79054e+06	1.01254e+06	3.52084e+06	4.48526e+06	4.38724e+06	4.43579e+06	4.3872e+06
pos_1126	-	147.929	3.0645	pos	-	-	-	-	-	-	-	-	1.06811e+07	3.38778e+07	1.69378e+07	7.82358e+06	1.6704e+07	7.08962e+06	9.78269e+06	8.41556e+06	1.05609e+07	8.71049e+06	182.344	1.22613e+07	9.19306e+06	8.8736e+06	5.69359e+06	3.31382e+06	1.09725e+07	1.38185e+07	1.34238e+07	1.35043e+07	1.3424e+07
pos_1127	-	140.013	3.0645	pos	-	-	-	-	-	-	-	-	94596.7	135523	116599	80671.9	107384	77174.7	87774.7	79770.7	100262	87991.3	29876.3	98771.6	74745.5	71122.4	60859.5	40804.2	83921.4	95295.9	95457.5	94889.3	88428.5
pos_1128	-	136.993	3.0645	pos	-	-	-	-	-	-	-	-	66378.3	176170	95963.9	45314.5	97071.3	40831.9	55593.5	48432.8	64628.3	52240.3	0	77154.1	55585.7	50501.4	33658.5	16864.8	67122.1	81967.9	80466.3	80463.4	80458.8
pos_1129	-	84.9426	3.0645	pos	-	-	-	-	-	-	-	-	225512	736971	364812	163298	353571	151179	207315	181817	223917	181915	3714.61	266786	192589	188699	117914	69766	231172	292989	288877	291895	284485
pos_1130	-	82.9456	3.0645	pos	-	-	-	-	-	-	-	-	359502	1.18039e+06	582830	262581	571235	243316	335154	287467	364450	292305	0	429971	313457	309966	189049	109598	376563	471564	458091	462273	458079
pos_1131	-	565.933	2.91283	pos	-	-	-	-	-	-	-	-	68559	180285	95300.2	114035	379051	333432	575930	294012	220629	360627	299850	837007	950521	2.06522e+06	768495	815568	0	345976	330739	328086	328085
pos_1132	-	175.079	2.84498	pos	-	-	-	-	-	-	-	-	12843.1	9621.55	11603.8	10813.7	9264.34	8236.27	10315.2	10056.5	8108.58	12487.7	454333	14112	6403.24	7026.92	7297.51	7573.79	9653.1	13078	13458.1	13076.7	13075.3
pos_1133	-	276.127	2.80728	pos	-	-	-	-	-	-	-	-	35847.6	58092.9	56458.4	80662.5	22519.6	13200.1	54150.6	51741.2	6859.31	93268.4	1.82814e+06	122092	13898.3	20042.7	13318.1	43557.9	52958.4	74808.9	74807.6	74803.9	71978
pos_1134	-	263.139	2.75448	pos	-	-	-	-	-	-	-	-	6676.09	7526.47	9509.25	17609.2	7406.93	21283	10524.6	12742.3	15418.3	12225.7	32105.9	20675.4	12275.4	20061.6	11784.7	10772.9	17290.3	14845.1	14253	15096.2	14700.7
pos_1135	-	155.013	2.75448	pos	-	-	-	-	-	-	-	-	11768.7	7158.04	3128.97	4240.85	5051.56	4464.57	1652.69	4752.53	4376.18	6081.02	53982.7	4611.68	352.146	609.955	213.582	296.484	5092.09	6995.29	6842.62	6240.33	7005.04
pos_1136	-	240.121	2.7394	pos	-	-	-	-	-	-	-	-	3708.86	2668.25	812.792	2485.21	406.318	3009.4	2828.26	3693.19	3252.79	3161.95	166538	2398.98	1065.26	915.104	1501.09	697.698	3678.43	5040.88	5360.82	4951.69	4947.78
pos_1137	-	239.07	2.7394	pos	-	-	-	-	-	-	-	-	10016.5	5426.81	1344.94	5996.91	3116.15	4705.39	5463.43	13636	8870.45	11798.2	149169	11919.3	267.103	3242.33	0	417.722	16795.7	11617.1	11620.5	12903.6	11619.5
pos_1138	-	527.59	2.72433	pos	-	-	-	-	-	-	-	-	130357	541404	98998.2	216984	763736	662536	581135	198241	103785	351977	325165	521076	160747	373499	70682.9	134342	0	181682	193410	179468	179809
pos_1139	-	133.052	2.67092	pos	-	-	-	-	-	-	-	-	37345.9	54803	15552.3	21476.1	36786.7	10583.6	16958.6	16818.1	7808.34	33327.4	39697.8	17213.6	5917.33	4806.15	2706.07	5403.4	18999.1	19379	19433.8	19974.7	21176.5
pos_1140	-	208.064	2.62573	pos	-	-	-	-	-	-	-	-	11122.4	31673	12902.9	19195.9	24753.5	41279.4	28338.4	53521.2	41317.3	26112.6	43238.3	26631.2	31602	62323.2	16474.2	16861.3	42378.5	26384.9	29676.3	31077.9	31056.8
pos_1141	-	565.933	2.59567	pos	-	-	-	-	-	-	-	-	55269.9	144602	67265	92900	386663	291865	556296	263643	183899	342053	279334	791100	1.02819e+06	2.09911e+06	740967	778522	0	335088	340104	337022	344075
pos_1142	-	151.924	2.55813	pos	-	-	-	-	-	-	-	-	367793	1.2438e+06	602351	259256	614328	233416	330237	287177	353369	296070	8261.91	399514	330753	338413	196833	118903	374360	500688	490053	503194	503187
pos_1143	-	149.94	2.55813	pos	-	-	-	-	-	-	-	-	86768.1	80884.5	100403	93951	106983	93881.5	99234.3	84067.3	96697.7	89504.5	3088.18	103846	113108	112247	106511	98498.6	107079	102526	102546	103616	106496
pos_1144	-	149.927	2.55813	pos	-	-	-	-	-	-	-	-	2.99161e+06	9.57135e+06	4.78747e+06	2.17936e+06	4.79082e+06	1.95816e+06	2.73326e+06	2.28947e+06	2.84592e+06	2.41424e+06	0	3.38085e+06	2.69235e+06	2.58441e+06	1.65731e+06	957783	3.07077e+06	3.92658e+06	3.88541e+06	3.89657e+06	3.94339e+06
pos_1145	-	147.929	2.55813	pos	-	-	-	-	-	-	-	-	8.66983e+06	2.71463e+07	1.3764e+07	6.33633e+06	1.37053e+07	5.78546e+06	7.9471e+06	6.69791e+06	8.35401e+06	7.09959e+06	0	9.82879e+06	7.94864e+06	7.60546e+06	4.96763e+06	2.91334e+06	9.00648e+06	1.15002e+07	1.13209e+07	1.15693e+07	1.15685e+07
pos_1146	-	506.716	0.557533	pos	-	-	-	-	-	-	-	-	113296	96884.9	81191	109386	79392.2	101728	101913	71920.4	63435.7	86746.8	40625.2	78132.7	103415	76626.8	131915	113822	93499.4	82704.9	83459.4	82704.2	82924.6
pos_1147	-	568.669	0.557533	pos	-	-	-	-	-	-	-	-	173669	154131	100059	162324	100573	191561	176889	89676	71778.6	118556	20163.2	82829.2	179067	119817	224419	183059	150506	123374	123373	125758	123375
pos_1148	-	578.697	0.557533	pos	-	-	-	-	-	-	-	-	212689	204451	163812	259473	171580	257092	237534	149794	162802	178490	29719.2	153362	252756	229948	317627	282644	222519	173888	173899	181964	175087
pos_1149	-	636.656	0.557533	pos	-	-	-	-	-	-	-	-	136753	142069	104061	153765	91121.4	169681	157007	85858	72118.2	93443.9	6876.87	92583.1	177527	144823	213071	190247	131000	111026	116817	114793	116970
pos_1150	-	752.573	0.557533	pos	-	-	-	-	-	-	-	-	106049	90541.3	75664.3	95204.7	54915.4	117960	93442.8	44652.9	48440.4	45187.5	0	52634.5	110954	89512.8	144042	99320.3	67554	62762.9	72338.8	64386.7	62781.2
pos_1151	-	694.615	0.557533	pos	-	-	-	-	-	-	-	-	101733	86103.5	74761.9	113109	66829.8	120013	118257	53297.5	62252.8	68511.1	0	61677.2	123825	107682	160133	135188	97295.5	71941.8	91463.4	85698.2	82984
pos_1152	-	123.042	0.565	pos	-	-	-	-	-	-	-	-	43578.6	40009.2	34162	44032.3	24754.7	34217.6	26359.4	18998.3	17521	29863.6	19640.9	27205.5	26289.8	11423	20564.1	16319.6	48281	28969.1	30628.2	31121.4	31115.4
pos_1153	-	160.133	0.565	pos	-	-	-	-	-	-	-	-	1.97152e+06	1.7789e+06	1.88742e+06	1.79939e+06	1.1818e+06	1.27367e+06	1.2413e+06	988222	865944	1.56222e+06	933274	1.63862e+06	1.27333e+06	898846	906071	731328	2.53314e+06	1.41106e+06	1.41223e+06	1.44028e+06	1.48145e+06
pos_1154	-	250.08	0.565	pos	-	-	-	-	-	-	-	-	54047.9	26526.8	46169	44122.4	24666.7	44104.2	59023.1	47702.8	43144.9	48896.5	13913.4	23289.8	48723.5	48641.9	87012.5	87870.7	28118.9	43860.5	47363.7	47607.5	47563.9
pos_1155	-	626.627	0.557533	pos	-	-	-	-	-	-	-	-	125695	113936	76879.4	118327	73755.2	150259	126987	73261.1	52713.7	78489.9	9105.08	65884.4	143298	81621.5	173318	143631	99997.3	95246.5	96451.8	95255.7	96321.6
pos_1156	-	534.715	0.557533	pos	-	-	-	-	-	-	-	-	60651.6	53167	55977.3	60604.9	49468.3	54479	50948.5	48848.6	52771.1	58075.2	36871.2	55852.3	50920.6	58502.5	47819.6	53715.6	47762.6	51297	53913.1	49830.4	52219.6
pos_1157	-	662.531	0.52775	pos	-	-	-	-	-	-	-	-	145818	128299	96507.6	151934	68436.1	148950	138158	88073.8	56469.2	133227	11444	86293.3	199052	113599	231589	202078	118225	114827	121969	119207	121937
pos_1158	-	783.657	0.565	pos	-	-	-	-	-	-	-	-	161.081	0	0	119.955	96.5241	0	0	0	0	0	0	119.628	240.767	117.031	206.762	331.175	120.119	2.63142	0	0	30.301
pos_1159	-	104.993	0.5725	pos	-	-	-	-	-	-	-	-	469512	334230	397624	444009	495248	563314	575063	537509	564872	664337	505440	307909	237066	226148	281785	214415	410277	445166	445214	450428	453649
pos_1160	-	233.087	0.5725	pos	-	-	-	-	-	-	-	-	27990.4	24354.3	45443.9	31530.2	41191.2	32749.3	39294.1	59791.3	50942.4	29410.8	27503.1	15997.1	26620	17712.9	48285.2	37160.5	25771.2	35402.2	30770.7	30784.1	31435.1
pos_1161	-	219.035	0.5725	pos	-	-	-	-	-	-	-	-	17040.4	18516.9	19650.1	3456.69	3254.44	2750.98	5253.71	2777.26	7868.06	8492.87	4230.09	31486.5	32378.6	6024.17	18260.6	6888.03	25051.7	9863.24	9993.9	9530.86	10241.6
pos_1162	-	680.502	0.52775	pos	-	-	-	-	-	-	-	-	158041	114486	83790.5	159941	90609	136297	131616	48797.9	70383.9	121813	21390.7	92548.9	183936	74547.8	243868	193195	143194	117042	117696	115578	119133
pos_1163	-	336.903	0.52775	pos	-	-	-	-	-	-	-	-	0	1399.77	3895.35	0	1705.91	0	0	0	0	0	90902.9	1484.94	0	0	0	1233.57	0	0	0	2279.48	2346.46
pos_1164	-	225.034	0.579967	pos	-	-	-	-	-	-	-	-	618306	395815	499894	547684	639151	702489	698774	678186	711626	872003	583252	363930	289573	264997	324995	234845	500660	540176	545838	542080	549516
pos_1165	-	552.605	0.52775	pos	-	-	-	-	-	-	-	-	238832	190729	172309	301277	162111	238548	207575	135114	134282	160764	15701	131519	284517	172680	366078	294338	192648	180704	185598	170696	198800
pos_1166	-	447.956	0.52775	pos	-	-	-	-	-	-	-	-	100154	162234	245605	89991.8	161243	114200	163705	254048	215368	254466	0	106249	31205.6	138907	79312.5	34722.1	88536.9	162831	162839	166804	164336
pos_1167	-	130.086	0.587467	pos	-	-	-	-	-	-	-	-	349636	236633	337478	262418	353240	272965	300320	478184	458172	387168	181382	253579	441062	869630	369495	511836	335227	360404	360458	360473	385747
pos_1168	-	222.879	0.587467	pos	-	-	-	-	-	-	-	-	32157.8	77771.5	65744.5	36653.2	65531.2	59901.2	42435.7	58790.2	42429.3	63732	59123.7	28624.8	29226.7	49625.2	50873.6	58390.8	45539.4	40114.7	40166.1	40422.9	40760.4
pos_1169	-	240.967	0.587467	pos	-	-	-	-	-	-	-	-	45342.8	32003.4	54567.9	39351.6	41428.8	53123.5	49005.3	56515.7	52640.6	53203.5	26735.6	43434.1	32210.7	69024.2	25842.4	17852.2	55288.2	48393	48420.1	49126.5	51781.7
pos_1170	-	292.863	0.587467	pos	-	-	-	-	-	-	-	-	21471.3	36879.1	26208.7	15924.1	28043.7	27457.5	18499.8	24203.9	16657.8	33026.1	51840.9	16806.6	15523.3	24112.6	29197	30727.7	25422.3	23806.1	23311.5	22727.8	22723.7
pos_1171	-	164.921	0.587467	pos	-	-	-	-	-	-	-	-	230986	431235	383641	234740	408764	337392	245469	363774	304940	373756	457793	224010	210574	336630	333349	365811	300399	269170	270601	267454	273369
pos_1172	-	161.018	0.587467	pos	-	-	-	-	-	-	-	-	3022.56	312.502	6104.97	4762.07	5192.84	5178.02	7575.13	10101.6	10707.1	3951.76	3320.8	5916.36	4744.85	6253.66	7258.4	2631.03	6609.24	5332.41	5371.31	6079.32	5803.89
pos_1173	-	886.768	0.59495	pos	-	-	-	-	-	-	-	-	235169	75126.5	66875	122652	126738	69140	91166.4	54454.9	121990	91501.1	20057.9	116477	166105	89310.1	229957	169017	114101	132230	126435	132809	128380
pos_1174	-	936.696	0.59495	pos	-	-	-	-	-	-	-	-	322841	192951	151963	284177	175842	184706	220401	100740	135986	182907	14612.9	186570	342194	169805	438555	292673	194528	207669	230558	200480	178842
pos_1175	-	946.725	0.59495	pos	-	-	-	-	-	-	-	-	214252	88203	79416.9	117802	99384.4	96572.1	136349	63220	102493	126114	10090.4	119778	205384	80914.6	274067	207782	158623	126122	127178	127116	93281.6
pos_1176	-	180.904	0.6024	pos	-	-	-	-	-	-	-	-	83816.5	100710	107646	54998.4	155059	64597.3	48946.6	154577	48642	229429	1.38275e+06	184818	23456.2	149705	25073.5	58624.6	105984	111045	112872	117107	114237
pos_1177	-	218.92	0.6024	pos	-	-	-	-	-	-	-	-	1.58463e+06	1.4192e+06	1.43026e+06	1.61806e+06	1.42612e+06	1.54726e+06	1.50937e+06	1.25902e+06	1.3159e+06	1.36877e+06	933964	1.47678e+06	1.67396e+06	1.41221e+06	2.02785e+06	1.91529e+06	1.48875e+06	1.36806e+06	1.36891e+06	1.36293e+06	1.3774e+06
pos_1178	-	246.868	0.6024	pos	-	-	-	-	-	-	-	-	11920.4	27672.8	19068.1	4450.56	36455.4	12652.9	1827.21	37527.6	663.215	56013.4	159391	30435.6	1603.19	39680.2	0	12999.7	25121.8	26040.8	25284.6	26260.7	26802.8
pos_1179	-	289.897	0.6024	pos	-	-	-	-	-	-	-	-	14560.2	16005.7	16899.1	3884.71	18471	13563.2	16604.7	14904.2	13569.9	30124.3	79053.5	23669.4	17161.9	46283.8	2063.5	20909.2	14592.4	18939	18939.7	19391.1	19401.4
pos_1180	-	528.771	0.6024	pos	-	-	-	-	-	-	-	-	473796	456068	427651	575432	433292	564494	518185	389850	349481	429355	199244	377975	547964	433097	675937	651366	447785	400937	398138	402838	402817
pos_1181	-	562.806	0.6024	pos	-	-	-	-	-	-	-	-	143646	105238	88613.1	75120.3	90155.8	73953.8	80305.4	70401.3	78201.8	131371	176189	107108	104434	103213	121625	104055	108005	120020	113514	113519	115675
pos_1182	-	608.784	0.6024	pos	-	-	-	-	-	-	-	-	246312	202939	191972	226740	196551	194494	202097	157133	183645	200316	104379	194275	258482	213884	294280	247884	191846	198581	195323	189680	198663
pos_1183	-	666.742	0.6024	pos	-	-	-	-	-	-	-	-	413754	307635	286137	466338	307009	388921	401389	300227	272788	296168	86627.2	274932	411182	303117	517863	462308	339809	323636	294766	317193	323593
pos_1184	-	820.778	0.6024	pos	-	-	-	-	-	-	-	-	180251	84783	112503	141056	135027	119580	113640	92362.6	160333	127670	26297.7	120108	198659	125450	216984	187227	163351	144466	138922	136299	145127
pos_1185	-	846.653	0.6024	pos	-	-	-	-	-	-	-	-	150103	103307	87114.3	136317	88766.3	114024	151539	70472.7	64463.3	127401	49715.1	97748	139865	110112	170338	193395	115639	112660	108052	107053	107060
pos_1186	-	792.689	0.6024	pos	-	-	-	-	-	-	-	-	265230	201297	191599	292351	198035	256632	242443	154973	151725	186071	69336.8	177338	328428	167394	350413	305741	210910	183893	180163	186724	169661
pos_1187	-	994.654	0.6024	pos	-	-	-	-	-	-	-	-	347097	175824	141587	348693	184415	175500	222229	115137	148457	155739	22463.8	171492	395155	160040	562649	389103	195542	223040	217147	193650	223241
pos_1188	-	167.031	0.609883	pos	-	-	-	-	-	-	-	-	329083	353586	401466	431453	324100	375958	338865	400577	312256	271536	541476	458361	294630	350312	245639	279450	516429	386200	386278	390748	398687
pos_1189	-	189.16	0.609883	pos	-	-	-	-	-	-	-	-	87186	98300.2	119639	152068	142817	167957	171608	213322	176216	148149	646319	129400	218159	304967	198264	286946	141760	163043	158726	158728	158728
pos_1190	-	208.891	0.609883	pos	-	-	-	-	-	-	-	-	999341	1.09803e+06	978200	1.26565e+06	919250	1.29582e+06	1.14216e+06	861697	785114	897064	430074	801011	1.14942e+06	947734	1.40389e+06	1.28621e+06	940408	850934	864692	860555	864699
pos_1191	-	226.105	0.609883	pos	-	-	-	-	-	-	-	-	628177	719290	644513	958814	638510	795124	644799	702659	536612	521341	229727	493007	693175	775799	594608	687433	1.11509e+06	706209	736202	749800	749450
pos_1192	-	180.099	0.609883	pos	-	-	-	-	-	-	-	-	34768.8	29527.9	50554.6	29034.2	46498.6	31421	45510.6	18158.6	16731.8	39276.5	96095.5	55414.1	10792.3	9033.97	12720.9	12066	62475	29580.3	29907.1	28986.5	29799.8
pos_1193	-	724.701	0.6024	pos	-	-	-	-	-	-	-	-	324883	284580	229035	397109	268161	326154	314277	210524	203785	254948	68795.5	240513	388927	237959	526200	428213	276002	240209	241122	241414	241908
pos_1194	-	720.707	0.6024	pos	-	-	-	-	-	-	-	-	338077	310859	267386	358293	274604	295943	322331	240799	224016	302673	147682	291453	369597	282435	470790	427029	308814	277035	283115	274384	280254
pos_1195	-	656.713	0.609883	pos	-	-	-	-	-	-	-	-	392841	372524	333339	462513	353683	388821	414966	316623	310708	348821	107592	339763	504764	368982	538214	470203	377087	341206	334607	338611	341202
pos_1196	-	840.618	0.609883	pos	-	-	-	-	-	-	-	-	199784	174279	135416	244287	169809	214977	198205	118536	129440	132070	38321.9	133741	208028	177635	273274	274478	164889	144325	144354	155971	146565
pos_1197	-	966.564	0.609883	pos	-	-	-	-	-	-	-	-	79241.9	79060.8	52693.5	89856.7	76416.7	84746.1	100358	35077.5	37058.2	49581.4	6550.72	38617.7	100118	61210.5	137485	94907.5	63844.7	52698.6	51737.9	53402.8	56799.3
pos_1198	-	908.605	0.609883	pos	-	-	-	-	-	-	-	-	93780.3	91860.9	66730.4	124451	81578.8	97050.1	114231	79125.4	47022.9	80891.8	691.558	49900.6	128025	65906.3	174770	143118	101629	83280.6	80573.4	83509	71622
pos_1199	-	134.019	0.617333	pos	-	-	-	-	-	-	-	-	63266.5	81764.8	201537	83030.8	175466	171202	119422	237388	251484	129844	34543	194324	123446	328382	78806	96180.9	120664	136001	138786	136590	138770
pos_1200	-	906.608	0.609883	pos	-	-	-	-	-	-	-	-	216983	207231	155264	272862	168098	259515	228432	128913	101669	132194	21043	140764	288242	164501	391524	283761	206520	154930	163879	165707	165715
pos_1201	-	197.101	0.617333	pos	-	-	-	-	-	-	-	-	64477.6	31352.5	58754.3	102781	146707	170508	118245	188922	176975	63538.1	37282.8	68177.7	154433	248771	226387	129163	92753.4	102529	102046	102044	102528
pos_1202	-	830.59	0.609883	pos	-	-	-	-	-	-	-	-	98542.9	157964	109644	245147	184731	212499	174195	123432	80168.7	109173	21923.4	86800.7	170080	100620	227488	203944	110603	98887	95899.4	98905	98907.6
pos_1203	-	712.675	0.609883	pos	-	-	-	-	-	-	-	-	301274	302156	263799	418219	276276	348028	359939	233301	201525	254162	72822	209896	388780	238698	463505	423394	264118	244684	241274	244691	243797
pos_1204	-	284.821	0.617333	pos	-	-	-	-	-	-	-	-	24665.9	25161.4	18334.2	17223.7	14120.9	16065.9	17628.3	16715.6	8842.76	17682.7	38593.2	27937.4	20988.1	26141.2	22466.2	23480.4	21318.7	21360.6	21360.8	20612.9	21089.6
pos_1205	-	340.782	0.617333	pos	-	-	-	-	-	-	-	-	57489.9	64152.9	46197.3	43310.4	37256.6	51814.7	53811.2	37208.5	22661.9	55653.1	51770.5	51133.9	50251.1	55846.3	66742.1	55227.2	44480.1	45202.6	44507.7	44579.1	46188
pos_1206	-	359.836	0.617333	pos	-	-	-	-	-	-	-	-	18884.5	13700	19243.7	5864.77	12977.7	0	4047.31	8335.63	20513.3	21778.6	30975.7	32167.1	29789.5	82095.6	8386.75	33752.3	15345.8	19161.2	19789.5	19785.7	18821.7
pos_1207	-	442.723	0.617333	pos	-	-	-	-	-	-	-	-	137838	178937	130224	192130	124807	235615	196391	117235	83862.6	130774	43156.6	97980.2	162123	121181	243574	169054	119533	107262	109518	107995	111929
pos_1208	-	556.643	0.617333	pos	-	-	-	-	-	-	-	-	99122.4	117951	68907.6	100275	64399.1	132700	118654	60010.7	40435.3	85605.6	38896.5	63601.4	98061	77796.9	154980	113948	59501.9	69002.6	70671.8	69001.3	70571.1
pos_1209	-	568.669	0.617333	pos	-	-	-	-	-	-	-	-	151712	192384	117663	187104	118565	241225	207254	105441	65435.6	124985	32630.7	84080.9	174960	122612	228697	181287	116397	113562	117241	115804	117579
pos_1210	-	706.64	0.617333	pos	-	-	-	-	-	-	-	-	91449.9	114775	88696.8	115057	86912	139406	115729	71388.7	39094.3	71438.3	9630.77	65867.7	113494	64736.7	134867	100713	75691.6	61282.5	62060.6	68462.9	55424.1
pos_1211	-	810.532	0.617333	pos	-	-	-	-	-	-	-	-	121902	146688	71553.4	139955	98937.5	167191	162232	68289.1	29080	64277.4	22637.6	71111.1	136494	124239	147261	167199	73606.2	79900.6	79866.1	77212.8	72137.6
pos_1212	-	626.627	0.617333	pos	-	-	-	-	-	-	-	-	118651	153694	68222	104134	72194.9	200073	154369	60095.4	17307.6	88729.4	17878.4	53535.5	153775	100122	178206	113355	92922.8	84679	86316.3	85557.4	86600.9
pos_1213	-	580.694	0.617333	pos	-	-	-	-	-	-	-	-	154240	175478	142079	194200	143560	211347	209684	112594	79754	113427	37284.6	111913	184406	163920	206706	194993	127225	124421	125807	127248	126200
pos_1214	-	180.003	0.624783	pos	-	-	-	-	-	-	-	-	10091.4	25546.2	25700.9	16828.5	19332.5	9703.43	13586.2	28786.2	24889.9	10589.9	39604.7	39207.4	41731.7	48825.6	45146.2	49587.7	33261.8	22357.5	22358.4	22647.2	23847
pos_1215	-	191.04	0.624783	pos	-	-	-	-	-	-	-	-	652885	759310	1.0167e+06	917547	892282	748993	1.01519e+06	959316	1.02364e+06	942789	510115	1.45612e+06	1.89895e+06	2.20636e+06	1.0891e+06	1.07717e+06	1.72892e+06	1.01028e+06	1.01043e+06	1.01961e+06	1.047e+06
pos_1216	-	175.119	0.624783	pos	-	-	-	-	-	-	-	-	175542	82884.7	200920	198491	398475	316170	267894	668054	613940	210418	291618	183613	412343	900197	514134	386377	309291	331005	326542	329404	331005
pos_1217	-	260.815	0.624783	pos	-	-	-	-	-	-	-	-	89445.8	91695.2	76654.6	105237	77965.3	117483	99527.5	66386.8	57108.3	79795.4	44838.8	58738	102386	66960.2	126040	110063	84961.5	75545.2	77014.1	73171.8	74943
pos_1218	-	285.903	0.624783	pos	-	-	-	-	-	-	-	-	167097	160348	162895	145471	140698	169572	195679	126490	155424	168989	105753	179020	232725	430264	160265	238945	174485	174795	175564	176633	174797
pos_1219	-	328.756	0.624783	pos	-	-	-	-	-	-	-	-	55848.8	56948.6	46512.1	47191.8	38969.1	46312.8	37893.9	38109.8	21969.4	46393.3	82637	55735.6	44026.9	45794.7	48493.5	63840.6	47094.6	48173.6	50229.8	47163.6	46917.4
pos_1220	-	548.611	0.624783	pos	-	-	-	-	-	-	-	-	499458	504349	424755	653618	442327	793242	581190	399434	234570	414825	155317	297319	598087	319105	718971	819117	533653	427574	416017	430879	424036
pos_1221	-	488.655	0.624783	pos	-	-	-	-	-	-	-	-	447220	452896	396993	586050	403159	620662	496721	364824	358095	379237	202923	328447	482455	294469	623825	683551	457724	372068	375420	373773	366604
pos_1222	-	169.058	0.632233	pos	-	-	-	-	-	-	-	-	336935	322210	476650	441075	454818	377926	539760	526499	633666	518168	241195	596144	671719	742000	398080	373124	770448	486594	486604	486649	499447
pos_1223	-	220.067	0.632233	pos	-	-	-	-	-	-	-	-	177444	170429	220188	237117	211586	254432	231705	307221	288425	176495	427824	189065	152682	201589	144712	177012	227544	212357	212367	214130	217918
pos_1224	-	234.981	0.632233	pos	-	-	-	-	-	-	-	-	27709.9	28995	41676	27595.5	24975	29921.7	29123.7	29679.7	14978.7	9864.82	12640.3	46345.2	24141.5	74305.5	4726.91	11511	40734	29189	29950.9	32025.5	29179
pos_1225	-	318.97	0.632233	pos	-	-	-	-	-	-	-	-	124808	107798	106627	133735	123658	141238	132562	97446.7	110548	115387	70840.7	82930.1	97349.9	150288	104431	103252	105401	114866	117176	117291	112623
pos_1226	-	389.997	0.632233	pos	-	-	-	-	-	-	-	-	71378.5	130031	208125	84307.3	141199	119344	146107	205422	182053	199749	2408.52	88870.4	45441.5	157181	74238.4	54603.8	78367.4	138749	136088	137110	134175
pos_1227	-	320.967	0.632233	pos	-	-	-	-	-	-	-	-	129823	119079	118791	157887	126949	161117	139702	106493	100471	119849	70384.1	77498.8	100324	60523.1	110918	107458	116838	118031	129910	118154	118069
pos_1228	-	198.085	0.632233	pos	-	-	-	-	-	-	-	-	450581	334030	488302	580212	537974	627027	496156	758614	1.11265e+06	416558	466874	459288	264995	354618	244782	252776	618709	516582	526467	525380	526471
pos_1229	-	505.915	0.632233	pos	-	-	-	-	-	-	-	-	85508.1	146239	212481	90469.8	153677	142562	158096	208272	150606	228178	0	84636.4	29661.5	96676.4	71049.2	43789.2	75464.5	139370	139360	138199	135625
pos_1230	-	550.608	0.632233	pos	-	-	-	-	-	-	-	-	304587	291401	265387	394882	249668	465065	315410	236404	141792	241084	79685.4	177487	354849	179287	445012	475627	297525	247950	243281	241218	241160
pos_1231	-	664.528	0.632233	pos	-	-	-	-	-	-	-	-	143102	169609	57754.4	90947.9	70713.7	244763	139077	59674	22003.6	97420.6	68927.3	41635.1	214708	82025	191961	136417	173089	134207	134245	131872	126920
pos_1232	-	724.484	0.632233	pos	-	-	-	-	-	-	-	-	105354	115181	33495	72700.6	41569.9	161424	110878	26190.4	15108.2	60215.7	7917.54	5085.54	134080	32637.3	146311	88817.5	92574.8	88692.2	83214.5	74461.5	80127.9
pos_1233	-	846.589	0.632233	pos	-	-	-	-	-	-	-	-	149913	163168	42312.3	142176	76484.4	302460	176853	39449.9	11220.9	110063	28297.5	23144.2	165274	67263.4	191058	121793	164269	121085	115823	121405	101696
pos_1234	-	118.086	0.6397	pos	-	-	-	-	-	-	-	-	3.5649e+06	2.29257e+06	8.47126e+06	3.24534e+06	5.39219e+06	4.46812e+06	5.45526e+06	8.09096e+06	9.50788e+06	7.93633e+06	3.50748e+06	9.33543e+06	5.01431e+06	9.02072e+06	3.90395e+06	4.26713e+06	7.75834e+06	5.4896e+06	5.4241e+06	5.46912e+06	5.47964e+06
pos_1235	-	782.443	0.632233	pos	-	-	-	-	-	-	-	-	432548	468091	350603	651030	404423	686998	517344	359930	367376	355003	134745	293785	509031	255800	668991	740571	433232	343899	343921	355713	343916
pos_1236	-	203.149	0.6397	pos	-	-	-	-	-	-	-	-	182207	142829	182959	178875	198123	194267	176542	182339	190230	164904	733365	197415	149840	161691	183894	215868	218431	195693	192120	197183	197170
pos_1237	-	252.108	0.6397	pos	-	-	-	-	-	-	-	-	72728.3	120754	578083	127261	437837	252433	315254	621386	645181	199634	8920.83	161019	85416.3	53946.4	140705	74055.8	98701.8	227956	226443	227283	225636
pos_1238	N-Succinyl-2-amino-6-ketopimelate	331.111	0.6397	pos	M+H, M+ACN+H	C11H15NO8	-	57.9	-8.12768077391059	C04462	HMDB0012266	-	215819	302519	701015	301282	587604	290820	453380	932035	735748	624297	14190.2	360645	156076	177794	270950	112282	362606	428907	422190	426060	425420
pos_1239	-	447.956	0.6397	pos	-	-	-	-	-	-	-	-	90120.3	152642	212775	104752	155017	141939	164318	236265	179169	220650	0	90565.2	29589.3	116738	79874.6	48794.1	85672.8	153283	141457	142755	144128
pos_1240	-	507.912	0.6397	pos	-	-	-	-	-	-	-	-	65601.6	106354	159839	76879.2	118316	113086	125278	170837	111697	158347	0	62341.4	21705.4	72914.7	49585.5	25905.1	52306.8	113661	107610	107613	107581
pos_1241	-	274.09	0.6397	pos	-	-	-	-	-	-	-	-	179508	292261	967511	289198	834683	520354	616347	1.20134e+06	1.17547e+06	452553	266615	307965	184286	175809	315848	200850	224646	456688	452463	450261	450256
pos_1242	-	310.057	0.647167	pos	-	-	-	-	-	-	-	-	489414	772493	1.20667e+06	473772	881832	627977	811227	1.32396e+06	1.06342e+06	1.35194e+06	71767.6	580057	214439	777214	372099	229689	454387	797556	798855	791491	801971
pos_1243	-	360.138	0.647167	pos	-	-	-	-	-	-	-	-	108295	110184	307165	136350	219815	158385	185782	417745	434782	133804	245.602	94183.2	15112	0	76918	24159.8	91832.7	169795	169849	164044	168142
pos_1244	-	479.036	0.647167	pos	-	-	-	-	-	-	-	-	29167.1	37166.8	22401.7	26872.3	30236.2	45134.2	66599.6	58266	47690.6	72160.5	39720.8	24103.9	0	54785.1	0	0	33215.8	47285.8	43345.8	38585.5	42137.5
pos_1245	-	190.993	0.654633	pos	-	-	-	-	-	-	-	-	0	5408.64	28111.9	1433.56	723.376	812.66	0	1860.34	909.285	0	0	7846.65	15274.1	30212.8	3845.24	656.721	9365.7	1347.85	3096.14	3593.36	4499.34
pos_1246	-	326.082	0.654633	pos	-	-	-	-	-	-	-	-	12107.9	35178.4	42109.5	20488.8	68814.9	47697.8	35808.4	90751.6	89042.2	36439.5	4193.79	12648.6	24017.1	21350.6	25369.9	4805.18	27996.9	30582.9	31585.3	30906.3	30686.3
pos_1247	-	780.446	0.632233	pos	-	-	-	-	-	-	-	-	344076	386177	317217	518230	372166	579685	407515	327426	207099	297783	123409	227428	429879	189388	568813	642987	313431	291258	286524	287888	286512
pos_1248	-	132.077	0.662117	pos	-	-	-	-	-	-	-	-	6.62014e+06	7.43287e+06	1.01654e+07	6.3412e+06	9.83883e+06	9.46037e+06	8.75062e+06	1.20055e+07	9.96177e+06	1.37433e+07	8.6338e+06	9.62438e+06	7.00462e+06	2.34241e+07	4.6814e+06	7.3265e+06	9.70017e+06	9.19154e+06	9.21091e+06	9.23409e+06	9.23399e+06
pos_1249	-	148.06	0.662117	pos	-	-	-	-	-	-	-	-	67061.9	81352	147723	69428.1	99969.2	86303	85127.5	86239.9	69757.8	99735.2	203139	104286	58767.3	78626.6	67722.7	53030.9	93354	83309.5	81673.6	81672.6	81673
pos_1250	-	121.072	0.662117	pos	-	-	-	-	-	-	-	-	20841.1	19170	5549.46	11955.4	15732.9	16245.5	10510.2	12422.2	4191.58	20036.9	35923.7	1175.71	780.147	6189.29	1803.58	3473.85	3105.66	10335.7	10249.8	10350.6	8869.73
pos_1251	-	332.095	0.662117	pos	-	-	-	-	-	-	-	-	45302.6	85919.3	195847	49859.3	86674.1	54663.9	88296.3	65237.3	40655.7	54299.4	246631	47995.2	12909.6	3322.24	47148.2	20228.4	44639.5	53696.2	54672.9	54180.8	53383.6
pos_1252	-	322.974	0.662117	pos	-	-	-	-	-	-	-	-	583.494	4626.79	3151	556.152	5730.37	3421.91	459.918	4344.72	0	3849.99	42065	3128.16	1659.66	4243.57	317.486	2071.89	2006.97	2271.76	2878.34	2342.46	2284.13
pos_1253	-	276.119	0.662117	pos	-	-	-	-	-	-	-	-	90512.5	105475	184012	145061	116985	117807	232724	133522	289096	281460	97975.2	231223	259093	300972	145144	89143.8	305977	159238	158937	157583	159589
pos_1254	1-AMINOCYCLOBUTANE CARBOXYLIC ACID	116.071	0.669567	pos	M+H, M+Na	C5H9NO2	81.4	-	1.9570325440282896	-	-	-	2.08179e+06	1.86858e+06	2.87705e+06	1.68059e+06	3.11067e+06	2.75429e+06	2.19939e+06	4.45965e+06	5.96528e+06	2.63889e+06	1.85196e+06	1.50887e+06	2.06091e+06	4.29239e+06	1.43764e+06	1.52935e+06	1.69928e+06	2.5422e+06	2.5422e+06	2.5422e+06	2.55598e+06
pos_1255	-	681.787	0.632233	pos	-	-	-	-	-	-	-	-	15563.9	23971.2	39131.4	22487.9	26646.8	26489.4	34545.6	40691.3	22725.4	48218.5	0	6362.35	11167.1	17505.4	19613.5	4786.68	3652.65	30183.5	29613.8	30171.4	26915.7
pos_1256	-	143.081	0.669567	pos	-	-	-	-	-	-	-	-	59900.6	61682.3	42961.6	34296.6	66291.6	50654.7	25938.9	33958.7	45741.1	43314.3	30097.6	19731.6	95511.3	141122	63328.8	44566.9	10994.6	53947.4	53808.9	52522.1	53953.3
pos_1257	-	174.124	0.669567	pos	-	-	-	-	-	-	-	-	91035.3	62990.6	35098.3	52486.2	36017.6	23919.5	37451.6	29339.5	21566.7	81986.6	867112	41111.7	56915.4	53098.2	80176.3	107367	34950.1	61623.6	61627.9	61625.8	63223.6
pos_1258	-	226.045	0.669567	pos	-	-	-	-	-	-	-	-	13291.3	23042.5	56510.6	27681.1	27098.7	26477.1	49155.6	40425.6	64994.6	37154	182.392	27880.7	30837.9	42782.4	45951.5	40210	43368.8	30338.1	32325.2	32324.6	32303.7
pos_1259	-	88.0398	0.677067	pos	-	-	-	-	-	-	-	-	9590.99	12117.5	18060.5	10308.9	14424.9	13438.6	10338	15115.3	17082.8	12367.3	147585	11981.6	8888.82	16665.8	8639.71	8645.63	13759.3	15734.7	15920.2	14788.7	15919
pos_1260	-	159.051	0.677067	pos	-	-	-	-	-	-	-	-	38966.5	52040.1	32149.3	67473.1	46563.1	39196.9	46468.7	44657.9	26688.9	39651.7	215182	31532.6	28278	50633.6	26813.4	53426.9	49103.3	52057.2	51898.2	51988.6	51897.8
pos_1261	-	204.087	0.677067	pos	-	-	-	-	-	-	-	-	50754	36103.5	47529.2	49443.9	49785	59791.9	59540.4	60385.7	63102.2	70313.2	266401	47570.5	37755	36678.4	39768	31671.3	52023.5	51261	47398.9	52407.3	52042.7
pos_1262	-	245.161	0.677067	pos	-	-	-	-	-	-	-	-	9887.58	11588.1	5517.49	13647.5	8808.21	6899.13	15609.9	5175.84	3650.84	12858.8	241448	14526.6	5736.98	6851.32	6835.44	9212.18	18002.6	15582.2	15569.7	14843.5	13018.3
pos_1263	-	292.102	0.677067	pos	-	-	-	-	-	-	-	-	851.583	15060.4	16864.6	5951.08	5107.16	2739.05	6205.77	4002.99	1444.15	0	55422.8	3395.64	0	0	0	0	4689.8	2768.64	2882.31	3575.95	3228.88
pos_1264	-	112.076	0.684567	pos	-	-	-	-	-	-	-	-	82510.6	81334.1	86308.9	74555.2	78545.5	74446.5	80196.5	86621.1	100631	83511.3	128335	103863	126032	110482	114235	106479	83803.5	84139.7	85144.1	84135.8	84137.8
pos_1265	-	190.144	0.684567	pos	-	-	-	-	-	-	-	-	7002.13	5170.5	2617.45	5306	2591.31	4251.89	6065.33	3378.25	0	5032.57	20501	5292.19	4015.62	3666	3283.76	4864.98	11400.3	5674.73	5461	5295.16	5348.94
pos_1266	-	266.075	0.684567	pos	-	-	-	-	-	-	-	-	273655	134531	102221	131628	118702	158859	283691	191934	191885	218634	65903.6	181820	104333	86833.5	120711	76598.7	221337	177667	178633	177705	182137
pos_1267	-	257.074	0.684567	pos	-	-	-	-	-	-	-	-	50366.9	41631.7	29600	72527	49381.4	73988.7	207795	48863.4	43179.3	94721.1	141086	20905.2	33009.7	4910.55	40313.3	31747.7	39753.9	66934.8	68776.5	68339.1	68780.5
pos_1268	N-acetyl-L-2-aminoadipate(2-)	186.076	0.684567	pos	M+H-H2O, M+Na	C8H13NO5	-	57.6	-1.33685299853841	-	HMDB0062715	-	36976.5	37764.8	38829.9	37795.1	48554.9	44606.7	39098.4	55252.5	42512.7	47180.9	399590	29101.2	31442.3	37194.6	32646.6	30385.6	35462.7	45051.6	46290.7	46806.7	46805.9
pos_1269	N-Methyl-4-aminobenzoate	152.071	0.69955	pos	M+H, M+Na	C8H9NO2	73.6	-	-0.17248725978540194	C03522	-	-	76884.4	65631.5	56478.4	56260	83803.8	69315.8	54410.8	54725.3	58756.5	67674.3	63527.6	41419.1	51089.4	58702.4	54984	52523.8	33741.9	60709.5	61181.2	61357.1	61354.3
pos_1270	-	230.096	0.69205	pos	-	-	-	-	-	-	-	-	8825.08	8809.34	9522.3	6662.76	39396.5	27505.2	42416.3	151125	110556	42467.8	41145.2	10573.3	136505	142682	40006.9	45402.7	7453.19	34508.1	33617.2	34538.3	30768.9
pos_1271	-	217.118	0.69955	pos	-	-	-	-	-	-	-	-	0	441.542	0	2037.41	517.736	0	0	0	583.284	0	25387.3	0	0	0	0	0	0	1145.52	815.385	1239.97	1246.31
pos_1272	-	305.145	0.69955	pos	-	-	-	-	-	-	-	-	51403.3	45294.7	43270.2	52016.8	42734.3	54678.7	43278.6	52396.9	84012.1	38783.6	144787	54859.6	23319.8	31773.2	17891.3	16405.6	67022.8	49049.8	49469.9	48020.2	49904.7
pos_1273	-	206.081	0.69955	pos	-	-	-	-	-	-	-	-	1211.62	1161.81	2447.78	1585.09	1986.3	2691.71	988.478	842.348	1269.99	1367.12	1374.64	2613.18	2634.17	3032.41	3030.88	4272.79	2025.1	1655.66	1776.83	1330.6	1764.24
pos_1274	-	198.037	0.677067	pos	-	-	-	-	-	-	-	-	0	2128.51	729.797	908.062	299.155	0	6271.87	1361.12	0	4991.31	254740	14428.4	0	444.679	0	301.07	6245.48	6281.8	5838.46	5978.12	5845.02
pos_1275	-	139.042	0.714517	pos	-	-	-	-	-	-	-	-	4648.63	5591.27	2224.59	3039.68	4698.84	2062.83	2758.42	1354.67	687.33	2090.5	6497.17	1484.69	907.785	424.291	850.873	1174.25	1195.29	1856.08	1859.21	1766.5	1640.85
pos_1276	-	359.142	0.714517	pos	-	-	-	-	-	-	-	-	14759.5	25860.1	44581.5	11981.7	19985.5	10503	14595.7	35259.4	33934.9	9604.62	0	22540.7	11895.9	0	30789.6	5034.93	6691.97	19555.4	19336.5	18188.2	19554.1
pos_1277	-	432.012	0.714517	pos	-	-	-	-	-	-	-	-	51452.7	196674	324364	54562.9	178505	156192	87476.8	195161	154031	75132.5	0	334060	19537.5	128400	36518.8	50219.9	170101	117176	124685	117168	117228
pos_1278	METHACHOLINE	160.133	0.714517	pos	M+H, 2M+K	C8H17NO2	61.6	-	-0.703476696414379	C07471	HMDB0015654	55-92-5	7.27111e+06	6.97623e+06	7.8018e+06	6.1574e+06	5.41704e+06	5.72029e+06	5.84923e+06	5.18754e+06	4.16184e+06	7.83609e+06	4.35813e+06	6.11839e+06	3.50094e+06	3.21823e+06	2.53454e+06	2.242e+06	7.37939e+06	4.91685e+06	4.91694e+06	4.93394e+06	4.96476e+06
pos_1279	N-Acetyl-L-alanine	132.066	0.714517	pos	M+H, M+K	C5H9NO3	66.5	-	3.2343525628827705	-	HMDB0000766	97-69-8	31856.6	22705.2	35176.7	35634.5	54580.2	80808.4	43045.6	62965.8	87853.4	31905.3	38076.3	16753.3	28987.3	9743.19	42867.3	25904.4	17803.7	38505.8	39911	40982.2	40935
pos_1280	-	277.089	0.669567	pos	-	-	-	-	-	-	-	-	29331.5	33263.4	12317.2	26935.7	41248.4	30731.5	26263	48265.4	58769.8	23256.6	37657.2	8571.6	61957.6	59324.8	34269.3	22106.1	0	31687.6	33710.6	32164	31696.2
pos_1281	-	241.154	0.669567	pos	-	-	-	-	-	-	-	-	71568.1	91995.9	85778.7	112314	87136.4	109679	111101	102647	81304.6	98332	590861	121795	72203.3	132877	61691.6	100168	97356.3	99407.5	98595.3	98607.6	101756
pos_1282	-	126.066	0.7371	pos	-	-	-	-	-	-	-	-	7390.89	7729.54	8112.13	8742.64	6443.23	9172.06	8048.85	8255.35	9161.16	9061.63	110957	9479.97	21670.8	19102.4	21848.8	24213.9	7925.65	14942.8	14984.3	14828.5	14891.4
pos_1283	-	168.065	0.7371	pos	-	-	-	-	-	-	-	-	18038.7	23679.6	22651.4	27092.3	29534.7	26453.9	18684.2	23950.1	26326.3	23915.9	39222	80313.7	14705.8	20745.7	16498.8	13333.6	68478.4	26215.3	25667.7	26344.9	26048.5
pos_1284	Nepsilon-Acetyl-L-lysine	211.105	0.7371	pos	M+H, M+Na	C8H16N2O3	77.8	-	-1.04987384034951	-	-	-	71310.5	84790.5	108038	105528	100044	143284	98497.5	178616	258193	108969	84770.9	107122	95666.1	92818.1	96164.8	74866.7	123719	110834	113126	110325	111189
pos_1285	-	155.107	0.7371	pos	-	-	-	-	-	-	-	-	6508.08	4434.68	4554.98	5209.64	4373.09	5405.78	5563.64	2044.19	3446.87	4660.62	4189.65	4770.58	4802.33	4363.15	6404.85	5994.01	3043.19	5602.78	5440.6	3857.04	5184.65
pos_1286	-	150.077	0.7371	pos	-	-	-	-	-	-	-	-	57656	86237.8	61528.3	64081.3	79591.9	83163.6	67643.6	85800.3	88088.1	62938.7	411475	54534.9	56846.4	58824.2	55656.1	54637.7	51807.6	78102.9	77474.1	77462.1	81235
pos_1287	-	218.139	0.669567	pos	-	-	-	-	-	-	-	-	149529	151914	204924	78639.2	87748.2	76299.8	66407.7	145777	186599	86065.8	82429.9	295943	100764	127689	64696.8	59410	296448	187679	180321	180313	180318
pos_1288	-	144.065	0.669567	pos	-	-	-	-	-	-	-	-	189186	165456	262087	214529	305605	315014	254114	325459	349068	303436	1.33461e+06	281940	237800	255883	221967	190562	255828	274746	274785	277042	283971
pos_1289	1,4-Methylimidazoleacetic acid	141.066	0.669567	pos	M+H, 2M+ACN+Na	C6H8N2O2	67.3	-	-0.912631572285036	-	-	-	245853	237353	176820	143061	174727	115396	117745	133234	120834	104432	1.24472e+06	82422.3	39782.6	36633.1	52537.4	48307.3	72391.2	155931	156350	155669	155470
pos_1290	-	186.087	0.752117	pos	-	-	-	-	-	-	-	-	43194.4	38054.2	37758.3	26199.6	34885.5	44078.6	131983	51570.2	25222	25179.4	21473.2	74699.9	27832.1	63888.6	20825.1	58523.1	42835.3	33236.6	33642	33398.6	33238
pos_1291	Ascorbic Acid	375.053	0.752117	pos	M+H, 2M+Na	C6H8O6	79.8	-	-1.5156863385192298	C00072;C01041	HMDB0000044	50-81-7	25403.1	29408.5	13500.8	47148.3	18546.9	30087	24924.4	20534.8	6247.24	18107.2	677183	64768.1	24723.7	32613.9	28559.1	53178.5	52299	39142	38782.2	39173.3	36725.1
pos_1292	-	304.15	0.752117	pos	-	-	-	-	-	-	-	-	8211.3	6838.91	5162.9	11696.2	7023.71	12669.3	4953.02	7668.48	9339.77	5003.37	29341.9	2657.44	4520.08	7597.36	1971.59	1207.52	7660.32	10165	9539.15	10315.6	9964.26
pos_1293	-	118.086	0.75985	pos	-	-	-	-	-	-	-	-	1.61272e+06	2.34523e+06	3.1026e+06	3.31975e+06	2.75391e+06	4.13529e+06	3.0003e+06	5.53748e+06	7.98922e+06	3.77379e+06	2.2016e+06	4.50917e+06	2.36928e+06	4.2384e+06	2.00453e+06	2.00851e+06	4.74698e+06	3.4701e+06	3.44991e+06	3.4525e+06	3.4499e+06
pos_1294	-	196.108	0.75985	pos	-	-	-	-	-	-	-	-	14943.5	14691.7	23588.5	20422.5	14747.8	17492.7	13963.2	12978.7	23824.5	15099.2	12993.4	15321.4	24256	20396.4	26524.8	21463.2	18002.2	20431.1	19958.8	20063.1	20257.2
pos_1295	-	302.121	0.75985	pos	-	-	-	-	-	-	-	-	39465.1	238791	329071	370667	325099	569237	361906	1.04072e+06	1.53699e+06	144175	72078.9	310294	68383.2	68418.7	171984	74479.4	290965	341632	340910	340910	341634
pos_1296	-	247.14	0.75985	pos	-	-	-	-	-	-	-	-	1681.54	7209.42	8007.46	25500.4	15773.6	25915.5	4722.33	18923.9	6215.32	8215.85	7861.29	17214.8	2219.17	15250.2	0	2280.44	15057.6	13523.5	13201.4	13774.3	13191.5
pos_1297	-	143.118	0.767333	pos	-	-	-	-	-	-	-	-	76041.5	394783	47612.5	132323	27106.4	35942.2	26069.8	19828.8	28242.7	33670.1	990289	38445.4	28061.5	17971.2	31796.9	16587	32118.7	72528.8	69758.9	72135.4	72528.4
pos_1298	-	128.034	0.767333	pos	-	-	-	-	-	-	-	-	42225.1	37320.4	45319.1	15079.2	27805.9	17287.8	9657.37	7035.91	4304.35	16061.8	52445.1	6907.55	4204.67	5792.17	2123.87	3684.17	8662.22	18846.4	18205.4	18204	18203.2
pos_1299	-	126.022	0.669567	pos	-	-	-	-	-	-	-	-	618599	598800	681020	465586	504047	440562	616728	539137	613311	760608	1.10505e+06	761588	719705	1.66248e+06	436075	708606	612545	673191	660844	676111	676089
pos_1300	-	666.525	0.632233	pos	-	-	-	-	-	-	-	-	174477	187971	105341	181723	103096	299720	192482	94906.4	50112	145712	35207.1	63379.7	238048	73549.8	275895	264151	181701	157058	133507	143205	140363
pos_1301	-	178.992	0.7823	pos	-	-	-	-	-	-	-	-	41739.6	102676	256741	83747.8	84502.4	132915	78791.5	168963	136363	57779.1	19399.6	178745	127604	329728	34017.8	34655.8	137854	98915.7	103162	101311	101799
pos_1302	Acetylcarnitine	204.123	0.7823	pos	M+H, 2M+H	C9H17NO4	55.3	-	-0.759270740858282	C02571	LMFA07070060	-	2.23241e+07	2.78802e+07	3.29221e+07	2.7385e+07	2.77235e+07	2.67093e+07	2.44561e+07	3.90714e+07	3.20061e+07	2.99165e+07	2.28018e+07	2.70202e+07	2.45045e+07	4.06214e+07	1.87008e+07	2.48754e+07	4.25943e+07	2.79831e+07	2.79912e+07	2.80626e+07	2.81619e+07
pos_1303	-	622.543	0.632233	pos	-	-	-	-	-	-	-	-	118097	160052	44691.2	94035.8	41683.5	177327	117689	44761.8	21734.7	86653.5	78830.2	39740.1	173156	65992.1	160349	117449	133388	113919	113881	114051	99675.5
pos_1304	-	160.06	0.79715	pos	-	-	-	-	-	-	-	-	17618	13243.3	19400.3	4644.35	10847.2	8855.29	8057.79	8385.5	15545.7	16827.8	41962.2	12020.4	14587.3	4741.8	9570.76	3816.46	4882.26	8169.25	8166.89	8169.77	8857.11
pos_1305	Aspartyl-Proline	231.097	0.79715	pos	M+H, M+Na	C9H14N2O5	54.0	-	-0.29948144646316605	-	HMDB0028761	-	948.621	0	0	533.096	6089.23	10611.1	4258.45	24697.2	42762.4	0	219366	14299	35339.9	55722.1	23235.8	17835.3	42928.8	15645.8	15647.3	15472	14831
pos_1306	-	556.138	0.79715	pos	-	-	-	-	-	-	-	-	22999.8	65722.7	19288.5	27784.4	101958	71778.3	67428.2	82899.5	32532.4	79797.4	32309.2	84972.2	42879.8	99262.2	19330.1	29449	98661.9	42327.9	39368.2	40231	39330.6
pos_1307	-	172.06	0.804683	pos	-	-	-	-	-	-	-	-	6148.81	9703.14	16303.6	13080	14898.5	11285.8	15851.8	27055.9	24460.7	15236.2	232481	29492	18999.4	30734	17822.5	19191.9	27026.4	19662.8	20964.9	20963.1	20963.7
pos_1308	-	232.118	0.8122	pos	-	-	-	-	-	-	-	-	396.806	12038.7	21004.8	11967.5	12975.5	25016.6	12983.8	33668.3	17969.7	0	17829.8	11764.7	412.324	0	2386.25	0	23186.1	12547.6	11156.3	12324.7	12010
pos_1309	-	123.055	0.8197	pos	-	-	-	-	-	-	-	-	843806	1.11467e+06	1.61959e+06	1.24703e+06	1.56899e+06	1.4249e+06	1.46438e+06	1.62384e+06	1.47459e+06	1.57975e+06	1.74205e+06	1.11913e+06	925785	1.71672e+06	1.16639e+06	2.64766e+06	996087	1.22843e+06	1.23288e+06	1.22611e+06	1.22611e+06
pos_1310	-	141.041	0.8197	pos	-	-	-	-	-	-	-	-	16769.4	17786.7	28340.6	11885.9	11642.9	13624.1	15147.3	16678.5	7404.79	9653.98	15366.5	25669.2	8275.14	14462.2	6753.68	8354.58	17439.5	14121.4	13859.2	13534.6	13674.2
pos_1311	-	381.15	0.8122	pos	-	-	-	-	-	-	-	-	8585.86	21234.4	71502.8	17355.3	62535.7	40748.6	36631.8	81223.3	77105.3	37039.8	83444.6	17082.3	3791.33	4395.68	10476	849.191	16735.1	26195	25713	26186.3	25147.8
pos_1312	-	169.036	0.8197	pos	-	-	-	-	-	-	-	-	4.09466e+06	4.81477e+06	6.66123e+06	2.7672e+06	2.82964e+06	3.58445e+06	3.8908e+06	4.09594e+06	1.86575e+06	1.93909e+06	2.06289e+06	6.6639e+06	1.69708e+06	3.62172e+06	1.25986e+06	1.68342e+06	4.68192e+06	3.52429e+06	3.44966e+06	3.46912e+06	3.44956e+06
pos_1313	-	98.0241	0.804683	pos	-	-	-	-	-	-	-	-	2921.99	4217.54	8895.38	4398.16	4833.65	2948.01	7282.83	8775.03	4937.46	7552.27	25442.1	3414.42	2751.77	7413.26	2587.74	5724.49	3287.74	5143.06	4393.04	5142.03	5081.69
pos_1314	-	167.037	0.79715	pos	-	-	-	-	-	-	-	-	6538.31	11553.1	16365	5490.06	9509.01	5789.77	8799.41	20748.7	9102.66	16988.6	25425.4	4137.48	0	3834.64	669.098	0	1952.55	10898.6	10489.4	10603.8	10486.6
pos_1315	7-Methylguanine	166.072	0.79715	pos	M+H, M+Na	C6H7N5O	85.0	-	-1.15318563933149	C04153;C02242	HMDB0000897	578-76-7	52693	63965.4	51244.9	42954.2	55717.6	40622.2	45359.4	41040.9	26823.2	61218	1.37408e+06	52859.9	33350.4	30121.2	33033.1	41423.6	47476.1	74920.5	72783.4	75099.1	74425.4
pos_1316	-	498.837	0.632233	pos	-	-	-	-	-	-	-	-	44363.5	49534.8	16439.1	33252.5	22893.2	61984.8	51799.8	17148.7	15782.7	31775.9	9058.83	5751.38	74422.8	23179	55423.3	39174.9	64122	43950.6	43883.2	41976.5	35823.3
pos_1317	-	496.84	0.632233	pos	-	-	-	-	-	-	-	-	164199	154195	143080	190802	156413	210509	185831	132506	101164	162387	71984.5	116604	158900	143510	166366	174056	144298	151075	157628	148217	145876
pos_1318	-	195.069	0.8347	pos	-	-	-	-	-	-	-	-	66104.6	85780	23655.9	43111.5	94299.1	25149.9	21694.7	8700.99	3485.53	8441.86	248.5	273.818	1869.32	0	498.483	348.557	0	24992.7	24724.5	25603.4	23852.5
pos_1319	-	482.832	0.624783	pos	-	-	-	-	-	-	-	-	105389	96042.4	95522.1	105912	86403.4	89701.4	110764	75405	92921.1	97316.9	42018.5	108808	167160	177085	127812	131606	134076	107238	100180	103665	105230
pos_1320	-	403.817	0.624783	pos	-	-	-	-	-	-	-	-	162423	152504	109964	114334	98177.7	160648	166367	98002	116346	146324	73865.5	114148	221838	311563	141558	184525	172133	162851	162866	159764	148420
pos_1321	-	428.7	0.624783	pos	-	-	-	-	-	-	-	-	240583	248230	218148	322567	225404	331101	267708	211339	191705	215863	118683	179424	255113	162942	305178	335535	240291	208245	201222	202684	201188
pos_1322	-	469.106	0.8347	pos	-	-	-	-	-	-	-	-	32219.2	52414.6	19431.6	42310.3	201977	125621	97464.4	266269	62226.5	88934.6	328381	72883	149957	316397	107573	270503	54353.4	90095.4	89793.9	90100.1	88709.9
pos_1323	-	374.735	0.624783	pos	-	-	-	-	-	-	-	-	299560	304291	269432	385264	272225	440193	337987	248852	220390	255216	130940	197210	316720	194518	401837	393684	279746	256607	253337	258768	254562
pos_1324	-	370.741	0.624783	pos	-	-	-	-	-	-	-	-	223803	237266	211924	297605	209547	315656	267147	194709	173898	204395	133457	171692	240647	168067	313642	310726	235204	204399	206980	202692	202581
pos_1325	-	270.798	0.624783	pos	-	-	-	-	-	-	-	-	141762	142568	134443	136659	114985	133971	130607	112938	108689	124242	141224	146763	130114	119631	161112	162342	127826	120421	120806	120089	119806
pos_1326	-	91.0217	0.849667	pos	-	-	-	-	-	-	-	-	318.065	929.928	1787.89	602.756	3458.98	2884.18	2146.52	4295.83	5190.69	1575.01	564.745	1131.77	1438.71	2476.23	561.909	1087.07	256.894	1746.91	1689.06	2041.96	1686.95
pos_1327	-	85.0113	0.849667	pos	-	-	-	-	-	-	-	-	3104.25	13145.4	11575.1	10375	30878.5	21071	26432.5	30804.2	31912.1	6927.8	2164.92	10109	18651.2	29079.6	10672.6	14677.3	7747.51	15618.5	15619	15483.9	15043.6
pos_1328	-	106.049	0.849667	pos	-	-	-	-	-	-	-	-	11778.5	14273.7	37247.5	11142.2	39868.4	59453.4	23369.7	63539.6	115319	28610.2	14887.8	10578.2	16674.3	30091.1	9659.21	9785.94	12522.4	31391.6	31395.5	30873.7	30540.4
pos_1329	-	112.051	0.849667	pos	-	-	-	-	-	-	-	-	40168.8	46719.8	62371.1	32789.2	53416.1	48167	49787.9	69656.3	64416.6	65017.9	199829	40962.9	28139.2	50197.9	28451.7	33980.8	41176.1	52458.5	52065	51662.4	51660.6
pos_1330	THTC	150.058	0.849667	pos	M+H, M+NH4	C5H8O2S	72.1	-	-0.869833540237891	C11074	-	-	1.59368e+06	1.78668e+06	4.70777e+06	1.52089e+06	4.73972e+06	6.68335e+06	3.15913e+06	7.6061e+06	1.29593e+07	3.57747e+06	690811	1.52973e+06	2.18845e+06	3.7385e+06	1.33444e+06	1.29511e+06	1.78141e+06	3.88814e+06	3.80741e+06	3.83652e+06	3.80454e+06
pos_1331	-	174.149	0.849667	pos	-	-	-	-	-	-	-	-	5738.68	5120.31	3812.39	2895.46	2708.54	2400.46	2136.83	2033.48	2082.14	1056.94	24450.7	1171.39	1447.61	0	1150.68	761.447	1351.9	2322.65	2319.01	1804.22	2232.71
pos_1332	-	194.022	0.849667	pos	-	-	-	-	-	-	-	-	16815.4	23285.8	31447	34580.3	63032.6	116326	71577.9	70761.7	110050	31114.7	2304.27	16214.5	57915.2	50160.2	43068.6	39491.7	15832.1	40947.7	41698	41697.8	41355
pos_1333	-	388.11	0.849667	pos	-	-	-	-	-	-	-	-	20967.4	179149	40438.4	12338.2	183008	56009.1	33593.9	215892	14760.2	43120.1	1513.33	44431.7	2769.37	17464.4	5558.81	3270.29	34443.8	59143.6	58122.1	59089.8	56520.3
pos_1335	-	152.054	0.849667	pos	-	-	-	-	-	-	-	-	59357.7	58633.2	185011	61274.3	186944	273962	121708	299760	520736	139337	94310.3	68288.9	98970.9	175925	68580.7	64440.9	76009.5	151898	151929	150586	147980
pos_1336	-	202.119	0.8571	pos	-	-	-	-	-	-	-	-	347870	459556	317550	362649	308301	327665	416713	488726	251703	674745	633007	169131	238132	364312	120266	229447	168642	348326	346567	355318	345171
pos_1337	-	240.109	0.8571	pos	-	-	-	-	-	-	-	-	19970.4	44038.5	42904.1	36416.9	42691.6	39584.6	36914.1	44053.7	28423.6	39660.9	424340	69092.5	29895.3	66688.9	17094.9	26557.5	87603.1	44205.2	41984	42995.4	41964.6
pos_1338	-	294.101	0.8571	pos	-	-	-	-	-	-	-	-	78590.5	196874	685402	100822	631357	535283	296630	1.25942e+06	1.47757e+06	287440	302886	124054	54419.9	113426	71813.7	53405.2	114376	354838	347517	352627	335886
pos_1339	-	138.082	0.864567	pos	-	-	-	-	-	-	-	-	350.83	1889	6240.7	593.944	1634.84	2288.16	2384.56	1257.17	0	645.477	12756.3	0	2024.2	2846.74	933.321	1150.28	684.721	1881.64	1896.21	1918.1	0
pos_1340	-	198.074	0.864567	pos	-	-	-	-	-	-	-	-	23552.6	47399.9	39724.7	22524.6	36281.6	25174	22209.3	46340.3	10340.9	32641.8	275203	13355.9	5297.11	6193.73	6575.78	5121.7	19986.1	31675.6	31171.2	31672.1	29568.9
pos_1341	-	242.982	0.864567	pos	-	-	-	-	-	-	-	-	20414.9	22244.9	25473.8	15863	30934.9	28222	13919.8	22568	3426.6	27133.2	22017.2	21507.8	11844.2	36534.5	8886.86	20566.4	19856.6	15300.9	15617.6	13568.9	15864.9
pos_1342	-	256.048	0.864567	pos	-	-	-	-	-	-	-	-	2743.95	32346.7	13870.3	7008.99	22007.8	10197.6	7280.08	13843.3	1579.08	4011	17387.4	5897.7	3382.87	2130.66	281.261	2515.97	6459.84	8415.97	8520.19	8173.54	7426.25
pos_1343	-	333.086	0.864567	pos	-	-	-	-	-	-	-	-	2736.26	17232.8	40405.3	962.188	26567.9	3617.98	2010.83	4330.73	4589.53	17396.9	0	7011.03	145398	23451.4	117900	17120.6	20529.7	9046.73	8611.51	9030.86	6317.14
pos_1344	-	383.095	0.864567	pos	-	-	-	-	-	-	-	-	4356.78	8415.37	44512.1	9340.45	4169.98	5845.48	6345.64	0	0	6543.4	74892	0	13190.2	10351.3	10780.6	29493.4	0	3768.53	4548.5	4447.97	0
pos_1345	-	324.103	0.864567	pos	-	-	-	-	-	-	-	-	193.575	2811.87	1722.59	15662.2	1959.52	13416.1	16343.9	8549.64	24885.5	3690.64	44130	2331.62	4331.74	259.84	15448.7	3111.03	6086.13	3481.27	3249.59	4635.46	4028.84
pos_1346	-	86.0471	0.871917	pos	-	-	-	-	-	-	-	-	209394	238339	235690	276003	217868	252607	236835	302397	452403	241300	981866	637726	208139	299850	219431	219563	609057	292531	302294	305134	298767
pos_1347	-	271.14	0.864567	pos	-	-	-	-	-	-	-	-	101984	177127	162465	120446	199912	234141	147039	397117	290115	224106	451731	120129	97246.2	188011	82544	86648.9	70317.2	176493	178345	177067	176496
pos_1348	-	132.102	0.871917	pos	-	-	-	-	-	-	-	-	5.05203e+06	9.58229e+06	8.5993e+06	1.4428e+07	8.85256e+06	1.48548e+07	1.02365e+07	1.95063e+07	3.26987e+07	1.07579e+07	9.27127e+06	2.16153e+07	7.50333e+06	1.81811e+07	5.68976e+06	7.31281e+06	2.22182e+07	1.30126e+07	1.28668e+07	1.29602e+07	1.3012e+07
pos_1349	-	140.034	0.871917	pos	-	-	-	-	-	-	-	-	72870	56044.7	46122.6	30603.9	47970.8	27107.4	26587.9	20075.9	9110.74	40914.9	116180	8306.42	9773.15	12661.7	8813.92	7349.4	11049.7	34577.1	33029.4	36155.4	34195.5
pos_1350	-	159.065	0.871917	pos	-	-	-	-	-	-	-	-	38715.2	48172.7	45209.6	16682.1	25953.8	23406.5	18485.8	32888.9	24333.5	25371.6	62606.3	32002	21584.6	21156.4	17001.2	12933.7	34115.7	32798	32795.9	32797.9	34163.8
pos_1351	-	184.059	0.871917	pos	-	-	-	-	-	-	-	-	76788.3	134212	56440.7	112713	143684	67869.9	98550.9	96751.8	27578.5	148545	4.11539e+06	302803	33575.2	44804.9	20460.9	42786.9	171102	187833	194069	195272	195265
pos_1352	-	231.097	0.871917	pos	-	-	-	-	-	-	-	-	0	0	0	0	1529.6	0	0	0	0	0	26846	0	0	0	0	0	2401.56	754.361	0	914.544	0
pos_1353	-	257.113	0.871917	pos	-	-	-	-	-	-	-	-	7570.11	22092.6	21441.4	17078.1	19325.1	35316.9	17707	31843.5	19174.4	27434.2	499417	48885.5	14155.9	10603.5	10923.8	10446.2	49654.5	27592.8	26904.5	28832.8	28772.1
pos_1354	-	266.009	0.871917	pos	-	-	-	-	-	-	-	-	28679.3	132016	779890	19061.6	159832	25664.2	7208.18	42106.6	161889	113287	0	204989	201655	178303	222690	5653.08	218846	135815	137915	135044	135045
pos_1355	3-Deoxy-D-glycero-D-galacto-2-nonulosonic acid	291.07	0.871917	pos	M+Na, M+K	C9H16O9	-	88.3	4.72576896495714	-	HMDB0000425	22594-61-2	0	0	0	0	0	0	0	0	0	0	34917.3	0	21167.2	37199.2	18865.6	0	0	2919.21	2320.27	4169.06	2399.78
pos_1356	-	289.15	0.871917	pos	-	-	-	-	-	-	-	-	7222.52	10629.2	15757.7	1883	3166.68	5216.84	3943.67	2155.01	0	1647.77	18589.9	0	0	2033.34	0	0	0	4957.46	4553.68	5039.74	3284.58
pos_1357	-	182.042	0.879267	pos	-	-	-	-	-	-	-	-	1950.39	561.735	0	182.724	339.238	0	0	0	0	0	28414.5	0	0	0	0	0	0	0	202.601	0	27.3036
pos_1358	-	226.045	0.879267	pos	-	-	-	-	-	-	-	-	28765.7	33198.9	65295.7	54971.7	30380.5	72583.9	78943.8	48853.1	63487.9	32694.5	11314.1	30955.1	82274.8	60878.7	84179	84623.2	48166.3	40633.4	41453.2	40679.7	42984.1
pos_1359	-	234.097	0.879267	pos	-	-	-	-	-	-	-	-	0	4560.59	11765.5	1201.33	8623.43	1221.22	6132.51	12888.4	7680.77	763.725	72228.6	11000.7	0	0	404.901	0	10332.4	2785.06	5396.91	5393.16	4988.3
pos_1360	-	218.139	0.879267	pos	-	-	-	-	-	-	-	-	2.57831e+06	3.44994e+06	4.44435e+06	1.05977e+06	1.35915e+06	1.79256e+06	1.24907e+06	2.9105e+06	3.01233e+06	1.35778e+06	1.0225e+06	3.52817e+06	1.44619e+06	2.15294e+06	924567	760132	3.73435e+06	2.4629e+06	2.46314e+06	2.48654e+06	2.47926e+06
pos_1361	-	175.048	0.886733	pos	-	-	-	-	-	-	-	-	337516	230888	171186	355757	167604	259768	468756	88635	59183.2	291301	138426	207130	113759	22377.5	51009.9	64102.7	106769	194674	195857	191366	185521
pos_1362	-	212.053	0.879267	pos	-	-	-	-	-	-	-	-	27276.3	21511.7	45969.3	26344.2	51052.2	50942.8	40129.1	152365	151112	59671.7	292086	90666.6	51166.5	88159.7	30462.9	41707.4	71090	64153.9	64137.7	64144	60637.6
pos_1363	-	252.073	0.871917	pos	-	-	-	-	-	-	-	-	8052.25	3687.09	3620.18	0	6327.37	0	2940.49	1725.54	0	18163.8	75503.5	0	0	0	459.38	0	0	6394.49	6121.03	6340.16	6115.93
pos_1364	-	245.15	0.871917	pos	-	-	-	-	-	-	-	-	4117.72	10564.7	8793.59	10792.6	20014.9	24236.8	10168.8	20891.8	35920.1	5943.06	138138	19286.3	23182.2	25788.4	17632.8	13189.8	24756.5	19893.4	19220.7	19209.1	19210.4
pos_1365	-	245.027	0.871917	pos	-	-	-	-	-	-	-	-	253.48	5580.58	80327.5	426.775	3407.52	359.264	99.5392	718.318	558.95	1589.7	53869.5	639.151	9539.19	2109.74	4901.63	150.791	179.087	2435.35	383.129	1770.72	2137.34
pos_1366	-	222.079	0.871917	pos	-	-	-	-	-	-	-	-	9245	32940.3	37151.5	42088.7	21538.7	29157.6	43532.3	42579.4	21450.2	41891.9	920741	139477	11123.8	35118	3865.49	10509.4	93520.1	54906	52855.8	52829	52826.1
pos_1367	-	267.134	0.864567	pos	-	-	-	-	-	-	-	-	222381	325221	234543	180242	486951	523366	166629	444195	474885	243165	155908	86291.7	124667	156476	83756.2	61076.6	22474.2	262038	256952	266428	260593
pos_1368	-	255.095	0.864567	pos	-	-	-	-	-	-	-	-	22373	26851	8065.67	28316.7	16362.7	16256	28798.8	16088.1	6233.51	19610.4	288764	53571.1	4515.84	0	3542.21	5129.35	56817.5	34980.1	34979.1	34973.5	32750.2
pos_1369	-	215.016	0.864567	pos	-	-	-	-	-	-	-	-	968171	1.59207e+06	1.80867e+06	655426	1.58088e+06	1.34615e+06	630344	1.38218e+06	637688	1.36515e+06	2.67355e+06	2.47486e+06	579487	1.94176e+06	314912	970342	1.47878e+06	983539	983720	1.00635e+06	992538
pos_1370	-	221.092	1.03008	pos	-	-	-	-	-	-	-	-	37499.6	50783.3	115995	80982.2	41833.8	73042.6	61389.7	58650	65636.1	63773.5	164666	71605.6	102195	62770.7	94810.6	70913.8	86992	59895.4	61521.8	61674.8	62914
pos_1371	-	216.123	0.864567	pos	-	-	-	-	-	-	-	-	32574.2	62301.9	63090	53614.7	71150.3	62468.8	61161.9	134752	116191	71731.9	111492	48051.7	40036.4	59593.7	42064.3	39386.9	50140.6	66449.2	67708.2	68430.7	68658.9
pos_1372	-	201.087	0.864567	pos	-	-	-	-	-	-	-	-	44920.7	70599.5	50070.1	59396.4	58205.7	56763	47128.1	102419	79002.1	71196.3	800535	125369	27278.5	64459.9	21855.8	28235.5	115361	83863.4	82784.5	83870.5	81628.4
pos_1373	-	138.049	0.864567	pos	-	-	-	-	-	-	-	-	0	0	0	0	0	0	0	0	0	0	88600.1	0	0	8359.34	0	0	0	639.434	688.561	587.739	579.551
pos_1374	-	174.124	0.864567	pos	-	-	-	-	-	-	-	-	279420	230979	139464	165499	120021	103916	131391	98749.4	57082.2	274018	2.34922e+06	108650	133528	147880	187510	208369	99518.8	183360	181211	184920	184397
pos_1375	-	129.018	0.864567	pos	-	-	-	-	-	-	-	-	6514.51	5387.56	6256.78	3247.18	8629.89	6168.28	5114.67	7200.92	743.624	8311.3	50876.8	7541.75	6107.44	7121.9	5076.71	6966.17	6028.79	4405.65	4692.14	5490.67	4418.81
pos_1376	-	124.048	0.864567	pos	-	-	-	-	-	-	-	-	41419	67571.3	154452	55342.1	69491.2	77670.8	76535.9	116371	126164	53686.5	36060.4	90987.8	68659.3	140436	57542.2	60555.6	88559.1	76982.7	76674.9	76626.9	77424.5
pos_1377	-	365.174	0.8571	pos	-	-	-	-	-	-	-	-	41829.7	70233.8	61962.8	53857.4	60141.2	100858	33611.9	152901	105737	45955.2	340778	18117	35210.5	97058.2	19101.9	35777.8	78660.7	65032.7	63929.2	69266	63912.6
pos_1378	-	196.108	0.8571	pos	-	-	-	-	-	-	-	-	6878.02	6967.86	8276.66	4679.36	7950.06	5526.96	3716.09	3912.46	0	5369.96	9480.97	4083.75	7765.21	4560.51	8960.01	5345.31	5113.26	4860.15	5782.67	5556.05	5311.26
pos_1379	-	222.08	1.20307	pos	-	-	-	-	-	-	-	-	4647.34	12674.1	5677.59	14933.8	4533.34	5117.52	18693.8	4463.14	1644.14	13070.3	716667	42932.4	3609.94	3307	4784.86	5377.06	30774	12855.8	15510.5	12873.5	12842
pos_1380	-	105.056	0.849667	pos	-	-	-	-	-	-	-	-	11414.7	11154.6	37406.3	10277.3	38522	56622.5	23515.2	59517.4	110574	28321.7	4417.47	10314.3	16303.9	29673.4	9430.58	8851.68	12668.6	30092.3	30398.1	29812.6	29810.9
pos_1381	-	105.001	0.849667	pos	-	-	-	-	-	-	-	-	7927.76	9620.67	14898.4	7714.15	19572.3	22398	16025.1	24492.3	37236.4	13011.1	6397.15	6947.49	14810.2	16035.9	10076.4	7983.72	7570.32	13834.3	13610	14542.5	13913.9
pos_1382	-	203.971	1.2181	pos	-	-	-	-	-	-	-	-	121069	147851	159420	236213	144137	165012	116129	177252	225399	118574	240626	293697	128263	137951	114294	155975	358227	247931	248487	247025	256011
pos_1383	-	217.003	1.2181	pos	-	-	-	-	-	-	-	-	5557.35	12126.8	13277.3	28530.8	10346.6	12446.3	6139.25	15138	20863.6	6728.48	114193	101339	5813.89	8395.8	5255.85	8111.02	122276	29886.7	29219.1	29221.3	31401.1
pos_1384	-	224.112	0.624783	pos	-	-	-	-	-	-	-	-	7918.74	11286.5	30902.9	14526.7	50600.7	17836.3	13111.3	16860.9	13478	13286.9	6349.74	6367.81	4964.73	5414.33	5297.52	5367.78	9750.77	11409.8	11406.9	10844.1	9292.34
pos_1385	-	558.64	0.617333	pos	-	-	-	-	-	-	-	-	110477	152367	88116.2	140886	67170.4	193346	165035	82758.8	52612	93527.9	26985.9	63149.6	119984	101044	212091	151391	88221.4	88517.7	88618.9	88533.9	91953.2
pos_1386	-	522.735	0.617333	pos	-	-	-	-	-	-	-	-	80912.1	91127	72245.5	89051	81134.9	103245	102379	59631.7	57301.4	64611.5	41595	77615.3	99848.1	101220	100250	113332	74958.1	72934.3	74470.2	73077.3	72225.3
pos_1387	-	520.739	0.617333	pos	-	-	-	-	-	-	-	-	214478	235428	198818	249132	196887	278559	258468	189783	167899	206571	64765	191640	249846	301021	260303	299238	193358	189385	189986	183353	189961
pos_1388	-	440.725	0.617333	pos	-	-	-	-	-	-	-	-	176170	210448	144858	212545	129670	251570	229475	137030	101377	153432	68021.7	118331	180193	151624	261989	200312	143045	128356	130158	128355	132007
pos_1389	-	438.729	0.617333	pos	-	-	-	-	-	-	-	-	130408	153328	106143	125599	86427.9	166116	139068	80794.4	62798.5	103098	64758.3	95743.1	129063	112668	180354	139226	109012	99865.9	99843.6	89507.2	99264.3
pos_1390	Glycerophosphocholine	280.092	0.617333	pos	M+Na, M+K	C8H20NO6P	-	69.8	-0.260175232742192	C00670	HMDB0000086	28319-77-9	450616	274093	490401	697693	632134	1.05933e+06	1.05908e+06	950510	711988	831246	829756	513586	719650	873130	1.48378e+06	987328	408354	581648	577693	580658	581651
pos_1391	-	710.678	0.609883	pos	-	-	-	-	-	-	-	-	144446	124874	106192	156934	113231	140545	138262	109774	94927.3	117888	67565.6	106261	156723	109971	191354	178020	131970	113008	107517	111912	110629
pos_1392	-	704.644	0.609883	pos	-	-	-	-	-	-	-	-	135019	179540	148664	201895	148498	193512	187335	138189	77179.5	126889	71163.7	119787	174894	128778	228583	222752	136306	119255	119293	119396	108829
pos_1393	-	313.274	1.3086	pos	-	-	-	-	-	-	-	-	422654	366756	373983	387507	369350	371213	380096	380859	389834	420919	333433	376717	384195	369490	406585	410156	349269	355570	347305	351190	345733
pos_1394	-	584.732	0.609883	pos	-	-	-	-	-	-	-	-	187937	177263	154006	208481	150079	185945	197691	147498	118364	153632	89609.6	159359	220389	199470	256065	223027	175100	158314	151576	154269	152324
pos_1395	-	184.06	1.32367	pos	-	-	-	-	-	-	-	-	106125	175857	76584	126566	178843	96607.1	121555	117427	55824.4	176147	711569	93802.8	41641.5	53790.2	27983.9	34462.1	76858.4	106180	108840	108833	108839
pos_1396	-	642.691	0.609883	pos	-	-	-	-	-	-	-	-	136982	155448	132402	174879	130076	146131	129829	105922	99252.7	93636.7	63875.2	125219	155189	134905	179161	189765	134365	115331	118649	115329	115321
pos_1397	-	526.774	0.609883	pos	-	-	-	-	-	-	-	-	480134	413134	394694	540517	407494	484296	449352	356448	332154	390427	198698	422400	512124	404908	633399	573043	419111	386330	382544	379224	387727
pos_1398	-	209.092	1.3689	pos	-	-	-	-	-	-	-	-	99093.6	224545	320932	263694	139161	227447	186403	291721	358803	224645	87779.2	187674	202082	523307	225014	388410	266563	234234	238578	240898	241789
pos_1399	-	81.0341	1.3689	pos	-	-	-	-	-	-	-	-	253711	222987	277268	242637	241633	246090	251594	247669	278305	281443	293143	259904	263993	261074	282731	255524	248419	235013	237267	241593	235070
pos_1400	-	574.703	0.609883	pos	-	-	-	-	-	-	-	-	144116	157232	111840	174305	129061	181838	165948	110323	73518.9	108063	15276.2	100068	170967	140848	173632	191719	119019	106394	107090	105491	103085
pos_1401	-	530.768	0.609883	pos	-	-	-	-	-	-	-	-	272963	237409	213451	246264	206849	229751	229386	189757	166537	224048	147881	225929	270555	229545	304892	285418	239157	221018	219277	219269	224411
pos_1402	-	664.746	0.6024	pos	-	-	-	-	-	-	-	-	585980	435586	424090	608755	451928	485617	494156	348919	358085	434660	165901	429751	597259	407343	759743	638840	469878	431070	426454	417059	431108
pos_1403	-	474.76	0.609883	pos	-	-	-	-	-	-	-	-	64497.1	51633.3	45046.2	41484.3	40472.1	47717.9	48706	42020.9	23269.6	50080.3	50298.8	53850.8	61519.5	62894.9	59978.1	70778.6	55712.9	54030.7	53775.5	49324	52374.2
pos_1404	-	310.128	1.41402	pos	-	-	-	-	-	-	-	-	102062	756679	1.70435e+06	634738	930362	870657	793877	2.22146e+06	1.82504e+06	252920	501460	646050	268731	471312	370576	227216	648656	691749	714940	714990	707291
pos_1405	-	121.084	1.41402	pos	-	-	-	-	-	-	-	-	1.15793e+06	1.39574e+06	1.84855e+06	1.37583e+06	1.1409e+06	1.44941e+06	1.34094e+06	2.02343e+06	2.23237e+06	1.41007e+06	850133	1.95475e+06	1.40698e+06	2.60946e+06	998721	1.12734e+06	1.98534e+06	1.39289e+06	1.42939e+06	1.44589e+06	1.44591e+06
pos_1406	-	654.717	0.6024	pos	-	-	-	-	-	-	-	-	629289	565788	530712	795855	552517	741611	683292	479019	480781	481771	160975	502202	770211	562542	936023	824313	636483	524205	527659	528684	539390
pos_1407	-	596.758	0.6024	pos	-	-	-	-	-	-	-	-	613866	485949	446952	625383	450132	565514	516829	409159	432096	489191	210798	472119	640506	469947	818067	718807	523804	473388	465798	468297	472830
pos_1408	-	160.076	1.44412	pos	-	-	-	-	-	-	-	-	2.92445e+06	858694	5.01051e+06	154307	779123	2.09537e+06	2.02634e+06	3.07955e+06	869531	249104	2.236e+06	2.09596e+06	809995	5.17312e+06	377272	661787	2.0344e+06	1.73418e+06	1.79418e+06	1.79208e+06	1.77986e+06
pos_1409	-	538.8	0.6024	pos	-	-	-	-	-	-	-	-	1.08594e+06	788620	819394	1.09746e+06	852803	859503	911999	686395	780996	813110	329629	839409	1.14372e+06	867100	1.37584e+06	1.23588e+06	882208	844058	836770	829477	829645
pos_1410	-	402.825	0.6024	pos	-	-	-	-	-	-	-	-	765773	700418	675761	875550	695729	808194	777713	624333	589964	670122	351325	621586	797321	666706	1.01246e+06	944250	677949	626945	624604	617952	632481
pos_1411	-	312.858	0.6024	pos	-	-	-	-	-	-	-	-	72667.9	66782.6	63533.8	39607	82010.3	36977.2	29713	71622.4	27911	120572	254443	97699.8	41342.2	90655.5	41589.8	57409.9	70018.1	76426.5	74321.7	74931	75693.6
pos_1412	-	188.128	1.47422	pos	-	-	-	-	-	-	-	-	35226	33234.2	33523.5	37703.9	34437.7	39701.6	38626.6	39535.9	42196	34309.2	895305	45433.8	35748.1	34185.6	35819.1	37381.1	41026.9	52060.1	52057.1	52057.6	50950.5
pos_1413	-	284.91	0.6024	pos	-	-	-	-	-	-	-	-	208843	153037	155593	196355	172671	170013	173368	146102	165192	175066	92008.2	168585	203961	173526	237005	217070	177973	168729	161475	168744	167483
pos_1414	-	255.978	0.6024	pos	-	-	-	-	-	-	-	-	54007	35836.5	48188.4	45758.9	55488.9	56687.6	53773.6	61357.9	69421.7	56072.2	27441.3	59059.6	63389.8	74262.6	60732.6	47673.2	67380.5	54659.5	52284.2	52267.6	52279.3
pos_1415	-	237.973	0.6024	pos	-	-	-	-	-	-	-	-	17980.8	24661.9	22919	30534.4	20004.9	35418.3	27214	32117.7	43909.4	27923.3	15079.6	38007.8	41069.4	82242	24896.6	33533.6	43143	35093.6	34316.7	34919.9	35114.6
pos_1416	-	184.133	1.51187	pos	-	-	-	-	-	-	-	-	100228	105773	114276	102888	98604.8	104778	109442	112108	100409	113689	80203.5	72639.7	102775	97834.3	97555.6	92681.8	76635	90590.5	89880.7	87162.4	89162.7
pos_1417	-	944.727	0.59495	pos	-	-	-	-	-	-	-	-	228693	76459.5	80097.8	139727	148386	98648	116250	63636.9	146548	138651	25939.4	134216	208166	71691.7	277397	186257	112297	144795	139104	132129	145601
pos_1418	-	924.67	0.59495	pos	-	-	-	-	-	-	-	-	211911	148652	112857	195060	121419	104012	118550	103391	118498	94220.5	55530.8	126650	193908	118679	250694	238504	134569	137697	146163	117796	134905
pos_1419	-	868.708	0.59495	pos	-	-	-	-	-	-	-	-	518732	316036	314127	479104	351176	338352	364551	244332	281261	302702	96747.8	343080	509674	294601	687468	537962	353965	359484	354808	358220	346652
pos_1420	-	302.16	1.56463	pos	-	-	-	-	-	-	-	-	17186.3	31431.4	8920.14	12651.3	10064.1	14449.4	7559.1	1393.87	2501.67	3998.37	118155	10880.6	0	0	0	0	18389.3	9785.02	10003.4	10317.4	10117
pos_1421	-	810.749	0.59495	pos	-	-	-	-	-	-	-	-	551137	297942	324226	390354	360573	295391	372496	217442	349489	383915	150567	397368	509879	259678	655259	544488	359038	382094	396351	373338	358267
pos_1422	-	211.988	1.5948	pos	-	-	-	-	-	-	-	-	0	7034.14	55086.6	0	7591.15	0	0	0	7135.51	1275.13	0	13211.6	31280.5	4715.38	24786.3	0	23080.1	8019.55	8767.37	9162.54	9278.93
pos_1423	-	257.009	1.5948	pos	-	-	-	-	-	-	-	-	0	93815.2	598600	18244.9	112792	9999.18	0	0	116856	44970.7	287.316	155348	334936	97836.9	261982	0	235000	107356	115031	118553	118500
pos_1424	-	856.682	0.59495	pos	-	-	-	-	-	-	-	-	308776	214701	194287	256044	214778	184758	209259	167900	153656	210581	112427	214958	279334	150846	374884	348918	223657	200385	200359	203346	220445
pos_1425	-	188.092	1.60988	pos	-	-	-	-	-	-	-	-	49667.3	49148.1	41321.4	69394.1	41646.7	43357.3	53465.4	54379.3	42580.6	70642	5.36608e+06	268123	32789.8	37916.2	32914.1	40129	234992	204578	233495	233044	233112
pos_1426	-	278.991	1.60988	pos	-	-	-	-	-	-	-	-	0	44490.7	275146	10120.6	48839.2	6642.47	0	0	63732.6	20862.8	0	80788.7	142546	34487.3	99826.4	0	96247.2	50019	51980.9	52889.8	51516.9
pos_1427	-	259.006	1.60235	pos	-	-	-	-	-	-	-	-	309.773	59436.7	386526	7933.77	67233.4	5523.72	0	302.425	75179.7	28765.5	5519.31	108042	208793	58164.8	154182	271.665	147780	67871.9	69905.2	71628	71606.3
pos_1428	-	180.088	1.63248	pos	-	-	-	-	-	-	-	-	3521.65	5604.68	6665.42	5933.39	2978.05	5430.73	8286.07	5059.55	906.761	8639.72	150224	4305.97	2018.65	4818.17	3350.42	3551.72	5568.77	5891.69	6581.07	5990.89	5896.23
pos_1429	-	172.097	1.64753	pos	-	-	-	-	-	-	-	-	353363	373785	346146	397599	387724	396292	469915	483059	365659	469439	4.6285e+06	436870	503396	382772	397358	452872	407000	499162	526529	536916	536714
pos_1430	-	132.987	0.59495	pos	-	-	-	-	-	-	-	-	51366.2	48418.3	69289.3	63179.4	71033.5	97586.8	58538.6	78391.8	80116.8	79783.8	19977.5	31636.6	42182.6	76557.5	25078	17887.9	53789.1	57770.7	57863.2	59065.5	60200.7
pos_1431	-	174.05	0.59495	pos	-	-	-	-	-	-	-	-	41439.7	34200.2	23486.5	37958.1	43443.5	43491.9	24348.8	25608.7	25495.7	25377.6	13777.1	11455.2	29544.2	23880.5	18466.1	20515.2	23959	35257.2	35887.3	35282.3	37937.1
pos_1432	-	760.822	0.59495	pos	-	-	-	-	-	-	-	-	303214	107766	120016	145799	172030	99217.6	144910	99700.9	205916	176048	59743.3	185065	256161	126724	289137	213500	191288	203226	204846	193536	179296
pos_1433	-	750.794	0.59495	pos	-	-	-	-	-	-	-	-	389729	182186	186319	266837	242085	202786	224560	159039	225151	237806	77916.7	243871	336133	164195	470224	346889	210795	241286	241945	224719	234961
pos_1434	-	707.769	0.59495	pos	-	-	-	-	-	-	-	-	23967.1	2876.41	0	11965.9	10259	2603.16	3827.03	6060.8	10362.4	0	0	6180.98	24583.6	1.59521	34457.9	19884.6	0	6893.55	5234.37	0	7119.18
pos_1435	-	708.769	0.59495	pos	-	-	-	-	-	-	-	-	21981.7	6587.72	3282.31	29216.9	28155.5	12960.5	8842.54	3496.41	8891.93	10724.7	4269.18	11120.8	36555.3	1309.07	49277.1	21310.1	19995.4	24464.1	24360	22396.5	22400.8
pos_1436	-	177.044	0.59495	pos	-	-	-	-	-	-	-	-	470.509	0	422.749	0	932.982	549.071	0	1380.11	227.742	863.75	0	1053.02	422.862	7666.52	0	668.104	919.793	476.066	547.076	431.01	397.466
pos_1437	-	287.996	0.59495	pos	-	-	-	-	-	-	-	-	22245.5	48516.3	35741.2	92560.3	44262.2	90376.1	50994.5	105312	196294	59005.1	26851.2	94254.9	62547.3	97767.2	52147.2	55353.5	142766	89288.1	90263.4	92288.6	95167.4
pos_1438	-	626.845	0.59495	pos	-	-	-	-	-	-	-	-	123398	75760.4	76008.7	103116	111604	82587.5	93142	87284.2	151509	108271	35370.9	118513	138677	108127	157101	142657	147482	118810	113984	118813	114685
pos_1439	-	624.848	0.59495	pos	-	-	-	-	-	-	-	-	536344	264445	272278	379209	362079	263239	330155	235761	392514	369412	157233	365605	388684	321618	553968	407886	364030	386379	388464	357679	374183
pos_1440	-	279.134	1.7151	pos	-	-	-	-	-	-	-	-	12739.6	16761	21570	27991.1	36177.8	60951	42709.3	60083.9	73975.1	23385.8	336774	51433.1	78147.5	81638.7	74763.3	56568.3	66122.1	48786.2	49548.8	52947	48810.1
pos_1441	-	491.959	0.59495	pos	-	-	-	-	-	-	-	-	37693.1	47003.7	77620.5	78378.6	84716.3	100444	61138.4	137759	200841	79877.1	16698.6	111667	81012.4	148105	59897.3	58869.8	139028	111725	110750	108297	111718
pos_1442	-	362.926	0.59495	pos	-	-	-	-	-	-	-	-	485513	261857	290388	351969	352922	256133	325560	258451	359840	368968	240974	356767	386131	313297	504166	431624	356802	365187	361451	356003	356010
pos_1443	-	209.092	1.73763	pos	-	-	-	-	-	-	-	-	120237	307744	440072	358176	179294	314861	243908	406925	517446	296404	201639	222565	243033	651954	276723	476408	330488	310053	311956	317374	309883
pos_1444	-	212.09	1.74512	pos	-	-	-	-	-	-	-	-	34364	64130.9	29440.4	51756.9	35230.6	47596.6	31170.1	37658.8	22435.7	27571.8	766563	38402.9	18554.3	21791.1	11989.1	13993.9	23056	46441.5	50992.2	51434.5	51451.7
pos_1445	-	248.095	1.74512	pos	-	-	-	-	-	-	-	-	9117.15	26818.4	19404.5	37716.5	8901.76	11229.9	30528.6	22588.7	27.8531	43386	715131	42230.1	6843.98	9747.99	1107.12	5788.52	26904.9	27621.4	31642.6	32062.2	30792.6
pos_1446	N-(1-Deoxy-1-fructosyl)phenylalanine	310.129	1.75262	pos	M+H-H2O, M+H	C15H21NO7	-	71.7	-0.0173963910658346	-	HMDB0037846	87251-83-0	187878	1.07444e+06	2.65934e+06	914090	1.27331e+06	1.34332e+06	1.15353e+06	2.97896e+06	2.48627e+06	413045	789137	919385	460799	778132	598681	387088	947650	948509	958840	967117	948719
pos_1447	-	121.084	1.74512	pos	-	-	-	-	-	-	-	-	1.75198e+06	2.0225e+06	2.91688e+06	1.94687e+06	1.7232e+06	2.11215e+06	1.97458e+06	3.12326e+06	3.35296e+06	2.08692e+06	1.16511e+06	2.60071e+06	1.77376e+06	3.32975e+06	1.36775e+06	1.4221e+06	2.5555e+06	1.98966e+06	2.00247e+06	1.99547e+06	1.9897e+06
pos_1448	-	298.025	0.59495	pos	-	-	-	-	-	-	-	-	72474.1	107688	94264.3	211578	124080	207654	123136	282740	549675	153423	74018.7	253722	166806	258079	142242	147582	383229	243269	243260	247318	256033
pos_1449	-	294.939	0.59495	pos	-	-	-	-	-	-	-	-	155580	94184.3	103404	105459	112604	96844.5	105098	87330	113928	112444	84606.8	122140	131976	114833	160224	134431	116814	116462	116587	116232	111793
pos_1450	-	93.0703	1.775	pos	-	-	-	-	-	-	-	-	158773	157791	194455	155179	155119	171931	164370	205513	220986	175946	130719	182173	144827	221362	131072	130621	171545	158022	158495	161991	156974
pos_1451	-	104.05	1.78237	pos	-	-	-	-	-	-	-	-	14406.8	12734.7	10861.2	13783.5	12786.7	13206.2	14389.2	13578.1	13720.9	16823.5	16711.2	11672.9	11534.7	11858.3	12993.7	11973.4	12411.5	13051.8	12814.2	13070.2	12328.5
pos_1452	-	144.081	1.78237	pos	-	-	-	-	-	-	-	-	24208.7	24653.4	34871.2	24673	22134.9	27142.9	26203.6	33441.8	36204.8	27248.6	16077.9	31994.5	24368.7	38033.4	20962.9	20134	31118.7	24365.2	24170.7	25354.3	24168.3
pos_1453	-	297.145	1.78237	pos	-	-	-	-	-	-	-	-	175654	213213	233276	110045	395622	470623	164114	667665	554194	231260	95751.2	0	339584	739281	220164	108055	0	269991	273455	280217	270061
pos_1454	-	120.081	1.775	pos	-	-	-	-	-	-	-	-	2.08237e+07	2.40471e+07	3.49986e+07	2.31344e+07	2.06256e+07	2.52678e+07	2.36919e+07	3.74503e+07	4.00795e+07	2.50268e+07	1.31161e+07	3.07591e+07	2.09323e+07	3.94459e+07	1.6396e+07	1.67947e+07	3.02425e+07	2.37772e+07	2.38342e+07	2.38344e+07	2.37211e+07
pos_1455	-	289.993	0.59495	pos	-	-	-	-	-	-	-	-	5981.07	22830.2	14603.9	42934.7	20963.2	41131.4	20659	51560.9	79941.1	25708.6	5381.1	36795.5	24882.6	44875.9	21714.1	22126.1	57889.7	32736.7	36024.9	37168.2	37109.8
pos_1456	-	259.064	0.59495	pos	-	-	-	-	-	-	-	-	1681.2	0	3404.85	875.273	3159.32	1846.24	3435.08	5815.17	7642.79	2141.28	7168.43	2875.33	2072.32	10627.4	3209.49	5384.82	4364.08	3152.96	2504.95	2621.8	2511.12
pos_1457	-	268.962	0.59495	pos	-	-	-	-	-	-	-	-	21198.8	29823.8	43175	45184.5	34880.6	65298.8	32373	58225.3	69986.4	43979.7	2515.4	39957.4	32007.6	65707	17841.9	15398.4	57629.6	46379.4	46331.4	46334.6	50809
pos_1458	-	166.916	0.59495	pos	-	-	-	-	-	-	-	-	10059.1	14238.7	12750.7	8204.6	13784.6	9865.33	9094.56	10994.3	8837.78	14011.6	17285.2	8946.82	9342.46	13348.6	12821.4	12914.5	11339.8	11536.6	11382	10897.5	11801.6
pos_1459	-	162.05	0.59495	pos	-	-	-	-	-	-	-	-	219924	378748	342514	678151	402537	756646	442853	980050	1.7294e+06	508673	277407	822867	515466	895950	427801	466109	1.16398e+06	728884	769002	785442	784827
pos_1460	-	614.777	1.8501	pos	-	-	-	-	-	-	-	-	34831.8	78892.4	1.54577e+06	18935.4	29775.9	213785	12513.2	0	0	0	0	0	0	2.84748e+06	0	0	0	267434	271040	271014	259373
pos_1461	-	142.061	1.85767	pos	-	-	-	-	-	-	-	-	41146.1	48596.2	45531.8	42461.4	34353.9	44506.4	41616	32851.4	34347.2	39650.5	139855	53945.2	30263.8	32343.7	34691.5	32568	59040.3	35060.9	37678.9	37730.4	37736.9
pos_1462	-	858.679	0.587467	pos	-	-	-	-	-	-	-	-	352114	258679	250824	353579	246590	298464	279972	186041	194549	256529	64061.8	274438	396821	216577	564988	470182	305317	268131	278043	264958	255262
pos_1463	-	504.629	0.52775	pos	-	-	-	-	-	-	-	-	427566	332460	298489	443917	280854	351020	354926	247917	286629	322988	113139	304346	454703	334744	544987	504727	327679	334508	351239	350333	351226
pos_1464	-	496.84	0.52775	pos	-	-	-	-	-	-	-	-	316171	218506	212754	332761	244011	263854	286492	200995	225904	257083	52180.7	170664	242198	153177	253110	204027	245500	233494	236846	241231	233494
pos_1465	-	490.652	0.52775	pos	-	-	-	-	-	-	-	-	948575	760949	727005	1.12231e+06	700018	898472	874969	614950	648407	771953	201424	602072	1.06225e+06	681313	1.29164e+06	1.13992e+06	754810	745874	759037	766577	766464
pos_1466	-	434.85	0.52775	pos	-	-	-	-	-	-	-	-	22676.8	32091.8	10779.4	33663	19271.5	14672.8	24097.2	20273.4	8524.07	11343.9	130832	12930.5	3971.35	24221.8	5368.84	20237.7	21815.3	25096.9	25041	18946.2	24661.8
pos_1467	-	176.074	1.9182	pos	-	-	-	-	-	-	-	-	128925	161567	118969	161002	161513	161125	233270	180126	168292	150675	183130	138164	215733	192928	152942	123843	133096	135155	135150	135086	132656
pos_1468	-	155.013	1.9182	pos	-	-	-	-	-	-	-	-	3049.18	2884.6	408.915	964.788	1034.24	1556.91	606.213	2668.46	813.173	1290.99	85402.2	6170.17	0	156.495	326.166	140.359	5962.91	7078.98	7089.14	6347.35	6916.46
pos_1469	-	329.102	1.91063	pos	-	-	-	-	-	-	-	-	0	0	0	0	0	0	0	0	0	0	345757	0	0	0	0	0	0	0	0	344.556	270.436
pos_1470	-	195.113	1.92575	pos	-	-	-	-	-	-	-	-	87867.2	161965	86911.6	105492	85229.9	101550	86172.4	90228.5	105430	92307.7	63035	88039.7	80012.8	72562.4	77132.2	70972.3	77661.6	80165.4	79570	77012.6	79705.9
pos_1471	-	370.741	0.52775	pos	-	-	-	-	-	-	-	-	496076	395595	378470	541438	353382	449112	441706	322198	367035	409431	147459	312973	496112	354978	589233	533634	413187	395299	395321	397669	399914
pos_1472	-	378.925	0.52775	pos	-	-	-	-	-	-	-	-	126918	79744.1	89531.4	110194	69586.3	93137.8	112984	82240.2	85224.2	116976	54802.6	76022.6	95060.6	88624.4	88851.7	79290.3	101088	101036	101036	101345	104589
pos_1473	-	360.138	0.52775	pos	-	-	-	-	-	-	-	-	31575.6	29309.7	119854	55866.1	71119.8	51970.6	64223.6	143407	160143	45788.6	0	35033	1820.17	0	37870.5	10030.1	40891.2	56701.3	56548.8	56869.5	59769.9
pos_1474	-	334.906	0.52775	pos	-	-	-	-	-	-	-	-	0	5754.53	1850.6	4693.84	3249.19	0	0	0	0	1843.31	161154	4760.21	0	4349.42	0	2314.52	3547.45	3128.35	3972.62	3586.88	3208.96
pos_1475	-	349.14	1.94088	pos	-	-	-	-	-	-	-	-	6298.27	136781	355571	110965	110185	133840	111603	130142	160632	48188.7	24627	101446	70739	28500.2	96236.9	14306	105426	119365	123234	119760	119362
pos_1476	-	188.091	1.94843	pos	-	-	-	-	-	-	-	-	66836.2	45836.6	39624	65218.4	32240.5	32574.4	44009.7	48934.1	30408.3	58671.7	7.81412e+06	300421	19994	22694.7	19661	25747.8	231475	227269	235518	233117	236888
pos_1477	-	320.967	0.52775	pos	-	-	-	-	-	-	-	-	257801	156169	187019	256162	208620	231024	248777	197213	203501	253507	96002.6	136761	157132	99779.4	172904	125876	194205	198134	200726	209168	202858
pos_1478	-	158.027	1.97108	pos	-	-	-	-	-	-	-	-	180659	157476	385881	49372.6	178038	78451.6	48442.8	48699.8	121038	142254	25908.8	82130.6	149430	53694.2	103891	8656.12	82998.7	108554	111472	105962	107641
pos_1479	-	259.006	1.97108	pos	-	-	-	-	-	-	-	-	1685.35	85313.2	577911	15213.3	96472.3	12670.9	0	132.768	108883	46324.9	1001.13	141528	261014	74725.8	207023	579.972	186134	89085.4	90207.5	89340	90205.2
pos_1480	-	320.929	0.52775	pos	-	-	-	-	-	-	-	-	81210.8	121660	64544.7	140383	93095.4	87445.7	93665.8	86033.5	49182.8	73414	339574	56614.1	54145.8	90498.3	52499.1	98569.3	99235.4	106339	107799	99109.2	107755
pos_1481	-	213.985	1.97862	pos	-	-	-	-	-	-	-	-	291.033	13521.6	73302.3	1115.17	10075.3	1459.49	0	0	10181.3	2905.22	0	16324.5	34647.2	7626.95	28717.2	1065.53	24730.5	9776.45	9942.17	9803.57	10837.7
pos_1482	-	211.987	1.97862	pos	-	-	-	-	-	-	-	-	0	17596.1	107144	1544.95	20184.6	317.955	0	0	23577.8	6516.04	0	25588.3	52388.5	15170.4	40249.7	0	36503.8	16896.2	17532.9	16794.9	17012.2
pos_1483	-	132.081	2.0012	pos	-	-	-	-	-	-	-	-	125359	177274	423021	313902	148155	316502	289024	240734	318736	211958	132569	381040	356550	434561	264704	191831	421872	223647	230148	230115	228570
pos_1484	-	318.932	0.52775	pos	-	-	-	-	-	-	-	-	88646.2	133562	72198.8	157725	109322	87545	111261	96664.2	58251.8	81407.7	396586	62924.5	77460.5	107319	53017.6	118972	113095	119019	118477	118454	120998
pos_1485	-	309.129	0.52775	pos	-	-	-	-	-	-	-	-	81993	92698.4	284101	129204	177145	105217	201192	334406	296082	236514	1479.75	155134	78975.8	65539	147430	44851.9	173675	180168	179519	181883	182706
pos_1486	-	222.889	0.52775	pos	-	-	-	-	-	-	-	-	26202.4	48765.9	46856.1	13913.9	76275.7	16154.8	1158.88	77570.9	0	118475	295793	72346.8	2477.67	78403.7	0	31247.4	56605.7	51791.2	51805.6	52589.6	54703.4
pos_1487	-	260.974	0.52775	pos	-	-	-	-	-	-	-	-	49251.1	82344.8	52065.9	99826.7	65039.2	56321.7	67608.1	60807.6	41176.6	51264.3	341873	43854.7	48620.7	64140.5	38335.2	73077.2	72131.3	74393.9	75105.4	74389.3	76372.3
pos_1488	Butyryl-L-carnitine	232.154	2.01622	pos	M+H-H2O, M+H	C11H21NO4	81.3	-	-0.5766285262328721	C02862	-	-	2.14124e+06	4.92659e+06	3.25359e+06	752620	847084	3.88639e+06	1.0315e+06	5.83797e+06	4.73103e+06	741794	1.40637e+06	4.50485e+06	599021	1.62001e+06	460292	482323	4.95326e+06	3.9708e+06	3.99917e+06	3.98045e+06	3.97078e+06
pos_1489	-	403.817	0.520383	pos	-	-	-	-	-	-	-	-	220488	233965	180395	180753	172780	206825	247219	139179	168220	203819	87208	186931	311716	520639	224809	279170	241873	231377	225789	232970	232948
pos_1490	-	261.011	0.520383	pos	-	-	-	-	-	-	-	-	64924.6	38377	43793.3	61800.9	55871.9	66436.3	64068.6	59490.2	43190.3	70995.5	30323.6	36583.7	43574.4	50223.9	50296.5	24869.6	44936.8	53844.4	51803.9	52581.6	52866.2
pos_1491	-	103.039	0.520383	pos	-	-	-	-	-	-	-	-	49677.8	71019.7	62202.8	79044	72220.2	84597.9	70923.9	84554.2	49068.5	84021	193677	65988	70217.6	95986.3	66503.5	63827.4	68435.8	76347	75032.4	76347.1	76348.1
pos_1492	-	216.123	2.03858	pos	-	-	-	-	-	-	-	-	20398.4	24326.4	22737.7	29356.2	24703.6	25863.7	26297.4	33781.5	35686.6	35191.8	781496	46006.9	20998.9	25858	28725.9	23256.4	38608.1	33912.3	35204.8	34116.9	33901.3
pos_1493	-	628.624	0.498017	pos	-	-	-	-	-	-	-	-	116454	165852	81990.7	141245	82227.2	179417	124005	58857.8	18280.1	71817.1	0	36454.9	153104	62198.5	173574	173216	85022.5	78418.8	78418	77478.8	77477.9
pos_1494	-	248.095	2.04603	pos	-	-	-	-	-	-	-	-	10351.5	38137.4	27740.1	59433.5	17365.1	9055.96	37652.5	29334.3	1093.42	60028.1	1.18185e+06	66830.3	3728.67	9588.57	2273.93	5881.69	38176.7	46768.1	50617.7	46798.7	47568.6
pos_1495	-	154.042	2.05348	pos	-	-	-	-	-	-	-	-	8.51126e+07	7.45287e+07	7.47457e+07	8.184e+07	7.8735e+07	8.7788e+07	8.6131e+07	7.86577e+07	8.57139e+07	8.92444e+07	9.30645e+07	8.08516e+07	8.61732e+07	9.81164e+07	9.49971e+07	1.01572e+08	8.42655e+07	7.51653e+07	7.58867e+07	7.64381e+07	7.64424e+07
pos_1496	-	91.0547	2.06025	pos	-	-	-	-	-	-	-	-	920588	828245	863069	912528	879087	977572	968939	891994	992850	1.00282e+06	1.04084e+06	949312	977194	1.10222e+06	1.0864e+06	1.09974e+06	967986	844746	869097	869027	866428
pos_1497	-	118.065	2.06025	pos	-	-	-	-	-	-	-	-	5.09572e+06	4.54441e+06	5.11954e+06	5.1935e+06	4.81522e+06	5.61351e+06	5.42342e+06	4.95628e+06	5.53978e+06	5.51348e+06	5.51452e+06	5.3398e+06	5.48125e+06	6.34776e+06	6.01222e+06	6.00335e+06	5.55079e+06	4.66714e+06	4.78643e+06	4.78599e+06	4.78035e+06
pos_1498	-	344.09	2.05348	pos	-	-	-	-	-	-	-	-	628381	2.75794e+06	4.81177e+06	3.18325e+06	4.86704e+06	4.43402e+06	4.31202e+06	7.76272e+06	5.00888e+06	1.42533e+06	7.33567e+06	1.75759e+06	680871	1.15814e+06	2.40041e+06	1.1448e+06	1.82024e+06	2.95686e+06	3.01277e+06	3.04589e+06	3.04667e+06
pos_1499	-	156.038	2.06025	pos	-	-	-	-	-	-	-	-	2.82446e+07	2.40469e+07	2.44401e+07	2.69772e+07	2.60716e+07	2.9064e+07	2.83154e+07	2.5474e+07	2.79163e+07	2.92854e+07	3.04721e+07	2.63404e+07	2.83405e+07	3.22747e+07	3.11199e+07	3.34986e+07	2.76888e+07	2.47638e+07	2.50048e+07	2.50526e+07	2.49124e+07
pos_1500	-	182.037	2.05348	pos	-	-	-	-	-	-	-	-	176692	148552	135138	171220	175537	173198	176478	157817	159592	186657	182698	154843	172543	182641	196901	230482	164630	144436	146221	158166	144458
pos_1501	-	346.086	2.04603	pos	-	-	-	-	-	-	-	-	96659	786856	1.44218e+06	915793	1.47963e+06	1.27558e+06	1.26525e+06	2.36612e+06	1.47155e+06	370200	2.21576e+06	474040	100996	250955	710970	247692	521496	829725	869303	868890	869246
pos_1502	-	830.589	0.483117	pos	-	-	-	-	-	-	-	-	165905	162708	134866	205584	164589	217401	144033	99372.2	87185.2	90768.6	43570.2	101921	252267	141936	306352	272483	158644	133551	139774	131390	134631
pos_1503	-	760.605	0.483117	pos	-	-	-	-	-	-	-	-	171407	211547	150682	230889	165261	211147	187671	112231	101812	149535	94757.9	131887	222574	150153	300684	266970	151346	156039	158169	149680	158099
pos_1504	-	716.666	0.483117	pos	-	-	-	-	-	-	-	-	194959	205337	143146	198459	163291	255450	183128	110232	83344.7	162351	40413.9	142447	260044	160578	271159	234385	171148	145470	147436	143178	154043
pos_1505	-	191.04	0.483117	pos	-	-	-	-	-	-	-	-	1.00214e+06	1.07312e+06	1.62296e+06	1.3926e+06	1.44928e+06	1.10178e+06	1.55943e+06	1.58601e+06	1.8178e+06	1.5089e+06	761661	2.29924e+06	2.51623e+06	2.87424e+06	1.40096e+06	1.49928e+06	2.56957e+06	1.51962e+06	1.54746e+06	1.5599e+06	1.55992e+06
pos_1506	-	636.656	0.483117	pos	-	-	-	-	-	-	-	-	262289	314786	196991	295410	239363	349961	281116	167196	126046	224170	69938.3	192127	383683	282173	397071	370102	255948	228869	226614	212291	228764
pos_1507	-	578.697	0.483117	pos	-	-	-	-	-	-	-	-	322242	364595	332807	442988	310517	427324	373442	258553	228943	297285	89782.2	243529	429078	384157	501024	524801	314571	282859	301897	305051	305038
pos_1508	-	208.142	0.483117	pos	-	-	-	-	-	-	-	-	2667.07	67323.7	750.754	12461.6	0	0	0	0	0	0	0	0	576.057	0	0	752.831	0	5580.16	5333.07	5687.34	5683.42
pos_1509	-	518.742	0.483117	pos	-	-	-	-	-	-	-	-	422325	476485	454137	539671	446633	502103	477628	349949	346492	408548	200527	391141	576389	546308	665296	709283	431987	396414	396374	400506	407164
pos_1510	-	188.176	0.483117	pos	-	-	-	-	-	-	-	-	63678	163025	49595.3	115424	24423.8	35423.1	32286.6	47097.8	23333.6	40398.3	762511	21815.2	13238.7	24584.6	12276.4	21466	28265	61059	62906.1	64093.1	63644.5
pos_1511	-	510.71	0.483117	pos	-	-	-	-	-	-	-	-	272122	344420	255446	364583	257823	363844	307278	194853	160110	233735	75163.1	191418	328757	204484	400220	396788	241206	213762	220087	220071	220089
pos_1512	-	342.779	0.483117	pos	-	-	-	-	-	-	-	-	29884.8	38116.1	28093	19874.5	28804.7	15180.6	21042.3	37640.1	16781.6	43837	112159	44466.9	18807.1	37352.4	24459.5	26953.6	23096.5	29989.1	31299.8	29548.8	30517.1
pos_1513	-	423.875	0.483117	pos	-	-	-	-	-	-	-	-	31852.7	46536	54260	35358.8	38355.5	22865.8	50740.3	28014	37912	43478.3	14139.4	67925.1	67262	128331	34303.3	52692.7	49618.4	49753.3	50976.6	48780	50922.3
pos_1514	-	390.799	0.483117	pos	-	-	-	-	-	-	-	-	496498	538221	485133	593077	465051	569113	522523	404378	368198	440333	276745	418987	561735	445734	675290	702965	466837	432123	428493	429204	438209
pos_1515	-	284.821	0.483117	pos	-	-	-	-	-	-	-	-	22741.5	26771.7	23050.9	20969.5	22622.8	16280	19003	26780.3	15063.8	33202.1	87626.6	29206.8	20980.9	27708.5	25782.6	26172.1	26213.8	21579.3	21946.9	21575.5	23217.5
pos_1516	-	266.849	0.483117	pos	-	-	-	-	-	-	-	-	414350	455884	423688	535399	413081	527404	456987	363998	328180	386501	233894	336321	469172	379188	609090	580441	391399	361601	361693	363672	366076
pos_1517	-	964.567	0.475633	pos	-	-	-	-	-	-	-	-	66327.2	65095.6	26467.8	90670.1	65808.2	37958.6	63182.1	23948.4	30756.9	29337.5	35688	55649.3	86896	47095.5	102364	100286	51616.7	56260.7	58671	62273.2	56177.4
pos_1518	-	850.647	0.475633	pos	-	-	-	-	-	-	-	-	180242	196547	168543	274790	198527	234713	203164	164220	148441	187246	50242.2	160732	322289	190016	352367	346275	207578	173060	176805	176808	176800
pos_1519	-	840.618	0.475633	pos	-	-	-	-	-	-	-	-	200496	182277	172385	247906	167801	222653	201444	96245.5	124779	145498	46488.7	161632	277597	165412	340160	310923	192891	153785	150599	151361	156790
pos_1520	-	206.044	2.18595	pos	-	-	-	-	-	-	-	-	41746	73793.6	35131.6	21130	25640.3	30791.7	29706.6	49085.9	24512.8	83434.4	558978	19500.7	50612.1	69561.7	25610	41460	30776.4	65565.9	65598.7	70089.5	65609.2
pos_1521	-	838.621	0.475633	pos	-	-	-	-	-	-	-	-	164510	162666	148353	174706	142551	170122	155608	105559	103401	151257	92223.8	125568	190335	121030	290187	290249	183386	151959	144471	151960	151967
pos_1522	-	288.922	0.4307	pos	-	-	-	-	-	-	-	-	118613	109912	113853	122189	93157.2	121942	122633	124670	155127	108452	145592	121257	162668	131140	108283	108240	144558	131446	131477	133794	134860
pos_1523	-	722.704	0.475633	pos	-	-	-	-	-	-	-	-	416060	368090	377796	519396	405382	471762	431183	343211	348801	362069	166736	384873	566865	431088	677908	622288	482904	394170	392804	402651	397124
pos_1524	-	714.672	0.475633	pos	-	-	-	-	-	-	-	-	205547	205306	187335	300489	210992	250912	247005	149816	163588	180586	103826	167251	294793	178940	318447	342352	222032	181761	186585	183347	192190
pos_1525	-	367.15	2.25332	pos	-	-	-	-	-	-	-	-	123737	494384	1.80327e+06	703299	482735	791882	923415	1.00756e+06	996662	269882	128155	513056	240651	157884	609244	133614	489269	448893	458934	446075	441229
pos_1526	-	176.074	2.26855	pos	-	-	-	-	-	-	-	-	136232	185617	122144	181974	190741	181094	264843	199827	182148	146381	274210	143281	236958	201164	160139	130713	139619	152332	150706	151362	150526
pos_1527	-	204.068	2.26107	pos	-	-	-	-	-	-	-	-	9101.77	7051.55	685.528	4684.1	15666	1170.88	21972.9	22468.3	5557.46	44218.7	481210	15374.5	2697.58	9991.49	1197.85	2037.91	18558.8	20279.4	20282.2	20279.9	19490.2
pos_1528	-	310.092	2.27598	pos	-	-	-	-	-	-	-	-	66944.4	106649	1886.89	14187.6	99229.1	0	3113.92	2852.37	0	3175.3	12351.7	0	0	0	0	1842.16	0	6454.84	8662.74	6473.58	6545.5
pos_1529	-	288.032	2.28348	pos	-	-	-	-	-	-	-	-	0	12022.7	102931	0	15007.7	0	0	0	23336.6	0	0	10286.8	14833.7	926.996	26356.6	0	16674.9	11021.6	10678.1	11337.7	11692.1
pos_1530	-	286.035	2.28348	pos	-	-	-	-	-	-	-	-	0	27631.1	197748	2467.91	27811.9	2575.73	0	0	60160.5	4478.25	0	21739.9	36561.1	5222.85	54715.9	0	47229.1	20150.7	22871.8	22854.4	22916.6
pos_1531	-	315.134	2.29097	pos	-	-	-	-	-	-	-	-	5333.24	24162.1	20590.8	6633.27	12042	9413.39	34297.1	19694.6	1239.69	7354.59	165837	9511.06	1257.38	2249.07	7815.94	13690.6	2048.55	11036.8	10464	11062.6	6717.44
pos_1532	-	159.969	0.0214167	pos	-	-	-	-	-	-	-	-	1.22546e+06	1.09895e+06	1.13925e+06	1.08175e+06	1.12743e+06	1.07587e+06	1.09197e+06	1.05806e+06	1.07303e+06	1.07373e+06	1.0841e+06	1.09081e+06	1.10111e+06	1.18594e+06	1.26724e+06	1.25489e+06	1.11921e+06	1.11234e+06	1.11333e+06	1.05422e+06	1.11229e+06
pos_1533	-	112.112	0.0137333	pos	-	-	-	-	-	-	-	-	1672.74	1411.68	1727.48	1631	1776	1306.29	1500.78	1467.05	1967.1	1601.14	1410.66	1678.25	1598.03	1247.55	1723.9	1542.72	1560.18	1442.23	1356.13	1420.63	1364.65
pos_1534	-	100.073	0.0365833	pos	-	-	-	-	-	-	-	-	1389.85	995.994	1317.12	1046.94	966.815	1790.89	1210.8	1152.13	363.657	1656.47	932.748	541.413	764.359	853.829	674.672	159.825	0	1176.21	1267.26	979.958	622.357
pos_1535	-	142.061	0.0517667	pos	-	-	-	-	-	-	-	-	17021.5	15888	16889.1	17465.5	15476.1	17887	17202.3	17982.3	18933.2	20523.8	19315.7	19312.6	19385.8	19234.4	21979.5	23483.6	18186.3	17667.8	18220.9	15887.9	18707.3
pos_1536	-	185.985	0.0517667	pos	-	-	-	-	-	-	-	-	456902	378161	391445	399418	398252	390149	385430	393443	384394	390382	395379	387225	389573	384932	398756	388123	408275	401927	402929	353827	402884
pos_1537	-	129.979	0.0820667	pos	-	-	-	-	-	-	-	-	39059.6	35307.2	39212.3	38434.8	40792.2	38373	39810.7	37058.9	39884.3	38542.1	38499.6	38991.6	39340.4	43493.1	47375.1	44615.4	40066.3	38122.3	39317.3	37471.4	39346.8
pos_1538	-	181.049	0.11995	pos	-	-	-	-	-	-	-	-	5900.1	4823.68	5540.95	5864.35	5065.8	5529.09	4716.16	4784.79	5049.92	4992.87	5078.66	5581.48	5587.18	4954.35	5352.65	5311.68	5393.62	5368.85	5490.85	5213.63	5067.87
pos_1539	-	160.987	0.1351	pos	-	-	-	-	-	-	-	-	19178.8	17577.2	18564.8	17914.2	18793.4	18452.8	18061.2	17147.8	16919.3	18786.8	18277.8	17922.3	18779.4	20427.5	21144.2	21158.9	17053.5	19645.7	19344.1	19027.5	19518.2
pos_1540	-	126.964	0.150267	pos	-	-	-	-	-	-	-	-	1497.54	2605.05	1338.46	3470.93	1917.23	1702.24	1685.45	1341.07	3158.16	2135.16	1393.71	2493.73	1391.86	2540.61	2052.37	1698.41	1496.44	1379.3	1425.7	1426.84	1221.86
pos_1541	-	111.537	0.188167	pos	-	-	-	-	-	-	-	-	850.058	420.563	605.99	592.519	456.345	594.648	494.018	618.833	561.083	375.751	593.844	554.339	337.631	657.352	496.363	325.309	392.159	611.021	621.134	515.053	551.4
pos_1542	-	91.024	0.203333	pos	-	-	-	-	-	-	-	-	27999.3	24191.1	25148	24691.3	24158.2	23304	22940.2	25099.6	23454.1	23030.7	23606.4	25964.8	25679.6	25729.9	22081.6	22880	23776.5	25058.1	25151.8	24649.5	22086.2
pos_1543	-	171.993	0.203333	pos	-	-	-	-	-	-	-	-	91825.6	80599.9	84231.8	87837.7	83361.9	90059.8	86576.3	85107.9	89581.6	92005.9	86859	85062.7	84518	86054.3	92136.5	92950.8	82620.6	80707.8	79890.9	73955.8	80725.7
pos_1544	-	79.5161	0.210917	pos	-	-	-	-	-	-	-	-	35472.2	30007.9	32738.8	30092.5	30908.7	30182.5	29529	29972.6	30467.1	28436	30285.5	32339.7	33750	34229.6	30958.3	30809.2	32145.2	33199.6	31907.3	33387.3	28440.2
pos_1545	-	158.003	0.210917	pos	-	-	-	-	-	-	-	-	71564.2	66370.6	67061.6	67263.4	75638.7	72105.6	71119.7	72927	71176.2	68761.3	76124.3	73340.4	66495.8	68154.5	68149.8	67695.2	65456.1	75043	74190.5	67024.4	66473.5
pos_1546	-	90.5264	0.23365	pos	-	-	-	-	-	-	-	-	331907	295659	311429	300372	313303	310077	306043	303397	306785	304958	321126	303853	305812	310756	307530	309090	314064	309461	309463	299002	309733
pos_1547	-	130.122	0.23365	pos	-	-	-	-	-	-	-	-	6899.37	5703.63	6041.59	5765.61	5662.03	6435.28	6827.72	5681.26	6324.16	6443.23	6150.65	6323.23	5667.45	5875.67	6193.25	6028.71	5989.55	6125.37	6127.7	6129.44	5568.48
pos_1548	-	100.032	0.241233	pos	-	-	-	-	-	-	-	-	2745	2398.23	2365.13	2107.73	2270.54	2282.89	2221.24	2016.9	2229.95	1987.87	1897.39	2398.42	1686.88	2235.44	1959.59	1947.91	2147.94	2260.78	2297.25	2315.57	1271.62
pos_1549	-	160.987	0.248783	pos	-	-	-	-	-	-	-	-	10581.7	8648.23	9689.51	8983.85	9615.02	9237.76	9401.87	8157.01	9453.09	10022	9925.79	8850.9	9500.26	10457.5	9895.38	10120.6	8986.75	9814.15	9127.98	9948.54	10194.5
pos_1550	-	224.076	0.256383	pos	-	-	-	-	-	-	-	-	246270	202935	215824	215855	207277	205143	205102	199949	208455	211397	213057	203845	215436	209775	214655	211606	215862	211129	211477	203976	206407
pos_1551	-	131.987	0.271533	pos	-	-	-	-	-	-	-	-	1479.68	1153.66	1898.05	1360.25	2380.9	1252.86	598.12	299.411	1084.91	770.897	437.16	1192.79	942.664	1077.26	1027.14	611.969	1526.89	1359.53	1527.41	1007.18	1224.02
pos_1552	-	70.0132	0.286717	pos	-	-	-	-	-	-	-	-	176371	159808	165528	158960	162690	160665	163409	156583	161912	159012	166591	165125	162075	164137	163285	164110	162513	164198	164360	156547	161936
pos_1553	-	78.9977	0.2943	pos	-	-	-	-	-	-	-	-	819.869	769.069	802.385	719.524	787.109	937.823	833.751	788.64	1047.76	1015.4	1191.22	672.932	519.605	638.327	641.249	350.007	530.677	941.662	1062.91	1065.19	630.59
pos_1554	-	157.974	0.309483	pos	-	-	-	-	-	-	-	-	4475.6	4240.79	4539.13	4285.16	4209.17	3639.88	3904.33	3392.78	3942.37	3923.46	4070.38	3688.08	4351.46	4463.56	5222	4890.22	4339.84	4134.98	4135.37	4152.1	4239.82
pos_1555	-	87.0046	0.324667	pos	-	-	-	-	-	-	-	-	116917	99509.8	110069	109078	104073	103506	104954	97497.5	108068	111503	104626	109292	114845	121643	135814	127499	117934	107805	110097	107892	113555
pos_1556	-	88.5096	0.33225	pos	-	-	-	-	-	-	-	-	775.314	787.902	646.005	799.058	333.538	681.143	611.774	518.564	531.69	643.167	582.714	593.502	875.148	871.574	924.687	909.66	748.773	656.539	831.38	855.644	854.319
pos_1557	-	148.039	0.339817	pos	-	-	-	-	-	-	-	-	13537.3	12516.5	12772.5	13680.8	12299.3	14157.3	13518.6	14517.2	13811.9	15077.3	14977.1	14842.9	15961.4	18601.1	19374.8	18329.4	14919.4	14060.7	14878.2	14870.5	14870.7
pos_1558	-	176.972	0.3474	pos	-	-	-	-	-	-	-	-	195852	164997	173691	170043	169390	171978	166693	176990	169223	168477	167792	180797	178507	171616	176395	174853	174846	175729	176946	163061	167104
pos_1559	-	153.127	0.354967	pos	-	-	-	-	-	-	-	-	139958	124437	119627	130167	130508	128146	130745	133964	140219	155911	135406	138663	152769	151952	165631	159983	136628	129245	131903	131915	131917
pos_1560	-	100.025	0.385283	pos	-	-	-	-	-	-	-	-	9359.06	7837.23	9405.92	8821.59	5840.88	5553.77	5195.67	7454.39	13657.5	10031.9	6564.27	7958.15	6638.95	11123.3	6229.48	10705	5780.68	7840.19	7854.67	8341.32	7926.09
pos_1561	-	73.0474	0.392867	pos	-	-	-	-	-	-	-	-	16110.4	13282.5	13515.4	14509.4	15043.7	13982.2	14498.3	14412.9	14857	16161.9	13762.3	14736.2	15319.1	14950.5	16119.6	15758.7	14083.3	13484.9	13485.7	13423.1	13297.3
pos_1562	-	81.0341	0.392867	pos	-	-	-	-	-	-	-	-	10213.7	7978.24	9156.5	9652.38	9476.89	10299.8	9965.74	9640.49	10025.7	11435.8	11801.9	9919.46	10908	10817.5	11030.8	10056.7	9649.65	9674.77	9658.29	10090.4	9647.41
pos_1563	-	88.0048	0.392867	pos	-	-	-	-	-	-	-	-	9309	6966.19	7120.38	6371.03	7176.74	7686.27	7253.06	6937.34	6860.8	7378.48	7215.88	7372.06	7415.77	7115.49	6785.1	7049.27	7465.24	7624.63	7364.37	7260.56	7270.91
pos_1564	-	146.03	0.392867	pos	-	-	-	-	-	-	-	-	7354.32	6961.97	7468.65	7393.77	5352.09	6085.71	6259.35	7090.75	8587.08	3482.55	7630.98	5913.11	3398.34	7908.7	3915.17	4544.9	7424.84	7259.99	6909.66	6786.68	7137.59
pos_1565	-	158.986	0.392867	pos	-	-	-	-	-	-	-	-	2185.26	1397.28	1446.97	950.975	1664.11	1762.66	1621.81	775.608	1385.2	1515.59	1536.36	1604.28	1116.29	1509.27	1868.41	1722.8	1693.96	1788.9	1797.33	1216.33	1794.18
pos_1566	-	92.0404	0.400467	pos	-	-	-	-	-	-	-	-	1528.23	1875.53	1896.42	1594.69	1070.95	1731.51	1671.66	1854.72	2621.61	943.175	2671.68	1868.6	551.191	1583.21	736.428	373.383	1764.58	1796.62	1595.77	1663.76	1515.34
pos_1567	-	130.122	0.400467	pos	-	-	-	-	-	-	-	-	4181.21	3108.93	3055.42	2995.25	3288.27	3952.99	3678.4	3422.06	3367.82	4109.57	3561.66	3575.51	2987.63	3327.31	3674.37	3454.28	3119.82	3508.47	3382.42	3467.83	3239.18
pos_1568	-	138.102	0.400467	pos	-	-	-	-	-	-	-	-	381.71	123.967	123.711	541.357	1688.94	2659.63	128.397	294.49	196.756	0	552.579	0	0	0	161.824	0	0	855.956	1023.58	904.949	847.765
pos_1569	-	151.035	0.400467	pos	-	-	-	-	-	-	-	-	34894	50200.6	56198.1	44800.2	33403.5	54669.5	51316.3	61600.9	88206.5	36044.6	69621.6	51255.9	32074.2	72318.1	32962	32320.5	59857.6	56009.3	56024.7	56843	57529.4
pos_1570	-	194.092	0.400467	pos	-	-	-	-	-	-	-	-	3774.68	2906.13	3769.4	2559.14	3016.78	3952.44	4365.62	3617.26	2818.55	4761.25	4148.76	3414.06	3993.25	4442.61	2998.44	3815.85	3624.14	3745.22	3745.22	3533.51	3723.11
pos_1571	-	93.0452	0.408033	pos	-	-	-	-	-	-	-	-	302.399	293.467	775.029	228.732	504.91	630.895	1015.1	1204.97	998.106	1194.4	330.41	595.75	1304.63	2176.67	566.673	1208.16	512.781	825.504	755.375	827.722	827.723
pos_1572	-	112.112	0.408033	pos	-	-	-	-	-	-	-	-	6557.67	13649.6	4664.8	14699.5	3426.5	4221	4899.7	5031.28	1800.61	5573.3	6039.47	2401.3	2932.97	3266.92	3265.41	4377.02	3886.57	7448.02	7449.12	7553.12	7729.68
pos_1573	-	117.074	0.408033	pos	-	-	-	-	-	-	-	-	2264.06	1812.59	4506.08	1531.26	2305.94	1630.12	1102.01	2047.15	1994.14	2261.84	658.259	1623.86	3408.82	4970.56	1160.75	1304.78	1879.63	1895.54	2093.24	1921.43	1893.51
pos_1574	-	115.076	0.415633	pos	-	-	-	-	-	-	-	-	333.749	109.549	128.278	343.814	136.253	305.367	297.901	0	166.693	359.999	443.22	116.114	119.917	327.386	108.995	197.889	116.529	254.255	288.92	202.424	208.658
pos_1575	-	90.9745	0.4232	pos	-	-	-	-	-	-	-	-	26.474	0	0	0	87.4088	38.9312	57.9872	137.241	91.3718	57.3349	0	0	0	321.577	81.3556	118.751	138.052	0	81.5653	95.7728	158.699
pos_1576	-	100.048	0.4232	pos	-	-	-	-	-	-	-	-	523.618	620.645	667.572	666.961	1054.64	460.375	614.378	649.786	622.038	619.85	728.256	462.492	737.419	852.38	712.311	579.188	475.24	695.123	645.827	686.232	549.902
pos_1577	-	204.957	0.4232	pos	-	-	-	-	-	-	-	-	3803.5	6957.64	8207.61	6549.3	4289.13	6994.79	7295.34	8243.97	11612.8	3832.03	7288.68	7674.98	3946.22	8200.97	3020.17	3239.15	6897.27	6973.86	7079.08	7256.85	7253.69
pos_1578	Beta-D-Glucopyranosyl anthranilate	317.132	0.4232	pos	M+NH4	C13H17NO7	-	73.0	-8.74805026017656	-	HMDB0041517	-	24885.9	51534.8	147109	23496.2	55251.6	34905.6	25734.4	53546.2	47255.9	38135.7	0	21943.5	17321.5	13914.5	28026.8	12382.7	22869.9	35878.8	35744.6	35593.8	35878.7
pos_1579	-	340.932	0.4232	pos	-	-	-	-	-	-	-	-	8661.2	16047.6	15452.5	13810.6	7893.84	16075.8	12643.4	15289.5	24974.8	8475.15	16498.8	14286.1	5697.49	17076.4	7154.22	6402.94	16514.3	12470.5	15820.3	15066	15806.4
pos_1580	-	100.112	0.4307	pos	-	-	-	-	-	-	-	-	2988.66	2067.94	2598.41	2371.12	2564.34	2149.1	2900.29	3855.16	3109.89	2900.5	1939.66	2787.04	3477.04	6335.21	2650.51	3126.51	2940.44	2753.79	2709.56	2753.52	2591.64
pos_1581	-	177.061	0.4307	pos	-	-	-	-	-	-	-	-	243307	226988	487717	209460	270384	256416	231901	295926	356158	299332	71088.5	263391	298238	475470	213250	275722	291958	264955	264966	267002	272519
pos_1582	-	227.114	0.4307	pos	-	-	-	-	-	-	-	-	0	1310.83	5887.03	4439.74	7992.14	8196.67	17732.3	10329.3	5294.4	8744.4	6086.03	4362.7	16246.6	27516.2	7146.95	13530.5	1125.04	6109.92	6107.69	6234.19	6232.41
pos_1583	-	244.094	0.4307	pos	-	-	-	-	-	-	-	-	6901.38	4475.69	4216.98	4705.52	6755.86	7055.06	6345.39	5569.65	6456	6170.5	2908.77	7064.61	4431.31	6859.71	7153.99	5470.78	5508.94	4862.08	4664.11	5465.66	4701.52
pos_1584	-	298.187	0.4307	pos	-	-	-	-	-	-	-	-	2808.5	5269.78	4104.87	7215.22	5770.03	7454.23	10227.3	8827.44	3556.08	5385.84	53553.7	4435.43	3448.25	8274.64	3353.94	7303.68	8905.28	7987.03	8247.08	7994.81	8252.6
pos_1585	-	421.117	0.4307	pos	-	-	-	-	-	-	-	-	20560.7	31849.1	61203.9	24224.1	53136.3	26931.3	49443	79495.9	57241.4	35348	0	12718.7	19456	14650.3	55106.2	30954.6	14562.3	35359	33163.7	34773.4	35149.5
pos_1586	-	476.907	0.4307	pos	-	-	-	-	-	-	-	-	11488.1	19475.2	16290.3	15659.5	3944.12	20410.4	17171.9	21108.3	34427.1	6891.19	20620.7	19377.4	8298.75	23214.4	8477.74	5652.32	20868.6	17329.2	17462.3	19853	18549.1
pos_1587	-	557.092	0.4307	pos	-	-	-	-	-	-	-	-	20730	16319.8	41597.1	21257.3	44654.6	18437.1	33283.6	73347.4	41839.1	24295.8	0	8501.78	12273.2	8777.68	49909.1	26995.6	8521.67	28256.1	28260.1	29234.6	28258.4
pos_1588	-	748.857	0.4307	pos	-	-	-	-	-	-	-	-	13131.6	24297.4	24478.3	29092.5	12800.2	33607.4	28698.7	29679.5	60648	13954.7	34895.7	30192.3	14958.1	41249.6	11304.2	12454.8	32673.3	28721.1	35051.3	34010.3	34995
pos_1589	-	968.795	0.4307	pos	-	-	-	-	-	-	-	-	15808.3	28325.8	8930.72	16297.5	7732.08	26362.9	12136.4	16460.6	22119.7	13142.5	24273.6	25332.4	44681.5	16754.3	20162.3	24074.2	15831.9	25307.7	26254.1	25265.3	28384.1
pos_1590	-	209.078	0.438183	pos	-	-	-	-	-	-	-	-	17560.4	14114.4	16185.1	18389	15809.7	16885.3	19504.2	17205	20131.4	21539.3	13314.8	20201.1	16781	21184.9	17967.3	20199.8	18273.3	16414.2	16398.2	16175.7	16414.9
pos_1591	-	259.064	0.438183	pos	-	-	-	-	-	-	-	-	28605.5	21096.4	30810.6	21661.1	30856.9	25851.3	25466.9	44413.1	40408	37677.2	6391.05	18616.4	36175	85559.5	27715.9	39330.5	29290.9	29321.4	30213.8	29322.6	29477.9
pos_1592	-	327.051	0.438183	pos	-	-	-	-	-	-	-	-	337993	251665	367406	271441	368564	308788	314304	510213	461331	401491	84853.3	251248	430696	923382	355932	530646	354992	356369	361957	366201	366212
pos_1593	-	449.011	0.438183	pos	-	-	-	-	-	-	-	-	34413.1	36672	78617.1	25508.4	37990.5	32262.9	18939.1	27231.6	31945.8	34038.3	3073.74	31586.9	44261.7	64224.3	17542.1	22982.5	32299.4	32999.8	35985.8	34283.3	34676.3
pos_1594	-	516.999	0.438183	pos	-	-	-	-	-	-	-	-	83800.1	88041.6	182231	64026.4	81913.9	74987.9	40301.8	67084.8	78867.2	80299.8	6102.36	78593.4	109052	138344	56813.9	69279	82650.4	80228.9	81529.1	82028.8	80816.8
pos_1595	-	584.986	0.438183	pos	-	-	-	-	-	-	-	-	51831.3	49241.8	115840	35876.2	49585.7	46990.9	27040.2	33670.2	53462.9	47571.4	2379.44	45901.6	66427.6	94803.3	34331.9	41688.2	55118	50025	50489.3	50600.8	47904.8
pos_1596	-	625.08	0.438183	pos	-	-	-	-	-	-	-	-	26443.1	37169.3	74837	31964.4	62720.6	34096.6	52137.7	105521	83396.2	43080.1	0	18913.1	29286.8	8001.11	76071.9	39942.4	17271.5	47110.2	46633	47939.9	46629.9
pos_1597	-	652.974	0.438183	pos	-	-	-	-	-	-	-	-	57846.4	58572.1	140272	35284	57911.9	50974.3	26854.7	37533.5	55572.8	57744.9	2108.68	57611.8	73331.1	96135.5	33784.1	41344.4	62447.5	55663.6	55740.9	55917.2	56001.1
pos_1598	-	684.927	0.438183	pos	-	-	-	-	-	-	-	-	32467.1	23240.8	33564.9	20161.8	33504.6	31580.3	28312.9	44033.9	28935	37800.1	0	15473.8	45690.9	84671.6	33651.3	55689.3	31384.9	32206.4	32169.3	33761.3	33788.4
pos_1599	-	745.906	0.438183	pos	-	-	-	-	-	-	-	-	0	7337.79	58248.5	4806.84	5321.12	0	0	0	0	0	0	0	9855.02	5134.69	0	0	0	0	5788.22	4981.47	0
pos_1601	-	854.891	0.438183	pos	-	-	-	-	-	-	-	-	98707.6	63158.3	91223.6	81773.7	101808	99072.9	82025.2	125449	114034	104450	4732.6	37133.7	170820	223417	82010.8	168579	84163.6	108150	106065	110301	106562
pos_1602	-	870.952	0.438183	pos	-	-	-	-	-	-	-	-	170762	118706	171837	132965	208967	156484	144462	282111	242993	219451	30913.8	131744	227647	509546	165412	317894	194690	191707	191719	197735	191736
pos_1603	-	922.878	0.438183	pos	-	-	-	-	-	-	-	-	69601.2	41874.7	55641.1	63360.5	79020.5	98970	60446	109405	90918.2	70594.4	0	35977.8	112630	177530	77437.8	102829	46481.6	67859.6	75722.4	78907.2	73182.4
pos_1604	-	938.939	0.438183	pos	-	-	-	-	-	-	-	-	125908	95077.5	127137	102862	137913	124238	120072	230440	192369	164144	28221.5	93437.6	193847	379975	131481	227107	154085	159625	159431	177314	159410
pos_1605	-	964.861	0.438183	pos	-	-	-	-	-	-	-	-	13569.1	8627.22	7708.85	0	13563.1	0	7145.98	35807.3	19181.5	0	0	21656.3	16900.4	86483.6	25224.1	27092.6	15734.8	36862.4	36697.1	12474.2	37136.1
pos_1606	-	990.869	0.438183	pos	-	-	-	-	-	-	-	-	57767.5	33947.9	46031.4	45504.9	52986	60251.7	56503.2	51566	62455.2	41298.8	0	2429	64267.5	149704	28673	103640	49493.5	52211.8	52490.6	52696	60456.5
pos_1607	-	1006.93	0.438183	pos	-	-	-	-	-	-	-	-	73052.9	56049.1	87199.5	64607	95784.2	78382.3	49577.5	111085	110932	88791.3	10368.2	54891.6	109511	235474	86348.5	149677	76111.1	88913.6	97169.9	86825.1	91292.9
pos_1608	-	90.9316	0.44565	pos	-	-	-	-	-	-	-	-	16947.1	9338.31	8611.84	19759.1	16968.2	10833.2	14515.3	11584.2	10244	9832.36	8436.73	25027.8	13173.6	13075.6	14749.7	10713.1	15902.5	11469.6	12882.3	11982.8	10682.9
pos_1609	-	146.165	0.44565	pos	-	-	-	-	-	-	-	-	37963.4	125049	27043.4	121226	17169.1	21546.5	26404.6	26667.6	9071.66	32262.6	26663.4	9938.94	15148.5	17129.6	11834.1	21466.2	22016.4	45223.7	46022.1	46960.1	46947
pos_1610	-	158.84	0.44565	pos	-	-	-	-	-	-	-	-	1731.93	1647.63	3217.62	3863.94	9235.93	4095.97	950.92	5690.46	3594.74	3192.5	2674	5168.9	1065.04	2209.65	8086.28	3947.86	4697.22	3486.2	3020.66	2979.79	3534.04
pos_1611	-	195.063	0.44565	pos	-	-	-	-	-	-	-	-	12551.4	10632.6	13374.7	12235.9	11486.1	12252.2	11697.3	13888.3	12779.6	13023.2	11634.2	12192.2	11060.6	13736.8	11874.3	13777.5	11356	10762.3	10514.7	10768.4	10096.6
pos_1612	-	343.025	0.44565	pos	-	-	-	-	-	-	-	-	21212	14303.6	20928.4	10563.8	19962.6	11933.4	14942	29424.5	23985.3	26780.6	15079.5	22752.1	21515.6	61493.3	15083.4	29536.4	19274.1	22865.5	23445.2	23717.1	23135.6
pos_1613	-	430.888	0.44565	pos	-	-	-	-	-	-	-	-	9225.93	5542.08	9392.66	19534.6	14913.8	7458.37	19031.2	9696.13	1448.75	7983.67	3936.95	16738.3	9980.48	5348.11	10566.4	5749.48	5203.8	7145.09	11273.5	11284.9	11268.2
pos_1614	-	607.966	0.44565	pos	-	-	-	-	-	-	-	-	26704.3	17486.3	31539.2	24497.2	22501	30261.6	44967.6	40724.2	43021.4	32930.9	9309	37080.1	38784.2	58332	37106	49518.3	38304.3	35419.7	37064.2	36349.2	37063.3
pos_1615	-	710.851	0.44565	pos	-	-	-	-	-	-	-	-	454443	277992	308050	387816	360523	311295	346640	280709	341145	393982	292344	405044	382884	353016	410548	392172	392126	383078	381588	426766	381590
pos_1616	-	752.832	0.44565	pos	-	-	-	-	-	-	-	-	237749	147337	145910	115611	150002	82084.5	151857	134658	143013	162567	289774	275874	139879	168021	163211	170341	152527	174522	178604	186847	174640
pos_1617	-	786.906	0.44565	pos	-	-	-	-	-	-	-	-	80023	69394.7	89100	83826.7	116057	86428.1	107230	133731	127914	113091	0	48502.3	127969	224167	112211	166955	91503.2	99093.6	96935.5	101333	111440
pos_1618	-	794.896	0.44565	pos	-	-	-	-	-	-	-	-	52379.9	17634.1	51005.1	22682.1	50930.6	45642.9	40386.9	66891.9	56532	43816.1	3000.19	34496	60403	146614	25837.3	76138.8	30995.1	50538.6	41546	51560.7	51576.5
pos_1619	-	846.826	0.44565	pos	-	-	-	-	-	-	-	-	1.05926e+06	773403	752711	932835	819927	728942	895148	721837	837302	901234	678563	971908	969697	763692	1.05245e+06	1.08193e+06	944385	940559	967329	935378	943953
pos_1620	-	888.807	0.44565	pos	-	-	-	-	-	-	-	-	360487	255138	250582	229318	243810	149782	235036	224499	287028	330591	493895	462803	280348	233499	294891	321029	396238	320036	333903	315695	308458
pos_1621	-	923.302	0.44565	pos	-	-	-	-	-	-	-	-	80812.8	52045.2	48043.6	53746.3	44657.6	16045.3	57832.7	38187	52989.4	67547.5	118706	113715	47712.5	29960.5	57741.1	68766.2	60741	80138.5	77710.1	65986.1	81606.3
pos_1622	-	982.801	0.44565	pos	-	-	-	-	-	-	-	-	823400	576363	529269	696539	615100	556505	695592	550786	592672	688189	485337	739393	744989	535241	798768	910357	740011	719136	722580	731261	719179
pos_1623	-	1008.81	0.44565	pos	-	-	-	-	-	-	-	-	926824	740889	631381	1.12448e+06	848213	966406	950696	648169	710545	782318	202766	541652	1.07337e+06	628574	1.17756e+06	1.06857e+06	892074	822910	814988	837669	827168
pos_1624	-	1024.78	0.44565	pos	-	-	-	-	-	-	-	-	189654	112386	118833	99844.1	108226	82252.8	104629	72326.4	176249	170484	252871	224883	141332	73280.5	137327	205560	146798	178145	197356	178498	185239
pos_1625	-	1043.3	0.44565	pos	-	-	-	-	-	-	-	-	145403	107652	83775.9	185508	112558	146279	153728	101716	112113	115173	37723.1	79063	145017	82082.3	167538	156762	108844	122725	123985	130353	119985
pos_1626	-	149.018	0.453133	pos	-	-	-	-	-	-	-	-	14561.6	7760.8	9604.87	8421.79	11354	11670.5	9842.76	7615.16	8884.67	12023.1	7417.63	68430.6	12814	9191.91	9494.81	8487.3	7305.17	14171.7	23860.7	14568.4	16111.4
pos_1627	-	207.051	0.453133	pos	-	-	-	-	-	-	-	-	28738.1	14717.5	23414.1	13019.9	25683.9	13689.4	19023.5	34284.1	31319.3	31577.5	13901.8	25255.4	25746.5	65489.5	18733.9	33372.5	25464.3	25446.5	25447.2	25980.8	25447.2
pos_1628	-	384.857	0.453133	pos	-	-	-	-	-	-	-	-	16006.7	20046.8	24555.7	10070.7	17690.7	23606.6	17967.1	19360.9	12140.5	29681.4	62370.7	23855.7	10583.7	18421.3	12663	13786.1	20525.8	14642.9	15336.5	15378.7	13255.7
pos_1629	-	436.87	0.453133	pos	-	-	-	-	-	-	-	-	145078	315252	341244	246208	324603	324274	241257	300640	260320	280723	212163	252165	171132	280097	293046	303578	244974	157130	162491	167368	157818
pos_1630	-	716.837	0.453133	pos	-	-	-	-	-	-	-	-	46.3417	8238.23	9696.59	0	17088.9	7678.78	948.402	12557.7	159.3	29857.3	28645.4	11151.8	450.984	10411.5	762.647	629.188	12348.4	9864.36	11521.2	11498.5	10802.2
pos_1631	-	747.821	0.453133	pos	-	-	-	-	-	-	-	-	64540.1	132422	109198	85130.9	110969	92852.6	71966.2	106893	96868.1	99393.5	113726	112649	61769.3	113694	88626.7	78382.1	97963.3	61047.8	63258.6	61288.2	69224.5
pos_1632	-	781.815	0.453133	pos	-	-	-	-	-	-	-	-	103028	153694	140829	101160	139265	111563	120642	126354	119949	150803	119867	143257	74470.9	123455	135185	121642	112884	106683	109338	105907	105904
pos_1633	-	807.821	0.453133	pos	-	-	-	-	-	-	-	-	259339	312315	290766	342229	351043	382139	303314	261475	247712	285946	78689.2	235024	226038	226856	437942	343338	249655	213558	213543	217637	225165
pos_1634	-	849.802	0.453133	pos	-	-	-	-	-	-	-	-	137767	166848	176951	118451	176770	140975	120385	125316	122316	146655	156300	133965	63404.5	114792	128982	138348	140447	95491.6	82806.2	95622.8	92911.3
pos_1635	-	854.813	0.453133	pos	-	-	-	-	-	-	-	-	1.2301e+06	915019	1.00567e+06	919977	1.03673e+06	754197	905075	977807	1.09559e+06	1.1888e+06	1.69098e+06	1.60061e+06	1.00708e+06	1.06138e+06	1.1195e+06	1.22832e+06	1.14221e+06	1.14989e+06	1.16846e+06	1.16855e+06	1.16104e+06
pos_1636	-	926.279	0.453133	pos	-	-	-	-	-	-	-	-	9977.21	7265.2	0	8730.59	0	12454.9	2797.39	6445.67	3454.47	3603.58	8754.71	35445.1	7105.66	0	0	12455.3	0	0	4781.85	3806.32	0
pos_1637	-	951.785	0.453133	pos	-	-	-	-	-	-	-	-	89091.4	126888	127976	71973.4	139085	92461.9	84266.2	101840	103670	124495	87045.3	145374	82756.1	99952.4	91878	111375	99373	83044.4	82773.5	84530.4	85456.8
pos_1638	-	985.778	0.453133	pos	-	-	-	-	-	-	-	-	74718.3	130085	109680	103079	124798	100148	73690.4	103086	99163.2	138382	95432.4	91484.7	54694.6	47192.4	133852	114812	116694	78555.7	90499.2	90503.2	88147.5
pos_1639	-	1014.76	0.453133	pos	-	-	-	-	-	-	-	-	8276.39	20315.7	25186.4	22340.4	31676.8	42963.5	23532	17779.2	31962.5	6547.82	0	8647.03	16893.4	21385.1	37441.6	11005.2	16679.5	10624.1	10635.4	10621.6	5322.75
pos_1640	-	1046.28	0.453133	pos	-	-	-	-	-	-	-	-	18279.7	24231.3	9629.87	21581.7	6982.88	17412.9	10787.9	7788.2	8555.15	19660.1	0	7412.44	17247.3	7816.2	13819.8	0	9386.33	0	6981.14	10355.7	8285.01
pos_1641	-	91.031	0.460667	pos	-	-	-	-	-	-	-	-	6478.09	8205.68	6334.01	11600.5	15924.1	11974.1	5393.44	9422.06	8141.17	8649.09	7298.58	7652.79	6130.85	7763.64	17269.8	12572.1	18216.9	9000.77	9959.63	9111.59	10309.7
pos_1642	-	158.859	0.460667	pos	-	-	-	-	-	-	-	-	12492.6	6680.05	6078.42	15576.4	12439.7	8378.04	11132.8	8057.63	6802.14	6294.68	5547.86	17497.8	7974.89	8765.21	7917.84	7669.14	11211.9	8234.88	9366	8663.77	8235.75
pos_1643	-	189.16	0.460667	pos	-	-	-	-	-	-	-	-	100443	122413	154899	160145	173008	172628	189924	265270	209722	206791	1.0822e+06	159151	230567	362957	185767	288040	185103	188301	188302	193735	190237
pos_1644	-	520.985	0.460667	pos	-	-	-	-	-	-	-	-	5522.75	4689.96	7112.39	5253.56	12016.3	10156.5	7560.58	11997.8	13494.2	7845.59	0	3202.12	11504.8	20512.8	6199.05	14000.7	8023.63	9288.78	9612.6	7787.4	9608.78
pos_1645	-	542.823	0.460667	pos	-	-	-	-	-	-	-	-	0	3294.28	7435.48	0	12197.3	0	0	11473.1	0	16985.5	144997	16009.2	0	15601.5	0	0	10024.5	6743.44	9572.19	9077.45	9599.21
pos_1646	-	558.857	0.460667	pos	-	-	-	-	-	-	-	-	190852	159743	167579	198816	152933	204380	193997	150856	164435	168357	79058	149218	241027	170125	221282	226627	211934	171443	174487	174686	174807
pos_1647	-	610.811	0.460667	pos	-	-	-	-	-	-	-	-	0	4352.88	0	0	10580	72.9928	0	9966.41	0	20776.5	171463	17249	0	11537.5	0	0	0	4307.64	5013.8	3797.99	0
pos_1648	-	694.832	0.460667	pos	-	-	-	-	-	-	-	-	191343	171778	175537	214626	182697	235902	229742	161680	193759	199791	71148	136966	269457	145355	231583	267489	227473	181802	185948	181833	184504
pos_1649	-	727.33	0.460667	pos	-	-	-	-	-	-	-	-	0	17961.4	9742.09	14309.3	0	15781.4	20265.7	10192.4	13180.6	12549.3	12127	10334	12482	7913.27	14037.7	15682.8	12286.6	6991.4	8554.44	7135.81	8719.87
pos_1650	-	730.81	0.460667	pos	-	-	-	-	-	-	-	-	31242.7	72681.5	74432.5	31464.1	110977	60355	35038.2	97335.1	23998.5	131830	317233	93491.4	38414.4	101158	17303.5	56557.8	60986.2	70896.6	75549.5	70958.2	70894.6
pos_1651	-	732.842	0.460667	pos	-	-	-	-	-	-	-	-	25949.3	32376.8	30839	47870.1	21335.9	18934.1	12801.4	15506.3	13790.5	33619.9	13243.9	36445	20067.4	19415.4	53525.9	21870	25364.7	20910.5	17823.7	17779.7	20825.4
pos_1652	-	756.309	0.460667	pos	-	-	-	-	-	-	-	-	0	10621.6	6430.23	16621.3	0	4616.68	3908.3	19566.7	0	3028.44	0	0	9467.3	0	0	6076.02	0	0	4039.91	4051.62	0
pos_1653	-	763.796	0.460667	pos	-	-	-	-	-	-	-	-	0	24724	10671.7	22069.8	0	30042	42044.6	0	31590.5	20923.7	32321.1	0	38114.7	0	0	45757.4	48205.6	11167.5	14928.6	16323.6	16252.6
pos_1654	-	765.837	0.460667	pos	-	-	-	-	-	-	-	-	120940	77071.9	80444.4	152692	107780	85417.6	80491.7	81453.3	54645.5	58757.4	5308.26	72224.2	114476	68246.9	173121	92850.5	84254.4	79466.1	80228	79237.9	87505.2
pos_1655	-	769.81	0.460667	pos	-	-	-	-	-	-	-	-	20133.4	27047.1	22464.2	34622.9	25927.9	26912.1	44408.6	18918.9	34287.2	20415.1	16564.3	14169.3	35030.9	20571.5	23720.7	41663.1	27662.9	14242.4	25563	27721.5	27349.2
pos_1656	-	794.812	0.460667	pos	-	-	-	-	-	-	-	-	95216.2	87067.6	104531	116049	77655.9	93689.6	106224	45195.1	93388.5	80386.6	152396	121285	103602	51359.4	68173	148736	109826	81849.8	87168.6	81437.2	87241.7
pos_1657	-	797.79	0.460667	pos	-	-	-	-	-	-	-	-	19615.1	28308.3	44191.1	20785.7	32004.6	43788.5	33653.1	44566.1	49279.3	22320.9	56231	19830.7	55214.8	12613.9	33437.6	64759.4	39246.7	17375.5	25470.6	21863.1	19897
pos_1658	-	799.831	0.460667	pos	-	-	-	-	-	-	-	-	138949	74830	91421.4	155887	99177.6	87177	88632.8	101304	69007	48378.9	3724.24	85891.1	110307	75249.5	199659	123133	91191.6	88572.8	85452.4	85407	86661.4
pos_1659	-	803.804	0.460667	pos	-	-	-	-	-	-	-	-	29627.8	33827.5	31510.9	40090.9	34812.6	29035	52921.5	37268.1	37505.7	34715.9	18355.8	28961.3	52137	15412.9	31745.5	44415.6	29561.3	28802.5	31050.3	27405.9	31017.2
pos_1660	-	819.781	0.460667	pos	-	-	-	-	-	-	-	-	48076.2	37384.5	26553.8	46198	50125.8	68885.5	62126.2	34883.2	50326.3	46205.1	6996.08	26599.8	92882	40101.2	80688.4	44441.1	53015.2	42128.3	54283.9	47030.8	43507.6
pos_1661	-	824.793	0.460667	pos	-	-	-	-	-	-	-	-	28074.9	14804.9	34377.9	45681.8	54947.9	92854.4	98122.9	20461.4	60185.2	37700.2	30304.9	43703.7	123277	28597.4	11583.7	83655.5	59221.9	29417.2	41849.3	36833.2	41802
pos_1662	-	833.824	0.460667	pos	-	-	-	-	-	-	-	-	166826	91659.8	96834.1	188881	159503	77461.1	115288	94146.2	71551.8	50833.8	15189.2	100716	135551	80817.1	236888	139445	86713.9	111526	103485	103953	112249
pos_1663	-	866.782	0.460667	pos	-	-	-	-	-	-	-	-	40885.7	90802.6	75956	53994	108894	68305.7	41877.7	93163.6	44880.7	148901	282747	79945.7	51679.8	87315	12952.6	64224	83748.6	64799.5	81163.1	81034.3	77811.8
pos_1664	-	891.782	0.460667	pos	-	-	-	-	-	-	-	-	49758.1	65097.8	70693.6	56692.5	60758.4	54366.1	75705.2	44225.7	65605	48041.3	103922	44848.4	72997.4	35286.2	49743.8	83577.6	64380.1	45450.2	45714	49282.4	48054.7
pos_1665	-	897.297	0.460667	pos	-	-	-	-	-	-	-	-	22271.8	27566.4	25943.3	39093.3	12943.6	17125.6	10932.8	17780.1	13180	6680.59	29949.2	12186.1	0	8040.68	10968.9	36413.5	9555.53	8302.22	10999.5	11024.8	10956
pos_1666	-	900.767	0.460667	pos	-	-	-	-	-	-	-	-	2250.21	21311.9	16887.4	15697	0	15845.6	31041	10990.3	25627.2	19091.7	15075.5	9207.64	52216.9	0	9501.73	37067.3	43566.9	5359.55	17621	12390.6	14285.9
pos_1667	-	929.752	0.460667	pos	-	-	-	-	-	-	-	-	0	19346.8	0	19001.8	0	25242.3	18869.2	0	14522.8	20761.9	18063.3	14155.1	58643.2	22044.2	0	29987.5	26927.2	0	17798.3	17648	15474.9
pos_1668	-	934.77	0.460667	pos	-	-	-	-	-	-	-	-	25931.2	62774.6	79776.5	35634.5	84466.8	55134.3	31450.2	86533.9	45931	123527	214350	65189.9	22128.8	65986.6	15995.9	56467.8	71479.7	36851.7	56773.2	51694.9	55168.2
pos_1669	-	968.757	0.460667	pos	-	-	-	-	-	-	-	-	5256.25	23529.4	15320.8	15693.4	25875.8	28033.7	16906.7	14087	9225.64	11417	10046.3	0	28271.5	0	0	34580.2	14972.2	8109.53	16658.3	11941.3	14218
pos_1670	-	972.776	0.460667	pos	-	-	-	-	-	-	-	-	33240.5	30806.9	27921.4	52291.1	31459	17565.7	16967.5	30678.7	23366	33957.9	40081.1	31599.1	47826.7	13915.8	45757.6	48839.1	36122.2	22676.2	29002.6	22284.1	22847.6
pos_1671	-	984.737	0.460667	pos	-	-	-	-	-	-	-	-	10585.1	2502.46	0	612.357	157.205	26165.4	17317.5	3405.93	3342.63	6312.82	35251.4	5249.93	27825.9	0	7996.68	4586.88	18701.7	3903.05	8386.47	11685.8	0
pos_1672	-	999.279	0.460667	pos	-	-	-	-	-	-	-	-	12762.7	16094.4	0	22050.3	13578.3	0	0	9071.16	6988.22	0	59728.1	37985.2	10768.3	0	0	10912.4	0	11217.5	14667.4	0	13061.8
pos_1673	-	1006.76	0.460667	pos	-	-	-	-	-	-	-	-	85492.7	39969	78803.4	60715.3	47771	31767.5	37542.5	47526.6	52652.6	75873.7	217565	119355	36511.6	59706.1	50518.7	60288.3	58455.2	66259.5	66253.9	61249.2	66264.1
pos_1674	-	1022.74	0.460667	pos	-	-	-	-	-	-	-	-	72931.3	93911	65633.7	109204	78265.2	117356	104430	58402.4	100496	73005.6	40768.8	43391.4	125534	50216.5	75716.9	103464	120938	64788.7	89838.8	84714.1	90524.9
pos_1675	-	90.9745	0.46815	pos	-	-	-	-	-	-	-	-	187.521	130.733	586.737	376.619	652.906	0	562.297	434.264	0	408.235	498.053	483.674	500.457	620.203	263.013	370.306	819.791	615.083	526.773	615.136	597.666
pos_1676	-	132.987	0.46815	pos	-	-	-	-	-	-	-	-	4996.48	4722.23	3417.78	4028.75	4367.81	4939.33	5695.96	5215.44	4529.27	6382.1	7759.13	4831.34	7459.42	6225.68	9439.11	6739.19	6724.99	4580.47	5256.69	5246.49	5187.73
pos_1677	-	193.035	0.46815	pos	-	-	-	-	-	-	-	-	4573.18	4017.07	9673.79	468.821	2419.71	1295.11	972.908	1870.91	4297.46	4649.01	1036.49	6215.24	4075.79	9508.24	948.649	1745.98	3990.48	2693.11	2692.5	2421.21	2598.83
pos_1678	-	1012.72	0.46815	pos	-	-	-	-	-	-	-	-	134061	51434.1	71420.8	118488	90732.3	134579	153984	81964.1	109569	107635	52677.3	66928.8	164393	83919.3	178411	108484	99390.2	121900	126231	125900	109358
pos_1679	-	109.076	0.475633	pos	-	-	-	-	-	-	-	-	61899	44825.6	45485.4	32969.9	42007.3	40771.7	44512.9	46652.6	34227	36656.9	281003	31897.9	28456.4	64512.2	25487.1	29506.1	42712.8	47982.9	48017.9	48999.2	48893.7
pos_1680	-	138.052	0.475633	pos	-	-	-	-	-	-	-	-	8306.46	4929.6	10858.6	8809.2	13209.1	12606.6	9840.31	14499.6	18702	8167.57	2960.08	6234.65	12593.2	21080.3	14607.6	11633.3	9456.82	9308.34	9548.34	9649.37	8593.23
pos_1681	-	150.932	0.475633	pos	-	-	-	-	-	-	-	-	29490.3	29483.4	28683.1	30583.4	27377	34473.6	30295.3	26161.2	23818.6	28628.6	18952	27040.6	34007.9	29116.1	40608.4	35877.3	28209.9	26895.4	25093.8	26895.7	26611.7
pos_1682	-	180.074	0.475633	pos	-	-	-	-	-	-	-	-	13366.9	8260.07	11436.8	17204.1	23981.3	22045.1	18259.1	30747	23561.7	9954.21	3915.87	9220.01	28835.6	40519.5	31994.9	26810	18167.6	18931.3	19655.3	19204.4	20023.2
pos_1683	-	198.974	0.475633	pos	-	-	-	-	-	-	-	-	5473.66	2844.23	3494.84	4912.21	8705.6	8292.94	13056.9	11835	6251.76	13805.7	10519.5	4307.13	12414.7	16102.3	13592.5	12147.5	5627.3	7121.17	6931.42	6938.35	7837.17
pos_1684	-	221.018	0.475633	pos	-	-	-	-	-	-	-	-	51001.3	34358.9	40390	61736.6	47707.9	78504.5	82069.8	67946.2	35077.8	69246.9	72503.2	39970.3	84413.7	104175	148902	126165	42020.6	53933.1	56063.1	56064.1	56060
pos_1685	-	245.949	0.475633	pos	-	-	-	-	-	-	-	-	9704.41	9793.86	18713	7540.81	16342.2	18797.8	11457.5	20131.3	22306	13466.8	5124.18	18379	11714.1	23596.5	9128.4	8127.63	22188.7	14943.6	13945.8	13931.9	14307.6
pos_1686	-	772.631	0.483117	pos	-	-	-	-	-	-	-	-	149488	172896	166749	257056	178584	252795	206322	152666	137110	136311	75176.8	157031	241165	161050	305813	302898	175908	134389	137126	153955	132256
pos_1687	-	135.003	0.490583	pos	-	-	-	-	-	-	-	-	254866	209354	241317	270539	262058	291613	286295	268682	280634	296058	235313	240346	255011	238379	291349	245056	252489	227028	227035	232363	227024
pos_1688	-	171.982	0.490583	pos	-	-	-	-	-	-	-	-	40216.2	38674.4	43013.3	34858.9	39350.4	41112.3	52394.6	41129.6	53195.5	49552.9	34839.6	52209.4	52806.5	112694	34402.4	60639.1	52399.6	49133.1	49726.7	50326.4	50319.6
pos_1689	-	259.965	0.490583	pos	-	-	-	-	-	-	-	-	9377.93	12535.7	37234.4	13723	35296	34663.5	21284.2	45569.7	45340.4	24806.3	1560.66	29071.7	23753.7	48278.5	8694.58	14346	22051.7	26743.4	27324.1	26865	26743.2
pos_1690	-	292.198	0.490583	pos	-	-	-	-	-	-	-	-	0	0	3470.9	0	0	0	0	6185.38	3092.33	0	0	4180.47	14751.3	50051.7	14106.7	13067.7	4271	2278.31	2009.44	0	2322.33
pos_1691	-	309.891	0.490583	pos	-	-	-	-	-	-	-	-	0	5291.55	20589.6	3862.19	16063.6	10173.7	9438.24	19737.9	17883.7	4741.46	0	11753	10197.4	22932.1	1442.52	4656.14	12577.2	10466	9862.7	11566.7	11235.9
pos_1692	-	104.053	0.498017	pos	-	-	-	-	-	-	-	-	9827.11	7525.56	19086.3	11111.2	10121.4	7432.55	15639.9	6272.23	4944.77	13122.6	3360.52	20957.3	6089.87	7922.15	9393.69	11026.5	6980.68	6351.34	7215.36	7227.73	6972.23
pos_1693	Choline	104.107	0.498017	pos	M+H	C5H13NO	80.8	-	3.0081853877026896	C00114	HMDB0000097	62-49-7	5.16307e+06	9.0716e+06	8.58054e+06	5.98572e+06	5.51852e+06	5.1692e+06	6.41621e+06	5.61091e+06	4.678e+06	6.67759e+06	3.21489e+06	7.22505e+06	5.45475e+06	9.10896e+06	5.13022e+06	5.66419e+06	5.32706e+06	5.44876e+06	5.61957e+06	5.66808e+06	5.66728e+06
pos_1694	-	139.903	0.498017	pos	-	-	-	-	-	-	-	-	0	0	716.232	0	576.558	651.421	0	683.794	0	0	0	0	0	982.62	0	0	1194.14	0	578.5	512.692	573.043
pos_1695	-	144.048	0.498017	pos	-	-	-	-	-	-	-	-	0	0	0	2665.51	0	3610.98	0	1705.67	0	0	13793.2	630.94	0	6238.13	0	0	1228.79	756.231	885.812	0	873.254
pos_1696	-	164.948	0.498017	pos	-	-	-	-	-	-	-	-	6681.47	5634.4	4658.85	5548.83	5885.58	7432.45	8182.79	5654.19	2826.36	8346.28	3218.66	4242.66	3725.89	2042.49	3679.59	2092.19	6972.01	6379.74	5918.2	6503.24	6503.3
pos_1697	-	204.496	0.498017	pos	-	-	-	-	-	-	-	-	2235.6	3225.26	2474.44	8659.18	8257.62	9848.3	8555.19	2595.58	6026.25	6142.49	4600.2	2284.26	906.666	0	1920.88	0	2680.1	4938.65	3330.09	5217.89	5206.65
pos_1698	-	249.936	0.498017	pos	-	-	-	-	-	-	-	-	1779.42	4984.05	12653.4	4557.36	9096.78	13828.1	7731.43	14703.3	10306.3	4897.77	0	6971.42	6862.28	13677.2	2593.38	2920.48	8161.7	8346.46	8178.64	7522.35	8351.89
pos_1699	-	278.868	0.498017	pos	-	-	-	-	-	-	-	-	58088.8	41850.9	37900.9	48919.1	48763.9	52297.6	56866.3	41098.5	38203.5	46169.8	24709.3	25815.8	29382.6	11860.9	35469.7	22312.7	38790	40409.6	39662.4	39648.5	41849.6
pos_1700	-	328.998	0.498017	pos	-	-	-	-	-	-	-	-	20742.4	14880.2	12096.2	15134.3	12598.6	20683.4	20980.8	16415.1	15945.1	23187.2	16902.6	12211.8	6264.01	9160.77	8942.53	8045.8	17507.7	16521.4	16191.1	16191.9	16986.6
pos_1701	-	396.743	0.498017	pos	-	-	-	-	-	-	-	-	75912.9	91472.9	55759.2	64900.8	54511	54419.2	63119.6	41409.3	45003	35405.5	66062.4	64977.7	69535.8	56183.4	83613.4	71779.5	59468.9	61711	59631.1	61841.5	61842.2
pos_1702	-	405.097	0.498017	pos	-	-	-	-	-	-	-	-	11767.2	8742.38	3568.06	8915.25	4930.34	12526.2	13585.1	7899.06	4890.04	16442.1	4598.3	2592.15	0	0	3199.55	0	12728.8	13362.9	4194.46	13425.5	13313.4
pos_1703	-	104.002	0.505467	pos	-	-	-	-	-	-	-	-	899.413	5153.88	2865	1353.58	991.586	1022.57	2014.28	871.68	0	1881.31	596.351	2136.83	1756.46	4254.65	2855.11	2000.48	2072.28	1841.83	1785.69	1953.15	2059.88
pos_1704	-	257.147	0.505467	pos	-	-	-	-	-	-	-	-	16065.9	1512.29	139203	15332.3	41087.5	26002.2	53388.8	72470.7	102360	44050.9	1370.1	148756	82879.5	147049	45338.7	46225.9	116300	42606.1	43507.5	42640.5	44273.7
pos_1705	-	292.046	0.505467	pos	-	-	-	-	-	-	-	-	51531.7	59554.8	120172	41236.4	80965.1	70408.8	74363.7	93915.8	61945.6	76615.6	0	30095.3	9622.77	21949.4	45145.2	14374.1	30900.6	65418.8	65923.4	66022.6	63585.6
pos_1706	-	308.955	0.505467	pos	-	-	-	-	-	-	-	-	26678.2	36891.8	45992.3	47906	41481.6	28770.5	50962.6	46180.3	49696.2	45089.4	13397.7	67618.3	79387.4	84313.7	45856.8	49206.2	80573.4	44319.4	44316.1	44965.5	47522.8
pos_1707	-	574.613	0.505467	pos	-	-	-	-	-	-	-	-	25658.3	41997.8	23688.5	29322.8	14501	21675.3	11207.2	0	0	20351.8	10481.2	34150.9	33950.7	18794.4	38740.1	47309.9	8907.4	25924.3	25028.7	22707.8	25940.3
pos_1708	-	800.503	0.505467	pos	-	-	-	-	-	-	-	-	38447.7	60040.3	26294.5	52431	22222.9	45828.6	38048.9	7033.42	9922.66	22054.9	0	16830.1	69396.5	24101.6	79007.1	45360.6	17534	29849.6	29838.9	30606.1	30609.1
pos_1709	-	169.986	0.512933	pos	-	-	-	-	-	-	-	-	896015	956874	1.04085e+06	779896	865254	892035	1.10849e+06	859719	1.12568e+06	1.09054e+06	687153	1.21009e+06	1.38814e+06	3.23283e+06	802305	1.47638e+06	1.09965e+06	1.10519e+06	1.11598e+06	1.12753e+06	1.12736e+06
pos_1710	-	202.872	0.512933	pos	-	-	-	-	-	-	-	-	81382.7	66175.1	98984.5	99241.8	184215	172628	105510	195250	126118	218348	114803	53356.4	30453.7	75618.9	51904	53188.4	81574.2	109637	112131	118050	109575
pos_1712	-	248.998	0.512933	pos	-	-	-	-	-	-	-	-	29644	31300.7	46659.9	41197.2	42524.5	30996	44221.7	43599.2	41048.9	44164.4	13476.5	55064.2	78916.5	73558.8	38316.3	38226.3	73430.8	41475.7	42090.2	43014.2	41678.5
pos_1713	-	345.859	0.512933	pos	-	-	-	-	-	-	-	-	126232	134470	119555	105493	92892.9	121363	134742	99656.6	116253	138328	45348.9	119460	173333	318612	98001.8	152582	122663	136810	132402	135512	136820
pos_1714	-	353.093	0.512933	pos	-	-	-	-	-	-	-	-	126721	147158	341693	156809	269073	136726	250054	422480	336669	285777	0	185578	95617.6	95766.4	164368	50036.3	208261	207419	207461	209888	217752
pos_1715	-	382.119	0.512933	pos	-	-	-	-	-	-	-	-	6242.13	9887.46	28258.7	12876.7	22633.4	14191.1	20403.4	38527.1	40551	6502.59	0	4504.67	0	0	6243.22	0	4865.92	15437.5	14301.4	13344.4	13362.7
pos_1716	-	405.814	0.512933	pos	-	-	-	-	-	-	-	-	50402.1	64436.8	40865.8	43107.9	45294.5	68012.3	79382.8	45924.3	44950.5	61923.8	6560.19	38084.3	74475.1	131725	47382.9	63186.5	63334.8	60126.7	59194.6	63851.7	59205
pos_1717	-	424.872	0.512933	pos	-	-	-	-	-	-	-	-	20812.2	26220	29463.8	24558.5	22874.5	14589.2	27912.6	20628.5	21306.9	17827.3	5247.34	41709.8	55702.7	34053.8	23649.8	16050.5	50367.8	28655	28204.5	28214.3	29700
pos_1718	-	484.828	0.512933	pos	-	-	-	-	-	-	-	-	35501.9	33658.2	54765	43650.1	41242.8	33158.9	44114.3	40913.5	42399.6	41691.7	0	50597.8	82207.3	66863.6	37394.7	33115	82067.7	41670.9	41479.6	41672.2	39015.3
pos_1719	-	542.786	0.512933	pos	-	-	-	-	-	-	-	-	36244.6	34345.2	37120.3	52043.6	30878	15486.8	47040	40361.2	42851.8	48641.7	5845.41	60150.3	81890.7	52707.9	38756.4	38677.7	86351	49454.4	35791.4	46802.1	49279.4
pos_1720	-	70.0657	0.520383	pos	-	-	-	-	-	-	-	-	39096	40693.8	136054	51788.2	111387	118684	89981.2	238676	346873	82190	38445.8	79950.3	105204	256862	64723.2	75778.2	98413.1	113780	113237	114658	116056
pos_1721	-	132.477	0.520383	pos	-	-	-	-	-	-	-	-	589.148	3360.31	2060.06	6352.34	4103.11	4301.49	8584.06	4344.12	1761.1	3224.94	476.397	9017.65	1386.68	20229.4	1341.02	2446.72	3809.64	2424.42	3606.71	1964.62	2878.05
pos_1722	-	159.076	0.520383	pos	-	-	-	-	-	-	-	-	86082.9	69587.8	117665	111185	98486.8	111367	98886.1	148329	213890	83410.6	31951.8	120454	81913	109978	66971.2	69805.4	142414	116132	116183	116130	117840
pos_1724	-	202.901	0.520383	pos	-	-	-	-	-	-	-	-	308639	175971	308458	359148	431023	394306	388008	436988	470613	536252	283126	233863	139382	137232	151500	146658	241569	313394	337497	318224	313368
pos_1725	-	118.006	0.535217	pos	-	-	-	-	-	-	-	-	2243.04	989.955	7844.39	1154.69	9003.27	5168.4	4242.84	11230.7	3770.75	12842.1	577.145	10861.7	1369.26	23860.3	4997.5	0	8586.91	4851.61	4849.73	3142.37	4404.5
pos_1726	-	118.083	0.535217	pos	-	-	-	-	-	-	-	-	0	0	0	0	229.386	178.19	199.934	412.274	135.456	954.577	0	0	1028.66	772.068	375.253	307.066	343.055	0	0	228.792	251.223
pos_1727	-	154.88	0.535217	pos	-	-	-	-	-	-	-	-	45269.5	39056.8	38497.4	36900.9	32129.5	32014.4	33820.1	33453.2	35774.5	38897.8	47299.1	45198.3	36181.7	35580.2	42013.6	40275.4	38143.3	40222.3	40227.9	40584.9	41212.9
pos_1728	-	204.086	0.535217	pos	-	-	-	-	-	-	-	-	0	1092.3	0	0	0	0	0	0	0	0	10934.5	0	700.699	859.509	0	0	739.273	968.541	995.39	1477.45	995.118
pos_1729	-	269.124	0.535217	pos	-	-	-	-	-	-	-	-	1759.32	11188.9	16900.5	1929.99	1376.09	6652.96	14409	0	4293.07	0	4300.16	21073.5	37407.3	19550.8	17310.3	9138.35	1606.57	6669.02	7548.97	7136.82	9166.64
pos_1730	-	318.773	0.535217	pos	-	-	-	-	-	-	-	-	152146	131260	109453	174346	114155	151099	153094	111562	112029	143854	40526.2	92080.2	157218	103258	184380	152485	130841	128150	128188	128168	135686
pos_1731	-	498.837	0.535217	pos	-	-	-	-	-	-	-	-	70833.6	40337.2	43645.7	54971.9	43642.4	52649.7	57936.5	39649.1	40003.3	44911.1	4044.23	32999.1	61792.8	31295.9	49768.2	39226.9	62964.1	52692.7	53114.3	52589	52588.9
pos_1732	-	664.528	0.535217	pos	-	-	-	-	-	-	-	-	220976	150182	136582	239780	147607	203172	179074	108947	120785	146365	14556.7	96130.3	246026	126191	375391	305916	176948	151902	151980	162027	151947
pos_1733	-	724.484	0.535217	pos	-	-	-	-	-	-	-	-	127614	101581	73011.5	157114	71120.9	142493	133499	63987.3	57418	103863	5831.98	53133.8	177821	81266.6	233100	180965	107422	101284	96212.5	103187	109850
pos_1734	-	112.051	0.542667	pos	-	-	-	-	-	-	-	-	29197.7	20850.3	24390	15428.4	17556.3	14676.4	24014.8	23694.3	19843.7	25709.3	28260.5	30816.7	15056.9	30931.9	18618.8	20094.8	32105.7	24829.7	24536.6	25826.2	25221.7
pos_1735	1-Methylhistamine	126.103	0.542667	pos	M+H	C6H11N3	88.7	-	0.356808314009817	C05127	HMDB0000898	501-75-7	93913.7	52478.1	54144.5	37902.5	47594.7	45923.6	51880.4	40701.9	30123.3	27222.9	297629	37558.5	36517.5	63981.7	31329	29556.9	55515.7	58249.5	58770.2	59327.6	60026.2
pos_1736	Thiazolidine-4-carboxylic acid	134.027	0.542667	pos	M+H	C4H7NO2S	70.4	-	-1.10577791909851	-	-	-	0	2054.13	0	1142.48	0	0	2599.92	563.039	0	0	0	0	1208.24	0	0	0	0	7737.26	7905.41	8098.79	8092.18
pos_1737	-	143.988	0.542667	pos	-	-	-	-	-	-	-	-	6188.13	3173.02	4896.63	368.938	1966.25	2660.96	360.409	0	0	0	2067.36	478.148	831.26	2299.35	1090.78	468.339	1890.5	2961.37	2964.86	2425.78	2964.79
pos_1738	Pyroglutamic acid	171.076	0.542667	pos	M+ACN+H	C5H7NO3	69.9	-	-2.03137343645533	C01879;C02237	HMDB0000267	98-79-3	10559.1	17786.5	5184.34	15935.8	7581.69	8182.44	11169.8	6257.76	734.097	4594.24	123221	6550.72	6583.87	2810.85	4722.87	6898.18	9662.77	12281.2	12711.1	12506.8	12892.4
pos_1739	-	186.16	0.542667	pos	-	-	-	-	-	-	-	-	0	5445.61	0	779.916	0	0	0	0	0	0	0	0	0	0	0	0	0	0	0	333.898	369.165
pos_1740	-	190.143	0.542667	pos	-	-	-	-	-	-	-	-	6324.42	2119.16	2019.46	9434.41	3459.44	1854.81	5161.51	2813.38	6399.98	4103.35	8058.54	9020.26	6369.59	1808.56	7674.41	10414.8	11597	6174.06	6952.83	6683.57	6946.34
pos_1741	-	229.118	0.542667	pos	-	-	-	-	-	-	-	-	1057.59	0	3086.76	6175.98	5528.67	15125.9	5337.03	14016.5	4086.78	3243.44	55009.1	3632.43	10541.8	8357.54	8504.84	10668.1	9221.65	8062.14	8263.53	8051.62	8653.82
pos_1742	-	317.132	0.542667	pos	-	-	-	-	-	-	-	-	6240.99	13148.5	53752.7	6344.88	20493.5	4875.6	13127.7	21923.5	22526.3	13678.2	0	3138.03	1039.44	0	14135.4	1153.92	1333.44	9779.18	6543.84	6780.86	6744.24
pos_1743	-	414.735	0.542667	pos	-	-	-	-	-	-	-	-	0	5108.36	0	0	5890.87	0	0	0	0	9757.01	75848.7	13052.4	0	2953.52	0	0	8129.62	0	0	1493.26	2336.71
pos_1744	-	496.803	0.542667	pos	-	-	-	-	-	-	-	-	0	31384.4	3313.72	26323.3	6810.16	0	5697.78	2183.69	3483.85	0	71239	5173.14	0	0	0	17129.1	24930.4	16704.9	16509	18400.5	16483.3
pos_1745	-	116.047	0.550067	pos	-	-	-	-	-	-	-	-	89651.4	65886.7	32057.3	54004.1	83128.6	73722.3	50611.9	45956.8	70719.4	59993.7	7436.48	3511.76	39222.5	40003.5	33709.4	22434.4	5524.27	52210.9	52211.8	52216.2	55500.1
pos_1746	-	167.087	0.550067	pos	-	-	-	-	-	-	-	-	35432.1	18807	16030.6	22208.4	50979.7	41837.4	18337.9	14314.2	16638.3	15478.8	24864.9	9298.43	12662.4	24124.7	8541.89	6347.16	9498.28	23642.1	20956.1	24051.2	24037.6
pos_1747	-	226.069	0.550067	pos	-	-	-	-	-	-	-	-	1393.88	633.945	0	2198.35	1329.2	2667.68	3403.6	1352.99	1207.8	636.993	100676	1370.36	1560.26	877.584	743.86	949.386	2270.31	1065.64	1548.88	1079.38	1244.95
pos_1748	-	320.218	0.550067	pos	-	-	-	-	-	-	-	-	3300.77	20016.4	0	23318.8	0	0	1402.36	0	0	0	0	0	0	0	0	0	0	2620.62	5728.82	5673.12	5675.22
pos_1749	-	348.853	0.550067	pos	-	-	-	-	-	-	-	-	10070.6	8551.28	9282.99	13424.9	11846	13524.1	13850.8	10244.9	12621.9	12311.2	0	5141.95	4733.33	0	9128.85	3897.87	8356.77	7180.86	5713.84	7104.21	7184.7
pos_1750	-	806.448	0.550067	pos	-	-	-	-	-	-	-	-	35436.2	30392.1	22652	23904.8	16829.6	9188.27	21251.6	8488.52	7900.3	13662	0	24544.6	23943.3	16582.5	28481.7	28788	23503.1	19413.1	20562.3	18774.7	20522.7
pos_1751	-	83.0221	0.557533	pos	-	-	-	-	-	-	-	-	107731	100546	78131.1	83413.1	93117.4	77585.7	86077.6	71165.1	62945.8	93307.3	128487	47633	48833.7	49519.3	47521.8	52679.4	53526.9	71419.6	70260	69006.6	68983.1
pos_1752	-	158.04	0.557533	pos	-	-	-	-	-	-	-	-	26364.9	15408.5	56717.4	19542.1	28589.2	22491.4	29771.6	39358.7	44646.9	42106	18832	87014.1	30007.2	43757.1	31455.3	31100.5	50289.6	33969	33980.6	33965.6	35841.3
pos_1753	-	174.087	0.557533	pos	-	-	-	-	-	-	-	-	1968.92	4136.7	1051.43	3732.49	4838.27	1621.71	4183.37	11198.1	7608.88	6417.5	8002.2	0	2735.05	2906.17	1026.54	1495.89	1447.78	4709.07	4693.33	4639.2	4618.56
pos_1754	-	176.079	0.557533	pos	-	-	-	-	-	-	-	-	12678.6	15302.6	4140.49	6550.07	3168.58	11738.4	1569.4	0	348.725	0	5827.74	3261.3	5133.79	1743.86	3171.75	462.05	5327.86	4832.98	4833.47	4834.47	4337.32
pos_1755	-	280.827	0.557533	pos	-	-	-	-	-	-	-	-	38149.5	36980.6	32008.2	34722.9	31283.8	25040.2	35247.1	29272.1	31319.3	31567.2	47786.9	44865.1	30540.6	25195.4	39142.5	39611.5	37634.6	31193.5	30557.2	27389.3	31244.5
pos_1756	-	321.115	0.557533	pos	-	-	-	-	-	-	-	-	0	1239.55	0	0	3872.83	8907.65	0	5870.79	3032.55	0	5564.42	0	0	0	0	0	0	3257.24	5510.18	3227.97	3648.1
pos_1757	-	512.707	0.557533	pos	-	-	-	-	-	-	-	-	44096.7	30391.6	20533.7	41445.3	22214.5	50423.6	43327	21660.5	11488.8	31648	320.58	16336.9	46535.1	33338	50845.5	37788.6	30044	34231.9	34242.5	34248.2	36244.5
pos_1758	-	564.675	0.557533	pos	-	-	-	-	-	-	-	-	41681.6	35478.5	15918.6	28668.9	17654.5	39734.6	29073.4	9489.02	10962.4	20258.5	0	14738.7	39362.7	26639.6	49427.3	38128.4	26935.2	30300.6	31253.1	30331.3	31255.3
pos_1759	-	760.605	0.557533	pos	-	-	-	-	-	-	-	-	49521.3	41134	50248.1	56214.2	48955.4	62104.1	45016.1	24090.4	26732.5	20619.3	3539.94	35740.7	49660.4	23277.6	84430.5	66696	42248.1	27475.9	27485.6	29492.6	27465.3
pos_1760	-	98.0581	0.565	pos	-	-	-	-	-	-	-	-	25758.3	26424.4	5496.15	15803.4	18093.1	11137.6	4697	3503.94	7067.92	3796.15	61365.6	2320.27	2610.26	1127.58	1453.51	2626.24	9619.29	11333.1	11796.4	11969.2	11969.8
pos_1761	-	140.505	0.565	pos	-	-	-	-	-	-	-	-	213.72	0	1020.87	506.952	0	502.562	2236.08	827.947	466.716	221.246	0	700.853	339.399	1470.52	445.388	372.642	782.404	0	652.105	0	527.594
pos_1762	-	155.054	0.565	pos	-	-	-	-	-	-	-	-	11002.8	9624.96	1729.45	5509.34	6073.64	4043.26	0	0	0	0	1024.62	0	0	0	0	0	0	938.916	0	765.887	1014.24
pos_1763	-	160.027	0.565	pos	-	-	-	-	-	-	-	-	4821.37	10415.5	4958.62	6340.38	10582.8	1654.84	2019.15	2103.39	1133.04	1980.96	5350.43	2280.51	1278.09	368.738	579.408	927.709	3037.75	3795.09	3800.9	3671.92	2571.52
pos_1764	-	193.035	0.565	pos	-	-	-	-	-	-	-	-	424.578	0	2339.33	0	0	0	0	0	320.262	426.945	0	1034.55	0	1438.39	350.153	0	260.563	0	238.098	281.658	0
pos_1765	-	309.165	0.565	pos	-	-	-	-	-	-	-	-	51578.8	63828.9	132282	56571.8	111210	66472.1	126422	203067	152906	100091	7663.84	33302.5	56722.8	39720.5	121320	74589.9	36193.2	87494.6	83342.3	83296.8	84389.1
pos_1766	-	328.961	0.565	pos	-	-	-	-	-	-	-	-	16003.3	27570.7	13024.9	27884.7	19269.2	19364	20508.8	18588	7223.06	18082.9	110356	12016.3	11204.2	21440.6	9889.13	23013.7	23297.6	23010.7	20969	22031.6	22555.3
pos_1767	-	374.982	0.565	pos	-	-	-	-	-	-	-	-	3616.99	1423.33	1697.31	2103.69	2046.47	0	1630.38	1655.51	3010.47	6203.58	0	1249.13	3276.2	9476.15	1494.43	6017.53	1464.12	1364.83	1363.06	0	1363.55
pos_1768	-	406.772	0.565	pos	-	-	-	-	-	-	-	-	48840.9	38652.1	37311	41724.3	25801.7	36833	35115.2	29582.3	28247	39575.2	40103.6	40906.8	40858.4	34222	50524.3	52613.5	39701	36976	37501.6	36987.7	38907.2
pos_1769	-	574.704	0.565	pos	-	-	-	-	-	-	-	-	62162.8	67899	54644.3	85602.1	56730.2	87364.3	72108.6	47898.4	43704.1	48071.6	8393.82	47198.7	81228.8	70453.3	102976	102606	58759.9	50319.4	53805.4	50778.8	50327.1
pos_1770	-	762.602	0.565	pos	-	-	-	-	-	-	-	-	72929.7	59743.3	49788.1	82468.8	49679.6	82003.3	70190.5	43239.3	37466.9	22723.7	4911.71	44236.3	80378.2	45162.3	102123	78732	61725.7	45556.1	44312.9	44345.4	48975.6
pos_1771	-	147.998	0.5725	pos	-	-	-	-	-	-	-	-	1853.76	1308.32	681.322	0	0	0	0	0	345.171	0	0	2139.27	1734.49	180.166	1046.91	0	2032.8	491.34	0	0	482.56
pos_1772	-	162.137	0.5725	pos	-	-	-	-	-	-	-	-	1320.92	1408.11	982.855	798.296	545.473	0	605.609	0	0	569.023	412.903	0	564.564	0	419.64	0	2004.35	414.885	418.67	420.759	0
pos_1773	-	296.009	0.5725	pos	-	-	-	-	-	-	-	-	858.488	0	9492.11	0	7801.48	10514	3063.71	15830.4	26173.3	2255.18	709.478	4103.81	9211.49	20079	4586.34	2953.09	4364.14	8417.18	8416.92	6190.58	8007.88
pos_1774	-	317.023	0.5725	pos	-	-	-	-	-	-	-	-	19317.9	12168.1	20129.5	16384.9	24006	17841.2	17540.4	30118.3	37915.1	23421.3	3371.59	16918.1	23104.2	43032.4	20873.7	34023.4	18394.3	18114.3	18330.5	17693.7	18329.8
pos_1775	-	338.99	0.5725	pos	-	-	-	-	-	-	-	-	12246.4	13671	6882.78	13163.4	10929.2	5530.36	7379.91	7707.59	5718.13	5668.97	76834	8319.64	5449.77	5511.21	2492.69	10559.8	12834.8	11614.5	11199.7	12756.4	11180.5
pos_1776	-	356.884	0.5725	pos	-	-	-	-	-	-	-	-	15873	9327.1	15393.6	19081.6	18567	22533.6	22873.9	17132.7	12066.2	20773.3	7520.11	8326.7	12904.7	14571.3	6914.86	7046.11	11368.8	14380.4	13704.9	14560.3	14561
pos_1777	-	794.678	0.5725	pos	-	-	-	-	-	-	-	-	10427.6	8370.61	6814.64	44778.9	6388.03	19924.7	24407.2	12703.7	4874.04	11529	5988.24	9925.06	23002.3	9662.94	31995.5	11424.5	0	14178.1	14142.9	6561.06	14168.6
pos_1778	-	116.992	0.579967	pos	-	-	-	-	-	-	-	-	35163.9	25784.8	33291.6	35313.9	41947.5	44506.1	46786.6	44547.3	49716.6	55741.3	38101.8	26317.4	18275.8	18515.2	20401.5	17288	32623.1	33987.2	33990.9	33994.7	35868.2
pos_1779	-	202.048	0.579967	pos	-	-	-	-	-	-	-	-	466392	430197	436560	484572	424841	483171	456911	413181	420587	428826	352275	414376	463398	436986	529496	495199	426589	422996	424029	413638	421064
pos_1780	-	221.162	0.579967	pos	-	-	-	-	-	-	-	-	546.668	1048.95	1278.33	699.061	943.486	302.576	334.129	719.288	722.833	0	315.056	849.012	909.167	676.041	1874.73	596.61	0	848.33	964.716	644.87	0
pos_1781	-	261.094	0.579967	pos	-	-	-	-	-	-	-	-	0	2940.77	624.501	29515.1	5939.14	16684.1	9721.06	8672.2	23754.9	0	75181.7	26594.9	692.568	602.239	3854.62	9368.69	63143	14161.8	14838.5	14169.5	14166.7
pos_1783	-	90.9317	0.587467	pos	-	-	-	-	-	-	-	-	3957.64	5058.01	5335.72	5694.5	3290.6	4603.41	2508.3	3709.23	3165.68	4990.87	4536.6	2381.94	3088.96	2337.23	5593.64	10404.8	4372.88	4287.5	4175.2	4423.12	4031.02
pos_1784	-	224.876	0.587467	pos	-	-	-	-	-	-	-	-	5541.88	14431	13300.5	8276.69	14607.2	13941	9817.15	10956.6	6239.91	12789.8	11650.5	4322.77	7079.02	8632.97	12826.2	11622.3	9324.37	6592.39	6828.71	6597.1	8152.27
pos_1785	-	300.004	0.587467	pos	-	-	-	-	-	-	-	-	4623.47	2020.07	7228.82	4409.12	9472.05	12824	7069.24	16736.9	24308.2	8835.81	0	7690.16	11623	15961.6	7743.08	5414.79	12393.3	9946.52	9739.9	10049.5	9740.1
pos_1786	-	369.099	0.587467	pos	-	-	-	-	-	-	-	-	0	1478.95	0	6522.82	2513.53	8055.23	1663.11	18089.7	59462.5	0	0	7847.92	1567.41	12030.3	0	1484.63	25465.2	9454.21	10703.1	10305.9	10968.1
pos_1787	-	91.0312	0.6024	pos	-	-	-	-	-	-	-	-	3432.83	5130.2	1494.05	3704.06	3297.03	2898.61	3090.27	2330.67	1215.51	2712.73	0	3970.88	3896.18	6987.6	6614.61	2865.34	1798.88	3977.25	4582.28	4319.4	4097.98
pos_1788	-	164.93	0.6024	pos	-	-	-	-	-	-	-	-	456650	757641	726871	329789	1.16349e+06	430360	155897	1.1625e+06	110881	1.60504e+06	4.64954e+06	1.04217e+06	192437	1.15861e+06	52241.1	472594	746749	746050	765256	774697	774954
pos_1789	-	848.65	0.6024	pos	-	-	-	-	-	-	-	-	211170	161448	145640	255521	157255	231040	239397	132100	128359	160755	18025.2	120489	237838	136376	364180	286591	166988	153969	139600	154057	151273
pos_1790	-	916.638	0.6024	pos	-	-	-	-	-	-	-	-	314464	225426	211214	331867	219549	277840	307355	146305	158994	179269	16863.5	171138	376316	169344	458689	389319	244723	205571	201689	209818	205605
pos_1791	-	928.665	0.6024	pos	-	-	-	-	-	-	-	-	106828	92232.1	79764.3	142151	81977.3	107314	111601	68068.9	89867.5	99273.7	5377.99	78337	161001	71897.5	204491	164794	78948.2	86238.5	83633.9	83729.7	86276.9
pos_1792	-	984.626	0.6024	pos	-	-	-	-	-	-	-	-	99534.3	67817.6	86273.8	121798	65598.5	106145	81798.1	36845.3	62564.3	77692.9	4717.38	79598.2	123852	54766.7	163186	135488	93573.9	78644.8	72006.5	78818	76825.7
pos_1794	-	183.005	0.609883	pos	-	-	-	-	-	-	-	-	7651.56	9871.63	6022.64	7517.9	5491.52	6047.81	4653.82	5897.81	3305.74	4031.83	6460.54	6674.1	7254.16	8998.27	5320.05	7474.42	12263.7	7572.24	7774.37	8280.22	7285.49
pos_1795	-	216.723	0.609883	pos	-	-	-	-	-	-	-	-	2436.62	5476.4	0	3183.47	5721.08	5763.49	2891.26	3954.22	2270.53	2356.15	1828.05	6996.06	5260.07	6142.6	11396.4	3610.07	636.008	4595.95	6268.03	4559.42	4571.83
pos_1797	-	274.881	0.609883	pos	-	-	-	-	-	-	-	-	291547	265456	264838	332251	267242	330134	317893	242079	228738	266430	124519	238534	311028	240214	374889	329911	263720	245051	246591	244666	244663
pos_1798	-	279.129	0.609883	pos	-	-	-	-	-	-	-	-	1301.47	2347.56	1819.66	4568.21	1417.22	5379.61	5064.07	4312.17	4229.84	2351.17	7644.24	4358.13	8934.52	6936.83	7089.78	12599.3	3827.27	4118.61	3636.66	3890.49	4252.41
pos_1799	-	292.198	0.609883	pos	-	-	-	-	-	-	-	-	2135.11	0	11389.9	0	9566.37	5262.88	7170.44	26244.7	25179	4092.37	0	16926.7	26444.6	140444	14927.3	16761	17482.5	7132.49	10168.7	8091.33	7594.95
pos_1800	-	295.932	0.609883	pos	-	-	-	-	-	-	-	-	55584.8	59178.8	56597.7	37038.4	45964.7	53827.2	63286.3	39996.7	51722.6	59476	34283.5	62965.7	89735.9	190166	46552.5	89979.4	64784.2	61834	62430.8	58968.3	62419.1
pos_1801	-	304.826	0.609883	pos	-	-	-	-	-	-	-	-	8599.36	19561.3	15747.6	2443.1	29996.7	6377.15	0	28844.9	0	45075.6	107437	25726.7	0	25015.3	0	6389.36	12272.5	19581.4	16525	19589.3	19596.9
pos_1802	-	320.218	0.609883	pos	-	-	-	-	-	-	-	-	7268.78	49550.7	6435.27	46344	2416.6	6195.57	10023.4	6203.44	0	4353.65	0	1399.32	0	0	5916.98	1451.25	0	9022.13	9020.01	8475.89	8838.75
pos_1803	-	332.84	0.609883	pos	-	-	-	-	-	-	-	-	164453	167362	138646	186853	141589	195162	181009	128706	104922	142550	65364.1	113570	178443	149798	204237	175003	145452	134406	135217	138774	134399
pos_1804	-	100.917	0.617333	pos	-	-	-	-	-	-	-	-	5441.87	6181.45	5981.87	4408.77	4289.34	4073.01	5349.7	3860.51	5149.45	5393.68	8235.36	7566.8	5651.38	7143.32	5388.42	6326.74	5109.82	5207.1	5258.33	5081.07	5194.62
pos_1805	-	104.173	0.617333	pos	-	-	-	-	-	-	-	-	8505.51	32460.9	14233.7	12005.3	19012.4	15347.8	14460.8	17613.5	6834.29	21617.7	11415.2	38021.4	10880.1	20982.7	16805.8	16302.8	7589.89	14169.7	14306.9	16427.5	14136.9
pos_1806	-	150.014	0.617333	pos	-	-	-	-	-	-	-	-	30074.9	37711.2	78758.3	36351.4	68076.8	70181.2	57736.2	84763.8	105257	51441.6	19049	52402.5	71352.2	143385	55414.5	50287.1	66717.9	60080	60104.2	60101.1	64454.8
pos_1807	-	165.1	0.617333	pos	-	-	-	-	-	-	-	-	1895.03	9748.04	0	7509.37	0	1420.84	0	0	0	1016.17	45745	0	0	0	0	0	0	3985.57	5474.57	5134.04	5452.45
pos_1808	-	180.074	0.617333	pos	-	-	-	-	-	-	-	-	2691.05	982.411	2192.05	5802.75	7486.81	9831.45	6553.96	10536.5	8544.17	2309.43	1958.07	3527.82	8184.52	13312.7	13336.7	7550.4	3073.62	4484.03	4546.87	4632.38	4483.57
pos_1809	N1-Acetylspermidine	188.176	0.617333	pos	M+H	C9H21N3O	92.8	-	-0.644082681811378	C00612	HMDB0001276	14278-49-0	52278.9	114913	39097.7	89775.8	21291	37681.5	28216.6	33372.8	23769.2	35006.3	620336	13592.5	11215.6	23665.2	11044.4	17511.7	18357.4	46554.3	47474.1	45480.1	49937.8
pos_1810	-	204.304	0.617333	pos	-	-	-	-	-	-	-	-	1450.12	7828.02	2909.45	3614.43	2233.36	1213.35	0	6048.86	982.274	741.872	0	11404.9	5188.49	14718.3	9020.45	5878.34	5100.7	6925.87	7133.41	7135.79	5378.26
pos_1811	-	210.158	0.617333	pos	-	-	-	-	-	-	-	-	2121.74	3615.3	926.918	4052.32	0	0	0	0	0	1017.21	22969.3	0	0	0	0	0	0	1183.23	1035.98	1183.49	0
pos_1812	-	226.862	0.617333	pos	-	-	-	-	-	-	-	-	27752.9	27957	27179.3	23633.8	19994	15080.1	21283.5	22301.2	18608.6	21588.1	29125.2	34724.2	23882.4	28970.6	30525.6	32200.4	22940.4	22020.5	23288.2	22273.6	22579.4
pos_1813	-	309.892	0.617333	pos	-	-	-	-	-	-	-	-	1816.34	0	6611.38	2080.43	3681.79	7268.44	4332.63	8286.68	7235.5	2042.13	0	3863.77	2761.98	14014.2	0	0	1779.84	3365.1	3359.85	3420.3	4223.07
pos_1814	-	692.618	0.617333	pos	-	-	-	-	-	-	-	-	70778.5	89674.4	75894.3	95334.6	57961.8	123701	101103	42220.3	42170.9	56634.6	12991.7	66603.1	97183.2	80373.9	105307	129197	56814.8	65989.8	58883.5	64751	65972.9
pos_1815	-	820.56	0.617333	pos	-	-	-	-	-	-	-	-	93601.4	110103	119493	168319	103339	187274	141584	75723.7	63360.5	74035.6	26666.4	74206.4	115206	68123.2	170526	159585	88979	69125.2	71015.7	67682	65258.2
pos_1816	-	103.582	0.624783	pos	-	-	-	-	-	-	-	-	443.521	1291.24	0	245.317	0	614.73	1245.49	458.602	0	1504.56	408.222	0	411.673	2540.85	0	0	487.121	669.931	772.154	677.456	771.465
pos_1817	-	104.107	0.624783	pos	-	-	-	-	-	-	-	-	4.03422e+06	6.72585e+06	7.11135e+06	4.79507e+06	4.53796e+06	4.30151e+06	5.70555e+06	4.57678e+06	3.98794e+06	6.20292e+06	2.89477e+06	5.51499e+06	3.83413e+06	6.76749e+06	3.6354e+06	3.99817e+06	4.27646e+06	4.34112e+06	4.34106e+06	4.36621e+06	4.41952e+06
pos_1818	4-Pyrimidine Methanamine (hydrochloride)	110.071	0.624783	pos	M+H	C5H7N3	91.1	-	1.8500830200528504	-	-	-	34924.4	27379.3	56673.3	35539	46772	41483	59125.9	73841.3	71458.7	57081.2	28054.1	51143.9	53064.9	91241	47255.2	65169.7	56753	50344.4	49268	49998.2	52226.1
pos_1819	-	142.9	0.624783	pos	-	-	-	-	-	-	-	-	22876.5	23531.9	21412.3	26649.7	21598.6	31929.2	29756.1	21365.9	15988.3	21996.7	13423.5	15993.4	26074.2	18730.2	33315.9	25697	23046.6	21383.5	20860.5	20634.7	20629.9
pos_1820	-	202.319	0.624783	pos	-	-	-	-	-	-	-	-	854.488	0	0	658.771	1075.41	3447.53	690.929	1442.44	1963.99	1324.91	1631.35	0	0	0	0	0	0	685.89	1251.86	703.405	682.329
pos_1821	-	203.941	0.624783	pos	-	-	-	-	-	-	-	-	0	9700.44	5508.73	7193.15	5287.23	2164.59	687.435	12019.8	6393.38	2878.21	1375.12	12035.6	7178.61	20116.3	6056.65	11077.9	18224.8	5038.45	7009.19	5527.86	5070.87
pos_1822	-	214.836	0.624783	pos	-	-	-	-	-	-	-	-	53248.8	61051.9	53924	53909.9	47605.8	49785.4	54629.2	44988	44824.3	53199.1	66329.9	61191.3	49993.1	46409.3	56719.2	62647.8	51762.3	49391.3	49771.7	49771.5	49656.4
pos_1823	-	502.632	0.624783	pos	-	-	-	-	-	-	-	-	39675.4	40500.3	40337.4	43531.7	33389.9	43780.4	42922.6	27521.3	24753.9	31330	30808.9	35148.7	28104.9	28694.3	39794.5	56156.1	32500.6	33951.9	29969.8	27942.3	31196.5
pos_1824	-	790.431	0.624783	pos	-	-	-	-	-	-	-	-	59163.1	35180.6	13700.7	90301.5	26563.8	59042	32448.6	22428.6	0	1814.48	10486.2	12114	61482.2	1748.11	69196.4	120840	30420	37078.4	36981.8	36967.7	23001.8
pos_1825	-	104.002	0.632233	pos	-	-	-	-	-	-	-	-	259.716	864.812	0	0	0	609.817	722.946	0	0	458.671	0	0	1066.95	1910.01	0	240.936	0	452.137	417.252	581.708	0
pos_1826	-	118.062	0.632233	pos	-	-	-	-	-	-	-	-	5437.24	4835.07	21738.2	2807.55	4104.46	4047.87	1933.3	5665.28	4916.33	5597.45	183639	4706.16	1281.66	3242.23	947.69	0	4032.86	8630.99	8331.74	8498.76	8609.61
pos_1827	N,N-Diacetyl-O-methylhydroxylamine	132.066	0.632233	pos	M+H	C5H9NO3	89.6	-	3.87087065141046	-	-	-	18226.3	9302.19	39798.7	17047.3	63826.6	81643.1	38774.5	98970	139554	31644.8	6876.79	11403.7	27543.3	29263	26159.2	27047.8	10831.4	44179	40537.1	40524.2	40546.7
pos_1828	-	162.106	0.632233	pos	-	-	-	-	-	-	-	-	1485.5	739.199	2353.38	1649.74	1991.66	1694.98	3340.78	451.136	0	5593.9	0	0	6389.52	1111.8	4723.82	8309.68	2535.1	2322.8	2280.76	1870.69	2318.25
pos_1829	-	201.623	0.632233	pos	-	-	-	-	-	-	-	-	6074.37	4208.86	0	7902.46	4062.21	5604.37	13417.3	10232.1	4400.79	9224.35	7710.77	0	0	1750.08	872.476	1797.56	4304.06	7333.99	7823.49	4020.11	7806.44
pos_1830	-	239.014	0.632233	pos	-	-	-	-	-	-	-	-	3915.89	7307.19	0	2840.66	0	1165.66	0	0	0	0	56691.4	3138.96	4190.53	0	2478.25	1110.95	3449.37	0	3249.35	3198.89	2998.54
pos_1831	-	260.074	0.632233	pos	-	-	-	-	-	-	-	-	83011.4	88268.5	214869	95986.1	205008	156029	158152	304946	297029	139784	93516.1	108936	43343.5	41528.2	89296.6	43110.3	115301	128698	127355	126614	126617
pos_1832	-	272.955	0.632233	pos	-	-	-	-	-	-	-	-	8510.14	15467.7	14446.2	4287.12	5066.74	12842.1	9719.18	9913.89	2027.56	0	0	14408.2	1186.53	6316.01	0	0	13730	8876.6	8877.95	8397.41	7753.99
pos_1833	-	340.803	0.632233	pos	-	-	-	-	-	-	-	-	0	4224.89	2501.8	0	12068.5	0	0	12018.2	0	16039.9	53187.3	11187.9	0	6059.62	0	5806.86	7131.1	7015.92	5664.58	6691.19	7381.44
pos_1834	-	378.729	0.632233	pos	-	-	-	-	-	-	-	-	22299.1	24819.2	21246.6	31828.1	23123.7	28203.5	27910.2	19180.4	17768.5	15850.5	7279.48	13934.5	23087.1	8401.17	32384	31954.8	19817.5	16210.1	18295.8	17524.9	18218.6
pos_1835	-	398.762	0.632233	pos	-	-	-	-	-	-	-	-	5687.65	20468.9	10560.3	2180.23	31455	3219.8	0.0442497	15127.8	0	30345.3	87628.1	20162	2002.78	16590.1	0	4174.07	12122.8	11617.1	11742.4	12163.2	11620.4
pos_1836	-	411.051	0.632233	pos	-	-	-	-	-	-	-	-	2113.79	14664.3	30169.4	20300.4	18161.5	10442.1	25775.1	24295.5	15373.7	15565.7	0	13141	7631.25	0	17889.2	0	19186.6	20719	20006.8	20731.7	16941.7
[truncated: 5,710 more rows]
