# Supplementary material for: The harmful intestinal microbial community accumulates during DKD exacerbation and microbiome–metabolome combined validation in a mouse model
Source: Front Endocrinol (Lausanne). 2022 Dec 19;13:964389. doi: 10.3389/fendo.2022.964389 (PMC9806430; doi:10.3389/fendo.2022.964389)
Supplement: Supplementary Table 1 — Comparison of α-diversity in discovery cohort (DKD=120 and DMHC=232) [file DataSheet_2.zip › Supplementary tables/Table S18 (class).xls]

ID	DKD12.median	DKD12.mean	DKD12.se	DKD3.median	DKD3.mean	DKD3.se	DKD4.median	DKD4.mean	DKD4.se	DKD5.median	DKD5.mean	DKD5.se	p-value	z-score	Sig_mark	q-value	fixp	fixps
Clostridia	0.2107(0.1031,0.4253)	0.300774125	0.0993632694989231	0.3031(0.0945,0.6412)	0.3999066875	0.0813170048353827	0.4575(0.2648,0.6531)	0.454826328947368	0.0277608389661597	0.6892(0.5454,0.8)	0.6178605	0.0550556402608689	0.013276804289556613	-2.4762568027022396	*	0.14604484718512273	0.0133	* 0.0133
Gammaproteobacteria	0.0924(0.0342,0.2322)	0.182280875	0.0789542436112836	0.1442(0.0361,0.6786)	0.3354525	0.0858184764083955	0.0785(0.0167,0.2199)	0.172962776315789	0.0259489633158886	0.0201(0.0097,0.2069)	0.12655025	0.0446403767467168	0.16888535854307044	-1.375794197074758		0.377953717452942	0.1689	0.1689
Bacteroidia	0.2003(0.0635,0.3275)	0.1958905	0.0522820396373636	0.1375(0.0219,0.2087)	0.135902625	0.0313587234981319	0.0973(0.0199,0.2349)	0.167383394736842	0.0212240860734948	0.1174(0.0219,0.2296)	0.13701345	0.0274895161967033	0.7439306653787867	-0.32665258609492615		0.779355935158729	0.7439	0.7439
Bacilli	0.0155(0.0057,0.0285)	0.030008875	0.015939830879903	0.0115(0.0069,0.0175)	0.05064	0.0358242873483433	0.023(0.009,0.0683)	0.0599744868421053	0.0121990191235901	0.0197(0.0099,0.06)	0.0614114	0.0297419705384053	0.2602556930521621	-1.1257869882029847		0.46085323693449476	0.2603	0.2603
Verrucomicrobiae	0.0164(<0.0001,0.3101)	0.142275375	0.0681418720978355	<0.0001(<0.0001,0.0016)	0.02486675	0.0162020967762149	<0.0001(<0.0001,0.0069)	0.0486637631578947	0.0162786960127783	0.0004(<0.0001,0.0142)	0.0297934	0.017464574059989	0.15682975262747972	-1.4158147405341197		0.377953717452942	0.1568	0.1568
Actinobacteria	0.0044(0.0006,0.0118)	0.00776425	0.00336617305360044	0.0021(0.0003,0.0082)	0.0283549375	0.0172725428651634	0.0103(0.0025,0.0495)	0.050976552631579	0.0123340285700071	0.0018(0.0005,0.0114)	0.0063215	0.00192133516966992	0.00477443013527818	-2.8218715145520976	**	0.10503746297611996	0.0048	** 0.0048
Negativicutes	0.0118(0.0033,0.0741)	0.1323615	0.0948140630729053	0.0103(0.0033,0.0295)	0.01808525	0.00482451598133602	0.0068(0.0021,0.0264)	0.0330836315789474	0.00760170713506598	0.0038(0.0005,0.0123)	0.00953005	0.00291981165711529	0.20119629702156724	-1.2781506948910206		0.4023925940431345	0.2012	0.2012
Coriobacteriia	0.001(0.0006,0.0025)	0.002720125	0.00139823933212834	0.0011(0.0001,0.0026)	0.0018584375	5.76795493573112e-4	0.002(0.0006,0.005)	0.00478886842105263	9.26188244354076e-4	0.0016(0.0005,0.0065)	0.0041463	0.00116393168342657	0.2761349230971838	-1.0890430018534887		0.46085323693449476	0.2761	0.2761
Desulfovibrionia	0.0017(0.0003,0.0051)	0.004356625	0.00223662612573923	0.0008(0.0001,0.0016)	0.0027873125	0.00132242281349659	0.0003(<0.0001,0.0019)	0.00181767105263158	4.10336701022917e-4	0.0013(0.0003,0.0049)	0.0043166	0.00160784838804763	0.08061670847860698	-1.7471189410753283		0.2955945977548923	0.0806	0.0806
Fusobacteriia	<0.0001(<0.0001,0.0002)	1.3575e-4	6.85132286496557e-5	<0.0001(<0.0001,0.0004)	6.309375e-4	3.10750173890405e-4	<0.0001(<0.0001,0.0002)	0.00254630263157895	0.00201026063580486	<0.0001(<0.0001,0.0001)	0.0010015	9.19606510530741e-4	0.9041242835138001	-0.12045303224112205		0.9041242835138001	0.9041	0.9041
Methanobacteria	<0.0001(<0.0001,<0.0001)	1.0875e-5	1.0875e-5	<0.0001(<0.0001,<0.0001)	7.29375e-5	6.85354816105011e-5	<0.0001(<0.0001,<0.0001)	8.43986842105263e-4	4.40935742023918e-4	<0.0001(<0.0001,<0.0001)	1.9e-4	1.12530370169685e-4	0.5477650776576614	-0.6011124709451818		0.6342543004457132	0.5478	0.5478
Synergistia	<0.0001(<0.0001,0.0005)	4.455e-4	2.7415767100599e-4	<0.0001(<0.0001,0.0001)	4.7225e-4	2.98169352046786e-4	<0.0001(<0.0001,0.0001)	5.61684210526316e-4	2.3710992728633e-4	<0.0001(<0.0001,0.0002)	3.477e-4	1.55426393139037e-4	0.32126578458411215	-0.991860080716568		0.47118981739003113	0.3213	0.3213
Bacteria_unclassified	0.0002(<0.0001,0.0006)	3.3725e-4	1.14589601560152e-4	0.0004(0.0001,0.0009)	5.213125e-4	1.07783916500793e-4	0.0002(<0.0001,0.0004)	4.10578947368421e-4	9.55128158263222e-5	0.0002(<0.0001,0.0004)	2.4105e-4	5.03012752271121e-5	0.14060643170844542	-1.4735364913610525		0.377953717452942	0.1406	0.1406
Saccharimonadia	0.0001(<0.0001,0.0002)	2.50875e-4	1.42550672381538e-4	<0.0001(<0.0001,0.0002)	2.41625e-4	1.01472733406566e-4	0.0001(<0.0001,0.0002)	2.76052631578947e-4	6.1334506743362e-5	0.0002(<0.0001,0.0003)	2.5035e-4	7.50037990265897e-5	0.6545337970401112	-0.44747269697995373		0.7199871767441224	0.6545	0.6545
Cyanobacteriia	<0.0001(<0.0001,<0.0001)	2.9125e-5	2.9125e-5	<0.0001(<0.0001,<0.0001)	1.40625e-5	1.11267203725986e-5	<0.0001(<0.0001,<0.0001)	3.71236842105263e-4	3.51716513571291e-4	<0.0001(<0.0001,<0.0001)	4.18e-5	3.13859338256051e-5	0.4679731886864008	-0.7257807516483459		0.5719672306167122	0.468	0.468
Vampirivibrionia	<0.0001(<0.0001,<0.0001)	2.3e-5	2.3e-5	<0.0001(<0.0001,<0.0001)	5.2125e-5	4.95846813542247e-5	<0.0001(<0.0001,<0.0001)	1.90710526315789e-4	8.95792265544951e-5	<0.0001(<0.0001,0.0005)	5.069e-4	2.98283924262915e-4	0.05735435460644571	-1.9006005410102467		0.2955945977548923	0.0574	0.0574
Firmicutes_unclassified	<0.0001(<0.0001,0.0002)	2.445e-4	1.80922734100184e-4	<0.0001(<0.0001,<0.0001)	3.55e-5	1.8239837353076e-5	<0.0001(<0.0001,<0.0001)	2.25815789473684e-4	9.32813527754785e-5	<0.0001(<0.0001,<0.0001)	7.46e-5	5.44189111866164e-5	0.3557370555237071	-0.9235185162950802		0.48913845134509726	0.3557	0.3557
Alphaproteobacteria	<0.0001(<0.0001,<0.0001)	6.875e-6	4.52547353481221e-6	<0.0001(<0.0001,<0.0001)	1.0475e-4	9.88890160735761e-5	<0.0001(<0.0001,<0.0001)	6.53815789473684e-5	2.48859219492669e-5	<0.0001(<0.0001,0.0001)	3.3055e-4	2.02884066908329e-4	0.03497990362424187	-2.108590962731257	*	0.2565192932444404	0.035	* 0.035
Firmicutes_uncultured	<0.0001(<0.0001,<0.0001)	4.15e-5	4.15e-5	<0.0001(<0.0001,<0.0001)	0	0	<0.0001(<0.0001,<0.0001)	6.96052631578947e-6	6.35199763548593e-6	<0.0001(<0.0001,<0.0001)	5.64e-5	4.04732140141054e-5	0.07476155364206695	-1.781924444696944		0.2955945977548923	0.0748	0.0748
Lentisphaeria	<0.0001(<0.0001,<0.0001)	1.7375e-5	1.25056237349442e-5	<0.0001(<0.0001,<0.0001)	0	0	<0.0001(<0.0001,<0.0001)	1.85789473684211e-5	1.17013908778595e-5	<0.0001(<0.0001,<0.0001)	4.45e-6	2.47776958276252e-6	0.2932702416855876	-1.0509746306129493		0.46085323693449476	0.2933	0.2933
Firmicutes_Incertae_Sedis	<0.0001(<0.0001,<0.0001)	2.5125e-5	2.5125e-5	<0.0001(<0.0001,<0.0001)	0	0	<0.0001(<0.0001,<0.0001)	5.23684210526316e-6	3.59145518184153e-6	<0.0001(<0.0001,<0.0001)	5.75e-6	4.05999416644642e-6	0.3979846538935184	-0.84522602590725		0.5150389638622003	0.398	0.398
Elusimicrobia	<0.0001(<0.0001,<0.0001)	0	0	<0.0001(<0.0001,<0.0001)	0	0	<0.0001(<0.0001,<0.0001)	0	0	<0.0001(<0.0001,<0.0001)	5.5e-6	5.5e-6	0.1717971442967918	-1.3664519765621534		0.377953717452942	0.1718	0.1718
