# Supplementary material for: The harmful intestinal microbial community accumulates during DKD exacerbation and microbiome–metabolome combined validation in a mouse model
Source: Front Endocrinol (Lausanne). 2022 Dec 19;13:964389. doi: 10.3389/fendo.2022.964389 (PMC9806430; doi:10.3389/fendo.2022.964389)
Supplement: Supplementary Table 1 — Comparison of α-diversity in discovery cohort (DKD=120 and DMHC=232) [file DataSheet_2.zip › Supplementary tables/Table S7 (Family).xls]

ID	DKD.median	DKD.mean	DKD.se	DMHC.median	DMHC.mean	DMHC.se	p-value	z-score	Sig_mark	q-value	fixp	fixps
Lachnospiraceae	0.1327(0.0589,0.2289)	0.165292091666667	0.0129670773718431	0.2124(0.1194,0.3004)	0.216209318965517	0.0090555377115686	1.436436879367937e-4	-3.8018085838706543	***	7.244638174203509e-4	0.0001	***0.0001
Ruminococcaceae	0.1464(0.0554,0.2474)	0.181609683333333	0.0153063900873328	0.15(0.0678,0.2638)	0.188459025862069	0.0107381166164388	0.6059231116066857	-0.5159016357002548		0.7246090819213973	0.6059	0.6059
Bacteroidaceae	0.0489(0.0085,0.1415)	0.0981856666666667	0.012116091217316	0.1417(0.029,0.318)	0.197373724137931	0.0130589582295957	1.702855982552993e-6	-4.7858259291790555	***	1.519471492124209e-5	<0.0001	***<0.0001
Enterobacteriaceae	0.0559(0.0109,0.2378)	0.180435558333333	0.0224862374379049	0.0053(0.0007,0.0545)	0.0994758620689655	0.0138307549494853	1.545759629879447e-9	-6.03951727637342	***	4.482702926650396e-8	<0.0001	***<0.0001
Prevotellaceae	0.0014(0.0001,0.0092)	0.0284594083333333	0.00779624909890098	0.0011(0.0001,0.0196)	0.069611879310344807	0.0103883820413883	0.4683348639309872	-0.725190999163309		0.5933724034676855	0.4683	0.4683
Oscillospiraceae	0.0158(0.0031,0.0448)	0.0424219583333333	0.00608678531872958	0.0083(0.0017,0.0229)	0.0252915560344828	0.00296278493679764	0.005205390617186803	-2.794040828303636	**	0.013723302536219754	0.0052	** 0.0052
Akkermansiaceae	<0.0001(<0.0001,0.0095)	0.0485834083333333	0.0119397526042004	<0.0001(<0.0001,0.0003)	0.0166080905172414	0.00517165102540543	7.744430544922335e-4	-3.361771055691729	***	0.003097772217968934	0.0008	***0.0008
Bifidobacteriaceae	0.0057(0.0008,0.0223)	0.037041575	0.00829323574198163	0.0029(0.0006,0.0087)	0.0162785086206897	0.00295396801799094	0.02229630573010884	-2.285281862826136	*	0.04537493797706361	0.0223	* 0.0223
Selenomonadaceae	<0.0001(<0.0001,0.0003)	0.015846175	0.00746119143225452	<0.0001(<0.0001,0.007)	0.0238850775862069	0.00494203928141057	0.023693671863540586	-2.262060399098497	*	0.04738734372708117	0.0237	* 0.0237
[Eubacterium]_coprostanoligenes_group	0.0055(0.0005,0.0189)	0.020859025	0.00372294284975337	0.0015(<0.0001,0.0128)	0.0130059396551724	0.00184818379529523	0.003692126395487504	-2.9033340047279332	**	0.010197301473251201	0.0037	** 0.0037
Veillonellaceae	0.0016(0.0002,0.0109)	0.0115030166666667	0.00244498256144455	0.0021(0.0002,0.0151)	0.0177653103448276	0.00413947515967698	0.3135295987859885	-1.0078435006812154		0.4229003890601705	0.3135	0.3135
Rikenellaceae	0.0041(0.0003,0.0191)	0.0167148333333333	0.00327950942999822	0.0039(0.0003,0.0144)	0.011654474137931	0.00159849549812102	0.16595256489962418	-1.3853267922110033		0.25370515895191625	0.166	0.166
Enterococcaceae	<0.0001(<0.0001,0.0003)	0.00625526666666667	0.00500314497028221	<0.0001(<0.0001,<0.0001)	0.0141120775862069	0.00636207167810965	1.5595434306156711e-4	-3.7813912571820065	***	7.537793247975744e-4	0.0002	***0.0002
Christensenellaceae	0.0013(<0.0001,0.0165)	0.0172675333333333	0.00342994495568227	0.0003(<0.0001,0.0031)	0.00642848706896552	0.00163162563345706	7.354741294494212e-5	-3.9645082188958662	***	3.8779545007333117e-4	<0.0001	***<0.0001
Erysipelatoclostridiaceae	0.0045(0.0012,0.0118)	0.0173900583333333	0.00558855809583453	0.0018(0.0008,0.0044)	0.00538525862068966	0.00108686288013759	5.43427342004501e-5	-4.036118681204143	***	3.0017891272629576e-4	<0.0001	***<0.0001
Clostridia_UCG-014	<0.0001(<0.0001,0.0031)	0.00774340833333333	0.00173132745340383	<0.0001(<0.0001,0.0018)	0.0101195043103448	0.00251597166586218	0.7213438016435686	-0.35666340896709925		0.7969131522919425	0.7213	0.7213
Tannerellaceae	0.0029(0.0006,0.009)	0.0090479	0.00165682710557231	0.003(0.0009,0.0072)	0.00844346120689655	0.00258061432115483	0.9185822552065321	-0.10221974549896842		0.9599598342698894	0.9186	0.9186
Clostridiaceae	0.0003(<0.0001,0.0028)	0.00869395833333333	0.00327737175090237	0.0002(<0.0001,0.0017)	0.00704961206896552	0.00253109347716027	0.37916236267792724	-0.8794407182175512		0.4998049326209041	0.3792	0.3792
Lactobacillaceae	0.0003(<0.0001,0.0033)	0.01742285	0.00637841402560415	0.0001(<0.0001,0.0005)	0.0017872025862069	7.36934167876594e-4	0.0012028692359628919	-3.2381988842577543	**	0.004411810585986053	0.0012	** 0.0012
Acidaminococcaceae	0.0008(<0.0001,0.0033)	0.00641323333333333	0.00170422820772227	0.0012(<0.0001,0.0067)	0.00690201293103448	9.08946526669502e-4	0.05525131015303562	-1.9168947030816663		0.09710836329927472	0.0553	0.0553
Peptostreptococcaceae	0.0015(0.0001,0.0049)	0.00921253333333333	0.00212136453423392	0.0014(0.0002,0.0042)	0.00363106896551724	4.50208550447086e-4	0.5974765023192299	-0.5280328984752604		0.7219507736357361	0.5975	0.5975
Streptococcaceae	0.0006(0.0002,0.0029)	0.008240175	0.00232203522067586	0.0004(0.0001,0.0014)	0.00389844396551724	0.00131508700998972	0.0531651029937363	-1.9335774421458545		0.09710836329927472	0.0532	0.0532
Sutterellaceae	0.0002(<0.0001,0.0009)	0.00255031666666667	0.0010483523963422	0.0015(0.0002,0.0056)	0.00543436206896552	9.15331413437003e-4	3.259323689719103e-7	-5.107799418080372	***	3.6053826594565445e-6	<0.0001	***<0.0001
Pasteurellaceae	<0.0001(<0.0001,0.0002)	0.002432525	8.70549032704124e-4	<0.0001(<0.0001,0.0002)	0.00300416810344828	0.00241624272203419	0.499224904975525	-0.6757098121004386		0.6160647763527756	0.4992	0.4992
Fusobacteriaceae	<0.0001(<0.0001,0.0002)	0.00187096666666667	0.00128224709301822	<0.0001(<0.0001,<0.0001)	0.00328778448275862	0.00137900823293731	0.053787538988553166	-1.9285436609887014		0.09710836329927472	0.0538	0.0538
Erysipelotrichaceae	0.0019(0.0006,0.0054)	0.004472475	6.49519155258695e-4	0.0005(0.0001,0.0015)	0.00161562068965517	2.5016473071865e-4	1.0290578151934299e-10	-6.462619558060183	***	3.979023552081262e-9	<0.0001	***<0.0001
Clostridia_unclassified	0.001(0.0001,0.0025)	0.00171624166666667	2.01009120504586e-4	0.0022(0.0006,0.0042)	0.0029991724137931	2.01077163815339e-4	2.0719303190983637e-5	-4.25699495211828	***	1.3352439834189456e-4	<0.0001	***<0.0001
Barnesiellaceae	<0.0001(<0.0001,0.0022)	0.00269221666666667	5.82050998153467e-4	<0.0001(<0.0001,0.0018)	0.00199002155172414	3.34416997396534e-4	0.3092691518797572	-1.0167567701251208		0.4220614308006098	0.3093	0.3093
Muribaculaceae	<0.0001(<0.0001,0.0007)	0.00308144166666667	8.73873344988076e-4	<0.0001(<0.0001,<0.0001)	0.00141860344827586	3.28338354846674e-4	4.099827325393698e-5	-4.101780710798626	***	2.503052472345626e-4	<0.0001	***<0.0001
Desulfovibrionaceae	0.0005(<0.0001,0.0022)	0.00253270833333333	4.40597126870681e-4	0.0005(<0.0001,0.0017)	0.00168621551724138	2.29855649225704e-4	0.43815448803517054	-0.7753134086762082		0.564732451245331	0.4382	0.4382
Monoglobaceae	0.0005(<0.0001,0.0021)	0.0020227	3.92504516129525e-4	0.0006(<0.0001,0.002)	0.00187431465517241	2.54539926002794e-4	0.5601699392009307	-0.5825891084019099		0.6839969783927154	0.5602	0.5602
Butyricicoccaceae	0.0008(0.0002,0.0023)	0.00162474166666667	1.98445413860662e-4	0.0016(0.0006,0.0027)	0.00194843534482759	1.33023065845694e-4	0.007251592667690164	-2.685063963942331	**	0.01828662498808824	0.0073	** 0.0073
Coriobacteriaceae	0.0008(<0.0001,0.0024)	0.00255468333333333	4.39215927477644e-4	0.0003(<0.0001,0.0011)	0.00141916810344828	3.42378997185738e-4	0.0016937924010477668	-3.139252827373927	**	0.005848055558716695	0.0017	** 0.0017
Anaerovoracaceae	0.0007(<0.0001,0.002)	0.00198833333333333	3.69818765957771e-4	0.0001(<0.0001,0.0006)	5.07581896551724e-4	5.41558525686953e-5	2.64841966735579e-6	-4.696357407665414	***	2.194404867237655e-5	<0.0001	***<0.0001
Marinifilaceae	0.0003(<0.0001,0.0012)	0.00129405833333333	2.38564793181297e-4	0.0003(<0.0001,0.001)	8.44344827586207e-4	1.0379928722741e-4	0.39724207129202566	-0.8465570337703757		0.5177537108974717	0.3972	0.3972
Oscillospirales_UCG-010	<0.0001(<0.0001,0.0011)	0.00129325	2.86371982498191e-4	<0.0001(<0.0001,0.0001)	6.37185344827586e-4	1.32058642199836e-4	0.003185321968470425	-2.9492635650722723	**	0.00901213044737974	0.0032	** 0.0032
Bacilli_RF39	<0.0001(<0.0001,0.0005)	0.00128621666666667	5.59822156031914e-4	<0.0001(<0.0001,0.0001)	5.78478448275862e-4	1.76175034816092e-4	0.08058538928651342	-1.7472995605572503		0.1374691934887582	0.0806	0.0806
Bacteria_unclassified	0.0002(<0.0001,0.0005)	3.922e-4	6.33218122352946e-5	0.0005(0.0002,0.0012)	9.32224137931034e-4	7.50461934602554e-5	1.6871292387652185e-8	-5.641359252292834	***	3.261783194946089e-7	<0.0001	***<0.0001
Comamonadaceae	<0.0001(<0.0001,<0.0001)	0.00134539166666667	7.78128964372549e-4	<0.0001(<0.0001,<0.0001)	4.32081896551724e-4	4.18576188736359e-4	0.12003988607949707	-1.5546062008055748		0.1907483121263241	0.12	0.12
Eggerthellaceae	0.0004(0.0001,0.0013)	0.00120329166666667	2.25322384165753e-4	0.0002(<0.0001,0.0004)	3.33275862068966e-4	4.19614558511303e-5	3.843550193945973e-9	-5.890789445903381	***	8.917036449954657e-8	<0.0001	***<0.0001
Leuconostocaceae	<0.0001(<0.0001,0.0001)	5.2125e-4	1.4224051279573e-4	<0.0001(<0.0001,<0.0001)	5.50193965517241e-4	3.75842085826907e-4	0.0028776290506077715	-2.9805163192312967	**	0.008345124246762536	0.0029	** 0.0029
Oscillospirales_unclassified	0.0002(<0.0001,0.0006)	6.28141666666667e-4	1.09091039060676e-4	0.0002(<0.0001,0.0005)	4.1273275862069e-4	4.97269956609005e-5	0.8763916667544597	-0.15554501774133125		0.9326737003992416	0.8764	0.8764
Bacilli_unclassified	<0.0001(<0.0001,<0.0001)	0.00102673333333333	6.8811618892339e-4	<0.0001(<0.0001,<0.0001)	1.98211206896552e-4	1.70939179104388e-4	2.98427724674686e-7	-5.1244372429455325	***	3.6053826594565445e-6	<0.0001	***<0.0001
Micrococcaceae	<0.0001(<0.0001,<0.0001)	1.43108333333333e-4	4.87297049557526e-5	<0.0001(<0.0001,<0.0001)	5.12327586206897e-4	4.7838623283392e-4	0.24119361296691944	-1.1720085761519616		0.33708986872485125	0.2412	0.2412
Firmicutes_unclassified	<0.0001(<0.0001,<0.0001)	1.76483333333333e-4	6.11421817096868e-5	<0.0001(<0.0001,0.0005)	4.28125e-4	6.24324975636398e-5	7.511605628531797e-6	-4.478651483237233	***	5.445914080685553e-5	<0.0001	***<0.0001
Gastranaerophilales	<0.0001(<0.0001,<0.0001)	2.1375e-4	7.60716962883731e-5	<0.0001(<0.0001,<0.0001)	4.07741379310345e-4	1.47666833200481e-4	0.025611515856227705	-2.2320521585495072	*	0.050354844734278204	0.0256	* 0.0256
Clostridia_vadinBB60_group	<0.0001(<0.0001,<0.0001)	8.0975e-4	7.46233308513694e-4	<0.0001(<0.0001,<0.0001)	7.18362068965517e-5	2.65967134294065e-5	0.6255537187682582	-0.4879945254865889		0.728548126657325	0.6256	0.6256
Bacteroidales_unclassified	<0.0001(<0.0001,0.0001)	1.16241666666667e-4	2.68777473895891e-5	<0.0001(<0.0001,0.0003)	4.00818965517241e-4	7.02143839808055e-5	9.653073916950269e-6	-4.424802086447504	***	6.586803378624889e-5	<0.0001	***<0.0001
Actinomycetaceae	<0.0001(<0.0001,0.0002)	2.34991666666667e-4	5.82197198870809e-5	<0.0001(<0.0001,<0.0001)	3.37775862068965e-4	2.53436060522405e-4	0.0010122081401727717	-3.287111314668177	**	0.003913871475334717	0.001	** 0.001
Morganellaceae	<0.0001(<0.0001,<0.0001)	4.64166666666667e-4	2.37965794841344e-4	<0.0001(<0.0001,<0.0001)	1.98581896551724e-4	1.76935891866647e-4	1.6468777381805188e-4	-3.7678072618708005	***	7.641512705157606e-4	0.0002	***0.0002
Synergistaceae	<0.0001(<0.0001,0.0001)	5.0635e-4	1.57885800062401e-4	<0.0001(<0.0001,<0.0001)	1.61409482758621e-4	7.27293208713238e-5	5.093200582176284e-6	-4.560911663073785	***	3.93874178354966e-5	<0.0001	***<0.0001
Methanobacteriaceae	<0.0001(<0.0001,<0.0001)	5.76641666666667e-4	2.81204717934768e-4	<0.0001(<0.0001,<0.0001)	1.7e-5	7.70092603718046e-6	4.608233054265843e-5	-4.074656422299188	***	2.6727751714741886e-4	<0.0001	***<0.0001
Lactobacillales_unclassified	<0.0001(<0.0001,<0.0001)	2.81166666666667e-5	1.9308109874077e-5	<0.0001(<0.0001,<0.0001)	2.83370689655172e-4	2.08189741056325e-4	0.042924559398038124	-2.024443309376701	*	0.08031046597052294	0.0429	* 0.0429
Veillonellales-Selenomonadales_unclassified	<0.0001(<0.0001,<0.0001)	1.29833333333333e-5	1.09960075727367e-5	<0.0001(<0.0001,<0.0001)	2.43525862068966e-4	7.99787071236068e-5	0.010234382524976996	-2.5678079986644122	*	0.024153915131206734	0.0102	* 0.0102
Eubacteriaceae	<0.0001(<0.0001,<0.0001)	3.51016666666667e-4	1.22805649661171e-4	<0.0001(<0.0001,<0.0001)	6.40215517241379e-5	2.80870933506304e-5	3.2396222594106015e-4	-3.595344792534601	***	0.0013421292217558208	0.0003	***0.0003
Coriobacteriales_Incertae_Sedis	<0.0001(<0.0001,0.0003)	2.24375e-4	3.5040187137569e-5	<0.0001(<0.0001,<0.0001)	9.31206896551724e-5	2.49018429137784e-5	3.854013052295843e-7	-5.0760305740769995	***	3.7255459505526477e-6	<0.0001	***<0.0001
Saccharimonadaceae	<0.0001(<0.0001,0.0002)	2.3005e-4	3.97461391990781e-5	<0.0001(<0.0001,<0.0001)	7.58275862068965e-5	1.50043788101933e-5	1.3484007649338354e-12	-7.089250689397535	***	1.564144887323249e-10	<0.0001	***<0.0001
Carnobacteriaceae	<0.0001(<0.0001,<0.0001)	1.17916666666667e-4	4.64386339199896e-5	<0.0001(<0.0001,<0.0001)	1.23577586206897e-4	1.0194005397528e-4	2.716594918927987e-4	-3.6409257381763536	***	0.0011671296688727647	0.0003	***0.0003
Sphingomonadaceae	<0.0001(<0.0001,<0.0001)	1.08583333333333e-5	5.73238741911918e-6	<0.0001(<0.0001,<0.0001)	1.77849137931034e-4	3.44895538896686e-5	3.325486813814239e-12	-6.963234033569224	***	1.9287823520122586e-10	<0.0001	***<0.0001
Peptostreptococcales-Tissierellales	<0.0001(<0.0001,<0.0001)	1.52233333333333e-4	8.37982184729148e-5	<0.0001(<0.0001,<0.0001)	8.9926724137931e-5	3.64772057343093e-5	0.03651384867426904	-2.0911586050158393	*	0.06943617124942965	0.0365	* 0.0365
Rhodospirillales_uncultured	<0.0001(<0.0001,<0.0001)	9.90916666666667e-5	3.91953700101014e-5	<0.0001(<0.0001,<0.0001)	1.16922413793103e-4	3.90284718058354e-5	0.018495671118889626	-2.3555427015678427	*	0.03831246160341423	0.0185	* 0.0185
Bacteroidales_uncultured	<0.0001(<0.0001,<0.0001)	2.34091666666667e-4	1.34103351796299e-4	<0.0001(<0.0001,<0.0001)	4.48275862068966e-5	1.79303893906604e-5	0.009889773641945977	-2.5796596373446543	**	0.023900286301369443	0.0099	** 0.0099
[Clostridium]_methylpentosum_group	<0.0001(<0.0001,0.0001)	2.29883333333333e-4	6.49208623865693e-5	<0.0001(<0.0001,<0.0001)	4.1301724137931e-5	1.17853913198309e-5	9.850029227553921e-8	-5.3294690714110065	***	1.4282542379953186e-6	<0.0001	***<0.0001
Porphyromonadaceae	<0.0001(<0.0001,<0.0001)	1.2475e-4	5.71932546927777e-5	<0.0001(<0.0001,<0.0001)	9.05775862068966e-5	7.19978293234754e-5	0.002563521959032221	-3.0157409197811136	**	0.007624834544813786	0.0026	** 0.0026
Chloroplast	<0.0001(<0.0001,<0.0001)	2.459e-4	2.22795798845475e-4	<0.0001(<0.0001,<0.0001)	1.70474137931034e-5	4.21534295841494e-6	0.18072967201490908	-1.3385117519436058		0.27226807732116176	0.1807	0.1807
Corynebacteriaceae	<0.0001(<0.0001,<0.0001)	2.14725e-4	1.99822949630991e-4	<0.0001(<0.0001,<0.0001)	1.06163793103448e-5	3.21839895562405e-6	0.031320143599776855	-2.1529813588114597	*	0.06055227762623525	0.0313	* 0.0313
Atopobiaceae	<0.0001(<0.0001,<0.0001)	1.47075e-4	5.28444750013212e-5	<0.0001(<0.0001,<0.0001)	4.3875e-5	9.1022469160906e-6	0.09610424413147808	-1.6640409605109594		0.15925846170359226	0.0961	0.0961
Peptococcaceae	<0.0001(<0.0001,<0.0001)	1.65583333333333e-4	7.68654082019857e-5	<0.0001(<0.0001,<0.0001)	2.7301724137931e-5	5.90816556541701e-6	0.0018414411065048883	-3.1146807260047646	**	0.005933532454293529	0.0018	** 0.0018
Pseudomonadaceae	<0.0001(<0.0001,<0.0001)	4.17e-5	3.69468059592197e-5	<0.0001(<0.0001,<0.0001)	8.19827586206897e-5	7.51742191980172e-5	0.9472948327564877	-0.06610424307614302		0.9798241986329844	0.9473	0.9473
Oxalobacteraceae	<0.0001(<0.0001,<0.0001)	7.86916666666667e-5	2.83241856937627e-5	<0.0001(<0.0001,<0.0001)	6.0875e-5	1.29547504537353e-5	0.961788360444326	-0.04790950970815827		0.9798241986329844	0.9618	0.9618
Aerococcaceae	<0.0001(<0.0001,<0.0001)	8.17e-5	4.94130614742469e-5	<0.0001(<0.0001,<0.0001)	4.12456896551724e-5	3.76891267520728e-5	0.003833374170709066	-2.8915575175753636	**	0.010341195437261665	0.0038	** 0.0038
Defluviitaleaceae	<0.0001(<0.0001,<0.0001)	1.03425e-4	3.57440376460312e-5	<0.0001(<0.0001,<0.0001)	2.62715517241379e-5	5.83586177514782e-6	0.0022120062071014574	-3.0601845796365246	**	0.006934938379020785	0.0022	** 0.0022
Gemellaceae	<0.0001(<0.0001,<0.0001)	1.04575e-4	4.51288113802772e-5	<0.0001(<0.0001,<0.0001)	2.44439655172414e-5	5.94602606751068e-6	0.0017649022899387918	-3.127182674498465	**	0.005849390446654282	0.0018	** 0.0018
Acholeplasmataceae	<0.0001(<0.0001,<0.0001)	3.25e-7	3.25e-7	<0.0001(<0.0001,<0.0001)	5.32456896551724e-5	5.32456896551724e-5	0.6406199044745444	-0.4668322443545702		0.728548126657325	0.6406	0.6406
Moraxellaceae	<0.0001(<0.0001,<0.0001)	9.3475e-5	4.67251708545464e-5	<0.0001(<0.0001,<0.0001)	5.02155172413793e-6	1.15161714669889e-6	0.10393728181345863	-1.6260581681260289		0.16981302380790425	0.1039	0.1039
Hungateiclostridiaceae	<0.0001(<0.0001,<0.0001)	3.0125e-5	1.07237240757687e-5	<0.0001(<0.0001,<0.0001)	2.33318965517241e-5	1.24332577375844e-5	0.0156273041050673	-2.4175053537260327	*	0.03348763486021443	0.0156	* 0.0156
Oscillospirales	<0.0001(<0.0001,<0.0001)	5.3625e-5	2.68345017644073e-5	<0.0001(<0.0001,<0.0001)	8.46120689655172e-6	3.83083291747136e-6	0.07584045430061141	-1.775347939889323		0.13130586117717796	0.0758	0.0758
Dysgonomonadaceae	<0.0001(<0.0001,<0.0001)	6.03083333333333e-5	6.03083333333333e-5	<0.0001(<0.0001,<0.0001)	4.05172413793103e-7	2.91118269545905e-7	0.9861570336012188	-0.01735045597602865		0.9861570336012188	0.9862	0.9862
Neisseriaceae	<0.0001(<0.0001,<0.0001)	3.68833333333333e-5	1.23748195999263e-5	<0.0001(<0.0001,<0.0001)	7.86206896551724e-6	1.85602661420439e-6	0.007439604719391885	-2.6764978315459826	**	0.01836157760530763	0.0074	** 0.0074
Saccharimonadales	<0.0001(<0.0001,<0.0001)	3.545e-5	7.55850986825918e-6	<0.0001(<0.0001,<0.0001)	5.79310344827586e-6	1.25137682768773e-6	3.393256506057322e-8	-5.51983110289206	***	5.62311078146642e-7	<0.0001	***<0.0001
Clostridia_uncultured	<0.0001(<0.0001,<0.0001)	4.06e-5	3.38691881326067e-5	<0.0001(<0.0001,<0.0001)	1.79741379310345e-6	1.21482819948624e-6	0.0024457054525347955	-3.0299792445778153	**	0.007465837697211482	0.0024	** 0.0024
Sedimentibacteraceae	<0.0001(<0.0001,<0.0001)	4.33083333333333e-5	4.33083333333333e-5	<0.0001(<0.0001,<0.0001)	0	0	0.16622062138228993	-1.384450283039047		0.25370515895191625	0.1662	0.1662
Victivallaceae	<0.0001(<0.0001,<0.0001)	1.36666666666667e-5	7.47629618651736e-6	<0.0001(<0.0001,<0.0001)	1.33448275862069e-5	5.24776556242175e-6	0.11425365950659443	-1.5793593335934815		0.18407534031617992	0.1143	0.1143
Coriobacteriales_uncultured	<0.0001(<0.0001,<0.0001)	2.34666666666667e-5	1.96991018199224e-5	<0.0001(<0.0001,<0.0001)	7.2198275862069e-6	2.85422232878334e-6	0.783218947071371	-0.2751266376906038		0.8412351653729541	0.7832	0.7832
Anaerofustaceae	<0.0001(<0.0001,<0.0001)	2.3025e-5	5.6589764406421e-6	<0.0001(<0.0001,<0.0001)	3.67672413793103e-6	1.26580730872683e-6	3.4188973494846545e-7	-5.098757763224868	***	3.6053826594565445e-6	<0.0001	***<0.0001
Ethanoligenenaceae	<0.0001(<0.0001,<0.0001)	1.71333333333333e-5	6.60280618271211e-6	<0.0001(<0.0001,<0.0001)	3.22844827586207e-6	9.26977178297182e-7	0.00566188606212133	-2.7667459367649365	**	0.014595084071246097	0.0057	** 0.0057
Leptotrichiaceae	<0.0001(<0.0001,<0.0001)	1.78333333333333e-6	8.09275996012334e-7	<0.0001(<0.0001,<0.0001)	9.23706896551724e-6	4.56272721585945e-6	0.3677632286434535	-0.900671081737518		0.49035097152460466	0.3678	0.3678
Firmicutes_uncultured	<0.0001(<0.0001,<0.0001)	1.6575e-5	8.35575970442516e-6	<0.0001(<0.0001,<0.0001)	7.41379310344828e-7	5.44936981313585e-7	0.013277917744661144	-2.4762268641791443	*	0.030200754085895933	0.0133	* 0.0133
Izemoplasmatales	<0.0001(<0.0001,<0.0001)	1.44916666666667e-5	6.76624506248221e-6	<0.0001(<0.0001,<0.0001)	1.70689655172414e-6	9.75728634517607e-7	0.014781357389106088	-2.4376921184625466	*	0.03297379725262128	0.0148	* 0.0148
Flavobacteriaceae	<0.0001(<0.0001,<0.0001)	1.2275e-5	6.22732258427548e-6	<0.0001(<0.0001,<0.0001)	2.44827586206897e-6	1.37584792695492e-6	0.0012170511961340834	-3.234853594043775	**	0.004411810585986053	0.0012	** 0.0012
Oscillospirales_uncultured	<0.0001(<0.0001,<0.0001)	1.23666666666667e-5	6.80145532842056e-6	<0.0001(<0.0001,<0.0001)	1.91379310344828e-6	1.30694143222394e-6	0.015732836643223468	-2.4150549346664247	*	0.03348763486021443	0.0157	* 0.0157
Aeromonadaceae	<0.0001(<0.0001,<0.0001)	1.12916666666667e-5	6.99127503301805e-6	<0.0001(<0.0001,<0.0001)	2.35775862068966e-6	8.48979547297029e-7	0.010411170315175317	-2.5618652521043805	*	0.024153915131206734	0.0104	* 0.0104
Bacteroidia_unclassified	<0.0001(<0.0001,<0.0001)	8.25e-7	6.25067223275581e-7	<0.0001(<0.0001,<0.0001)	7.61206896551724e-6	1.74885652513965e-6	0.0017140852499686865	-3.1357615217474604	**	0.005848055558716695	0.0017	** 0.0017
Staphylococcaceae	<0.0001(<0.0001,<0.0001)	3.95833333333333e-6	1.63142270202414e-6	<0.0001(<0.0001,<0.0001)	4.66810344827586e-6	2.00540136788594e-6	0.6933168837117782	-0.39435781564492517		0.7808228981608376	0.6933	0.6933
Actinobacteria_unclassified	<0.0001(<0.0001,<0.0001)	0	0	<0.0001(<0.0001,<0.0001)	6.53879310344828e-6	6.53879310344828e-6	0.4757209786421961	-0.7132016609595089		0.5933724034676855	0.4757	0.4757
Puniceicoccaceae	<0.0001(<0.0001,<0.0001)	3.13333333333333e-6	2.24150851232624e-6	<0.0001(<0.0001,<0.0001)	4.70258620689655e-6	3.40473555266993e-6	0.9629306779668985	-0.04647623169912		0.9798241986329844	0.9629	0.9629
Vagococcaceae	<0.0001(<0.0001,<0.0001)	4.1e-6	2.17170498019607e-6	<0.0001(<0.0001,<0.0001)	3.80603448275862e-6	2.44153258160967e-6	0.08299955279589513	-1.7335410222605576		0.13953548006266428	0.083	0.083
Succinivibrionaceae	<0.0001(<0.0001,<0.0001)	7.29166666666667e-6	5.9786547936742e-6	<0.0001(<0.0001,<0.0001)	2.03879310344828e-6	1.85737863801374e-6	0.1920388092704616	-1.304571467311521		0.28559617788940445	0.192	0.192
Firmicutes_Incertae_Sedis_DTU014	<0.0001(<0.0001,<0.0001)	5.95e-6	2.88291232495707e-6	<0.0001(<0.0001,<0.0001)	2.61637931034483e-6	1.3216963377077e-6	0.23272767157937893	-1.1933618950512401		0.32922451101473116	0.2327	0.2327
Bacillaceae	<0.0001(<0.0001,<0.0001)	1.45833333333333e-6	7.69962696296478e-7	<0.0001(<0.0001,<0.0001)	4.68965517241379e-6	2.28436199676872e-6	0.895000649267074	-0.1319793195333994		0.9438188664998234	0.895	0.895
Cardiobacteriaceae	<0.0001(<0.0001,<0.0001)	7.16666666666667e-6	2.58313679563213e-6	<0.0001(<0.0001,<0.0001)	1.67241379310345e-6	9.58197629704827e-7	1.9251945627501212e-4	-3.7286354034406273	***	8.589329587654388e-4	0.0002	***0.0002
Alcaligenaceae	<0.0001(<0.0001,<0.0001)	6.26666666666667e-6	6.26666666666667e-6	<0.0001(<0.0001,<0.0001)	8.87931034482759e-7	6.39501290974999e-7	0.9861570336012188	-0.01735045597602865		0.9861570336012188	0.9862	0.9862
Coriobacteriales_unclassified	<0.0001(<0.0001,<0.0001)	2.41666666666667e-7	2.41666666666667e-7	<0.0001(<0.0001,<0.0001)	3.87068965517241e-6	1.93101140814802e-6	0.05451318195722916	-1.9227362491694495		0.09710836329927472	0.0545	0.0545
Elusimicrobiaceae	<0.0001(<0.0001,<0.0001)	9.16666666666667e-7	9.16666666666667e-7	<0.0001(<0.0001,<0.0001)	1.93103448275862e-6	1.93103448275862e-6	0.6406199044745444	-0.4668322443545702		0.728548126657325	0.6406	0.6406
Hydrogenophilaceae	<0.0001(<0.0001,<0.0001)	2.49166666666667e-6	1.09025450176466e-6	<0.0001(<0.0001,<0.0001)	1.10775862068966e-6	4.6186700538449e-7	0.20191988248405926	-1.2761008180272957		0.2964899540272263	0.2019	0.2019
Negativicutes_unclassified	<0.0001(<0.0001,<0.0001)	1.36666666666667e-6	8.51093655734196e-7	<0.0001(<0.0001,<0.0001)	1.66810344827586e-6	6.9351058624025e-7	0.7792591687549703	-0.2802845949612862		0.8412351653729541	0.7793	0.7793
Enterobacterales_unclassified	<0.0001(<0.0001,<0.0001)	6.41666666666667e-7	6.41666666666667e-7	<0.0001(<0.0001,<0.0001)	1.83620689655172e-6	9.80856620927001e-7	0.26980285627371564	-1.1035166702477495		0.37258489675894063	0.2698	0.2698
Beijerinckiaceae	<0.0001(<0.0001,<0.0001)	6.33333333333333e-7	4.4657635275751403e-07	<0.0001(<0.0001,<0.0001)	9.6551724137931e-7	5.20223280063259e-7	0.7612290167617196	-0.30386726660903485		0.8330430749467875	0.7612	0.7612
Propionibacteriaceae	<0.0001(<0.0001,<0.0001)	9.91666666666667e-7	5.67995126785686e-7	<0.0001(<0.0001,<0.0001)	5.47413793103448e-7	2.88399593319499e-7	0.6168270488193381	-0.5003522790564328		0.728548126657325	0.6168	0.6168
Rhizobiaceae	<0.0001(<0.0001,<0.0001)	0	0	<0.0001(<0.0001,<0.0001)	8.87931034482759e-7	5.3485551770449e-7	0.21285151278276498	-1.245762739078853		0.3048243886765523	0.2129	0.2129
Brevibacteriaceae	<0.0001(<0.0001,<0.0001)	1.61666666666667e-6	1.13266890228502e-6	<0.0001(<0.0001,<0.0001)	0	0	0.01587775790786029	-2.4117133806679747	*	0.03348763486021443	0.0159	* 0.0159
Burkholderiales_unclassified	<0.0001(<0.0001,<0.0001)	0	0	<0.0001(<0.0001,<0.0001)	8.10344827586207e-7	4.99881594660833e-7	0.21285151278276498	-1.245762739078853		0.3048243886765523	0.2129	0.2129
Caulobacteraceae	<0.0001(<0.0001,<0.0001)	3.41666666666667e-7	3.41666666666667e-7	<0.0001(<0.0001,<0.0001)	4.39655172413793e-7	2.56907672045373e-7	0.7067794390400974	-0.37618490184317577		0.7883309127754933	0.7068	0.7068
Oscillospirales_UCG-011	<0.0001(<0.0001,<0.0001)	2.5e-7	2.5e-7	<0.0001(<0.0001,<0.0001)	4.48275862068965e-7	4.48275862068965e-7	0.6406199044745444	-0.4668322443545702		0.728548126657325	0.6406	0.6406
Weeksellaceae	<0.0001(<0.0001,<0.0001)	7.58333333333333e-7	7.58333333333333e-7	<0.0001(<0.0001,<0.0001)	0	0	0.16622062138228993	-1.384450283039047		0.25370515895191625	0.1662	0.1662
Bacteroidota_unclassified	<0.0001(<0.0001,<0.0001)	0	0	<0.0001(<0.0001,<0.0001)	2.62931034482759e-7	2.62931034482759e-7	0.4757209786421961	-0.7132016609595089		0.5933724034676855	0.4757	0.4757
