# Supplementary material for: The harmful intestinal microbial community accumulates during DKD exacerbation and microbiome–metabolome combined validation in a mouse model
Source: Front Endocrinol (Lausanne). 2022 Dec 19;13:964389. doi: 10.3389/fendo.2022.964389 (PMC9806430; doi:10.3389/fendo.2022.964389)
Supplement: Supplementary Table 1 — Comparison of α-diversity in discovery cohort (DKD=120 and DMHC=232) [file DataSheet_2.zip › Supplementary tables/Table S11 (Spearman-OTUs & clinical data).xls]

## Sheet: rho
rho	OTU26..Lachnoclostridium.	OTU46..Lactobacillus.	OTU64..Erysipelatoclostridium.	OTU68...Eubacterium._siraeum_group.	OTU136..Lachnospiraceae_UCG.004.	OTU168..Anaerovoracaceae_Family_XIII_AD3011_group.	OTU223..Lactobacillus.	OTU292..Gordonibacter.	OTU312..Lachnospiraceae_unclassified.	OTU316..Christensenella.	OTU563..Lachnospiraceae_NC2004_group.	OTU711..Lachnospiraceae_unclassified.	OTU729..Lachnospiraceae_unclassified.	OTU765..Lachnospiraceae_unclassified.	OTU778..Faecalibacterium.	OTU827..Faecalibacterium.	OTU828..Blautia.	OTU831..Lachnospiraceae_unclassified.	OTU1027..Lachnospiraceae_unclassified.	OTU1071..Escherichia.Shigella.	OTU1098..Lachnospiraceae_unclassified.	OTU1113..Faecalibacterium.	OTU1137..Lachnospiraceae_unclassified.	OTU1455..Lachnospiraceae_unclassified.	OTU1575..Faecalibacterium.	OTU2157..Lachnospiraceae_unclassified.	OTU2228..Faecalibacterium.	OTU2608..Lachnospiraceae_unclassified.	OTU2640..Lachnospiraceae_unclassified.	OTU2776..Lachnospiraceae_UCG.004.	OTU2784..Lachnospiraceae_unclassified.	OTU2921..Faecalibacterium.
gender	-0.0541944	0.0206025	-0.0862218	0.13336	-0.0672914	0.144875	-0.145017	0.085661	-0.0253973	0.14737	0.0402734	-0.0282398	-0.0173814	0.0149039	-0.0243	0.0486313	-0.0535007	-0.067712	-0.052691	0.083157	-0.0878624	0.0246531	-0.0660035	-0.0636864	0.0809317	-0.0326925	0.0144419	-0.0333989	-0.0378153	-0.0455514	-0.0869185	-0.0290971
age	-0.230965	0.11057	0.060372	0.190561	-0.144626	0.163272	-0.0962424	0.0576588	-0.155837	0.117147	-0.107144	-0.132513	-0.151354	-0.0619678	-0.160038	-0.117277	-0.0988144	-0.126935	-0.138113	0.118856	-0.12146	-0.115177	-0.0972661	-0.141891	-0.0854019	-0.0998074	-0.101283	-0.228268	-0.134892	-0.138389	-0.127046	-0.112688
met	-0.251685	0.189777	-0.0174265	0.0292515	-0.389022	0.154301	0.0514515	0.0648241	-0.325453	0.120472	-0.271829	-0.337612	-0.312805	-0.262367	-0.341409	-0.290572	-0.296902	-0.33657	-0.386501	0.378669	-0.332472	-0.272893	-0.359089	-0.384312	-0.230904	-0.309384	-0.302873	-0.299843	-0.292161	-0.357463	-0.322224	-0.262842
DM_course	-0.495463	0.311593	0.281279	0.295221	-0.617579	0.388724	-0.0640114	0.292397	-0.577195	0.367216	-0.486859	-0.574343	-0.540582	-0.501192	-0.536973	-0.524447	-0.476033	-0.604072	-0.636582	0.458284	-0.554014	-0.488828	-0.54044	-0.619786	-0.426765	-0.497921	-0.509147	-0.608109	-0.517254	-0.604105	-0.586981	-0.483651
SBP	-0.271919	0.280336	0.187247	0.255244	-0.388092	0.26646	-0.148113	0.202426	-0.435338	0.248242	-0.325563	-0.329994	-0.427104	-0.331365	-0.396813	-0.349661	-0.309377	-0.403952	-0.410766	0.317019	-0.35173	-0.330103	-0.339735	-0.430284	-0.311462	-0.320789	-0.353517	-0.324568	-0.386576	-0.42046	-0.41325	-0.396876
DBP	-0.175334	0.144122	0.101988	0.109681	-0.273951	0.0713362	-0.0831504	0.137008	-0.315529	0.139653	-0.237917	-0.275377	-0.312358	-0.262709	-0.303289	-0.251571	-0.256591	-0.288243	-0.273874	0.253487	-0.265726	-0.231244	-0.286747	-0.285722	-0.229877	-0.261266	-0.262689	-0.202915	-0.275055	-0.284462	-0.29338	-0.277356
GHb	-0.177369	0.192081	0.171665	0.150087	-0.264548	0.159521	-0.158691	0.172624	-0.201162	0.187111	-0.134636	-0.154678	-0.169175	-0.127668	-0.177327	-0.178485	-0.177341	-0.263891	-0.279002	0.180891	-0.190445	-0.142051	-0.134491	-0.272352	-0.201904	-0.171803	-0.16971	-0.206636	-0.148364	-0.268768	-0.247617	-0.175392
Bloodglucose	-0.181593	0.215311	0.0343251	0.0549973	-0.282047	0.128385	0.0788668	0.142181	-0.238981	0.101031	-0.214733	-0.261793	-0.239456	-0.214406	-0.259027	-0.262272	-0.210449	-0.270901	-0.26784	0.222474	-0.255897	-0.221588	-0.258092	-0.292801	-0.185329	-0.285299	-0.271895	-0.278502	-0.231443	-0.260433	-0.237264	-0.218006
NE	-0.197895	0.161286	0.0639398	0.0844319	-0.177782	0.0945602	-0.077828	0.133902	-0.15857	0.165323	-0.12859	-0.110855	-0.157716	-0.0982872	-0.166024	-0.157191	-0.0840616	-0.124189	-0.104798	0.158088	-0.139641	-0.157082	-0.113906	-0.124094	-0.166093	-0.171532	-0.172493	-0.106736	-0.148756	-0.16872	-0.139495	-0.170708
Lym	0.166215	-0.0804743	-0.102758	-0.273106	0.122906	-0.123968	0.080691	-0.108652	0.181256	-0.20339	0.108769	0.144984	0.193136	0.125199	0.158274	0.116965	0.137604	0.0508181	0.104938	-0.0508918	0.17984	0.139302	0.146802	0.0984608	0.0708165	0.0967515	0.108784	0.140575	0.189531	0.130773	0.0887949	0.186962
24hpro	-0.240485	0.270835	0.315131	0.329918	-0.340563	0.279216	-0.275461	0.273308	-0.344843	0.334274	-0.243779	-0.286065	-0.305907	-0.264423	-0.313437	-0.269151	-0.267536	-0.316094	-0.339431	0.255888	-0.319167	-0.244424	-0.30465	-0.315349	-0.262333	-0.278971	-0.264485	-0.350907	-0.312611	-0.349631	-0.315831	-0.301255
Urea	-0.277212	0.275937	0.20398	0.299732	-0.389408	0.328886	-0.222104	0.256711	-0.315879	0.291354	-0.240924	-0.29015	-0.304033	-0.250507	-0.29537	-0.2598	-0.265454	-0.369627	-0.359406	0.23287	-0.302719	-0.262523	-0.299664	-0.399129	-0.228481	-0.237733	-0.272733	-0.377758	-0.29495	-0.400507	-0.379478	-0.294696
SCr	-0.183601	0.213672	0.170951	0.291378	-0.197293	0.20827	-0.323481	0.17375	-0.237985	0.239978	-0.182736	-0.163149	-0.215875	-0.154544	-0.207221	-0.164861	-0.157578	-0.207849	-0.180878	0.0900513	-0.17838	-0.19181	-0.159929	-0.223741	-0.168737	-0.108224	-0.172481	-0.226237	-0.188843	-0.225439	-0.235531	-0.196643
Alb	0.451618	-0.2664	-0.270346	-0.27271	0.569981	-0.283075	0.0919494	-0.272246	0.515095	-0.281753	0.427037	0.495475	0.476087	0.433964	0.47341	0.455446	0.440986	0.552107	0.567003	-0.416093	0.513244	0.421659	0.486742	0.561331	0.383524	0.425153	0.4412	0.510395	0.475923	0.571068	0.488372	0.443542
TC	0.208279	-0.00403994	0.0788292	-0.0555828	0.137887	-0.0972346	-0.0413686	-0.105185	0.0661836	-0.16458	0.0596481	0.134206	0.0803363	0.0694917	0.0836912	0.0441467	0.0941147	0.134893	0.145806	-0.0505925	0.153905	0.0797736	0.0910292	0.162314	0.0200998	0.025353	0.0811683	0.101486	0.0593597	0.164341	0.0851585	0.0606211
TG	-0.0947454	0.22256	0.102272	0.142186	-0.271314	0.0694698	-0.0374626	0.0968642	-0.270638	0.0227672	-0.172573	-0.203854	-0.280538	-0.201052	-0.255596	-0.22171	-0.230665	-0.262041	-0.283924	0.226943	-0.208263	-0.170653	-0.273442	-0.263666	-0.176478	-0.288572	-0.210941	-0.201176	-0.270654	-0.259463	-0.319343	-0.211472
HDL	0.274652	-0.202868	-0.0306443	-0.163999	0.38042	-0.214514	0.0406453	-0.170203	0.322252	-0.182606	0.194283	0.315855	0.326609	0.235354	0.30765	0.248854	0.278305	0.374424	0.384656	-0.34989	0.333755	0.223597	0.350259	0.37919	0.198187	0.256094	0.268849	0.291287	0.316551	0.400234	0.374327	0.254917
LDL	0.099066	-0.0114208	0.0525788	-0.0233687	0.0555634	-0.0461515	0.0508228	-0.0291448	0.00853789	-0.0943275	0.0146481	0.0521294	0.0225053	0.0262426	0.0273622	0.000240791	0.0311017	0.0250207	0.0573189	0.00907403	0.0603362	0.0407228	0.0181802	0.0425006	-0.00359046	-0.0506121	0.0246407	0.0444997	-0.00490716	0.0433145	-0.00432482	0.00822569

## Sheet: p
p.value	OTU26..Lachnoclostridium.	OTU46..Lactobacillus.	OTU64..Erysipelatoclostridium.	OTU68...Eubacterium._siraeum_group.	OTU136..Lachnospiraceae_UCG.004.	OTU168..Anaerovoracaceae_Family_XIII_AD3011_group.	OTU223..Lactobacillus.	OTU292..Gordonibacter.	OTU312..Lachnospiraceae_unclassified.	OTU316..Christensenella.	OTU563..Lachnospiraceae_NC2004_group.	OTU711..Lachnospiraceae_unclassified.	OTU729..Lachnospiraceae_unclassified.	OTU765..Lachnospiraceae_unclassified.	OTU778..Faecalibacterium.	OTU827..Faecalibacterium.	OTU828..Blautia.	OTU831..Lachnospiraceae_unclassified.	OTU1027..Lachnospiraceae_unclassified.	OTU1071..Escherichia.Shigella.	OTU1098..Lachnospiraceae_unclassified.	OTU1113..Faecalibacterium.	OTU1137..Lachnospiraceae_unclassified.	OTU1455..Lachnospiraceae_unclassified.	OTU1575..Faecalibacterium.	OTU2157..Lachnospiraceae_unclassified.	OTU2228..Faecalibacterium.	OTU2608..Lachnospiraceae_unclassified.	OTU2640..Lachnospiraceae_unclassified.	OTU2776..Lachnospiraceae_UCG.004.	OTU2784..Lachnospiraceae_unclassified.	OTU2921..Faecalibacterium.
gender	0.310627	0.700087	0.106328	0.0122675	0.207873	0.006473	0.00642033	0.108631	0.634874	0.00560191	0.451321	0.597467	0.745205	0.780518	0.649573	0.362982	0.316871	0.205039	0.324261	0.119396	0.0998121	0.644829	0.216727	0.233331	0.129646	0.54097	0.787157	0.532257	0.479437	0.394201	0.103521	0.586384
age	1.20219e-05	0.0381288	0.258611	0.000323742	0.00656607	0.00211912	0.0713203	0.280666	0.00337555	0.0279758	0.0445549	0.0128352	0.00442773	0.246212	0.00260111	0.0278015	0.0640455	0.0171871	0.00947425	0.0257532	0.0226591	0.0307404	0.0683479	0.00767273	0.109708	0.0614054	0.057648	1.5275e-05	0.0112967	0.00933071	0.0170894	0.0345638
met	1.73189e-06	0.000342995	0.744567	0.584398	3.64153e-14	0.00370743	0.335788	0.225069	3.96423e-10	0.0237927	2.22274e-07	7.84355e-11	1.9845e-09	5.9553e-07	4.66045e-11	2.81652e-08	1.35381e-08	9.0373e-11	5.4845e-14	1.90958e-13	1.56947e-10	1.98478e-07	3.75322e-12	7.81597e-14	1.20867e-05	3.02876e-09	6.67278e-09	9.5744e-09	2.34741e-08	4.7633e-12	6.02362e-10	5.67296e-07
DM_course	0	2.30658e-09	7.99502e-08	1.64746e-08	0	3.81917e-14	0.230949	2.28433e-08	0	1.11777e-12	0	0	0	0	0	0	0	0	0	0	0	0	0	0	0	0	0	0	0	0	0	0
SBP	2.20162e-07	8.86951e-08	0.000412639	1.21992e-06	4.24105e-14	3.90615e-07	0.00536366	0.000131305	0	2.41872e-06	3.90779e-10	2.1827e-10	0	1.81919e-10	1.02141e-14	1.46647e-11	3.03161e-09	3.10862e-15	8.88178e-16	1.17005e-09	1.09164e-11	2.15132e-10	5.86771e-11	0	2.3442e-09	7.24261e-10	8.44502e-12	4.44766e-10	5.41789e-14	0	4.44089e-16	9.99201e-15
DBP	0.000954904	0.00675879	0.0559206	0.0397162	1.77255e-07	0.181769	0.119426	0.0100673	1.41164e-09	0.00869861	6.39762e-06	1.52089e-07	2.09795e-09	5.75033e-07	6.34814e-09	1.75119e-06	1.06698e-06	3.67146e-08	1.78741e-07	1.4512e-06	4.21554e-07	1.17253e-05	4.34702e-08	4.87776e-08	1.32457e-05	6.66234e-07	5.76223e-07	0.000126366	1.57463e-07	5.6167e-08	2.03954e-08	1.22799e-07
GHb	0.000830425	0.000289251	0.00122369	0.00477437	4.76111e-07	0.00268667	0.00282973	0.00114744	0.000144917	0.000416741	0.011454	0.00362321	0.00144399	0.0165498	0.00083288	0.000768755	0.000832067	5.09407e-07	1.02648e-07	0.00064981	0.000326532	0.00760381	0.0115443	2.10258e-07	0.000136777	0.00121243	0.00139377	9.41172e-05	0.00528534	3.07008e-07	2.56839e-06	0.000951174
Bloodglucose	0.000618495	4.63941e-05	0.520942	0.303504	7.34507e-08	0.0159468	0.139754	0.00754806	5.7991e-06	0.0582766	4.86769e-05	6.31426e-07	5.54905e-06	5.00129e-05	8.35781e-07	6.01306e-07	6.92129e-05	2.45243e-07	3.38317e-07	2.53083e-05	1.14332e-06	2.73065e-05	9.18136e-07	2.18042e-08	0.000474013	5.11511e-08	2.20714e-07	1.08403e-07	1.15187e-05	7.25078e-07	6.79374e-06	3.70193e-05
NE	0.00018649	0.0024044	0.231472	0.113816	0.000807074	0.0764332	0.145061	0.0119157	0.00285101	0.00185735	0.0157776	0.0376317	0.00300651	0.0654847	0.00177487	0.00310574	0.115415	0.0197678	0.0494593	0.00293785	0.00870478	0.0031267	0.0326445	0.0198626	0.0017669	0.00123465	0.00115757	0.0453767	0.00516506	0.001488	0.00877557	0.0013044
Lym	0.00175301	0.131835	0.0540861	1.9402e-07	0.0210846	0.0199887	0.130794	0.0416233	0.00063335	0.000121734	0.0414021	0.00643254	0.000267346	0.0187811	0.00290401	0.0282221	0.00974344	0.34178	0.049155	0.341079	0.000699488	0.00887023	0.00579054	0.0650078	0.18498	0.0698291	0.0413744	0.00826198	0.000349243	0.0140751	0.0962522	0.000421276
24hpro	5.04323e-06	2.46949e-07	1.48404e-09	2.20465e-10	5.23634e-11	1.0028e-07	1.50722e-07	1.89882e-07	2.89229e-11	1.23241e-10	3.70246e-06	4.69389e-08	4.62928e-09	4.82255e-07	1.83427e-09	2.94907e-07	3.4924e-07	1.31491e-09	6.11786e-11	1.14428e-06	8.90946e-10	3.48325e-06	5.38915e-09	1.44398e-09	5.97562e-07	1.03001e-07	4.79182e-07	1.22804e-11	2.0328e-09	1.47269e-11	1.35913e-09	8.09635e-09
Urea	1.24727e-07	1.43182e-07	0.000116207	9.7007e-09	3.41949e-14	2.52703e-10	2.61246e-05	1.05423e-06	1.35087e-09	2.57535e-08	4.8407e-06	2.95568e-08	5.80514e-09	1.94248e-06	1.61915e-08	7.72983e-07	4.33577e-07	7.75158e-13	3.58247e-12	1.01329e-05	6.79724e-09	5.86129e-07	9.77901e-09	6.66134e-15	1.49902e-05	6.50714e-06	2.01885e-07	2.2049e-13	1.70016e-08	5.32907e-15	1.6831e-13	1.75107e-08
SCr	0.000536428	5.31422e-05	0.00128345	2.56822e-08	0.000195265	8.25602e-05	5.12105e-10	0.0010635	6.35785e-06	5.28681e-06	0.000570456	0.00213586	4.42618e-05	0.00365293	8.98176e-05	0.00191357	0.00303231	8.54018e-05	0.000650437	0.0916165	0.000774364	0.00029512	0.00261894	2.26881e-05	0.00148638	0.0424374	0.0011585	1.82602e-05	0.000367318	1.95774e-05	7.96119e-06	0.000205187
Alb	0	3.93075e-07	2.60051e-07	2.02394e-07	0	6.55482e-08	0.0849541	2.12632e-07	0	7.5874e-08	0	0	0	0	0	0	0	0	0	4.44089e-16	0	0	0	0	8.83738e-14	0	0	0	0	0	0	0
TC	8.24964e-05	0.939796	0.139943	0.298377	0.00959304	0.0684376	0.4391	0.0486217	0.215473	0.00194854	0.264375	0.0117225	0.132501	0.193356	0.117033	0.408962	0.0778358	0.0112959	0.00613471	0.34393	0.00379761	0.135243	0.0881337	0.0022526	0.707064	0.635465	0.128525	0.0571472	0.266695	0.00197876	0.110728	0.256648
TG	0.0758561	2.512e-05	0.0552395	0.00754591	2.34747e-07	0.193497	0.483548	0.0695023	2.52146e-07	0.670337	0.00115137	0.000117366	8.67457e-08	0.000146162	1.17806e-06	2.70236e-05	1.23479e-05	6.1568e-07	5.96411e-08	1.71641e-05	8.26043e-05	0.00130922	1.87179e-07	5.21344e-07	0.000882948	3.53684e-08	6.64957e-05	0.000144756	2.51731e-07	7.99799e-07	8.71195e-10	6.36733e-05
HDL	1.6443e-07	0.000126836	0.566627	0.00202276	1.44995e-13	4.95684e-05	0.44715	0.00134899	6.00175e-10	0.000575716	0.000245316	1.35507e-09	3.4084e-10	8.09072e-06	3.74518e-09	2.28008e-06	1.10756e-07	3.70814e-13	7.37188e-14	1.41958e-11	1.32159e-10	2.29711e-05	1.34679e-11	1.76081e-13	0.000182353	1.1211e-06	3.04406e-07	2.59519e-08	1.24126e-09	5.77316e-15	3.76366e-13	1.26011e-06
LDL	0.0633679	0.830922	0.325294	0.662158	0.298546	0.387995	0.341735	0.58577	0.873182	0.0771631	0.784192	0.329452	0.67391	0.623647	0.60891	0.996408	0.560846	0.639904	0.283516	0.865292	0.258893	0.446283	0.733927	0.426669	0.946483	0.343743	0.644995	0.405222	0.926905	0.417859	0.935559	0.877782

## Sheet: rho.filter
rho	OTU26..Lachnoclostridium.	OTU46..Lactobacillus.	OTU64..Erysipelatoclostridium.	OTU68...Eubacterium._siraeum_group.	OTU136..Lachnospiraceae_UCG.004.	OTU168..Anaerovoracaceae_Family_XIII_AD3011_group.	OTU223..Lactobacillus.	OTU292..Gordonibacter.	OTU312..Lachnospiraceae_unclassified.	OTU316..Christensenella.	OTU563..Lachnospiraceae_NC2004_group.	OTU711..Lachnospiraceae_unclassified.	OTU729..Lachnospiraceae_unclassified.	OTU765..Lachnospiraceae_unclassified.	OTU778..Faecalibacterium.	OTU827..Faecalibacterium.	OTU828..Blautia.	OTU831..Lachnospiraceae_unclassified.	OTU1027..Lachnospiraceae_unclassified.	OTU1071..Escherichia.Shigella.	OTU1098..Lachnospiraceae_unclassified.	OTU1113..Faecalibacterium.	OTU1137..Lachnospiraceae_unclassified.	OTU1455..Lachnospiraceae_unclassified.	OTU1575..Faecalibacterium.	OTU2157..Lachnospiraceae_unclassified.	OTU2228..Faecalibacterium.	OTU2608..Lachnospiraceae_unclassified.	OTU2640..Lachnospiraceae_unclassified.	OTU2776..Lachnospiraceae_UCG.004.	OTU2784..Lachnospiraceae_unclassified.	OTU2921..Faecalibacterium.
gender	-0.0541944	0.0206025	-0.0862218	0.13336	-0.0672914	0.144875	-0.145017	0.085661	-0.0253973	0.14737	0.0402734	-0.0282398	-0.0173814	0.0149039	-0.0243	0.0486313	-0.0535007	-0.067712	-0.052691	0.083157	-0.0878624	0.0246531	-0.0660035	-0.0636864	0.0809317	-0.0326925	0.0144419	-0.0333989	-0.0378153	-0.0455514	-0.0869185	-0.0290971
age	-0.230965	0.11057	0.060372	0.190561	-0.144626	0.163272	-0.0962424	0.0576588	-0.155837	0.117147	-0.107144	-0.132513	-0.151354	-0.0619678	-0.160038	-0.117277	-0.0988144	-0.126935	-0.138113	0.118856	-0.12146	-0.115177	-0.0972661	-0.141891	-0.0854019	-0.0998074	-0.101283	-0.228268	-0.134892	-0.138389	-0.127046	-0.112688
met	-0.251685	0.189777	-0.0174265	0.0292515	-0.389022	0.154301	0.0514515	0.0648241	-0.325453	0.120472	-0.271829	-0.337612	-0.312805	-0.262367	-0.341409	-0.290572	-0.296902	-0.33657	-0.386501	0.378669	-0.332472	-0.272893	-0.359089	-0.384312	-0.230904	-0.309384	-0.302873	-0.299843	-0.292161	-0.357463	-0.322224	-0.262842
DM_course	-0.495463	0.311593	0.281279	0.295221	-0.617579	0.388724	-0.0640114	0.292397	-0.577195	0.367216	-0.486859	-0.574343	-0.540582	-0.501192	-0.536973	-0.524447	-0.476033	-0.604072	-0.636582	0.458284	-0.554014	-0.488828	-0.54044	-0.619786	-0.426765	-0.497921	-0.509147	-0.608109	-0.517254	-0.604105	-0.586981	-0.483651
SBP	-0.271919	0.280336	0.187247	0.255244	-0.388092	0.26646	-0.148113	0.202426	-0.435338	0.248242	-0.325563	-0.329994	-0.427104	-0.331365	-0.396813	-0.349661	-0.309377	-0.403952	-0.410766	0.317019	-0.35173	-0.330103	-0.339735	-0.430284	-0.311462	-0.320789	-0.353517	-0.324568	-0.386576	-0.42046	-0.41325	-0.396876
DBP	-0.175334	0.144122	0.101988	0.109681	-0.273951	0.0713362	-0.0831504	0.137008	-0.315529	0.139653	-0.237917	-0.275377	-0.312358	-0.262709	-0.303289	-0.251571	-0.256591	-0.288243	-0.273874	0.253487	-0.265726	-0.231244	-0.286747	-0.285722	-0.229877	-0.261266	-0.262689	-0.202915	-0.275055	-0.284462	-0.29338	-0.277356
GHb	-0.177369	0.192081	0.171665	0.150087	-0.264548	0.159521	-0.158691	0.172624	-0.201162	0.187111	-0.134636	-0.154678	-0.169175	-0.127668	-0.177327	-0.178485	-0.177341	-0.263891	-0.279002	0.180891	-0.190445	-0.142051	-0.134491	-0.272352	-0.201904	-0.171803	-0.16971	-0.206636	-0.148364	-0.268768	-0.247617	-0.175392
Bloodglucose	-0.181593	0.215311	0.0343251	0.0549973	-0.282047	0.128385	0.0788668	0.142181	-0.238981	0.101031	-0.214733	-0.261793	-0.239456	-0.214406	-0.259027	-0.262272	-0.210449	-0.270901	-0.26784	0.222474	-0.255897	-0.221588	-0.258092	-0.292801	-0.185329	-0.285299	-0.271895	-0.278502	-0.231443	-0.260433	-0.237264	-0.218006
NE	-0.197895	0.161286	0.0639398	0.0844319	-0.177782	0.0945602	-0.077828	0.133902	-0.15857	0.165323	-0.12859	-0.110855	-0.157716	-0.0982872	-0.166024	-0.157191	-0.0840616	-0.124189	-0.104798	0.158088	-0.139641	-0.157082	-0.113906	-0.124094	-0.166093	-0.171532	-0.172493	-0.106736	-0.148756	-0.16872	-0.139495	-0.170708
Lym	0.166215	-0.0804743	-0.102758	-0.273106	0.122906	-0.123968	0.080691	-0.108652	0.181256	-0.20339	0.108769	0.144984	0.193136	0.125199	0.158274	0.116965	0.137604	0.0508181	0.104938	-0.0508918	0.17984	0.139302	0.146802	0.0984608	0.0708165	0.0967515	0.108784	0.140575	0.189531	0.130773	0.0887949	0.186962
24hpro	-0.240485	0.270835	0.315131	0.329918	-0.340563	0.279216	-0.275461	0.273308	-0.344843	0.334274	-0.243779	-0.286065	-0.305907	-0.264423	-0.313437	-0.269151	-0.267536	-0.316094	-0.339431	0.255888	-0.319167	-0.244424	-0.30465	-0.315349	-0.262333	-0.278971	-0.264485	-0.350907	-0.312611	-0.349631	-0.315831	-0.301255
Urea	-0.277212	0.275937	0.20398	0.299732	-0.389408	0.328886	-0.222104	0.256711	-0.315879	0.291354	-0.240924	-0.29015	-0.304033	-0.250507	-0.29537	-0.2598	-0.265454	-0.369627	-0.359406	0.23287	-0.302719	-0.262523	-0.299664	-0.399129	-0.228481	-0.237733	-0.272733	-0.377758	-0.29495	-0.400507	-0.379478	-0.294696
SCr	-0.183601	0.213672	0.170951	0.291378	-0.197293	0.20827	-0.323481	0.17375	-0.237985	0.239978	-0.182736	-0.163149	-0.215875	-0.154544	-0.207221	-0.164861	-0.157578	-0.207849	-0.180878	0.0900513	-0.17838	-0.19181	-0.159929	-0.223741	-0.168737	-0.108224	-0.172481	-0.226237	-0.188843	-0.225439	-0.235531	-0.196643
Alb	0.451618	-0.2664	-0.270346	-0.27271	0.569981	-0.283075	0.0919494	-0.272246	0.515095	-0.281753	0.427037	0.495475	0.476087	0.433964	0.47341	0.455446	0.440986	0.552107	0.567003	-0.416093	0.513244	0.421659	0.486742	0.561331	0.383524	0.425153	0.4412	0.510395	0.475923	0.571068	0.488372	0.443542
TC	0.208279	-0.00403994	0.0788292	-0.0555828	0.137887	-0.0972346	-0.0413686	-0.105185	0.0661836	-0.16458	0.0596481	0.134206	0.0803363	0.0694917	0.0836912	0.0441467	0.0941147	0.134893	0.145806	-0.0505925	0.153905	0.0797736	0.0910292	0.162314	0.0200998	0.025353	0.0811683	0.101486	0.0593597	0.164341	0.0851585	0.0606211
TG	-0.0947454	0.22256	0.102272	0.142186	-0.271314	0.0694698	-0.0374626	0.0968642	-0.270638	0.0227672	-0.172573	-0.203854	-0.280538	-0.201052	-0.255596	-0.22171	-0.230665	-0.262041	-0.283924	0.226943	-0.208263	-0.170653	-0.273442	-0.263666	-0.176478	-0.288572	-0.210941	-0.201176	-0.270654	-0.259463	-0.319343	-0.211472
HDL	0.274652	-0.202868	-0.0306443	-0.163999	0.38042	-0.214514	0.0406453	-0.170203	0.322252	-0.182606	0.194283	0.315855	0.326609	0.235354	0.30765	0.248854	0.278305	0.374424	0.384656	-0.34989	0.333755	0.223597	0.350259	0.37919	0.198187	0.256094	0.268849	0.291287	0.316551	0.400234	0.374327	0.254917

## Sheet: p.filter
p.value	OTU26..Lachnoclostridium.	OTU46..Lactobacillus.	OTU64..Erysipelatoclostridium.	OTU68...Eubacterium._siraeum_group.	OTU136..Lachnospiraceae_UCG.004.	OTU168..Anaerovoracaceae_Family_XIII_AD3011_group.	OTU223..Lactobacillus.	OTU292..Gordonibacter.	OTU312..Lachnospiraceae_unclassified.	OTU316..Christensenella.	OTU563..Lachnospiraceae_NC2004_group.	OTU711..Lachnospiraceae_unclassified.	OTU729..Lachnospiraceae_unclassified.	OTU765..Lachnospiraceae_unclassified.	OTU778..Faecalibacterium.	OTU827..Faecalibacterium.	OTU828..Blautia.	OTU831..Lachnospiraceae_unclassified.	OTU1027..Lachnospiraceae_unclassified.	OTU1071..Escherichia.Shigella.	OTU1098..Lachnospiraceae_unclassified.	OTU1113..Faecalibacterium.	OTU1137..Lachnospiraceae_unclassified.	OTU1455..Lachnospiraceae_unclassified.	OTU1575..Faecalibacterium.	OTU2157..Lachnospiraceae_unclassified.	OTU2228..Faecalibacterium.	OTU2608..Lachnospiraceae_unclassified.	OTU2640..Lachnospiraceae_unclassified.	OTU2776..Lachnospiraceae_UCG.004.	OTU2784..Lachnospiraceae_unclassified.	OTU2921..Faecalibacterium.
gender	0.310627	0.700087	0.106328	0.0122675	0.207873	0.006473	0.00642033	0.108631	0.634874	0.00560191	0.451321	0.597467	0.745205	0.780518	0.649573	0.362982	0.316871	0.205039	0.324261	0.119396	0.0998121	0.644829	0.216727	0.233331	0.129646	0.54097	0.787157	0.532257	0.479437	0.394201	0.103521	0.586384
age	1.20219e-05	0.0381288	0.258611	0.000323742	0.00656607	0.00211912	0.0713203	0.280666	0.00337555	0.0279758	0.0445549	0.0128352	0.00442773	0.246212	0.00260111	0.0278015	0.0640455	0.0171871	0.00947425	0.0257532	0.0226591	0.0307404	0.0683479	0.00767273	0.109708	0.0614054	0.057648	1.5275e-05	0.0112967	0.00933071	0.0170894	0.0345638
met	1.73189e-06	0.000342995	0.744567	0.584398	3.64153e-14	0.00370743	0.335788	0.225069	3.96423e-10	0.0237927	2.22274e-07	7.84355e-11	1.9845e-09	5.9553e-07	4.66045e-11	2.81652e-08	1.35381e-08	9.0373e-11	5.4845e-14	1.90958e-13	1.56947e-10	1.98478e-07	3.75322e-12	7.81597e-14	1.20867e-05	3.02876e-09	6.67278e-09	9.5744e-09	2.34741e-08	4.7633e-12	6.02362e-10	5.67296e-07
DM_course	0	2.30658e-09	7.99502e-08	1.64746e-08	0	3.81917e-14	0.230949	2.28433e-08	0	1.11777e-12	0	0	0	0	0	0	0	0	0	0	0	0	0	0	0	0	0	0	0	0	0	0
SBP	2.20162e-07	8.86951e-08	0.000412639	1.21992e-06	4.24105e-14	3.90615e-07	0.00536366	0.000131305	0	2.41872e-06	3.90779e-10	2.1827e-10	0	1.81919e-10	1.02141e-14	1.46647e-11	3.03161e-09	3.10862e-15	8.88178e-16	1.17005e-09	1.09164e-11	2.15132e-10	5.86771e-11	0	2.3442e-09	7.24261e-10	8.44502e-12	4.44766e-10	5.41789e-14	0	4.44089e-16	9.99201e-15
DBP	0.000954904	0.00675879	0.0559206	0.0397162	1.77255e-07	0.181769	0.119426	0.0100673	1.41164e-09	0.00869861	6.39762e-06	1.52089e-07	2.09795e-09	5.75033e-07	6.34814e-09	1.75119e-06	1.06698e-06	3.67146e-08	1.78741e-07	1.4512e-06	4.21554e-07	1.17253e-05	4.34702e-08	4.87776e-08	1.32457e-05	6.66234e-07	5.76223e-07	0.000126366	1.57463e-07	5.6167e-08	2.03954e-08	1.22799e-07
GHb	0.000830425	0.000289251	0.00122369	0.00477437	4.76111e-07	0.00268667	0.00282973	0.00114744	0.000144917	0.000416741	0.011454	0.00362321	0.00144399	0.0165498	0.00083288	0.000768755	0.000832067	5.09407e-07	1.02648e-07	0.00064981	0.000326532	0.00760381	0.0115443	2.10258e-07	0.000136777	0.00121243	0.00139377	9.41172e-05	0.00528534	3.07008e-07	2.56839e-06	0.000951174
Bloodglucose	0.000618495	4.63941e-05	0.520942	0.303504	7.34507e-08	0.0159468	0.139754	0.00754806	5.7991e-06	0.0582766	4.86769e-05	6.31426e-07	5.54905e-06	5.00129e-05	8.35781e-07	6.01306e-07	6.92129e-05	2.45243e-07	3.38317e-07	2.53083e-05	1.14332e-06	2.73065e-05	9.18136e-07	2.18042e-08	0.000474013	5.11511e-08	2.20714e-07	1.08403e-07	1.15187e-05	7.25078e-07	6.79374e-06	3.70193e-05
NE	0.00018649	0.0024044	0.231472	0.113816	0.000807074	0.0764332	0.145061	0.0119157	0.00285101	0.00185735	0.0157776	0.0376317	0.00300651	0.0654847	0.00177487	0.00310574	0.115415	0.0197678	0.0494593	0.00293785	0.00870478	0.0031267	0.0326445	0.0198626	0.0017669	0.00123465	0.00115757	0.0453767	0.00516506	0.001488	0.00877557	0.0013044
Lym	0.00175301	0.131835	0.0540861	1.9402e-07	0.0210846	0.0199887	0.130794	0.0416233	0.00063335	0.000121734	0.0414021	0.00643254	0.000267346	0.0187811	0.00290401	0.0282221	0.00974344	0.34178	0.049155	0.341079	0.000699488	0.00887023	0.00579054	0.0650078	0.18498	0.0698291	0.0413744	0.00826198	0.000349243	0.0140751	0.0962522	0.000421276
24hpro	5.04323e-06	2.46949e-07	1.48404e-09	2.20465e-10	5.23634e-11	1.0028e-07	1.50722e-07	1.89882e-07	2.89229e-11	1.23241e-10	3.70246e-06	4.69389e-08	4.62928e-09	4.82255e-07	1.83427e-09	2.94907e-07	3.4924e-07	1.31491e-09	6.11786e-11	1.14428e-06	8.90946e-10	3.48325e-06	5.38915e-09	1.44398e-09	5.97562e-07	1.03001e-07	4.79182e-07	1.22804e-11	2.0328e-09	1.47269e-11	1.35913e-09	8.09635e-09
Urea	1.24727e-07	1.43182e-07	0.000116207	9.7007e-09	3.41949e-14	2.52703e-10	2.61246e-05	1.05423e-06	1.35087e-09	2.57535e-08	4.8407e-06	2.95568e-08	5.80514e-09	1.94248e-06	1.61915e-08	7.72983e-07	4.33577e-07	7.75158e-13	3.58247e-12	1.01329e-05	6.79724e-09	5.86129e-07	9.77901e-09	6.66134e-15	1.49902e-05	6.50714e-06	2.01885e-07	2.2049e-13	1.70016e-08	5.32907e-15	1.6831e-13	1.75107e-08
SCr	0.000536428	5.31422e-05	0.00128345	2.56822e-08	0.000195265	8.25602e-05	5.12105e-10	0.0010635	6.35785e-06	5.28681e-06	0.000570456	0.00213586	4.42618e-05	0.00365293	8.98176e-05	0.00191357	0.00303231	8.54018e-05	0.000650437	0.0916165	0.000774364	0.00029512	0.00261894	2.26881e-05	0.00148638	0.0424374	0.0011585	1.82602e-05	0.000367318	1.95774e-05	7.96119e-06	0.000205187
Alb	0	3.93075e-07	2.60051e-07	2.02394e-07	0	6.55482e-08	0.0849541	2.12632e-07	0	7.5874e-08	0	0	0	0	0	0	0	0	0	4.44089e-16	0	0	0	0	8.83738e-14	0	0	0	0	0	0	0
TC	8.24964e-05	0.939796	0.139943	0.298377	0.00959304	0.0684376	0.4391	0.0486217	0.215473	0.00194854	0.264375	0.0117225	0.132501	0.193356	0.117033	0.408962	0.0778358	0.0112959	0.00613471	0.34393	0.00379761	0.135243	0.0881337	0.0022526	0.707064	0.635465	0.128525	0.0571472	0.266695	0.00197876	0.110728	0.256648
TG	0.0758561	2.512e-05	0.0552395	0.00754591	2.34747e-07	0.193497	0.483548	0.0695023	2.52146e-07	0.670337	0.00115137	0.000117366	8.67457e-08	0.000146162	1.17806e-06	2.70236e-05	1.23479e-05	6.1568e-07	5.96411e-08	1.71641e-05	8.26043e-05	0.00130922	1.87179e-07	5.21344e-07	0.000882948	3.53684e-08	6.64957e-05	0.000144756	2.51731e-07	7.99799e-07	8.71195e-10	6.36733e-05
HDL	1.6443e-07	0.000126836	0.566627	0.00202276	1.44995e-13	4.95684e-05	0.44715	0.00134899	6.00175e-10	0.000575716	0.000245316	1.35507e-09	3.4084e-10	8.09072e-06	3.74518e-09	2.28008e-06	1.10756e-07	3.70814e-13	7.37188e-14	1.41958e-11	1.32159e-10	2.29711e-05	1.34679e-11	1.76081e-13	0.000182353	1.1211e-06	3.04406e-07	2.59519e-08	1.24126e-09	5.77316e-15	3.76366e-13	1.26011e-06
